# Supplementary material for: A semi-dominant mutation in a CC-NB-LRR-type protein leads to a short-root phenotype in rice
Source: Rice (N Y). 2018 Oct 3;11:54. doi: 10.1186/s12284-018-0250-1 (PMC6170248; doi:10.1186/s12284-018-0250-1)
Supplement: Supplementary file 1 — Table S1. Primers used in this research. (XLSX 11 kb) [file 12284_2018_250_MOESM1_ESM.xlsx]

## Sheet: Sheet1
	Table S1. Primers used in this research.
	Description	Types	Marker Names	Primer sequences
	Primers for the mapbased cloning	Sequence Tagged Sites(STS)	77C18-U	AAGTGGCTCGTCTGCTACTGCCTTC
			77C18-L	TTGTCTCCCATCGTGTGGCTACCGC
		dCAPS	15G02-U	AGCAATGTCACCATGCTGCCAGACGA
			15G02-L	CAGGTGAGCTAGGCATGGCAGG
		STS	70G11-U	CAGGTCACCTCATACACCCATTG
			70G11-L	CAGCAATTTGATGTTTACGTGTTTAC
		CAPS	12E17-1-U	CGAGATCCGGCAAACATCGTC
			12E17-1-L	ACCATTTCCGGCGTCATGTG
		dCAPS	12E17-2-U	AGCATCCGATAGCTCCTGTAAAG
			12E17-2-L	GGACCTGAAGTATTTGCAGACAC
		STS	94N04-U	GTGGCGCTGATGTTCGGGAAG
			94N04-L	AGCTCCGCGCGCAGGTC
		STS	56I18-U	CTCGGTAGCCCGTCGCCACGCCG
			56I18-L	CCTCTAATCTTTCAGCCAAGCAC
	Primers for the confirmation of the mutant	dCAPS	17410-U	CACGTATGAAGGAGCAATGGGAGCAAG
			17410-L	CCAAATTAGCTCTTCTCTACCAATCTGGTAA
	Primers for the complementation test	primers with adaptors	HFBP-U	aaaaagcaggcttcaccATCTATTATGTGACACTGTCCC
			HFBP-L	agaaagctgggtgCCAGGTTGGATCACACCTCTACGTT
	Primers for the NRTP1p:GUS	primers with adaptors	Pro-U	tcagtcgacATCTATTATGTGACACTGTCCC
			Pro-L	tcaggtaccGTTGAGCTCTTTGTCTAAC
	Primers for the overexpressing vectors	primers with adaptors	Over-U	tcaggatccATGGCTGGAGCTATAGTGAGT
			Over-L	tcagtcgacTCATGAAGTCTTCGAATATCTATTG
	Primers for RT-PCR analysis	NTRP1	410RT-U	GAATTGGGAAGTAATGTTGATA
			410RT-L	GGGCTGAATGTTATGGATA
		Control	OsACTIN-U	CTCCCCCATGCTATCCTTCG
			OsACTIN-L	TGAATGAGTAACCACGCTCCG
