# Supplementary material for: A semi-dominant mutation in a CC-NB-LRR-type protein leads to a short-root phenotype in rice
Source: Rice (N Y). 2018 Oct 3;11:54. doi: 10.1186/s12284-018-0250-1 (PMC6170248; doi:10.1186/s12284-018-0250-1)
Supplement: Supplementary file 2 — Table S2. Summary of sequencing data for each sample. Valid data were obtained after removing adaptor sequences and low-quality reads (Reads with more than 5% unidentified bases or more than 20% low-quality bases). Q20 (%), ratio of reads with quality more than Q20. Q30 (%), ratio of reads with quality more than Q30. (XLSX 10 kb) [file 12284_2018_250_MOESM2_ESM.xlsx]

## Sheet: Sheet1
Table S2. Summary of sequencing data for each sample.
Sample		Raw data		Valid data		Valid ratio(%)	Q20(%)	Q30(%)
		Read	Base	Read	Base
Wild type	1	44895422	5.61G	44604532	5.58G	99.35	99.22	88.25
	2	40321754	5.04G	40084524	5.01G	99.41	99.21	87.56
	3	50575086	6.32G	50143586	6.27G	99.15	99.11	88.12
Mutant	1	35632386	4.45G	35294820	4.41G	99.05	99.14	89.33
	2	36389602	4.55G	35991890	4.50G	98.91	99.09	88.05
	3	40774212	5.10G	40587036	5.07G	99.54	98.93	74.1
