# Supplementary material for: A semi-dominant mutation in a CC-NB-LRR-type protein leads to a short-root phenotype in rice
Source: Rice (N Y). 2018 Oct 3;11:54. doi: 10.1186/s12284-018-0250-1 (PMC6170248; doi:10.1186/s12284-018-0250-1)
Supplement: Supplementary file 9 — Table S3. Expression levels of all genes. The expression levels (FPKM) of each gene in three replicates are shown. (XLSX 5889 kb) [file 12284_2018_250_MOESM9_ESM.xlsx]

## Sheet: Sheet1
Table S3. Expression levels of all genes.
locus	gene_ID	Symbol	Annotation	W1_Wild_FPKM	W1_Wild_status	W2_Wild_FPKM	W2_Wild_status	W3_Wild_FPKM	W3_Wild_status	M1_Mutant_FPKM	M1_Mutant_status	M2_Mutant_FPKM	M2_Mutant_status	M3_Mutant_FPKM	M3_Mutant_status
chr1:2902-10817	LOC_Os01g01010	NA	Ypt/Rab-GAP domain of gyp1p superfamily protein	12.1855	OK	12.5956	OK	10.2073	OK	9.65499	OK	10.7478	OK	9.97101	OK
chr1:11217-12435	LOC_Os01g01019	NA	NA	1.15834	OK	1.45313	OK	0.641697	OK	0	OK	0.624592	OK	0	OK
chr1:12647-15915	LOC_Os01g01030	sks3	SKU5 similar 3	7.45559	OK	7.8192	OK	7.25732	OK	7.83462	OK	8.71689	OK	7.3354	OK
chr1:16291-20323	LOC_Os01g01040	NA	NA	24.56	OK	25.8726	OK	22.5585	OK	22.1929	OK	24.6869	OK	24.5545	OK
chr1:22840-26971	LOC_Os01g01050	NA	NA	8.51486	OK	7.24745	OK	6.25028	OK	5.32626	OK	6.08313	OK	5.27251	OK
chr1:27135-28651	LOC_Os01g01060	ATRPS5B	ribosomal protein 5B	187.389	OK	228.121	OK	287.876	OK	218.578	OK	216.57	OK	234.502	OK
chr1:29817-34493	LOC_Os01g01070	NA	Protein of unknown function (DUF1664)	8.16789	OK	6.87246	OK	6.3176	OK	5.52784	OK	6.29268	OK	5.75235	OK
chr1:35580-41180	LOC_Os01g01080	ATDPL1	dihydrosphingosine phosphate lyase	61.7336	OK	60.162	OK	53.456	OK	60.441	OK	64.398	OK	63.1159	OK
chr1:57081-57972	LOC_Os01g01110	AtPERK12	Protein kinase superfamily protein	0	OK	0	OK	0	OK	0	OK	0	OK	0	OK
chr1:58657-61090	LOC_Os01g01115	NA	Pentatricopeptide repeat (PPR) superfamily protein	1.25176	OK	1.687	OK	0.801493	OK	0.804005	OK	0.540909	OK	0.58738	OK
chr1:62058-66302	LOC_Os01g01120	NA	haloacid dehalogenase-like hydrolase family protein	42.6281	OK	53.1015	OK	69.231	OK	40.6639	OK	44.2512	OK	45.6366	OK
chr1:69674-70131	LOC_Os01g01140	NA	NA	0	OK	0	OK	0	OK	0	OK	0	OK	0	OK
chr1:72774-79938	LOC_Os01g01150	NA	RNA recognition motif (RRM)-containing protein	23.9515	OK	22.1983	OK	16.4361	OK	17.0876	OK	19.8439	OK	18.8356	OK
chr1:82427-84302	LOC_Os01g01160	J20	DNAJ-like 20	1.9573	OK	3.35675	OK	3.16944	OK	3.5702	OK	2.73037	OK	4.15182	OK
chr1:85336-88844	LOC_Os01g01170	NA	NA	1.78813	OK	2.0709	OK	1.9238	OK	2.4382	OK	2.5547	OK	2.0166	OK
chr1:134290-135685	LOC_Os01g01280	NA	"thylakoid lumenal 17.9 kDa protein, chloroplast"	45.5765	OK	41.5355	OK	47.1113	OK	26.686	OK	32.0429	OK	26.9337	OK
chr1:139819-141588	LOC_Os01g01290	NF-YC4	"nuclear factor Y, subunit C4"	0.0764271	OK	0	OK	0.112196	OK	0.0315006	OK	0.0949818	OK	0.0582029	OK
chr1:141935-144554	LOC_Os01g01295	NA	NA	10.8357	OK	11.9001	OK	8.8084	OK	10.0408	OK	9.91039	OK	10.6122	OK
chr1:145576-147852	LOC_Os01g01302	ATSKL1	shikimate kinase like 1	213.529	OK	196.798	OK	255.817	OK	154.58	OK	174.091	OK	155.049	OK
chr1:148044-150577	LOC_Os01g01307	NA	translocon-associated protein beta (TRAPB) family protein	60.7085	OK	58.0765	OK	75.9069	OK	75.2274	OK	72.7182	OK	73.1497	OK
chr1:163287-165292	NA	NA	NA	0.877932	OK	0.379874	OK	0.569299	OK	0.0607086	OK	0.0901622	OK	0.254222	OK
chr1:167418-168121	NA	NA	NA	0.883288	OK	0.214951	OK	0.266847	OK	0.107379	OK	0.48768	OK	0	OK
chr1:178309-180812	LOC_Os01g01360	NA	Major facilitator superfamily protein	1.98913	OK	3.6132	OK	2.77253	OK	2.60806	OK	3.14031	OK	3.3257	OK
chr1:186245-190846	LOC_Os01g01369	HYD1	"C-8,7 sterol isomerase"	1.97276	OK	1.55441	OK	1.29338	OK	1.33197	OK	1.18181	OK	1.40048	OK
chr1:191035-196287	LOC_Os01g01380	EMB1895	ARM repeat superfamily protein	1.06385	OK	1.10422	OK	0.851631	OK	0.681361	OK	0.767709	OK	0.696735	OK
chr1:197646-200803	LOC_Os01g01390	NA	NA	13.944	OK	13.1851	OK	12.1919	OK	15.3019	OK	16.8316	OK	15.1885	OK
chr1:201943-209606	LOC_Os01g01400	NA	NA	0.180411	OK	0.19121	OK	0.146402	OK	0.207918	OK	0.188306	OK	0.301616	OK
chr1:209770-214229	LOC_Os01g01420	NA	zinc ion binding	39.6314	OK	40.2011	OK	37.2142	OK	36.6073	OK	35.3518	OK	35.9377	OK
chr1:216125-217664	LOC_Os01g01430	anac047	NAC domain containing protein 47	1.29943	OK	1.30512	OK	1.35594	OK	1.8015	OK	1.32001	OK	1.80885	OK
chr1:226896-229331	LOC_Os01g01450	NA	hydroxyproline-rich glycoprotein family protein	144.522	OK	162.057	OK	151.931	OK	164.292	OK	148.939	OK	164.345	OK
chr1:241640-243468	LOC_Os01g01470	ANAC087	Arabidopsis NAC domain containing protein 87	0.0490087	OK	0.163656	OK	0.0920122	OK	0.112252	OK	0.377032	OK	0	OK
chr1:259606-259909	LOC_Os01g01500	NA	Protein of unknown function (DUF620)	0	OK	0	OK	0	OK	0	OK	0	OK	0	OK
chr1:261503-268471	LOC_Os01g01510	EMB2777	Sas10/U3 ribonucleoprotein (Utp) family protein	11.2578	OK	10.443	OK	9.55383	OK	8.23596	OK	8.56277	OK	7.81653	OK
chr1:288371-292296	LOC_Os01g01570	NA	NA	35.6303	OK	27.1985	OK	24.8915	OK	25.8784	OK	33.1576	OK	26.9632	OK
chr1:292843-293535	LOC_Os01g01580	NA	NA	1.58232	OK	1.45742	OK	1.85146	OK	0.941294	OK	2.01828	OK	2.82118	OK
chr1:293647-294536	LOC_Os01g01590	NA	NA	0	OK	0	OK	0	OK	0	OK	0	OK	0	OK
chr1:303102-306800	LOC_Os01g01600	NA	basic helix-loop-helix (bHLH) DNA-binding superfamily protein	2.318	OK	2.18237	OK	1.92065	OK	3.11389	OK	2.58868	OK	2.31606	OK
chr1:319712-322248	LOC_Os01g01640	ATRER1A	Rer1 family protein	48.4273	OK	42.8492	OK	58.9583	OK	62.9555	OK	57.9174	OK	63.5415	OK
chr1:335808-371191	LOC_Os01g01689	ATATM	ataxia-telangiectasia mutated	5.69891	OK	5.21939	OK	3.9165	OK	3.1764	OK	3.5914	OK	3.25114	OK
chr1:371830-374470	LOC_Os01g01700	ATRBX1	RING-box 1	94.8842	OK	102.889	OK	115.826	OK	110.522	OK	120.594	OK	102.969	OK
chr1:390050-390623	LOC_Os01g01730	NA	NA	0	OK	0	OK	0	OK	0	OK	0	OK	0	OK
chr1:392080-396651	LOC_Os01g01740	HT1	Protein kinase superfamily protein	3.00148	OK	1.78661	OK	2.57202	OK	2.81968	OK	3.31461	OK	3.93707	OK
chr1:409699-410818	LOC_Os01g01770	NA	Exonuclease family protein	0.209533	OK	0	OK	0.204769	OK	0	OK	0	OK	0	OK
chr1:412578-415830	LOC_Os01g01780	NA	Exostosin family protein	2.58227	OK	2.52609	OK	2.97633	OK	2.62811	OK	2.5475	OK	2.67269	OK
chr1:422461-431692	LOC_Os01g01800	NA	NA	10.4271	OK	10.5622	OK	6.32768	OK	8.89776	OK	9.71414	OK	8.50747	OK
chr1:437612-449137	LOC_Os01g01830	NA	Prolyl oligopeptidase family protein	22.3443	OK	21.9392	OK	15.8404	OK	21.4558	OK	20.3539	OK	21.5904	OK
chr1:455511-460716	LOC_Os01g01840	NA	basic helix-loop-helix (bHLH) DNA-binding superfamily protein	0.0676119	OK	0.228166	OK	0.320088	OK	0.426189	OK	0.256555	OK	0	OK
chr1:478324-481166	LOC_Os01g01870	NA	basic helix-loop-helix (bHLH) DNA-binding superfamily protein	5.58951	OK	4.76181	OK	6.07585	OK	6.65894	OK	6.36373	OK	5.67181	OK
chr1:482331-482956	LOC_Os01g01880	NA	NA	0	OK	0	OK	0	OK	0	OK	0	OK	0	OK
chr1:483884-486492	LOC_Os01g01890	NA	Plant protein of unknown function (DUF936)	14.2459	OK	12.3064	OK	10.9949	OK	14.8025	OK	18.5448	OK	17.6652	OK
chr1:496065-497368	LOC_Os01g01910	NA	NA	1.1572	OK	2.03669	OK	0.415701	OK	0.581159	OK	0.278268	OK	0.544925	OK
chr1:498453-506264	LOC_Os01g01920	NA	HD domain-containing metal-dependent phosphohydrolase family protein	9.16597	OK	8.98056	OK	8.1643	OK	7.31246	OK	6.90635	OK	6.82098	OK
chr1:507269-509225	LOC_Os01g01925	NA	NA	23.3036	OK	23.5104	OK	33.485	OK	20.6309	OK	20.105	OK	20.1951	OK
chr1:509386-510112	LOC_Os01g01930	NA	NA	1.32782	OK	3.9416	OK	3.35947	OK	3.00381	OK	5.21801	OK	2.9686	OK
chr1:510751-512159	LOC_Os01g01940	NA	NA	5.13338	OK	5.51083	OK	6.44082	OK	6.22163	OK	6.89272	OK	6.63778	OK
chr1:512839-513502	LOC_Os01g01950	NA	NA	0.590324	OK	0.649439	OK	0.576478	OK	0.360037	OK	0	OK	1.41459	OK
chr1:524578-528008	LOC_Os01g01970	NA	NA	0.832905	OK	0.803369	OK	0.588597	OK	0.689117	OK	0.583233	OK	0.645906	OK
chr1:533785-534139	LOC_Os01g01990	NA	NA	0	OK	0	OK	0	OK	0	OK	0	OK	0	OK
chr1:537709-544510	LOC_Os01g02000	PHO1;H1	EXS (ERD1/XPR1/SYG1) family protein	0.639604	OK	1.01565	OK	0.83103	OK	0.940117	OK	0.794937	OK	0.917367	OK
chr1:549107-553287	LOC_Os01g02020	NA	Thiolase family protein	12.5919	OK	13.0844	OK	11.0603	OK	13.7692	OK	14.9498	OK	13.5078	OK
chr1:553862-558009	NA	NA	NA	2.30376	OK	2.47968	OK	2.13757	OK	3.23665	OK	3.38169	OK	3.13641	OK
chr1:585962-587780	LOC_Os01g02070	NA	Plant invertase/pectin methylesterase inhibitor superfamily protein	2.14691	OK	2.35549	OK	2.87555	OK	0	OK	1.4323	OK	1.26886	OK
chr1:588862-593759	LOC_Os01g02090	DCP5	decapping 5	53.333	OK	47.2129	OK	34.3796	OK	45.1991	OK	51.236	OK	43.3135	OK
chr1:612563-615650	LOC_Os01g02120	E12A11	PEBP (phosphatidylethanolamine-binding protein) family protein	0	OK	0	OK	0	OK	0	OK	0.137958	OK	0.130361	OK
chr1:624086-624613	LOC_Os01g02139	NA	NA	34.3648	OK	36.3177	OK	61.7378	OK	51.7323	OK	48.7356	OK	61.2098	OK
chr1:625975-627024	LOC_Os01g02150	NA	NA	276.99	OK	212.54	OK	259.873	OK	297.151	OK	303.486	OK	321.411	OK
chr1:632092-632913	LOC_Os01g02160	NA	NA	2.9911	OK	3.74945	OK	3.04569	OK	9.39291	OK	10.4827	OK	8.52559	OK
chr1:648127-651881	LOC_Os01g02200	NA	ARM repeat superfamily protein	2.32964	OK	2.23113	OK	1.30086	OK	2.8272	OK	2.8823	OK	2.92782	OK
chr1:689791-694013	LOC_Os01g02250	NA	NB-ARC domain-containing disease resistance protein	0	OK	0	OK	0.00650343	OK	0	OK	0	OK	0	OK
chr1:707339-714322	LOC_Os01g02280	NA	LRR and NB-ARC domains-containing disease resistance protein	0	OK	0	OK	0.00429496	OK	0	OK	0	OK	0	OK
chr1:723692-726321	LOC_Os01g02300	NA	Protein kinase superfamily protein	2.387	OK	2.31123	OK	2.14124	OK	0.855455	OK	0.638886	OK	0.76404	OK
chr1:728976-730930	LOC_Os01g02310	PR5K	PR5-like receptor kinase	0.225871	OK	0.291457	OK	0.149213	OK	0.314027	OK	0.365724	OK	0.186783	OK
chr1:731148-754992	LOC_Os01g02360	NA	Protein kinase superfamily protein	702.026	OK	369.066	OK	110.065	OK	388.37	OK	416.36	OK	117.563	OK
chr1:731148-754992	LOC_Os01g02360	NA	Protein kinase superfamily protein	1.40419	OK	1.1227	OK	1.01195	OK	0.799292	OK	0.845855	OK	0.486779	OK
chr1:770331-773851	LOC_Os01g02400	NA	"receptor serine/threonine kinase, putative"	19.0506	OK	15.5084	OK	13.6288	OK	10.1298	OK	11.5958	OK	11.9607	OK
chr1:781441-784424	LOC_Os01g02420	NA	"receptor serine/threonine kinase, putative"	0	OK	0.0268549	OK	0	OK	0	OK	0	OK	0	OK
chr1:789966-792411	LOC_Os01g02440	PR5K	PR5-like receptor kinase	0	OK	0	OK	0	OK	0	OK	0	OK	0	OK
chr1:794498-795413	LOC_Os01g02460	PR5K	PR5-like receptor kinase	0.479993	OK	0.336551	OK	0.990959	OK	0.115062	OK	0.314104	OK	0.389961	OK
chr1:796841-797533	LOC_Os01g02470	NA	NA	0	OK	0	OK	0	OK	0	OK	0	OK	0	OK
chr1:807849-809721	LOC_Os01g02500	NA	Amidase family protein	0	OK	0	OK	0	OK	0	OK	0	OK	0	OK
chr1:839808-869223	NA	NA	NA	21.4961	OK	18.3142	OK	16.1309	OK	6.74057	OK	8.74511	OK	6.05737	OK
chr1:915638-919674	LOC_Os01g02690	NA	Protein kinase superfamily protein	0.12424	OK	0.190053	OK	0.12893	OK	0.102747	OK	0.128729	OK	0.0473463	OK
chr1:920991-927219	LOC_Os01g02710	NA	Protein kinase superfamily protein	7.43939	OK	11.6086	OK	8.99109	OK	5.68907	OK	4.75888	OK	3.75755	OK
chr1:935573-938367	LOC_Os01g02730	PR5K	PR5-like receptor kinase	6.23004	OK	5.05232	OK	7.71917	OK	1.3216	OK	6.16881	OK	1.82028	OK
chr1:954074-956817	LOC_Os01g02750	NA	Protein kinase superfamily protein	0.352506	OK	0.40535	OK	0.522572	OK	0.400663	OK	0.182856	OK	0.40586	OK
chr1:961680-965151	LOC_Os01g02770	NA	Protein kinase superfamily protein	0.440462	OK	0.57558	OK	0.629702	OK	0.569899	OK	0.545082	OK	0.143287	OK
chr1:976765-980431	LOC_Os01g02790	PR5K	PR5-like receptor kinase	0	OK	0	OK	0	OK	0	OK	0	OK	0	OK
chr1:987590-990647	LOC_Os01g02810	NA	Protein kinase superfamily protein	0	OK	0	OK	0	OK	0	OK	0	OK	0	OK
chr1:997962-1000997	LOC_Os01g02840	NA	Malectin/receptor-like protein kinase family protein	0.171008	OK	0.17179	OK	0.167492	OK	0.0801418	OK	0.157619	OK	0.170907	OK
chr1:1010258-1012410	LOC_Os01g02870	NA	nodulin MtN21 /EamA-like transporter family protein	57.959	OK	61.2608	OK	58.2637	OK	60.8955	OK	64.4154	OK	65.8129	OK
chr1:1016064-1019545	LOC_Os01g02880	NA	Aldolase superfamily protein	110.654	OK	106.074	OK	100.578	OK	130.114	OK	150.299	OK	127.327	OK
chr1:1046603-1053166	LOC_Os01g02890	NA	phosphatidyl serine synthase family protein	3.68727	OK	3.22162	OK	2.98392	OK	4.24851	OK	4.09264	OK	4.19056	OK
chr1:1066447-1069826	LOC_Os01g02910	NA	Glycosyltransferase family 61 protein	0.325638	OK	0.191455	OK	0.771683	OK	0.477728	OK	0.64328	OK	0.0926442	OK
chr1:1103781-1106890	LOC_Os01g02960	NA	NA	12.9597	OK	15.1533	OK	11.5342	OK	14.0006	OK	13.3661	OK	13.5967	OK
chr1:1120318-1126749	LOC_Os01g02980	NA	NA	0	OK	0	OK	0	OK	0.0321701	OK	0	OK	0	OK
chr1:1160151-1164635	LOC_Os01g03040	NA	NA	38.662	OK	44.7526	OK	74.0549	OK	73.7789	OK	45.3511	OK	55.8254	OK
chr1:1160151-1164635	LOC_Os01g03040	NA	NA	0.358183	OK	0.355707	OK	0.30708	OK	0.0674993	OK	0.381534	OK	0.0944588	OK
chr1:1165736-1168415	LOC_Os01g03050	NA	FAD/NAD(P)-binding oxidoreductase	4.58346	OK	5.24221	OK	4.47277	OK	4.54085	OK	5.67111	OK	4.27517	OK
chr1:1171517-1173844	NA	NA	NA	20.1842	OK	25.7887	OK	19.602	OK	22.8631	OK	19.8818	OK	21.6841	OK
chr1:1173963-1176578	NA	NA	NA	6.38042	OK	6.38685	OK	5.6618	OK	6.13788	OK	5.82709	OK	5.80379	OK
chr1:1176681-1179316	NA	NA	NA	69.9527	OK	67.595	OK	44.4398	OK	61.0169	OK	71.7918	OK	57.4021	OK
chr1:1181157-1182158	LOC_Os01g03080	NA	NA	1.38809	OK	0.858197	OK	4.13323	OK	0.488992	OK	0.728058	OK	1.40521	OK
chr1:1183393-1191013	LOC_Os01g03090	AR401	S-adenosyl-L-methionine-dependent methyltransferases superfamily protein	25.8528	OK	21.624	OK	21.4401	OK	18.9645	OK	20.6181	OK	19.2791	OK
chr1:1232472-1236942	LOC_Os01g03160	NA	"Core-2/I-branching beta-1,6-N-acetylglucosaminyltransferase family protein"	26.069	OK	26.6369	OK	19.9872	OK	26.4461	OK	27.9547	OK	27.4508	OK
chr1:1238622-1242351	LOC_Os01g03170	NA	Protein with RING/U-box and TRAF-like domains	0	OK	0.103661	OK	0	OK	0.231155	OK	0	OK	0.229108	OK
chr1:1254027-1255635	LOC_Os01g03190	NA	Protein with RING/U-box and TRAF-like domains	0.328485	OK	0.893375	OK	1.8471	OK	0.567612	OK	0.856819	OK	1.35583	OK
chr1:1264355-1265273	LOC_Os01g03210	NA	NA	0	OK	0	OK	0	OK	0.27206	OK	0.265388	OK	0	OK
chr1:1301526-1302921	LOC_Os01g03220	NA	NA	1.37579	OK	4.52489	OK	0	OK	0	OK	2.00047	OK	0	OK
chr1:1313235-1314274	LOC_Os01g03240	NA	NA	0	OK	0	OK	0	OK	0	OK	0	OK	0	OK
chr1:1315267-1315477	LOC_Os01g03250	NA	NA	0	OK	0	OK	0	OK	0	OK	0	OK	0	OK
chr1:1328171-1329169	LOC_Os01g03270	NA	Protein with RING/U-box and TRAF-like domains	0	OK	0	OK	0	OK	0	OK	0	OK	0	OK
chr1:1330360-1332398	LOC_Os01g03280	NA	NA	0.937291	OK	0.159377	OK	0.957741	OK	0.954653	OK	0.366935	OK	0.784364	OK
chr1:1335863-1337407	LOC_Os01g03300	NA	Protein with RING/U-box and TRAF-like domains	0.599346	OK	0.21306	OK	0.946843	OK	0.72682	OK	0	OK	0.239386	OK
chr1:1350819-1351107	LOC_Os01g03350	NA	NA	0	OK	0	OK	0	OK	0	OK	0	OK	0	OK
chr1:1368890-1369792	LOC_Os01g03400	NA	Protein with RING/U-box and TRAF-like domains	0	OK	0	OK	0	OK	0.493099	OK	0.620549	OK	2.51368	OK
chr1:1372962-1374138	LOC_Os01g03410	NA	Protein with RING/U-box and TRAF-like domains	0.190828	OK	0.212729	OK	0.183751	OK	0	OK	0.24462	OK	0	OK
chr1:1375168-1377242	LOC_Os01g03420	NA	Protein with RING/U-box and TRAF-like domains	0	OK	0	OK	0	OK	0	OK	0	OK	0	OK
chr1:1379690-1382143	LOC_Os01g03429	NA	Protein with RING/U-box and TRAF-like domains	0	OK	0	OK	0	OK	0	OK	0.373756	OK	0	OK
chr1:1401441-1403759	LOC_Os01g03480	NA	NA	0.960405	OK	0.559348	OK	0.588249	OK	0.220106	OK	0.388129	OK	0.454992	OK
chr1:1401441-1403759	LOC_Os01g03480	NA	NA	1.8254	OK	0.800001	OK	0.280051	OK	0	OK	0.572846	OK	0.1615	OK
chr1:1404154-1407187	LOC_Os01g03490	NA	Heavy metal transport/detoxification superfamily protein	17.1216	OK	18.4402	OK	16.9869	OK	20.0179	OK	22.1049	OK	22.5592	OK
chr1:1413838-1419043	LOC_Os01g03510	NA	transducin family protein / WD-40 repeat family protein	13.5748	OK	16.791	OK	14.2781	OK	18.149	OK	17.3873	OK	17.7849	OK
chr1:1421692-1428049	LOC_Os01g03520	PFU2	ubiquitin-conjugating enzyme 23	12.4035	OK	12.1571	OK	9.67801	OK	12.5933	OK	13.3487	OK	11.9324	OK
chr1:1433032-1436811	LOC_Os01g03530	LPR1	Cupredoxin superfamily protein	4.66871	OK	4.75804	OK	3.56876	OK	12.6808	OK	16.0753	OK	13.5557	OK
chr1:1437162-1445689	LOC_Os01g03549	LPR1	Cupredoxin superfamily protein	10.6558	OK	12.2797	OK	9.85081	OK	11.418	OK	10.8747	OK	10.4611	OK
chr1:1446848-1450473	LOC_Os01g03570	IDN2	XH/XS domain-containing protein	2.29213	OK	2.35054	OK	2.21247	OK	2.47083	OK	2.85785	OK	2.7186	OK
chr1:1486399-1488897	LOC_Os01g03620	LPR1	Cupredoxin superfamily protein	23.6649	OK	28.0068	OK	20.6207	OK	9.31008	OK	8.75149	OK	7.87132	OK
chr1:1492747-1493149	NA	NA	NA	77.0734	OK	80.4527	OK	54.3692	OK	0.70549	OK	1.7746	OK	0.749941	OK
chr1:1503992-1508057	LOC_Os01g03650	ATNAP6	non-intrinsic ABC protein 6	1.9566	OK	1.10578	OK	1.10749	OK	1.10658	OK	1.12788	OK	0.713629	OK
chr1:1508234-1512752	LOC_Os01g03660	NA	NA	9.32191	OK	9.29533	OK	9.44364	OK	6.31409	OK	6.12366	OK	7.52425	OK
chr1:1513135-1514467	LOC_Os01g03670	NA	NAD(P)-binding Rossmann-fold superfamily protein	0	OK	0	OK	0	OK	0	OK	0	OK	0	OK
chr1:1515836-1516832	LOC_Os01g03680	NA	NA	6.84802	OK	8.16569	OK	14.6359	OK	9.58182	OK	6.10985	OK	4.57549	OK
chr1:1518244-1521644	LOC_Os01g03690	NA	Protein kinase superfamily protein	1.42943	OK	1.09568	OK	1.44059	OK	0.978632	OK	1.05544	OK	1.01251	OK
chr1:1534134-1539627	LOC_Os01g03710	MEE31	"Mannose-6-phosphate isomerase, type I"	1.85329	OK	2.41045	OK	1.77618	OK	1.37916	OK	1.5287	OK	1.20757	OK
chr1:1562611-1569472	LOC_Os01g03730	ENDO4	endonuclease 4	10.5717	OK	13.2723	OK	15.5228	OK	16.7296	OK	15.1316	OK	15.8798	OK
chr1:1597485-1605789	LOC_Os01g03820	ATSYTF	C2 domain-containing protein	5.90952	OK	5.95404	OK	5.66024	OK	5.94568	OK	6.30549	OK	6.96413	OK
chr1:1625158-1626771	LOC_Os01g03840	JAG	C2H2 and C2HC zinc fingers superfamily protein	0	OK	0	OK	0.192103	OK	0	OK	0.245224	OK	0	OK
chr1:1657314-1658388	LOC_Os01g03890	LBD41	LOB domain-containing protein 41	3.97677	OK	1.70699	OK	2.79489	OK	1.27735	OK	0.649242	OK	0.311533	OK
chr1:1698202-1703090	LOC_Os01g03950	ATXYL1	alpha-xylosidase 1	44.8203	OK	54.9393	OK	43.9634	OK	64.9554	OK	73.8518	OK	62.4791	OK
chr1:1707538-1707939	LOC_Os01g03960	NA	NA	0	OK	0	OK	0	OK	0	OK	0	OK	0	OK
chr1:1718964-1719370	LOC_Os01g03989	NA	NA	0	OK	0	OK	0	OK	0	OK	0	OK	0	OK
chr1:1738964-1740455	LOC_Os01g04010	NA	NA	178.974	OK	164.238	OK	232.25	OK	200.749	OK	234.755	OK	222.619	OK
chr1:1746415-1748549	LOC_Os01g04020	NA	Integrase-type DNA-binding superfamily protein	237.986	OK	257.769	OK	195.068	OK	146.842	OK	149.595	OK	166.344	OK
chr1:1754331-1757728	LOC_Os01g04030	NA	Signal peptidase subunit	14.4275	OK	17.7234	OK	22.6806	OK	20.3262	OK	20.9836	OK	21.6633	OK
chr1:1765033-1768669	LOC_Os01g04070	AtRLP34	receptor like protein 34	0.430088	OK	0.284693	OK	0.274953	OK	0.0697852	OK	0.0570841	OK	0.0533029	OK
chr1:1781074-1782386	LOC_Os01g04100	NA	Protein of unknown function (DUF1639)	2.52818	OK	4.56716	OK	5.2851	OK	3.11232	OK	2.26635	OK	4.36043	OK
chr1:1787869-1791498	LOC_Os01g04110	NA	Surfeit locus protein 5 subunit 22 of Mediator complex	0.390163	OK	0.510692	OK	0.373663	OK	0.266439	OK	0.255902	OK	0.205199	OK
chr1:1801923-1810979	LOC_Os01g04120	NA	C2H2 and C2HC zinc fingers superfamily protein	1.56673	OK	1.17939	OK	1.12778	OK	0.915488	OK	1.02438	OK	0.87355	OK
chr1:1801923-1810979	LOC_Os01g04120	NA	C2H2 and C2HC zinc fingers superfamily protein	0.924406	OK	0.605976	OK	0.489183	OK	0.395506	OK	0.477129	OK	0.668224	OK
chr1:1811892-1814363	NA	NA	NA	4.17755	OK	3.38533	OK	4.43539	OK	2.61593	OK	2.6645	OK	2.20511	OK
chr1:1814624-1817554	LOC_Os01g04130	NA	Peptidyl-tRNA hydrolase family protein	1.01892	OK	0.330997	OK	0.727837	OK	0.548407	OK	0.304455	OK	0.564894	OK
chr1:1834109-1837733	LOC_Os01g04160	NA	NA	4.53173	OK	4.89667	OK	4.1217	OK	6.81799	OK	6.56869	OK	6.2198	OK
chr1:1843813-1849186	LOC_Os01g04190	GLT1	plastidic GLC translocator	36.6405	OK	33.3742	OK	31.0972	OK	35.7098	OK	37.0798	OK	37.3348	OK
chr1:1849833-1856303	LOC_Os01g04200	NA	Metallo-hydrolase/oxidoreductase superfamily protein	8.54821	OK	9.22936	OK	7.02843	OK	10.3549	OK	9.28645	OK	10.5267	OK
chr1:1857103-1858856	LOC_Os01g04210	NA	"Core-2/I-branching beta-1,6-N-acetylglucosaminyltransferase family protein"	1.22148	OK	0.530311	OK	1.63987	OK	0.901063	OK	0.902894	OK	0.71741	OK
chr1:1864477-1866109	LOC_Os01g04220	NA	"Core-2/I-branching beta-1,6-N-acetylglucosaminyltransferase family protein"	0.136988	OK	0	OK	0.129626	OK	0.168791	OK	0	OK	0.32063	OK
chr1:1867935-1870390	LOC_Os01g04230	NA	leucine-rich repeat transmembrane protein kinase family protein	12.2488	OK	16.1088	OK	13.6886	OK	22.6883	OK	22.5879	OK	25.3026	OK
chr1:1876912-1879903	LOC_Os01g04250	NA	NA	0.0301203	OK	0.0117243	OK	0.0415824	OK	0.0128119	OK	0.0243926	OK	0.0456332	OK
chr1:1888523-1892298	LOC_Os01g04260	BUL1	sterol 1	34.0619	OK	38.1609	OK	43.5726	OK	32.0662	OK	36.5052	OK	41.8913	OK
chr1:1902735-1905247	LOC_Os01g04280	NA	Calmodulin-binding protein	10.7705	OK	11.3989	OK	10.4953	OK	53.1039	OK	44.9874	OK	58.3613	OK
chr1:1926933-1927480	NA	NA	NA	3.75611	OK	5.00419	OK	5.90204	OK	2.6841	OK	2.36952	OK	2.46417	OK
chr1:1928165-1930290	LOC_Os01g04324	NA	NA	2.22013	OK	1.89212	OK	1.34097	OK	0.704823	OK	0.838633	OK	0.84152	OK
chr1:1934116-1935048	LOC_Os01g04340	NA	HSP20-like chaperones superfamily protein	1.21675	OK	1.69303	OK	1.06346	OK	1.27674	OK	0.594996	OK	1.27675	OK
chr1:1941002-1941953	LOC_Os01g04350	NA	HSP20-like chaperones superfamily protein	112.909	OK	134.357	OK	144.684	OK	143.232	OK	133.03	OK	170.37	OK
chr1:1951927-1952771	LOC_Os01g04380	NA	HSP20-like chaperones superfamily protein	0	OK	0.169393	OK	0.290403	OK	0.569738	OK	0.191834	OK	0	OK
chr1:1984266-1986394	LOC_Os01g04460	NA	Protein kinase superfamily protein	1.42355	OK	1.28861	OK	1.55863	OK	1.04829	OK	0.868845	OK	0.832105	OK
chr1:1988730-1991248	LOC_Os01g04470	NA	Protein kinase superfamily protein	0.136585	OK	0.300351	OK	0	OK	0.819805	OK	0.173545	OK	0	OK
chr1:1993514-1996857	LOC_Os01g04480	SNC4	suppressor of npr1-1 constitutive 4	0.470064	OK	0.492043	OK	0.266635	OK	0.293389	OK	0.555346	OK	0.513771	OK
chr1:1998426-2003917	LOC_Os01g04490	NA	Protein kinase superfamily protein	0.938813	OK	0.567004	OK	0.452663	OK	0.473788	OK	0.523112	OK	0.655427	OK
chr1:2014820-2018057	LOC_Os01g04520	NA	Protein kinase superfamily protein	0.237914	OK	0.0753589	OK	0.277681	OK	0.190825	OK	0.185351	OK	0.199872	OK
chr1:2021414-2022167	LOC_Os01g04530	NA	Protein kinase superfamily protein	0	OK	0	OK	0.137511	OK	0	OK	0	OK	0	OK
chr1:2023878-2026177	LOC_Os01g04540	NA	Protein kinase superfamily protein	0.0417932	OK	0.0518638	OK	0.0235646	OK	0.0178992	OK	0.0346006	OK	0	OK
chr1:2036117-2038198	LOC_Os01g04550	SNC4	suppressor of npr1-1 constitutive 4	0	OK	0	OK	0	OK	0	OK	0	OK	0	OK
chr1:2041299-2042770	LOC_Os01g04560	NA	Protein kinase superfamily protein	0.202127	OK	0.433886	OK	0.392425	OK	0.245597	OK	0.250897	OK	0	OK
chr1:2048716-2052521	LOC_Os01g04570	NA	Protein kinase superfamily protein	1.6491	OK	1.49912	OK	1.09122	OK	1.05473	OK	1.21132	OK	1.05784	OK
chr1:2053582-2057638	LOC_Os01g04580	NA	Protein kinase superfamily protein	2.21821	OK	1.58167	OK	2.64736	OK	2.83706	OK	2.83955	OK	2.69057	OK
chr1:2059308-2062277	LOC_Os01g04590	NA	Protein of unknown function (DUF789)	4.00043	OK	3.43568	OK	2.34206	OK	5.85435	OK	3.80441	OK	4.9455	OK
chr1:2068587-2069263	LOC_Os01g04610	NA	NA	0	OK	0	OK	0	OK	0	OK	0	OK	0	OK
chr1:2080104-2081540	LOC_Os01g04640	NA	Reticulon family protein	28.9094	OK	33.1383	OK	35.7721	OK	31.8284	OK	29.2877	OK	30.344	OK
chr1:2097191-2100694	LOC_Os01g04660	ATLPP3	lipid phosphate phosphatase 3	0.025328	OK	0	OK	0	OK	0.281306	OK	0.284313	OK	0.174823	OK
chr1:2120380-2122366	LOC_Os01g04710	NA	Eukaryotic aspartyl protease family protein	83.9202	OK	92.9478	OK	84.0291	OK	136.286	OK	162.762	OK	147.683	OK
chr1:2130797-2137310	LOC_Os01g04720	NA	Di-glucose binding protein with Leucine-rich repeat domain	7.80269	OK	8.15245	OK	6.9183	OK	7.18057	OK	9.37319	OK	6.64668	OK
chr1:2137762-2138996	LOC_Os01g04730	NA	Translation protein SH3-like family protein	243.941	OK	190.242	OK	319.445	OK	230.342	OK	276.307	OK	202.242	OK
chr1:2154325-2155994	LOC_Os01g04750	EDF2	related to ABI3/VP1 2	1.37201	OK	0.780544	OK	1.2431	OK	0.270459	OK	0.177048	OK	0.591899	OK
chr1:2202263-2203860	LOC_Os01g04800	EDF1	AP2/B3 transcription factor family protein	47.7277	OK	65.7447	OK	47.36	OK	12.4345	OK	11.6745	OK	18.1746	OK
chr1:2224682-2225060	LOC_Os01g04830	NA	NA	0	OK	0	OK	0	OK	0	OK	0	OK	0	OK
chr1:2245731-2250576	LOC_Os01g04860	RUS5	"Protein of unknown function, DUF647"	9.79079	OK	9.4855	OK	9.52297	OK	6.05266	OK	6.3287	OK	6.07449	OK
chr1:2256211-2258130	NA	NA	NA	0.995292	OK	1.00503	OK	0.650587	OK	0.545615	OK	0.471586	OK	0.413581	OK
chr1:2271162-2273757	LOC_Os01g04910	NA	NA	19.2861	OK	17.1202	OK	26.729	OK	19.6817	OK	23.2862	OK	16.698	OK
chr1:2275066-2278872	LOC_Os01g04920	SQD2	sulfoquinovosyldiacylglycerol 2	8.62701	OK	9.42682	OK	12.0648	OK	14.603	OK	13.8503	OK	13.6231	OK
chr1:2292110-2298407	LOC_Os01g04950	ATPTR5	peptide transporter 5	17.6607	OK	21.7021	OK	20.6786	OK	23.832	OK	22.4291	OK	23.2896	OK
chr1:2308011-2309181	NA	NA	NA	0.926885	OK	0.632437	OK	0.508355	OK	0.3501	OK	0.316271	OK	0.172267	OK
chr1:2328623-2328856	LOC_Os01g04970	NA	NA	0	OK	0	OK	0	OK	0	OK	0	OK	0	OK
chr1:2356182-2357045	LOC_Os01g05000	NA	NA	0	OK	0	OK	0	OK	0	OK	0	OK	0	OK
chr1:2386372-2390663	LOC_Os01g05090	NA	NA	3.97384	OK	3.47819	OK	3.44983	OK	2.27735	OK	2.15445	OK	2.44502	OK
chr1:2391223-2392563	NA	NA	NA	7.5514	OK	5.80759	OK	6.89691	OK	6.25071	OK	5.9665	OK	4.65474	OK
chr1:2393479-2398292	LOC_Os01g05105	NA	NA	0.134157	OK	0.118831	OK	0.0567321	OK	0.139811	OK	0.0718015	OK	0.0903876	OK
chr1:2403269-2405982	LOC_Os01g05130	NA	scarecrow-like transcription factor 11 (SCL11)	24.503	OK	19.845	OK	25.7748	OK	17.7701	OK	19.2134	OK	14.5763	OK
chr1:2406437-2408067	LOC_Os01g05140	NA	NA	22.1958	OK	19.3478	OK	33.8794	OK	26.1144	OK	26.2237	OK	29.658	OK
chr1:2414270-2415072	LOC_Os01g05150	NA	NA	0.969414	OK	1.51172	OK	1.87066	OK	1.17699	OK	1.25075	OK	0.676999	OK
chr1:2419658-2420162	LOC_Os01g05160	NA	NA	0	OK	0	OK	0	OK	0	OK	0	OK	0	OK
chr1:2422241-2422914	LOC_Os01g05170	NA	NA	0	OK	0.250446	OK	0.615287	OK	0.279771	OK	0.272925	OK	0.526586	OK
chr1:2434792-2438774	LOC_Os01g05180	NA	NA	1.88902	OK	1.64221	OK	1.80624	OK	1.38407	OK	1.58644	OK	1.53631	OK
chr1:2448715-2449048	LOC_Os01g05210	NA	NA	0	OK	0	OK	0	OK	0	OK	0	OK	0	OK
chr1:2452590-2453586	LOC_Os01g05220	NA	NA	0	OK	0	OK	0	OK	0	OK	0	OK	0	OK
chr1:2474555-2475156	LOC_Os01g05250	NA	NA	0	OK	0	OK	0	OK	0	OK	0	OK	0	OK
chr1:2487386-2487986	LOC_Os01g05280	NA	NA	0	OK	0	OK	0	OK	0	OK	0	OK	0	OK
chr1:2488386-2491433	LOC_Os01g05289	NA	NA	0	OK	0	OK	0	OK	0	OK	0	OK	0	OK
chr1:2500279-2501249	LOC_Os01g05310	NA	NA	0	OK	0	OK	0	OK	0	OK	0	OK	0	OK
chr1:2514677-2515682	LOC_Os01g05330	NA	"Polynucleotidyl transferase, ribonuclease H-like superfamily protein"	0	OK	0	OK	0	OK	0	OK	0	OK	0	OK
chr1:2520383-2522110	LOC_Os01g05340	NA	NA	0	OK	0	OK	0	OK	0	OK	0	OK	0	OK
chr1:2529388-2532475	LOC_Os01g05350	NA	NA	0	OK	0	OK	0	OK	0	OK	0.21373	OK	0	OK
chr1:2535299-2535680	LOC_Os01g05360	NA	NA	0	OK	0	OK	0	OK	0	OK	0	OK	0	OK
chr1:2547914-2548298	LOC_Os01g05390	NA	NA	0	OK	0	OK	0	OK	0	OK	0	OK	0	OK
chr1:2550945-2552121	LOC_Os01g05400	I14H	Nucleotide-diphospho-sugar transferases superfamily protein	0	OK	0	OK	0	OK	0	OK	0	OK	0	OK
chr1:2553619-2554021	LOC_Os01g05410	NA	NA	0	OK	0	OK	0	OK	0	OK	0	OK	0	OK
chr1:2560857-2565373	LOC_Os01g05420	ATIWS1	Transcription elongation factor (TFIIS) family protein	37.6284	OK	36.1077	OK	37.2106	OK	40.836	OK	41.2975	OK	39.6379	OK
chr1:2568050-2570029	LOC_Os01g05430	ATRBL1	RHOMBOID-like 1	4.17293	OK	3.87829	OK	3.95873	OK	5.03423	OK	6.28859	OK	5.49888	OK
chr1:2599849-2612865	LOC_Os01g05500	PRT6	proteolysis 6	20.216	OK	21.3404	OK	15.4762	OK	15.7821	OK	17.0493	OK	17.7575	OK
chr1:2629373-2630050	LOC_Os01g05520	NA	NA	0	OK	0	OK	0	OK	0	OK	0	OK	0	OK
chr1:2632553-2638081	LOC_Os01g05530	NA	Ribosomal RNA processing Brix domain protein	4.96742	OK	4.06794	OK	4.30738	OK	3.08352	OK	3.35159	OK	3.50957	OK
chr1:2652647-2655639	LOC_Os01g05560	NA	NA	18.7758	OK	19.3863	OK	19.529	OK	21.6866	OK	22.0144	OK	23.4178	OK
chr1:2660821-2661301	LOC_Os01g05570	NA	NA	0	OK	0	OK	0	OK	0	OK	0	OK	0	OK
chr1:2674399-2692186	NA	NA	NA	71.0898	OK	87.6136	OK	114.247	OK	101.8	OK	103.285	OK	70.754	OK
chr1:2713411-2716075	LOC_Os01g05680	ATGGT-IB	Prenyltransferase family protein	19.6603	OK	17.8303	OK	17.1048	OK	17.8229	OK	18.5466	OK	15.4965	OK
chr1:2719211-2720873	LOC_Os01g05694	PAS2	"Protein-tyrosine phosphatase-like, PTPLA"	47.1852	OK	55.3412	OK	73.6029	OK	33.5727	OK	39.8839	OK	41.0092	OK
chr1:2722517-2725704	LOC_Os01g05710	PAS2	"Protein-tyrosine phosphatase-like, PTPLA"	3.23761	OK	3.36861	OK	3.83174	OK	3.18601	OK	2.64379	OK	2.83581	OK
chr1:2728134-2730972	LOC_Os01g05720	PAS2	"Protein-tyrosine phosphatase-like, PTPLA"	0	OK	0	OK	0.212405	OK	0	OK	0	OK	0.253452	OK
chr1:2742506-2757078	LOC_Os01g05744	PAS2	"Protein-tyrosine phosphatase-like, PTPLA"	1.51928	OK	1.60137	OK	1.2204	OK	1.21069	OK	0.776871	OK	1.32683	OK
chr1:2742506-2757078	LOC_Os01g05760	PAS2	"Protein-tyrosine phosphatase-like, PTPLA"	22.7199	OK	24.0806	OK	25.77	OK	42.2812	OK	80.2469	OK	66.15	OK
chr1:2742506-2757078	LOC_Os01g05770	NA	NA	0.115705	OK	0	OK	0.661111	OK	0.282089	OK	0.146526	OK	0.137665	OK
chr1:2765772-2768644	LOC_Os01g05790	SLT1	HSP20-like chaperones superfamily protein	14.1156	OK	17.6037	OK	13.3858	OK	23.9867	OK	20.616	OK	22.336	OK
chr1:2770139-2774609	LOC_Os01g05800	ALB3	63 kDa inner membrane family protein	80.7617	OK	80.265	OK	77.5548	OK	56.7407	OK	59.0557	OK	56.8069	OK
chr1:2776972-2781775	LOC_Os01g05810	GGT3	gamma-glutamyl transpeptidase 4	21.6585	OK	19.9956	OK	22.3543	OK	32.2715	OK	35.3029	OK	37.6646	OK
chr1:2783188-2790934	LOC_Os01g05820	GGT3	gamma-glutamyl transpeptidase 4	21.2497	OK	22.564	OK	26.3724	OK	35.0818	OK	33.7022	OK	47.2796	OK
chr1:2791223-2795865	LOC_Os01g05830	NA	NA	8.96427	OK	9.10326	OK	9.89378	OK	5.47016	OK	4.77627	OK	5.94201	OK
chr1:2800435-2803742	LOC_Os01g05840	NA	NAD(P)-binding Rossmann-fold superfamily protein	33.6872	OK	33.7117	OK	34.6727	OK	55.0821	OK	58.0542	OK	52.9511	OK
chr1:2805583-2808152	LOC_Os01g05860	NA	Tetratricopeptide repeat (TPR)-like superfamily protein	0.884122	OK	0.862379	OK	0.897917	OK	0.612127	OK	0.508047	OK	0.508693	OK
chr1:2810312-2815017	LOC_Os01g05870	NA	Leucine-rich repeat protein kinase family protein	1.49522	OK	1.38717	OK	1.24682	OK	0.951104	OK	0.827399	OK	0.830251	OK
chr1:2820035-2838580	LOC_Os01g05940	NA	Leucine-rich repeat protein kinase family protein	0.459137	OK	0.546212	OK	0.310166	OK	0.74089	OK	0.481372	OK	0.562156	OK
chr1:2839933-2843514	LOC_Os01g05960	NA	Leucine-rich repeat protein kinase family protein	2.08734	OK	2.03699	OK	1.59598	OK	1.73838	OK	2.23648	OK	2.02595	OK
chr1:2844428-2858134	LOC_Os01g05980	NA	Leucine-rich repeat protein kinase family protein	0.572118	OK	0.545662	OK	0.369394	OK	0.344992	OK	0.656259	OK	0.362853	OK
chr1:2844428-2858134	LOC_Os01g05970	H2B	Histone superfamily protein	147.62	OK	141.327	OK	183.74	OK	168.16	OK	182.178	OK	173.276	OK
chr1:2862559-2867272	LOC_Os01g06000	NA	Pentatricopeptide repeat (PPR) superfamily protein	0.591217	OK	0.773737	OK	0.434462	OK	0.320134	OK	0.258258	OK	0.456469	OK
chr1:2872109-2872988	LOC_Os01g06010	H2B	Histone superfamily protein	93.1854	OK	62.3459	OK	77.8656	OK	72.832	OK	83.321	OK	74.8269	OK
chr1:2877646-2882686	LOC_Os01g06020	NA	"tRNA synthetase class II (D, K and N) family protein"	25.125	OK	24.727	OK	21.4378	OK	19.6059	OK	22.743	OK	18.5054	OK
chr1:2885424-2886301	LOC_Os01g06030	NA	Protein of unknown function (DUF674)	0	OK	0	OK	0	OK	0	OK	0	OK	0.252291	OK
chr1:2896684-2898069	LOC_Os01g06060	NA	alpha/beta-Hydrolases superfamily protein	1.97783	OK	1.88833	OK	1.29877	OK	1.57902	OK	1.08404	OK	1.57579	OK
chr1:2922642-2925024	LOC_Os01g06130	NA	Protein of unknown function (DUF674)	0.976023	OK	0.414332	OK	0.507643	OK	0.0703502	OK	0.155632	OK	0.281377	OK
chr1:2925934-2928765	LOC_Os01g06140	NA	Protein of unknown function (DUF674)	0	OK	0	OK	0	OK	0	OK	0	OK	0	OK
chr1:2930801-2932892	LOC_Os01g06150	NA	Protein of unknown function (DUF674)	0.557174	OK	0.982202	OK	1.01663	OK	0.151059	OK	0.709846	OK	0.356474	OK
chr1:2961193-2961469	LOC_Os01g06230	NA	SAUR-like auxin-responsive protein family	3.51595	OK	3.51783	OK	12.6457	OK	0	OK	14.7757	OK	7.29713	OK
chr1:2966323-2967346	LOC_Os01g06250	NA	Disease resistance-responsive (dirigent-like protein) family protein	0	OK	0	OK	0	OK	0.489941	OK	0.491527	OK	0.474554	OK
chr1:2969153-2970731	LOC_Os01g06260	NA	NA	0	OK	0	OK	0	OK	0	OK	0	OK	0	OK
chr1:2979420-2979636	NA	NA	NA	111.067	OK	61.6432	OK	66.1641	OK	66.9786	OK	56.9467	OK	60.795	OK
chr1:2980098-2980451	NA	NA	NA	87.3433	OK	34.1389	OK	26.9925	OK	16.8393	OK	18.7377	OK	23.2119	OK
chr1:2982482-2989299	LOC_Os01g06280	HERK1	hercules receptor kinase 1	4.07426	OK	4.48362	OK	4.13216	OK	4.33396	OK	2.98531	OK	3.70069	OK
chr1:2982482-2989299	LOC_Os01g06290	RSZ32	RNA-binding (RRM/RBD/RNP motifs) family protein with retrovirus zinc finger-like domain	3.27245	OK	2.53372	OK	1.23375	OK	2.56697	OK	2.38838	OK	2.56665	OK
chr1:2999575-3001204	LOC_Os01g06310	NA	NA	0.491665	OK	0.266699	OK	0.224661	OK	96.7642	OK	149.301	OK	92.1557	OK
chr1:3026812-3028081	LOC_Os01g06380	NA	NA	0	OK	0	OK	0	OK	0	OK	0	OK	0	OK
chr1:3031478-3033009	LOC_Os01g06400	NA	NA	0	OK	0	OK	0	OK	0	OK	0	OK	0	OK
chr1:3035058-3035691	LOC_Os01g06420	NA	NA	0	OK	0	OK	0	OK	0	OK	0	OK	0	OK
chr1:3037688-3039157	LOC_Os01g06440	NA	NA	0.0632399	OK	0.0719492	OK	0.0597153	OK	0.0754412	OK	0	OK	0	OK
chr1:3039297-3041232	LOC_Os01g06450	IRX9	Nucleotide-diphospho-sugar transferases superfamily protein	0.945344	OK	1.04368	OK	0.685083	OK	0.225219	OK	0.268262	OK	0.142292	OK
chr1:3044482-3047221	LOC_Os01g06460	NA	PLAC8 family protein	67.2915	OK	67.3924	OK	81.5097	OK	99.4631	OK	103.306	OK	105.48	OK
chr1:3047503-3051989	LOC_Os01g06470	IMPA-9	importin alpha isoform 9	8.65543	OK	10.3225	OK	10.4525	OK	7.59121	OK	7.18255	OK	7.58516	OK
chr1:3054464-3057198	LOC_Os01g06490	scpl26	serine carboxypeptidase-like 26	17.955	OK	17.5882	OK	15.6339	OK	20.798	OK	23.2096	OK	23.0829	OK
chr1:3060993-3066189	LOC_Os01g06510	emb1027	"Arginyl-tRNA synthetase, class Ic"	2.01052	OK	1.82771	OK	1.69029	OK	0.868441	OK	0.945023	OK	1.28883	OK
chr1:3095209-3095930	LOC_Os01g06570	NA	NA	0	OK	0	OK	0	OK	0	OK	0	OK	0	OK
chr1:3122887-3124069	LOC_Os01g06620	NA	NA	0	OK	0	OK	0	OK	0	OK	0	OK	0	OK
chr1:3128991-3130722	LOC_Os01g06640	NA	basic helix-loop-helix (bHLH) DNA-binding superfamily protein	3.29913	OK	3.74213	OK	4.5353	OK	9.04523	OK	9.15812	OK	10.0354	OK
chr1:3150732-3151168	NA	NA	NA	6.89758	OK	6.38422	OK	4.39176	OK	4.29003	OK	2.76206	OK	2.5974	OK
chr1:3151309-3151686	NA	NA	NA	9.8612	OK	8.62765	OK	13.0181	OK	3.68529	OK	7.8936	OK	3.68176	OK
chr1:3176543-3179602	LOC_Os01g06720	AtRLP35	receptor like protein 35	0	OK	0	OK	0	OK	0	OK	0.0174284	OK	0	OK
chr1:3181949-3185346	LOC_Os01g06730	AtRLP6	receptor like protein 6	0.116905	OK	0.12451	OK	0.0822945	OK	0.0861217	OK	0.199071	OK	0.197892	OK
chr1:3196985-3200010	LOC_Os01g06750	AtRLP54	receptor like protein 54	0	OK	0	OK	0	OK	0	OK	0	OK	0	OK
chr1:3201222-3204252	LOC_Os01g06760	AtRLP30	receptor like protein 30	0	OK	0	OK	0	OK	0	OK	0	OK	0	OK
chr1:3222302-3226257	LOC_Os01g06790	AtRLP34	receptor like protein 34	0.297323	OK	0.234328	OK	0.162297	OK	0.147619	OK	0.244254	OK	0.205044	OK
chr1:3235986-3237799	LOC_Os01g06820	NA	Leucine-rich repeat receptor-like protein kinase family protein	0	OK	0	OK	0	OK	0	OK	0	OK	0	OK
chr1:3241126-3258893	NA	NA	NA	116.715	OK	105.309	OK	176.804	OK	4.48966	OK	5.53804	OK	11.1161	OK
chr1:3241126-3258893	LOC_Os01g06870	EDA23	Leucine-rich repeat transmembrane protein kinase	118.704	OK	68.0041	OK	90.8171	OK	3.4748	OK	4.17204	OK	6.86499	OK
chr1:3259136-3263561	LOC_Os01g06890	AtRLP19	receptor like protein 19	0.624976	OK	0.528214	OK	0.524389	OK	0.631976	OK	0.676106	OK	0.711676	OK
chr1:3272661-3278238	LOC_Os01g06900	AtRLP23	receptor like protein 23	1.51927	OK	1.24315	OK	0.886135	OK	0.897288	OK	0.949218	OK	0.837979	OK
chr1:3282975-3286357	LOC_Os01g06920	AtRLP6	receptor like protein 6	1.20097	OK	1.15022	OK	0.910627	OK	0.795686	OK	0.889185	OK	0.656656	OK
chr1:3289732-3290197	LOC_Os01g06950	NA	NA	0	OK	0	OK	0	OK	0	OK	0	OK	0	OK
chr1:3320205-3321035	LOC_Os01g07060	NA	Pollen Ole e 1 allergen and extensin family protein	5.50779	OK	3.2795	OK	2.54595	OK	0.520695	OK	0	OK	0	OK
chr1:3325319-3329696	NA	NA	NA	10.9347	OK	10.5783	OK	9.11984	OK	6.56371	OK	9.41117	OK	8.96735	OK
chr1:3330279-3331512	NA	NA	NA	2.94504	OK	3.9179	OK	2.91914	OK	2.92465	OK	3.42961	OK	2.80222	OK
chr1:3331633-3331998	NA	NA	NA	13.2768	OK	8.89226	OK	9.2512	OK	4.823	OK	8.16433	OK	12.557	OK
chr1:3336407-3343318	LOC_Os01g07100	NA	NA	6.05669	OK	7.92673	OK	7.15109	OK	7.9641	OK	8.70387	OK	7.43411	OK
chr1:3356382-3361204	LOC_Os01g07120	AtERF48	Integrase-type DNA-binding superfamily protein	6.96545	OK	5.72919	OK	5.46944	OK	4.85465	OK	5.96045	OK	5.88778	OK
chr1:3376592-3377205	LOC_Os01g07150	NA	NA	0.70889	OK	0.391178	OK	0.697565	OK	1.30614	OK	2.25664	OK	1.73064	OK
chr1:3386505-3390830	LOC_Os01g07170	ASY1	DNA-binding HORMA family protein	2.26632	OK	1.0758	OK	1.43395	OK	0.853313	OK	1.36535	OK	1.37738	OK
chr1:3386505-3390830	LOC_Os01g07170	ASY1	DNA-binding HORMA family protein	2.10556	OK	2.96131	OK	1.84667	OK	1.94413	OK	2.67203	OK	4.55234	OK
chr1:3395761-3396310	LOC_Os01g07190	NA	NA	0	OK	0	OK	0	OK	0	OK	0	OK	0	OK
chr1:3397336-3400518	LOC_Os01g07200	CAN	Ca-2+ dependent nuclease	24.2173	OK	24.1803	OK	24.9784	OK	21.9197	OK	23.8062	OK	24.6925	OK
chr1:3401287-3408172	LOC_Os01g07212	NA	Staphylococcal nuclease homologue	1.62255	OK	1.78267	OK	1.45854	OK	1.81789	OK	1.72194	OK	1.82101	OK
chr1:3422010-3425559	LOC_Os01g07250	NA	saposin B domain-containing protein	15.9826	OK	14.7445	OK	21.4405	OK	17.2379	OK	18.8282	OK	17.8235	OK
chr1:3430175-3431128	NA	NA	NA	4.10775	OK	3.36156	OK	4.86386	OK	3.95875	OK	2.60508	OK	2.65436	OK
chr1:3445158-3446607	LOC_Os01g07300	NA	NA	11.915	OK	6.70783	OK	8.81009	OK	3.7298	OK	3.61689	OK	4.63607	OK
chr1:3455253-3464954	LOC_Os01g07320	NA	NA	0.945805	OK	2.06819	OK	1.42652	OK	2.80834	OK	4.2487	OK	2.84307	OK
chr1:3467854-3471553	NA	NA	NA	1.8192	OK	1.58966	OK	1.47643	OK	2.01842	OK	1.92341	OK	1.64077	OK
chr1:3489309-3491991	LOC_Os01g07376	ATH9	thioredoxin H-type 9	0.0884795	OK	0.13204	OK	0.151829	OK	0.223393	OK	0.0834335	OK	0.27909	OK
chr1:3501093-3504833	LOC_Os01g07390	NA	RING/U-box superfamily protein	19.2503	OK	20.4186	OK	20.7529	OK	22.1681	OK	23.4284	OK	24.33	OK
chr1:3505664-3510531	LOC_Os01g07400	ATATG18D	homolog of yeast autophagy 18 (ATG18) D	8.67101	OK	8.32274	OK	7.3515	OK	9.5667	OK	8.26898	OK	9.69158	OK
chr1:3511834-3515902	LOC_Os01g07410	NA	O-fucosyltransferase family protein	28.146	OK	24.5294	OK	23.1558	OK	21.7727	OK	22.0069	OK	21.3429	OK
chr1:3516657-3519175	LOC_Os01g07420	NA	alpha/beta-Hydrolases superfamily protein	0.979618	OK	0.656575	OK	0.714715	OK	0.661948	OK	0.591585	OK	0.794181	OK
chr1:3532858-3533749	LOC_Os01g07450	ATMYB61	myb domain protein 61	0.396169	OK	0.222803	OK	1.14002	OK	0.246465	OK	0.248723	OK	0.243402	OK
chr1:3536082-3536467	LOC_Os01g07460	NA	NA	0	OK	0	OK	0	OK	0	OK	0	OK	0	OK
chr1:3540840-3541272	LOC_Os01g07470	NA	NA	0	OK	0	OK	0	OK	0	OK	0	OK	0	OK
chr1:3587607-3587838	LOC_Os01g07510	NA	NA	0	OK	0	OK	0	OK	0	OK	0	OK	0	OK
chr1:3610391-3615764	LOC_Os01g07540	NA	D111/G-patch domain-containing protein	4.64661	OK	5.03516	OK	3.80597	OK	4.5338	OK	3.78288	OK	3.45417	OK
chr1:3621210-3625356	LOC_Os01g07560	NA	Leucine-rich receptor-like protein kinase family protein	19.8929	OK	22.3978	OK	17.2189	OK	25.4854	OK	29.8849	OK	27.089	OK
chr1:3633274-3639164	LOC_Os01g07570	NA	Protein of Unknown Function (DUF239)	0.431017	OK	0.300745	OK	0.43124	OK	0.649542	OK	0.736164	OK	0.639761	OK
chr1:3645586-3650362	LOC_Os01g07590	NA	Adenine nucleotide alpha hydrolases-like superfamily protein	1.92411	OK	2.99755	OK	2.13741	OK	2.28594	OK	1.83189	OK	1.80392	OK
chr1:3652272-3656479	LOC_Os01g07600	NA	NA	0.328494	OK	0.399974	OK	0.379249	OK	0.369251	OK	0.341898	OK	0.221539	OK
chr1:3661687-3664741	LOC_Os01g07610	NA	Pentatricopeptide repeat (PPR) superfamily protein	0.964449	OK	1.13354	OK	0.932427	OK	1.041	OK	1.01937	OK	1.13841	OK
chr1:3682142-3682364	LOC_Os01g07650	NA	NA	0	OK	0	OK	0	OK	0	OK	0	OK	0	OK
chr1:3702447-3704723	LOC_Os01g07710	NA	NA	0	OK	0	OK	0	OK	0	OK	0	OK	0	OK
chr1:3711211-3717025	LOC_Os01g07730	ARAPPT	Glucose-6-phosphate/phosphate translocator-related	29.24	OK	33.1608	OK	36.4626	OK	15.7623	OK	10.6855	OK	13.1514	OK
chr1:3732149-3734422	LOC_Os01g07770	NA	Peroxidase superfamily protein	8.00692	OK	6.91638	OK	9.5689	OK	3.56202	OK	5.07809	OK	4.8257	OK
chr1:3734628-3736828	LOC_Os01g07780	NA	"Embryo-specific protein 3, (ATS3)"	21.7998	OK	37.6509	OK	37.2164	OK	30.7698	OK	22.3373	OK	29.8702	OK
chr1:3737892-3742067	LOC_Os01g07790	NA	Pectin lyase-like superfamily protein	0	OK	0	OK	0	OK	0	OK	0	OK	0	OK
chr1:3779633-3782004	LOC_Os01g07850	NA	Lactoylglutathione lyase / glyoxalase I family protein	64.0864	OK	58.6029	OK	67.1714	OK	2.53196	OK	2.99126	OK	2.42053	OK
chr1:3804527-3811030	LOC_Os01g07870	ATMRP3	multidrug resistance-associated protein 3	14.3824	OK	16.0587	OK	13.4975	OK	15.1013	OK	15.9711	OK	13.8815	OK
chr1:3827038-3830347	LOC_Os01g07920	NA	Oxoglutarate/iron-dependent oxygenase	5.23492	OK	4.6704	OK	1.93488	OK	6.32051	OK	5.05908	OK	5.84137	OK
chr1:3838433-3840603	NA	NA	NA	2.94812	OK	2.08915	OK	1.55976	OK	1.78658	OK	1.91288	OK	1.73502	OK
chr1:3842752-3845541	LOC_Os01g07950	ATGRX4	glutaredoxin 4	1.73493	OK	1.99482	OK	3.39572	OK	1.91795	OK	1.97999	OK	2.19963	OK
chr1:3858562-3861839	LOC_Os01g07980	NA	ankyrin repeat family protein	1.74264	OK	1.28207	OK	0.775013	OK	1.90114	OK	1.91632	OK	0.73417	OK
chr1:3858562-3861839	LOC_Os01g07980	NA	ankyrin repeat family protein	0.51018	OK	0.507515	OK	0.553035	OK	0.499627	OK	0.662504	OK	0.347615	OK
chr1:3875760-3900085	LOC_Os01g08010	NA	NA	0.219254	OK	0.247742	OK	0.281948	OK	0.311476	OK	0.30664	OK	0.21614	OK
chr1:3901383-3901836	LOC_Os01g08050	NA	NA	0	OK	0	OK	0	OK	0	OK	0	OK	0	OK
chr1:3917917-3920458	LOC_Os01g08090	NA	UDP-Glycosyltransferase superfamily protein	4.58186	OK	4.79338	OK	4.59471	OK	3.25683	OK	3.84305	OK	3.26543	OK
chr1:3921355-3923134	LOC_Os01g08100	UGT73D1	UDP-glucosyl transferase 73D1	0.173232	OK	0.683481	OK	0.197914	OK	0.585593	OK	0.324719	OK	0.555886	OK
chr1:3924133-3926556	LOC_Os01g08110	NA	UDP-Glycosyltransferase superfamily protein	0.662346	OK	0.811996	OK	0.715745	OK	1.64809	OK	1.93288	OK	2.05867	OK
chr1:3932328-3933352	LOC_Os01g08130	NA	Phototropic-responsive NPH3 family protein	12.839	OK	12.5318	OK	14.1323	OK	23.073	OK	23.693	OK	37.1767	OK
chr1:3937153-3938912	LOC_Os01g08140	NA	Phototropic-responsive NPH3 family protein	12.1831	OK	8.43313	OK	9.99051	OK	13.805	OK	16.8648	OK	28.8403	OK
chr1:3952881-3955491	LOC_Os01g08160	NA	Homeodomain-like superfamily protein	3.12041	OK	3.69964	OK	3.86648	OK	5.47595	OK	5.17195	OK	5.37414	OK
chr1:3958209-3962125	LOC_Os01g08170	NA	Protein of unknown function (DUF2921)	1.10427	OK	2.39879	OK	2.20255	OK	1.98226	OK	2.8542	OK	2.92836	OK
chr1:3975901-3984922	LOC_Os01g08190	LUG	LisH dimerisation motif;WD40/YVTN repeat-like-containing domain	1.06461	OK	1.46572	OK	1.01456	OK	1.52575	OK	1.29259	OK	1.54207	OK
chr1:3986611-3995398	LOC_Os01g08200	ATUBP14	ubiquitin-specific protease 14	27.2153	OK	28.5496	OK	21.4128	OK	29.2362	OK	28.9285	OK	28.7647	OK
chr1:4002687-4003580	NA	NA	NA	2.04743	OK	1.37144	OK	2.24715	OK	1.92881	OK	3.2848	OK	2.26142	OK
chr1:4037569-4038958	NA	NA	NA	5.31689	OK	5.7815	OK	3.4806	OK	5.23689	OK	7.04598	OK	6.57358	OK
chr1:4039500-4040326	NA	NA	NA	14.598	OK	11.0581	OK	7.04431	OK	11.7524	OK	17.1073	OK	17.4794	OK
chr1:4041240-4042036	NA	NA	NA	15.1459	OK	13.5986	OK	10.3623	OK	16.3349	OK	18.232	OK	16.1974	OK
chr1:4042821-4043412	NA	NA	NA	2.62439	OK	1.00805	OK	2.114	OK	1.9289	OK	5.46002	OK	4.79211	OK
chr1:4059509-4063190	LOC_Os01g08280	NA	Domain of unknown function (DUF1767)	8.03985	OK	7.49278	OK	8.22206	OK	7.79152	OK	7.44906	OK	7.69026	OK
chr1:4063703-4067331	LOC_Os01g08290	NA	"Protein of unknown function DUF92, transmembrane"	4.20015	OK	3.49004	OK	3.68102	OK	5.02513	OK	4.96884	OK	5.42851	OK
chr1:4068616-4071251	LOC_Os01g08310	ATB\' BETA	Protein phosphatase 2A regulatory B subunit family protein	0.863833	OK	0.991839	OK	0.807023	OK	1.91152	OK	1.86809	OK	1.99743	OK
chr1:4071353-4071619	NA	NA	NA	9.62052	OK	12.3199	OK	7.57207	OK	13.3373	OK	47.0508	OK	15.198	OK
chr1:4073675-4076438	LOC_Os01g08320	AXR3	AUX/IAA transcriptional regulator family protein	1.29675	OK	1.3619	OK	1.37824	OK	1.23215	OK	0.752084	OK	1.6681	OK
chr1:4081315-4082680	LOC_Os01g08330	NA	Eukaryotic aspartyl protease family protein	0	OK	0	OK	0	OK	0	OK	0.231507	OK	0	OK
chr1:4091067-4094859	LOC_Os01g08340	NA	RING/U-box superfamily protein	1.31712	OK	1.54675	OK	1.34629	OK	1.53849	OK	0.901091	OK	1.6434	OK
chr1:4095855-4096249	LOC_Os01g08350	NA	"ATPase, F1 complex, alpha subunit protein"	4.44296	OK	10.4778	OK	7.79637	OK	6.35298	OK	14.0319	OK	10.3413	OK
chr1:4099285-4101882	LOC_Os01g08360	NA	NA	0	OK	0	OK	0	OK	0	OK	0	OK	0	OK
chr1:4102621-4108541	LOC_Os01g08370	NA	LRR and NB-ARC domains-containing disease resistance protein	5.26644	OK	5.51073	OK	4.13527	OK	3.78876	OK	3.94139	OK	4.19328	OK
chr1:4116450-4116943	LOC_Os01g08390	NA	NA	0	OK	0	OK	0	OK	0	OK	0	OK	0	OK
chr1:4118040-4122579	LOC_Os01g08400	ATSYP32	syntaxin of plants 32	19.1948	OK	20.5795	OK	20.4397	OK	22.0133	OK	22.3441	OK	24.5302	OK
chr1:4123419-4126379	LOC_Os01g08410	NA	NA	38.1954	OK	38.5998	OK	47.3112	OK	35.1406	OK	41.3617	OK	37.3704	OK
chr1:4133702-4140633	LOC_Os01g08420	emb2410	embryo defective 2410	9.15778	OK	9.9731	OK	7.38347	OK	7.83732	OK	7.67178	OK	7.63626	OK
chr1:4143350-4150414	LOC_Os01g08430	NA	Enhancer of polycomb-like transcription factor protein	6.27932	OK	6.98911	OK	5.03309	OK	6.30329	OK	6.58523	OK	6.75317	OK
chr1:4160505-4165165	LOC_Os01g08450	ARA-5	RAS 5	5.72037	OK	5.95197	OK	7.55171	OK	9.01949	OK	7.32488	OK	10.0187	OK
chr1:4167377-4171559	LOC_Os01g08460	NA	Serinc-domain containing serine and sphingolipid biosynthesis protein	4.24153	OK	4.75256	OK	4.94182	OK	3.55081	OK	5.03361	OK	3.21406	OK
chr1:4179022-4181399	NA	NA	NA	3.7004	OK	5.19984	OK	3.54805	OK	8.0261	OK	8.19686	OK	7.62141	OK
chr1:4196936-4198833	LOC_Os01g08490	NA	NA	0	OK	0	OK	0	OK	0	OK	0	OK	0	OK
chr1:4253837-4259626	LOC_Os01g08560	NA	Heat shock protein 70 (Hsp 70) family protein	24.2883	OK	26.4733	OK	22.9564	OK	28.8326	OK	31.3726	OK	29.4323	OK
chr1:4264246-4270356	LOC_Os01g08570	NA	2-oxoglutarate (2OG) and Fe(II)-dependent oxygenase superfamily protein	0	OK	0	OK	0	OK	0	OK	0	OK	0	OK
chr1:4278870-4279113	LOC_Os01g08590	NA	NA	0	OK	0	OK	0	OK	0	OK	0	OK	0	OK
chr1:4281684-4283625	LOC_Os01g08600	NA	NA	0.651635	OK	0.56326	OK	0.486899	OK	0.461715	OK	0.302774	OK	0.331501	OK
chr1:4284625-4288083	LOC_Os01g08610	NA	TTF-type zinc finger protein with HAT dimerisation domain	0	OK	0	OK	0	OK	0	OK	0	OK	0	OK
chr1:4291013-4291325	LOC_Os01g08620	NA	NA	0	OK	0	OK	0	OK	0	OK	0	OK	0	OK
chr1:4306881-4309963	LOC_Os01g08650	NA	NA	1.08416	OK	1.14263	OK	1.21691	OK	1.26169	OK	1.25334	OK	1.06904	OK
chr1:4326577-4328863	LOC_Os01g08690	NA	Uncharacterised conserved protein UCP009193	1.97014	OK	1.77562	OK	2.20778	OK	2.01371	OK	2.15541	OK	2.2193	OK
chr1:4340848-4356468	LOC_Os01g08710	ATWRKY13	WRKY DNA-binding protein 13	0.626815	OK	0.372073	OK	0.62618	OK	0.456241	OK	0.70118	OK	0.506061	OK
chr1:4374128-4394083	LOC_Os01g08750	NA	NA	9.33351	OK	10.0938	OK	7.9717	OK	7.89869	OK	8.0922	OK	7.94257	OK
chr1:4395153-4397473	LOC_Os01g08760	ATCK1	choline kinase 1	13.3141	OK	15.1261	OK	12.7115	OK	11.6445	OK	16.051	OK	11.6367	OK
chr1:4397651-4402081	LOC_Os01g08770	NA	Transducin/WD40 repeat-like superfamily protein	6.63526	OK	7.67534	OK	6.59494	OK	6.15706	OK	6.70675	OK	5.85924	OK
chr1:4415415-4416132	LOC_Os01g08790	NF-YC13	"nuclear factor Y, subunit C13"	0	OK	0	OK	0	OK	0	OK	0.288291	OK	0	OK
chr1:4417282-4419160	LOC_Os01g08800	CYP96A10	"cytochrome P450, family 96, subfamily A, polypeptide 10"	0.0356003	OK	0.198229	OK	0.130139	OK	0.21865	OK	0.133206	OK	0.0406873	OK
chr1:4421317-4423107	LOC_Os01g08810	CYP96A10	"cytochrome P450, family 96, subfamily A, polypeptide 10"	6.43447	OK	4.67865	OK	8.8541	OK	4.59239	OK	5.50023	OK	5.39125	OK
chr1:4434088-4437971	LOC_Os01g08830	NA	F-box family protein with a domain of unknown function (DUF295)	28.1781	OK	32.2118	OK	25.7377	OK	29.049	OK	27.6548	OK	27.5465	OK
chr1:4440900-4441571	LOC_Os01g08840	NA	NA	0	OK	0.643456	OK	0.612199	OK	4.01648	OK	4.65567	OK	2.80484	OK
chr1:4444669-4448386	LOC_Os01g08850	NA	Pre-mRNA cleavage complex II protein family	4.36222	OK	5.00768	OK	4.61452	OK	4.47669	OK	3.94709	OK	4.27307	OK
chr1:4453716-4454004	LOC_Os01g08870	NA	NA	0	OK	0	OK	0	OK	0	OK	0	OK	0	OK
chr1:4485850-4486151	NA	NA	NA	384.877	OK	373.136	OK	588.261	OK	275.658	OK	412.105	OK	243.882	OK
chr1:4487092-4487274	NA	NA	NA	962.408	OK	536.197	OK	1025.25	OK	219.346	OK	564.109	OK	303.729	OK
chr1:4487582-4488382	NA	NA	NA	7.42207	OK	6.09521	OK	5.93876	OK	4.72391	OK	5.80732	OK	5.71723	OK
chr1:4488484-4489124	NA	NA	NA	12.4643	OK	16.2841	OK	11.8849	OK	11.3963	OK	13.6694	OK	9.43393	OK
chr1:4489588-4489939	NA	NA	NA	13.7817	OK	20.1974	OK	17.1937	OK	11.8482	OK	11.6214	OK	7.89604	OK
chr1:4493364-4497627	LOC_Os01g08950	NA	NA	0.582627	OK	0.599795	OK	0.388633	OK	0.548621	OK	0.976781	OK	0.472728	OK
chr1:4497718-4504407	LOC_Os01g08970	ATHMG	high mobility group	24.319	OK	26.9406	OK	26.5484	OK	23.6267	OK	24.2024	OK	25.2639	OK
chr1:4509224-4513098	LOC_Os01g08990	NA	Protein of unknown function (DUF1664)	0.154967	OK	0.266802	OK	0	OK	0.0936198	OK	0.102599	OK	0.182497	OK
chr1:4527985-4532893	LOC_Os01g09010	NA	HXXXD-type acyl-transferase family protein	105.719	OK	126.959	OK	132.967	OK	155.001	OK	144.368	OK	165.556	OK
chr1:4534020-4540216	LOC_Os01g09020	SCD1	stomatal cytokinesis defective / SCD1 protein (SCD1)	14.57	OK	15.8721	OK	12.1209	OK	12.6389	OK	13.3521	OK	12.3152	OK
chr1:4542295-4546560	LOC_Os01g09030	NA	Protein of unknown function (DUF1637)	3.63395	OK	2.92965	OK	2.27576	OK	2.63395	OK	2.53381	OK	2.75692	OK
chr1:4566303-4568617	LOC_Os01g09080	ATWRKY72	WRKY DNA-binding protein 72	22.7325	OK	23.7731	OK	24.5639	OK	21.2818	OK	17.9054	OK	24.0532	OK
chr1:4571783-4572218	LOC_Os01g09090	NA	"Polynucleotidyl transferase, ribonuclease H-like superfamily protein"	0	OK	0.403822	OK	0	OK	0	OK	0	OK	0	OK
chr1:4581147-4584690	LOC_Os01g09120	PLP	PAS/LOV protein B	0.891374	OK	0.681755	OK	0.487728	OK	0.469969	OK	0.355303	OK	0.71391	OK
chr1:4587085-4587835	LOC_Os01g09130	NA	NA	0	OK	0	OK	0.280632	OK	0	OK	0	OK	0	OK
chr1:4590919-4591372	LOC_Os01g09140	NA	NA	0	OK	0	OK	0	OK	0	OK	0	OK	0	OK
chr1:4596059-4596812	LOC_Os01g09150	NA	NA	0	OK	0	OK	0.481314	OK	0.310654	OK	0.312147	OK	0.907334	OK
chr1:4614881-4615827	LOC_Os01g09190	NA	NA	0	OK	0	OK	0	OK	0	OK	0	OK	0	OK
chr1:4650094-4651961	LOC_Os01g09230	NA	NA	0.472968	OK	0.530236	OK	0.495477	OK	0.321493	OK	0.533699	OK	0.428451	OK
chr1:4673399-4684865	LOC_Os01g09246	NA	NA	15.5966	OK	17.3982	OK	11.3745	OK	18.4828	OK	18.5462	OK	18.054	OK
chr1:4688107-4693114	LOC_Os01g09252	NA	Transducin/WD40 repeat-like superfamily protein	9.05653	OK	8.18411	OK	7.72726	OK	8.62463	OK	7.69348	OK	8.75902	OK
chr1:4712690-4713924	LOC_Os01g09270	NA	NA	0	OK	0	OK	0	OK	0	OK	0	OK	0	OK
chr1:4714467-4718746	LOC_Os01g09280	NA	myb-like transcription factor family protein	0.105636	OK	0.094434	OK	0.0783095	OK	0.587895	OK	0.369786	OK	0.659947	OK
chr1:4726658-4731243	LOC_Os01g09300	NA	2-oxoglutarate (2OG) and Fe(II)-dependent oxygenase superfamily protein	29.3249	OK	31.688	OK	31.5446	OK	28.1538	OK	26.3938	OK	28.1617	OK
chr1:4732051-4737606	LOC_Os01g09310	EMB1895	ARM repeat superfamily protein	4.95913	OK	4.22231	OK	4.25877	OK	3.56421	OK	3.26701	OK	3.78088	OK
chr1:4747120-4748910	LOC_Os01g09330	NA	"Polynucleotidyl transferase, ribonuclease H-like superfamily protein"	0	OK	0	OK	0	OK	0	OK	0	OK	0	OK
chr1:4791836-4795348	LOC_Os01g09410	NA	NA	0	OK	0	OK	0	OK	0	OK	0	OK	0	OK
chr1:4800246-4802179	LOC_Os01g09430	NA	2-oxoglutarate (2OG) and Fe(II)-dependent oxygenase superfamily protein	54.3047	OK	52.1626	OK	77.9299	OK	28.3391	OK	30.0334	OK	33.4282	OK
chr1:4807984-4808500	LOC_Os01g09440	NA	NA	0	OK	0	OK	0	OK	0	OK	0	OK	0	OK
chr1:4816844-4818962	LOC_Os01g09450	IAA26	phytochrome-associated protein 1	10.7026	OK	9.9627	OK	11.7203	OK	10.5983	OK	15.5188	OK	12.4824	OK
chr1:4826589-4828735	LOC_Os01g09470	IQD26	IQ-domain 26	7.09488	OK	5.62144	OK	5.30824	OK	10.4729	OK	8.83054	OK	12.5082	OK
chr1:4849368-4852193	LOC_Os01g09500	NA	NA	0.284555	OK	0.420381	OK	0.168129	OK	0.313287	OK	0.319915	OK	0.345286	OK
chr1:4852429-4854566	LOC_Os01g09510	NA	60S acidic ribosomal protein family	130.323	OK	144.584	OK	219.699	OK	139.272	OK	177.216	OK	149.328	OK
chr1:4891515-4896876	LOC_Os01g09560	NA	Insulinase (Peptidase family M16) protein	46.1975	OK	55.5641	OK	52.9948	OK	58.6394	OK	58.5393	OK	58.3603	OK
chr1:4905500-4909514	LOC_Os01g09570	PFK3	phosphofructokinase 3	18.2266	OK	17.9128	OK	17.6865	OK	64.5346	OK	66.706	OK	65.6027	OK
chr1:4976090-4976585	LOC_Os01g09650	NA	NA	1.30041	OK	0.493797	OK	1.46659	OK	1.96059	OK	1.80358	OK	1.09771	OK
chr1:4978386-4980028	LOC_Os01g09660	NA	Heavy metal transport/detoxification superfamily protein	0.196838	OK	0.229058	OK	0.938571	OK	0.366401	OK	0.12927	OK	0.350511	OK
chr1:4980669-4981944	LOC_Os01g09665	NA	NA	0.33024	OK	0.511085	OK	0.305762	OK	0.994614	OK	1.19108	OK	0.644011	OK
chr1:4991512-4993868	LOC_Os01g09690	NA	NA	0	OK	0	OK	0	OK	0	OK	0	OK	0	OK
chr1:5010047-5012395	LOC_Os01g09710	NA	NA	0	OK	0	OK	0	OK	0	OK	0	OK	0	OK
chr1:5014608-5015256	LOC_Os01g09720	ADOF2	DOF zinc finger protein 2	0.34802	OK	0	OK	0.637641	OK	0.455541	OK	0.841715	OK	0	OK
chr1:5016278-5020150	LOC_Os01g09730	NA	NA	0	OK	0	OK	0.124481	OK	0	OK	0	OK	0.0675637	OK
chr1:5028288-5037189	LOC_Os01g09760	ALY3	DNA binding	4.63775	OK	4.42795	OK	3.91197	OK	4.2335	OK	4.01716	OK	3.98211	OK
chr1:5037237-5040698	LOC_Os01g09770	NA	NA	0.342472	OK	0.480011	OK	0.388792	OK	1.63229	OK	0.94059	OK	1.10901	OK
chr1:5085832-5086559	LOC_Os01g09830	NA	Thioredoxin superfamily protein	16.5382	OK	9.44514	OK	10.9925	OK	18.1709	OK	18.2498	OK	19.8668	OK
chr1:5099500-5105923	LOC_Os01g09850	AtIDD11	indeterminate(ID)-domain 11	14.1577	OK	15.5881	OK	13.8251	OK	17.3363	OK	16.2968	OK	19.3916	OK
chr1:5109945-5114752	NA	NA	NA	9.61492	OK	9.72413	OK	7.13367	OK	10.6663	OK	10.911	OK	10.5295	OK
chr1:5114910-5115527	NA	NA	NA	77.8812	OK	62.6557	OK	86.8048	OK	75.711	OK	109.769	OK	80.7335	OK
chr1:5116282-5117182	NA	NA	NA	13.7468	OK	12.3941	OK	10.6202	OK	12.9219	OK	18.2191	OK	13.9006	OK
chr1:5148693-5150648	LOC_Os01g09900	NA	basic helix-loop-helix (bHLH) DNA-binding family protein	0	OK	0.0839508	OK	0.0795456	OK	0.176248	OK	0	OK	0.0885513	OK
chr1:5163290-5168591	LOC_Os01g09930	NA	basic helix-loop-helix (bHLH) DNA-binding family protein	0.485272	OK	1.74617	OK	0.470425	OK	0.918899	OK	0	OK	0.740429	OK
chr1:5171226-5171814	LOC_Os01g09940	NA	NA	0	OK	0	OK	0	OK	0	OK	0	OK	0	OK
chr1:5190926-5191415	LOC_Os01g09970	NA	NA	0	OK	0	OK	0	OK	0	OK	0	OK	0	OK
chr1:5201861-5204046	LOC_Os01g09990	NA	basic helix-loop-helix (bHLH) DNA-binding family protein	0.557807	OK	0.348224	OK	0.85115	OK	1.52973	OK	1.59846	OK	1.76013	OK
chr1:5213931-5216703	LOC_Os01g10010	PRA1.F2	PRA1 (Prenylated rab acceptor) family protein	0.54267	OK	0.4977	OK	0.377424	OK	0.449743	OK	0.475846	OK	0.405037	OK
chr1:5218541-5221920	LOC_Os01g10020	NA	Alkaline-phosphatase-like family protein	7.77503	OK	8.29701	OK	7.23885	OK	8.63989	OK	10.8785	OK	8.74697	OK
chr1:5227043-5229966	LOC_Os01g10030	NA	NA	0.0476247	OK	0.00845728	OK	0.0308514	OK	0.0448365	OK	0.0161568	OK	0.0308598	OK
chr1:5236622-5244520	LOC_Os01g10040	CYP90D1	"cytochrome P450, family 90, subfamily D, polypeptide 1"	10.7317	OK	11.9371	OK	10.7996	OK	13.1406	OK	10.2066	OK	9.93827	OK
chr1:5248785-5249773	NA	NA	NA	10.2678	OK	9.31541	OK	6.76883	OK	8.09989	OK	8.82631	OK	7.36963	OK
chr1:5249940-5250775	NA	NA	NA	0.936172	OK	1.1719	OK	0.793633	OK	1.11554	OK	0.697138	OK	0.733277	OK
chr1:5251887-5253124	LOC_Os01g10060	NA	NA	0	OK	0	OK	0	OK	0	OK	0	OK	0	OK
chr1:5256633-5258140	LOC_Os01g10070	NA	NA	7.52325	OK	5.48592	OK	6.20485	OK	4.50539	OK	1.47636	OK	1.33979	OK
chr1:5258255-5261017	LOC_Os01g10080	NA	NA	21.4847	OK	24.3634	OK	27.3059	OK	16.4962	OK	14.9942	OK	15.0001	OK
chr1:5263384-5266102	LOC_Os01g10100	NA	Alkaline phytoceramidase (aPHC)	0.800958	OK	0.277712	OK	0.396421	OK	0.385599	OK	0.512807	OK	0.444384	OK
chr1:5320434-5320686	NA	NA	NA	30.9134	OK	18.7554	OK	43.7917	OK	18.9825	OK	26.6186	OK	24.3985	OK
chr1:5322707-5323367	NA	NA	NA	5.40287	OK	3.35502	OK	3.6266	OK	4.1604	OK	2.9115	OK	4.66499	OK
chr1:5339443-5339729	LOC_Os01g10170	NA	NA	0	OK	0	OK	0	OK	0	OK	0	OK	0	OK
chr1:5369401-5369891	LOC_Os01g10200	NA	NA	0	OK	0	OK	0	OK	0	OK	0	OK	0	OK
chr1:5373581-5374794	LOC_Os01g10210	NA	Polyketide cyclase/dehydrase and lipid transport superfamily protein	65.9689	OK	66.2838	OK	62.7045	OK	56.5077	OK	54.9154	OK	51.1012	OK
chr1:5384195-5385088	LOC_Os01g10230	NA	Polyketide cyclase/dehydrase and lipid transport superfamily protein	0	OK	0	OK	0	OK	0	OK	0	OK	0	OK
chr1:5386994-5388128	LOC_Os01g10240	ATOCT2	organic cation/carnitine transporter 2	0	OK	0	OK	0	OK	0	OK	0	OK	0	OK
chr1:5406006-5420793	LOC_Os01g10280	NA	"phosphoribosylaminoimidazole carboxylase, putative / AIR carboxylase, putative"	12.4582	OK	12.4824	OK	9.95621	OK	8.30168	OK	9.00516	OK	9.13321	OK
chr1:5406006-5420793	LOC_Os01g10300	NA	NA	1.39651	OK	1.69648	OK	1.19459	OK	1.20346	OK	0.556696	OK	1.24646	OK
chr1:5424058-5424571	LOC_Os01g10310	NA	Protein of unknown function (DUF1677)	0	OK	0	OK	1.38705	OK	0.543283	OK	0.606261	OK	0.561124	OK
chr1:5430941-5431427	NA	NA	NA	1.33253	OK	7.03458	OK	2.83286	OK	3.09812	OK	2.46273	OK	3.27664	OK
chr1:5442856-5446266	LOC_Os01g10350	NA	mitotic phosphoprotein N\' end (MPPN) family protein	17.9249	OK	16.4998	OK	18.1762	OK	20.0505	OK	19.3464	OK	19.4308	OK
chr1:5478475-5479836	LOC_Os01g10400	NA	NA	2862.98	OK	2145.15	OK	3995.05	OK	1873.56	OK	1904.64	OK	2585.63	OK
chr1:5493185-5499451	LOC_Os01g10430	NA	Protein kinase superfamily protein	15.9383	OK	20.1322	OK	12.7596	OK	20.0417	OK	20.6149	OK	19.014	OK
chr1:5507001-5509548	LOC_Os01g10440	NA	"Core-2/I-branching beta-1,6-N-acetylglucosaminyltransferase family protein"	3.52084	OK	2.89249	OK	2.68451	OK	1.99068	OK	1.83944	OK	2.29069	OK
chr1:5530496-5533609	LOC_Os01g10460	NA	NA	0.617657	OK	1.00989	OK	0.298735	OK	0.374244	OK	0.774122	OK	1.4684	OK
chr1:5578752-5599234	LOC_Os01g10530	NA	NA	4.87171	OK	3.5593	OK	2.58789	OK	2.48102	OK	2.80495	OK	2.64253	OK
chr1:5600027-5600869	LOC_Os01g10550	NA	NA	0	OK	0	OK	0	OK	0	OK	0	OK	0	OK
chr1:5639768-5641495	LOC_Os01g10580	DBB3	light-regulated zinc finger protein 1	62.8977	OK	53.396	OK	86.8201	OK	32.7623	OK	31.6529	OK	48.6774	OK
chr1:5652592-5655352	LOC_Os01g10590	FT	PEBP (phosphatidylethanolamine-binding protein) family protein	0	OK	0	OK	0	OK	0	OK	0	OK	0	OK
chr1:5668987-5671470	LOC_Os01g10610	BEH4	BES1/BZR1 homolog 4	2.11286	OK	1.84561	OK	1.67432	OK	2.45214	OK	1.87854	OK	3.20686	OK
chr1:5675584-5679551	LOC_Os01g10630	NA	NA	0.274911	OK	0.284391	OK	0.444745	OK	0.432016	OK	0.473987	OK	0.474821	OK
chr1:5685593-5686401	LOC_Os01g10640	NA	NA	2.06223	OK	1.62397	OK	2.41651	OK	1.13664	OK	1.88462	OK	1.8034	OK
chr1:5689888-5690347	LOC_Os01g10650	NA	NA	0	OK	0	OK	0	OK	0	OK	0	OK	0	OK
chr1:5727325-5729756	LOC_Os01g10700	SD2-5	S-domain-2 5	1.07464	OK	1.00476	OK	0.671372	OK	0.743523	OK	0.685068	OK	0.685059	OK
chr1:5730805-5734940	LOC_Os01g10710	SD2-5	S-domain-2 5	0.977288	OK	0.970894	OK	0.57369	OK	0.903181	OK	0.693572	OK	0.621918	OK
chr1:5750066-5750435	LOC_Os01g10750	NA	NA	0	OK	0	OK	0	OK	0	OK	0	OK	0	OK
chr1:5760480-5764641	LOC_Os01g10790	NA	Transducin/WD40 repeat-like superfamily protein	6.81065	OK	6.51392	OK	7.04488	OK	6.46816	OK	6.12287	OK	5.98994	OK
chr1:5768208-5769462	LOC_Os01g10810	NA	Rho termination factor	15.5776	OK	11.4162	OK	22.7807	OK	13.3249	OK	16.0621	OK	12.5542	OK
chr1:5770138-5772378	LOC_Os01g10820	NA	Ribosomal L5P family protein	233.636	OK	219.438	OK	356.266	OK	217.766	OK	284.624	OK	224.329	OK
chr1:5773299-5774192	LOC_Os01g10830	ATECI3	3-hydroxyacyl-CoA dehydratase 1	4.64867	OK	2.39655	OK	1.60073	OK	1.32766	OK	2.37922	OK	3.96037	OK
chr1:5789308-5791121	LOC_Os01g10850	NA	Peroxidase superfamily protein	8.10444	OK	9.69191	OK	10.6883	OK	20.3052	OK	25.1519	OK	27.8863	OK
chr1:5799606-5801142	LOC_Os01g10870	ATWL4	CBL-interacting protein kinase 12	1.5272	OK	1.35755	OK	1.63093	OK	1.70504	OK	1.55877	OK	1.51236	OK
chr1:5807960-5808583	LOC_Os01g10880	NA	NA	37.3179	OK	0	OK	130.464	OK	131.616	OK	157.402	OK	52.6806	OK
chr1:5823868-5828251	LOC_Os01g10920	NA	Peptide-N4-(N-acetyl-beta-glucosaminyl)asparagine amidase A protein	1.27082	OK	0.785784	OK	0.792677	OK	0.874595	OK	1.03456	OK	0.919853	OK
chr1:5841385-5843574	LOC_Os01g10960	NA	Peptide-N4-(N-acetyl-beta-glucosaminyl)asparagine amidase A protein	1.78276	OK	2.12454	OK	1.30931	OK	1.54238	OK	3.90873	OK	3.3208	OK
chr1:5844701-5848945	LOC_Os01g10970	NA	nodulin MtN21 /EamA-like transporter family protein	0	OK	0	OK	0	OK	0	OK	0	OK	0	OK
chr1:5856466-5857920	LOC_Os01g10980	NA	nodulin MtN21 /EamA-like transporter family protein	1.42947	OK	1.27926	OK	1.24497	OK	1.86423	OK	2.46955	OK	0.906635	OK
chr1:5861815-5863794	LOC_Os01g10990	NA	nodulin MtN21 /EamA-like transporter family protein	9.41454	OK	9.3838	OK	9.73135	OK	10.3095	OK	12.0209	OK	9.78154	OK
chr1:5884005-5884572	LOC_Os01g11020	NA	NA	0	OK	0	OK	0	OK	0	OK	0	OK	0	OK
chr1:5890604-5898224	LOC_Os01g11040	ATSCAR3	SCAR family protein	30.3324	OK	29.6834	OK	20.4041	OK	27.4507	OK	29.0453	OK	31.4374	OK
chr1:5899554-5909595	LOC_Os01g11054	ATPPC3	phosphoenolpyruvate carboxylase 3	107.328	OK	122.492	OK	137.681	OK	88.682	OK	82.3001	OK	101.468	OK
chr1:5911502-5916819	LOC_Os01g11070	NA	Alg9-like mannosyltransferase family	26.4469	OK	23.4437	OK	20.975	OK	24.3512	OK	28.9781	OK	24.9815	OK
chr1:5921758-5934186	LOC_Os01g11110	GF14 IOTA	general regulatory factor 12	4.74755	OK	4.43414	OK	5.63203	OK	3.62348	OK	3.58517	OK	3.66118	OK
chr1:5990952-5991834	LOC_Os01g11170	NA	NA	0	OK	0	OK	0	OK	0	OK	0	OK	0	OK
chr1:5994785-5995455	LOC_Os01g11190	NA	NA	0	OK	0	OK	0	OK	0	OK	0	OK	0	OK
chr1:6003523-6004869	LOC_Os01g11210	NA	NA	5.99502	OK	5.57876	OK	8.26631	OK	4.75074	OK	6.22826	OK	6.32458	OK
chr1:6025073-6029649	LOC_Os01g11260	ATTRANS11	translocase 11	2.44665	OK	2.5223	OK	2.15443	OK	2.55473	OK	2.95528	OK	2.71598	OK
chr1:6134201-6139189	LOC_Os01g11414	NA	sodium/calcium exchanger family protein / calcium-binding EF hand family protein	45.1266	OK	50.6076	OK	48.0018	OK	45.6353	OK	49.5869	OK	52.5508	OK
chr1:6182162-6182516	LOC_Os01g11470	NA	NA	0	OK	0	OK	0	OK	0	OK	0	OK	0	OK
chr1:6191930-6193745	LOC_Os01g11510	AGL62	AGAMOUS-like 62	0	OK	0	OK	0	OK	0	OK	0	OK	0	OK
chr1:6247410-6253398	LOC_Os01g11580	GTE4	global transcription factor group E4	23.0745	OK	21.4871	OK	18.6163	OK	19.1348	OK	20.7609	OK	19.1083	OK
chr1:6253720-6257198	LOC_Os01g11590	NA	Protein of unknown function DUF455	9.58313	OK	9.61266	OK	9.96688	OK	7.36175	OK	7.37502	OK	6.82697	OK
chr1:6257914-6258566	LOC_Os01g11600	NA	NA	65.3423	OK	127.551	OK	194.174	OK	54.7917	OK	108	OK	74.7771	OK
chr1:6267439-6270903	LOC_Os01g11620	NA	GDSL-like Lipase/Acylhydrolase superfamily protein	28.6568	OK	34.2126	OK	32.7466	OK	146.393	OK	165.357	OK	151.398	OK
chr1:6277477-6277714	LOC_Os01g11640	NA	NA	0	OK	0	OK	0	OK	0	OK	0	OK	0	OK
chr1:6278492-6283652	LOC_Os01g11650	NA	GDSL-like Lipase/Acylhydrolase superfamily protein	85.6152	OK	101.542	OK	95.3592	OK	127.149	OK	119.801	OK	116.029	OK
chr1:6288364-6292303	LOC_Os01g11660	NA	GDSL-like Lipase/Acylhydrolase superfamily protein	2.51512	OK	2.33759	OK	3.2236	OK	2.8297	OK	4.76312	OK	5.50616	OK
chr1:6295990-6297676	LOC_Os01g11670	scpl50	serine carboxypeptidase-like 50	3.37203	OK	4.21602	OK	4.50966	OK	2.52818	OK	3.31456	OK	4.32877	OK
chr1:6304801-6306608	LOC_Os01g11700	NA	GDSL-like Lipase/Acylhydrolase superfamily protein	4.8117	OK	5.08539	OK	4.5075	OK	15.9638	OK	20.4991	OK	17.8415	OK
chr1:6319129-6322474	LOC_Os01g11710	NA	GDSL-like Lipase/Acylhydrolase superfamily protein	37.2011	OK	48.7857	OK	44.5761	OK	51.8767	OK	60.366	OK	66.6181	OK
chr1:6340835-6344345	LOC_Os01g11730	NA	GDSL-like Lipase/Acylhydrolase superfamily protein	27.572	OK	28.0406	OK	29.4196	OK	0.365605	OK	0.802422	OK	0.740808	OK
chr1:6352581-6358359	LOC_Os01g11740	NA	GDSL-like Lipase/Acylhydrolase superfamily protein	0	OK	0	OK	0	OK	0	OK	0	OK	0	OK
chr1:6361525-6363457	LOC_Os01g11750	NA	GDSL-like Lipase/Acylhydrolase superfamily protein	1.87001	OK	1.29716	OK	1.5041	OK	1.64484	OK	0.973419	OK	2.18866	OK
chr1:6365027-6367159	LOC_Os01g11760	NA	GDSL-like Lipase/Acylhydrolase superfamily protein	0.382502	OK	1.09422	OK	0.279719	OK	0.944101	OK	1.31054	OK	1.68375	OK
chr1:6369418-6370066	LOC_Os01g11780	NA	NA	0	OK	0.238891	OK	0	OK	0	OK	0	OK	0.253737	OK
chr1:6377260-6382037	LOC_Os01g11790	NA	GDSL-like Lipase/Acylhydrolase superfamily protein	0.651902	OK	0.622227	OK	0.527482	OK	0.394182	OK	0.0994824	OK	0.094294	OK
chr1:6394267-6395667	LOC_Os01g11820	ATPUP13	Drug/metabolite transporter superfamily protein	0.152794	OK	0.16899	OK	0.860715	OK	0.570286	OK	1.72533	OK	1.27986	OK
chr1:6400889-6402066	LOC_Os01g11840	NA	Cysteine proteinases superfamily protein	0.199739	OK	0	OK	0	OK	0	OK	0.24636	OK	0	OK
chr1:6412785-6419895	LOC_Os01g11860	NA	Class I glutamine amidotransferase-like superfamily protein	3.12849	OK	3.91312	OK	3.66169	OK	3.52359	OK	3.05772	OK	4.27061	OK
chr1:6425099-6428266	LOC_Os01g11870	NA	NA	0	OK	0	OK	0	OK	0	OK	0	OK	0	OK
chr1:6432335-6436086	LOC_Os01g11880	NA	Class I glutamine amidotransferase-like superfamily protein	5.13508	OK	4.74473	OK	5.53442	OK	8.38675	OK	8.64103	OK	7.3921	OK
chr1:6444318-6456076	LOC_Os01g11900	DME	HhH-GPD base excision DNA repair family protein	34.262	OK	33.1405	OK	23.4484	OK	28.561	OK	32.9844	OK	29.5892	OK
chr1:6462705-6465037	LOC_Os01g11910	NA	basic helix-loop-helix (bHLH) DNA-binding superfamily protein	16.3328	OK	16.4218	OK	16.4425	OK	27.5613	OK	26.144	OK	29.5257	OK
chr1:6494515-6499769	LOC_Os01g11940	FT	PEBP (phosphatidylethanolamine-binding protein) family protein	0	OK	0	OK	0.115568	OK	0	OK	0.150347	OK	0	OK
chr1:6523636-6524620	LOC_Os01g11970	NA	NA	3.63073	OK	3.54124	OK	2.45002	OK	2.6295	OK	5.39737	OK	2.64082	OK
chr1:6525485-6528272	LOC_Os01g11980	NA	Got1/Sft2-like vescicle transport protein family	10.9177	OK	11.0764	OK	12.3063	OK	9.36854	OK	12.9914	OK	10.2456	OK
chr1:6528796-6531845	LOC_Os01g11990	RMF	reduced male fertility	1.05926	OK	1.00841	OK	1.19673	OK	1.42376	OK	1.35899	OK	1.09419	OK
chr1:6534608-6535837	LOC_Os01g12000	NA	NA	7.27931	OK	9.06429	OK	9.6507	OK	9.01893	OK	9.01489	OK	9.3342	OK
chr1:6541004-6544461	LOC_Os01g12020	NA	Bifunctional inhibitor/lipid-transfer protein/seed storage 2S albumin superfamily protein	0	OK	0	OK	0	OK	0	OK	0	OK	0	OK
chr1:6583690-6587940	LOC_Os01g12090	NA	Translation elongation factor EF1B/ribosomal protein S6 family protein	9.58871	OK	7.64967	OK	10.4577	OK	8.86456	OK	12.7697	OK	10.8342	OK
chr1:6615402-6615768	LOC_Os01g12140	NA	NA	0	OK	0	OK	0	OK	0	OK	0	OK	0	OK
chr1:6624232-6630463	LOC_Os01g12160	FIN219	Auxin-responsive GH3 family protein	7.12884	OK	8.24922	OK	6.53506	OK	6.36442	OK	6.84367	OK	7.03824	OK
chr1:6624232-6630463	LOC_Os01g12160	FIN219	Auxin-responsive GH3 family protein	3.87627	OK	3.03463	OK	1.63011	OK	3.28474	OK	3.11557	OK	2.82214	OK
chr1:6649788-6650522	LOC_Os01g12190	NA	NA	12.0474	OK	11.667	OK	18.9589	OK	10.2724	OK	12.6006	OK	13.9549	OK
chr1:6653076-6655383	LOC_Os01g12200	NA	Uncharacterized conserved protein (DUF2358)	30.9649	OK	28.0954	OK	34.4889	OK	14.4885	OK	13.3715	OK	16.3128	OK
chr1:6657612-6658035	NA	NA	NA	4.06859	OK	3.81997	OK	1.96436	OK	0.421889	OK	1.03883	OK	2.56358	OK
chr1:6659148-6662582	LOC_Os01g12210	ALMT9	aluminum-activated malate transporter 9	0.222237	OK	0.231325	OK	0.141053	OK	0.252851	OK	0.351079	OK	0.299476	OK
chr1:6663532-6665460	LOC_Os01g12220	NA	Uncharacterized protein family (UPF0016)	205.577	OK	137.469	OK	134.901	OK	127.999	OK	159.463	OK	108.88	OK
chr1:6675733-6677988	NA	NA	NA	0.292698	OK	0.365196	OK	0.205111	OK	0.432384	OK	0.59975	OK	0.415039	OK
chr1:6689708-6693866	LOC_Os01g12240	NA	NA	0	OK	0	OK	0	OK	0	OK	0	OK	0	OK
chr1:6694003-6697505	LOC_Os01g12250	NA	NA	0.285622	OK	0.494358	OK	0.0694387	OK	0.607214	OK	1.13838	OK	0.408128	OK
chr1:6703483-6710801	LOC_Os01g12280	NA	hAT transposon superfamily	22.9439	OK	19.5055	OK	29.8945	OK	11.0445	OK	12.2048	OK	11.408	OK
chr1:6711814-6714142	LOC_Os01g12290	NA	S-locus lectin protein kinase family protein	1.08584	OK	1.22486	OK	1.0027	OK	1.01472	OK	1.02668	OK	1.03	OK
chr1:6722204-6722600	LOC_Os01g12310	ATHD1	histone deacetylase 1	0	OK	0	OK	0	OK	0	OK	0	OK	0	OK
chr1:6732151-6735486	LOC_Os01g12330	NA	NA	0	OK	0	OK	0	OK	0	OK	0	OK	0	OK
chr1:6738206-6738782	NA	NA	NA	9.12576	OK	12.76	OK	13.3416	OK	9.63029	OK	8.38507	OK	13.4913	OK
chr1:6738931-6745893	NA	NA	NA	3.20991	OK	3.34053	OK	2.20021	OK	2.47723	OK	2.35421	OK	2.88711	OK
chr1:6758729-6765889	LOC_Os01g12381	NA	GDSL-like Lipase/Acylhydrolase superfamily protein	1.35529	OK	1.22712	OK	0.852324	OK	1.16388	OK	0.93219	OK	1.03927	OK
chr1:6774199-6780136	LOC_Os01g12400	NA	S-locus lectin protein kinase family protein	2.09508	OK	1.78744	OK	1.03399	OK	1.36054	OK	1.15371	OK	1.24079	OK
chr1:6787074-6789731	LOC_Os01g12420	NA	S-locus lectin protein kinase family protein	2.46923	OK	2.65693	OK	2.87659	OK	1.92821	OK	2.1149	OK	2.2396	OK
chr1:6813713-6815546	LOC_Os01g12440	CRF4	cytokinin response factor 4	3.20143	OK	3.49343	OK	2.67608	OK	2.64098	OK	3.15628	OK	3.09181	OK
chr1:6833049-6835300	LOC_Os01g12464	NA	Cox19-like CHCH family protein	15.5365	OK	16.67	OK	25.3287	OK	19.2895	OK	17.5679	OK	16.582	OK
chr1:6837119-6841269	LOC_Os01g12470	ATMTM1	manganese tracking factor for mitochondrial SOD2	3.83654	OK	4.11567	OK	3.842	OK	4.11565	OK	4.23781	OK	3.5568	OK
chr1:6857031-6860962	LOC_Os01g12490	YUC2	Flavin-binding monooxygenase family protein	0.145887	OK	0.206273	OK	0.236372	OK	0.268747	OK	0.324563	OK	0.594983	OK
chr1:6863320-6863747	LOC_Os01g12500	NA	NA	0	OK	0	OK	0	OK	0	OK	0	OK	0	OK
chr1:6879657-6881968	LOC_Os01g12520	ATMBAC2	Mitochondrial substrate carrier family protein	2.57492	OK	3.64113	OK	2.26158	OK	9.27962	OK	5.23421	OK	2.95687	OK
chr1:6889350-6896414	LOC_Os01g12530	NA	smr (Small MutS Related) domain-containing protein	28.5988	OK	27.6463	OK	23.7807	OK	19.6203	OK	24.4907	OK	21.9686	OK
chr1:6897556-6904259	LOC_Os01g12540	NA	GTP binding;GTP binding	9.8791	OK	8.50843	OK	7.49907	OK	7.82234	OK	8.1799	OK	7.71945	OK
chr1:6904505-6909594	LOC_Os01g12550	NA	Tic22-like family protein	10.9042	OK	10.3191	OK	8.70924	OK	8.42462	OK	9.37959	OK	8.71965	OK
chr1:6940382-6940772	LOC_Os01g12610	NA	NA	0	OK	0	OK	0	OK	0	OK	0	OK	0	OK
chr1:6956964-6958745	LOC_Os01g12640	NA	NA	1.22709	OK	1.87897	OK	0.833579	OK	1.2442	OK	2.11605	OK	1.47654	OK
chr1:6967619-6970164	LOC_Os01g12650	BTI1	VIRB2-interacting protein 1	42.0882	OK	48.379	OK	58.3271	OK	59.2185	OK	65.2924	OK	61.8885	OK
chr1:6979612-6985778	LOC_Os01g12670	NA	NA	6.6525	OK	6.6459	OK	6.41815	OK	4.58646	OK	5.45033	OK	4.51877	OK
chr1:6987900-6994006	LOC_Os01g12680	SLAH3	SLAC1 homologue 3	0.103776	OK	0.398396	OK	0.199188	OK	0.224735	OK	0.488054	OK	0.0944747	OK
chr1:7009032-7010505	LOC_Os01g12690	ATOFP8	ovate family protein 8	1.94713	OK	0.690587	OK	1.40879	OK	2.1723	OK	3.17691	OK	3.24567	OK
chr1:7015130-7018379	LOC_Os01g12700	ATM1	myb domain protein 101	0	OK	0	OK	0	OK	0	OK	0	OK	0	OK
chr1:7024296-7030610	LOC_Os01g12710	NYC1	NAD(P)-binding Rossmann-fold superfamily protein	83.3056	OK	82.039	OK	85.7415	OK	32.2687	OK	33.5197	OK	29.5649	OK
chr1:7038102-7042925	LOC_Os01g12720	ATPERK1	proline extensin-like receptor kinase 1	10.1613	OK	9.96253	OK	10.0866	OK	10.2422	OK	9.35441	OK	11.2341	OK
chr1:7043931-7047559	LOC_Os01g12730	AtRABG3d	RAB GTPase homolog G3D	44.4726	OK	42.8971	OK	48.495	OK	47.0868	OK	42.637	OK	51.5282	OK
chr1:7048272-7050877	LOC_Os01g12740	CYP71A24	"cytochrome P450, family 71, subfamily A, polypeptide 24"	2.20187	OK	2.28915	OK	1.57164	OK	2.50816	OK	2.78102	OK	2.73847	OK
chr1:7053099-7056375	LOC_Os01g12750	CYP71A22	"cytochrome P450, family 71, subfamily A, polypeptide 22"	16.2973	OK	12.4958	OK	15.3534	OK	14.4213	OK	19.2002	OK	19.6913	OK
chr1:7061343-7065249	LOC_Os01g12760	CYP71A25	"cytochrome P450, family 71, subfamily A, polypeptide 25"	0	OK	0.0849557	OK	0.228095	OK	0	OK	0.0978243	OK	0.184659	OK
chr1:7071480-7073789	LOC_Os01g12770	CYP71A26	"cytochrome P450, family 71, subfamily A, polypeptide 26"	15.0803	OK	14.344	OK	18.2063	OK	8.73534	OK	7.12232	OK	5.85892	OK
chr1:7079899-7085596	LOC_Os01g12790	NA	Leucine-rich repeat protein kinase family protein	0.857707	OK	0.838105	OK	0.562031	OK	1.38871	OK	1.21745	OK	1.42517	OK
chr1:7085841-7089194	LOC_Os01g12800	NA	Peroxisomal membrane 22 kDa (Mpv17/PMP22) family protein	0.426643	OK	0.408794	OK	0.313086	OK	0.372296	OK	0.354871	OK	0.362065	OK
chr1:7115770-7124102	LOC_Os01g12860	ATMYB3R-1	Homeodomain-like protein	6.02507	OK	5.44598	OK	3.94397	OK	6.64875	OK	6.84168	OK	5.98866	OK
chr1:7129148-7137330	LOC_Os01g12880	NA	ENTH/VHS/GAT family protein	74.0851	OK	74.0464	OK	53.6501	OK	67.3495	OK	72.0615	OK	70.5492	OK
chr1:7157779-7164385	LOC_Os01g12890	EMF1	embryonic flower 1 (EMF1)	1.79866	OK	2.19819	OK	1.63998	OK	1.801	OK	2.12984	OK	1.74216	OK
chr1:7173617-7183963	LOC_Os01g12910	NA	Thioesterase superfamily protein	6.87444	OK	4.08337	OK	11.249	OK	7.26823	OK	10.7311	OK	13.1033	OK
chr1:7173617-7183963	LOC_Os01g12920	NA	Thioesterase superfamily protein	6.94114	OK	6.73719	OK	9.68122	OK	4.72439	OK	7.76128	OK	9.06072	OK
chr1:7185250-7188038	LOC_Os01g12940	NA	Phosphorylase superfamily protein	15.4221	OK	14.8892	OK	13.4154	OK	0.617837	OK	0.807044	OK	0	OK
chr1:7197021-7214143	LOC_Os01g12950	PFU1	ubiquitin-conjugating enzyme 25	2.57746	OK	2.46277	OK	2.02587	OK	2.22493	OK	1.5532	OK	2.32859	OK
chr1:7215368-7225223	LOC_Os01g13000	NA	basic helix-loop-helix (bHLH) DNA-binding superfamily protein	0.38408	OK	0.279163	OK	0.17427	OK	0.18221	OK	0.140376	OK	0.194685	OK
chr1:7239720-7240957	LOC_Os01g13020	NA	NA	0	OK	0	OK	0	OK	0	OK	0	OK	0	OK
chr1:7249760-7254629	LOC_Os01g13030	IAA27	phytochrome-associated protein 2	103.266	OK	105.144	OK	98.6029	OK	114.307	OK	115.677	OK	127.114	OK
chr1:7259785-7260671	LOC_Os01g13040	NA	NA	0.589692	OK	0.861098	OK	0.955425	OK	0.239285	OK	0.251281	OK	0	OK
chr1:7263021-7263843	LOC_Os01g13050	BP80-3;3	VACUOLAR SORTING RECEPTOR 6	0	OK	0	OK	0.469635	OK	0	OK	0	OK	0	OK
chr1:7265227-7273237	LOC_Os01g13060	ckl3	casein kinase I-like 3	11.7979	OK	11.0727	OK	7.65952	OK	9.12984	OK	9.84328	OK	9.44757	OK
chr1:7276018-7277972	LOC_Os01g13070	NA	Plant protein of unknown function (DUF828) with plant pleckstrin homology-like region	3.3801	OK	1.58286	OK	1.27537	OK	1.73827	OK	1.06796	OK	1.7634	OK
chr1:7278714-7280250	LOC_Os01g13080	NA	60S acidic ribosomal protein family	1.21087	OK	1.01214	OK	1.41729	OK	0.856642	OK	1.19178	OK	0.765462	OK
chr1:7281733-7285992	LOC_Os01g13090	NA	Predicted eukaryotic LigT	16.1192	OK	18.4469	OK	24.6112	OK	17.7471	OK	19.8747	OK	20.4677	OK
chr1:7287906-7294276	LOC_Os01g13100	NA	Predicted eukaryotic LigT	12.9298	OK	12.5411	OK	11.5715	OK	9.96261	OK	9.90391	OK	10.0465	OK
chr1:7297671-7298971	LOC_Os01g13120	TIP4;1	tonoplast intrinsic protein 4;1	16.43	OK	15.8641	OK	20.0502	OK	13.4759	OK	12.6172	OK	18.4029	OK
chr1:7302367-7303788	LOC_Os01g13130	TIP4;1	tonoplast intrinsic protein 4;1	0.786148	OK	0.209381	OK	0.39815	OK	0.682042	OK	0.754008	OK	0.903442	OK
chr1:7325144-7332536	LOC_Os01g13150	TRZ4	tRNAse Z4	18.22	OK	15.5757	OK	12.4293	OK	13.9291	OK	15.3528	OK	13.4974	OK
chr1:7333690-7339244	LOC_Os01g13160	NA	ENTH/VHS family protein	22.4446	OK	20.8639	OK	21.0562	OK	20.3246	OK	22.6172	OK	21.5462	OK
chr1:7340716-7345465	LOC_Os01g13170	NA	Ubiquitin-conjugating enzyme family protein	20.3841	OK	20.1073	OK	20.8493	OK	16.8926	OK	18.3857	OK	17.6019	OK
chr1:7348562-7352146	LOC_Os01g13190	ATHDH	histidinol dehydrogenase	47.6088	OK	43.4991	OK	48.4009	OK	42.9481	OK	45.2977	OK	41.482	OK
chr1:7369339-7374369	LOC_Os01g13229	CYCA1;1	Cyclin A1;1	1.53774	OK	1.07398	OK	1.81558	OK	1.09704	OK	0.41295	OK	0.888651	OK
chr1:7385894-7388164	LOC_Os01g13250	NA	NA	0	OK	0	OK	0	OK	0	OK	0	OK	0	OK
chr1:7400508-7404312	LOC_Os01g13270	AGC1.7	AGC kinase 1.7	0.317317	OK	0.254062	OK	0.15697	OK	0.189126	OK	0.299925	OK	0.185812	OK
chr1:7413588-7415354	LOC_Os01g13285	NA	NA	0.216729	OK	0.2516	OK	0.246719	OK	0.165116	OK	0.185912	OK	0.160906	OK
chr1:7417302-7422624	LOC_Os01g13300	NA	AP2/B3-like transcriptional factor family protein	0.921649	OK	0.723753	OK	1.07313	OK	1.30742	OK	0.916326	OK	0.945034	OK
chr1:7429383-7431486	LOC_Os01g13320	NA	Plant invertase/pectin methylesterase inhibitor superfamily	4.28821	OK	6.47441	OK	5.8539	OK	7.83163	OK	8.38707	OK	7.65639	OK
chr1:7437787-7443252	LOC_Os01g13340	NA	Late embryogenesis abundant (LEA) hydroxyproline-rich glycoprotein family	4.75335	OK	3.35455	OK	2.81946	OK	5.14063	OK	7.39753	OK	5.44545	OK
chr1:7457834-7459959	LOC_Os01g13390	NA	NA	8.9949	OK	9.40805	OK	14.2815	OK	11.0135	OK	12.2616	OK	12.1156	OK
chr1:7460347-7465534	LOC_Os01g13404	DMS3	defective in meristem silencing 3	0.420123	OK	0.367795	OK	0.389659	OK	0.388269	OK	0.299308	OK	0.378312	OK
chr1:7460347-7465534	LOC_Os01g13404	DMS3	defective in meristem silencing 3	0.351456	OK	0.211602	OK	0.150527	OK	0.190957	OK	0.07572	OK	0.226498	OK
chr1:7470709-7472743	LOC_Os01g13420	NA	SOUL heme-binding family protein	21.5505	OK	23.0269	OK	31.588	OK	26.1534	OK	29.072	OK	33.7951	OK
chr1:7484909-7485733	LOC_Os01g13440	NA	NA	0	OK	0	OK	0	OK	0	OK	0	OK	0	OK
chr1:7506212-7511768	LOC_Os01g13470	HEN4	RNA-binding KH domain-containing protein	9.15905	OK	10.5043	OK	8.77367	OK	9.08208	OK	9.26528	OK	8.93064	OK
chr1:7517209-7518741	LOC_Os01g13480	NA	Glutaredoxin family protein	6.58504	OK	6.71937	OK	7.44293	OK	7.77881	OK	10.3904	OK	7.71479	OK
chr1:7519616-7524433	LOC_Os01g13490	NA	SNARE-like superfamily protein	7.43618	OK	6.17912	OK	9.28248	OK	10.8521	OK	5.35909	OK	9.5875	OK
chr1:7528648-7530136	LOC_Os01g13500	NA	NA	0	OK	0	OK	0	OK	0	OK	0	OK	0	OK
chr1:7543670-7544510	LOC_Os01g13510	NA	NA	0	OK	0	OK	0	OK	0	OK	0	OK	0	OK
chr1:7546884-7551996	LOC_Os01g13520	ARF11	auxin response factor 11	10.7828	OK	10.0153	OK	7.60905	OK	9.70527	OK	11.2706	OK	10.8689	OK
chr1:7557171-7560626	LOC_Os01g13530	ABIL2	ABL interactor-like protein 2	5.9304	OK	6.45522	OK	6.06815	OK	7.81917	OK	9.06249	OK	7.87451	OK
chr1:7571235-7576817	LOC_Os01g13540	NA	Plant regulator RWP-RK family protein	14.4793	OK	14.6779	OK	11.4033	OK	13.237	OK	13.6643	OK	12.7058	OK
chr1:7588190-7589633	LOC_Os01g13560	NA	Uncharacterised protein family (UPF0497)	6.26973	OK	5.46866	OK	6.13052	OK	0.900587	OK	1.19467	OK	1.74516	OK
chr1:7593352-7595014	NA	NA	NA	0.636145	OK	0.452441	OK	0.289014	OK	0.601172	OK	0.780125	OK	0.758321	OK
chr1:7614733-7614937	NA	NA	NA	397.419	OK	113.69	OK	410.109	OK	90.6852	OK	166.146	OK	73.6086	OK
chr1:7632957-7633752	NA	NA	NA	1.57384	OK	0.855246	OK	0.869508	OK	0.785261	OK	1.65047	OK	0.869897	OK
chr1:7665100-7668163	LOC_Os01g13690	NA	NA	37.5981	OK	40.7268	OK	58.0126	OK	94.7323	OK	104.316	OK	116.587	OK
chr1:7670065-7672762	LOC_Os01g13700	NA	"Nucleic acid-binding, OB-fold-like protein"	134.226	OK	117.357	OK	149.128	OK	166.228	OK	179.985	OK	173.94	OK
chr1:7679029-7685923	LOC_Os01g13730	NA	nucleotide binding;protein binding	17.9004	OK	19.1381	OK	18.5912	OK	14.5896	OK	15.2253	OK	14.8359	OK
chr1:7686883-7693987	LOC_Os01g13740	ATGLK1	GBF\'s pro-rich region-interacting factor 1	0.949778	OK	0.41675	OK	0.396682	OK	0.869144	OK	0.76418	OK	0.970159	OK
chr1:7706117-7706757	NA	NA	NA	3.58524	OK	4.01087	OK	4.92639	OK	3.10482	OK	2.79637	OK	2.42689	OK
chr1:7712338-7722451	LOC_Os01g13760	NA	DNAJ heat shock family protein	2.59335	OK	1.7979	OK	1.80108	OK	2.08139	OK	1.68406	OK	1.90234	OK
chr1:7724282-7725533	LOC_Os01g13780	NA	NA	0	OK	0	OK	0	OK	0	OK	0	OK	0	OK
chr1:7739073-7742914	LOC_Os01g13800	HSL1	HAESA-like 1	49.7836	OK	57.0848	OK	44.1724	OK	66.0056	OK	61.725	OK	72.5589	OK
chr1:7744242-7747746	LOC_Os01g13810	NA	NA	0.130285	OK	0	OK	0	OK	0	OK	0.164781	OK	0	OK
chr1:7755840-7760520	LOC_Os01g13830	NA	NA	0	OK	0	OK	0	OK	0	OK	0	OK	0	OK
chr1:7767024-7767753	LOC_Os01g13850	NA	NA	0	OK	0	OK	0.5163	OK	0	OK	0	OK	0	OK
chr1:7771959-7774282	LOC_Os01g13860	NA	NA	0	OK	0.69923	OK	0	OK	0.376113	OK	0	OK	0	OK
chr1:7776044-7777328	LOC_Os01g13870	NA	NA	0.470272	OK	0.514254	OK	0.562579	OK	0.433616	OK	0.289174	OK	0.140691	OK
chr1:7780250-7781054	LOC_Os01g13880	NA	NA	0	OK	0	OK	0.168235	OK	0	OK	0	OK	0	OK
chr1:7792031-7794446	LOC_Os01g13910	NA	NA	0	OK	0	OK	0	OK	0	OK	0	OK	0	OK
chr1:7804165-7805842	LOC_Os01g13930	NA	NA	6.01592	OK	4.97165	OK	5.82986	OK	7.496	OK	8.07889	OK	10.5366	OK
chr1:7817703-7818394	LOC_Os01g13950	GRX480	Thioredoxin superfamily protein	0.354851	OK	0	OK	0	OK	0.433367	OK	0	OK	0.430148	OK
chr1:7844347-7844658	LOC_Os01g14000	NA	NA	0	OK	0	OK	0	OK	0	OK	0	OK	0	OK
chr1:7847741-7850177	LOC_Os01g14010	MGP	C2H2 and C2HC zinc fingers superfamily protein	0.698311	OK	0.971466	OK	0.76801	OK	1.2449	OK	0.96391	OK	0.957768	OK
chr1:7852644-7855833	LOC_Os01g14020	NA	Optic atrophy 3 protein (OPA3)	5.82717	OK	6.827	OK	8.13291	OK	7.98312	OK	7.20919	OK	5.83126	OK
chr1:7856372-7857612	LOC_Os01g14030	LBD2	LOB domain-containing protein 2	0.150008	OK	0	OK	0.14995	OK	0.529622	OK	0	OK	0.177135	OK
chr1:7870789-7872213	LOC_Os01g14060	NA	NA	0	OK	0	OK	0	OK	0	OK	0	OK	0	OK
chr1:7876232-7878937	LOC_Os01g14070	NA	Ribosomal protein L18ae family	22.4855	OK	28.5345	OK	34.9485	OK	25.5294	OK	20.2399	OK	24.8702	OK
chr1:7891540-7894725	LOC_Os01g14090	NA	P-loop nucleoside triphosphate hydrolases superfamily protein with CH (Calponin Homology) domain	10.7753	OK	10.7501	OK	8.61009	OK	9.27917	OK	11.8407	OK	9.79733	OK
chr1:7903167-7904466	LOC_Os01g14110	AIF1	AtBS1(activation-tagged BRI1 suppressor 1)-interacting factor 1	8.42686	OK	7.16691	OK	8.80113	OK	8.56508	OK	8.64504	OK	7.05164	OK
chr1:7924394-7924787	LOC_Os01g14120	NA	NA	0	OK	0	OK	0	OK	0	OK	0	OK	0	OK
chr1:7928082-7933764	LOC_Os01g14140	NA	Carbohydrate-binding X8 domain superfamily protein	1.94436	OK	1.77324	OK	1.13554	OK	1.39917	OK	1.43179	OK	1.41338	OK
chr1:7969861-7970755	LOC_Os01g14210	NA	NA	0	OK	0	OK	0	OK	0	OK	0	OK	0	OK
chr1:7980641-7981577	LOC_Os01g14230	NA	NA	0	OK	0	OK	0.164278	OK	0	OK	0	OK	0	OK
chr1:8030883-8031842	LOC_Os01g14330	NA	NA	0	OK	0	OK	0	OK	0	OK	0	OK	0	OK
chr1:8058783-8059983	LOC_Os01g14390	NA	NA	0	OK	0	OK	0	OK	0	OK	0	OK	0	OK
chr1:8061857-8062908	LOC_Os01g14410	ELIP2	Chlorophyll A-B binding family protein	0.270198	OK	0.579216	OK	0.999236	OK	2.33499	OK	4.55743	OK	0.960362	OK
chr1:8064795-8069095	LOC_Os01g14420	NA	RWP-RK domain-containing protein	0.424837	OK	0.29417	OK	0.353424	OK	0.354784	OK	0.282288	OK	0.180499	OK
chr1:8084371-8087044	LOC_Os01g14440	ATWRKY6	WRKY family transcription factor	29.3758	OK	25.0642	OK	27.0058	OK	24.2147	OK	28.3435	OK	30.3836	OK
chr1:8130246-8131090	LOC_Os01g14514	NA	NA	0.161625	OK	0	OK	0	OK	0	OK	0	OK	0	OK
chr1:8159848-8161554	LOC_Os01g14550	NA	pathogenesis-related family protein	23.2899	OK	20.2402	OK	24.2645	OK	14.3356	OK	12.9132	OK	12.2785	OK
chr1:8170308-8177889	LOC_Os01g14580	cICDH	cytosolic NADP+-dependent isocitrate dehydrogenase	16.3526	OK	12.4064	OK	11.0296	OK	15.5081	OK	16.1183	OK	13.3484	OK
chr1:8178898-8183601	LOC_Os01g14610	PSF2	PSF2	0.861818	OK	0.718488	OK	0.366838	OK	0.333835	OK	0.461577	OK	0.305614	OK
chr1:8191076-8192462	LOC_Os01g14630	GGPS1	geranylgeranyl pyrophosphate synthase 1	0.573628	OK	1.25074	OK	1.15777	OK	1.62905	OK	2.44161	OK	1.86997	OK
chr1:8193540-8194337	LOC_Os01g14640	NA	NA	3.52491	OK	4.76085	OK	5.29531	OK	2.92581	OK	2.99438	OK	3.82278	OK
chr1:8229361-8229903	LOC_Os01g14700	NA	NA	0.61639	OK	0.711082	OK	1.30912	OK	1.44933	OK	0.862868	OK	0.381654	OK
chr1:8232769-8233198	NA	NA	NA	2.24279	OK	1.70895	OK	4.38926	OK	1.26941	OK	2.62014	OK	1.71761	OK
chr1:8252700-8253321	NA	NA	NA	3.75582	OK	3.11762	OK	3.08291	OK	3.42956	OK	2.90999	OK	3.55202	OK
chr1:8258727-8259936	NA	NA	NA	1.16728	OK	1.30346	OK	1.12082	OK	0.889109	OK	0.608776	OK	1.11037	OK
chr1:8261739-8263180	NA	NA	NA	1.4189	OK	0.785661	OK	0.744502	OK	0.932656	OK	0.934545	OK	0.948521	OK
chr1:8267910-8269269	LOC_Os01g14780	NA	NA	0	OK	0	OK	0	OK	0	OK	0	OK	0	OK
chr1:8269587-8272646	LOC_Os01g14790	NA	NA	25.0448	OK	21.8427	OK	35.646	OK	23.0813	OK	25.1355	OK	21.5237	OK
chr1:8273485-8273941	LOC_Os01g14800	NA	NA	0	OK	0	OK	0	OK	0	OK	0	OK	0	OK
chr1:8275473-8283966	LOC_Os01g14810	NA	"HAD-superfamily hydrolase, subfamily IG, 5\'-nucleotidase"	25.7745	OK	26.2192	OK	19.5191	OK	15.1665	OK	15.8191	OK	17.0449	OK
chr1:8284417-8289120	LOC_Os01g14820	PDE320	pigment defective 320	13.3945	OK	14.118	OK	12.5785	OK	13.1592	OK	13.4856	OK	12.2453	OK
chr1:8291336-8296221	LOC_Os01g14830	RPL3P	ribosomal protein L3 plastid	10.8239	OK	10.7167	OK	14.4152	OK	11.3634	OK	10.5665	OK	10.7046	OK
chr1:8297585-8302407	LOC_Os01g14840	NA	RING/U-box superfamily protein	3.79577	OK	4.67514	OK	3.75675	OK	4.11681	OK	3.95804	OK	4.53192	OK
chr1:8329703-8334052	LOC_Os01g14860	ATSK12	Protein kinase superfamily protein	69.5517	OK	76.2089	OK	64.5249	OK	88.6424	OK	81.3265	OK	83.7532	OK
chr1:8334518-8338574	LOC_Os01g14870	NA	C2H2 and C2HC zinc fingers superfamily protein	9.91867	OK	7.39715	OK	10.4672	OK	9.50186	OK	10.6028	OK	8.50772	OK
chr1:8343760-8346041	LOC_Os01g14890	NA	NA	28.7259	OK	24.7418	OK	39.1703	OK	15.5211	OK	20.1652	OK	19.2273	OK
chr1:8347892-8351006	LOC_Os01g14900	ATGPAT3	glycerol-3-phosphate acyltransferase 3	10.2474	OK	10.6132	OK	8.47496	OK	5.7643	OK	5.62764	OK	6.64723	OK
chr1:8354455-8355040	LOC_Os01g14910	NA	NA	0	OK	0	OK	0	OK	0	OK	0	OK	0	OK
chr1:8356750-8357819	NA	NA	NA	7.05181	OK	6.67683	OK	6.98962	OK	4.98584	OK	4.74121	OK	5.00046	OK
chr1:8358163-8362270	LOC_Os01g14920	NA	Zinc knuckle (CCHC-type) family protein	2.14798	OK	3.35443	OK	1.70422	OK	1.70782	OK	1.61439	OK	2.36494	OK
chr1:8380052-8380586	LOC_Os01g14940	NA	Plant invertase/pectin methylesterase inhibitor superfamily protein	0	OK	0	OK	0	OK	0	OK	0	OK	0	OK
chr1:8382093-8387260	LOC_Os01g14950	AIMP ALPHA	importin alpha isoform 1	64.8045	OK	66.8028	OK	57.4193	OK	57.1572	OK	61.1101	OK	55.0616	OK
chr1:8394452-8395803	LOC_Os01g14970	NA	Protein of unknown function (DUF1645)	1.74519	OK	1.89172	OK	2.51898	OK	1.84334	OK	0.735828	OK	1.36563	OK
chr1:8404246-8408377	LOC_Os01g15000	NA	alpha/beta-Hydrolases superfamily protein	8.34127	OK	8.71238	OK	9.09409	OK	6.61069	OK	6.71982	OK	6.00693	OK
chr1:8444462-8447054	LOC_Os01g15029	NA	Cyclophilin-like peptidyl-prolyl cis-trans isomerase family protein	0.491253	OK	0.421021	OK	0.356222	OK	0.360286	OK	0.733006	OK	0.511315	OK
chr1:8455341-8456022	LOC_Os01g15060	NA	NA	0.23044	OK	0	OK	0	OK	0	OK	0	OK	0	OK
chr1:8457958-8458710	LOC_Os01g15080	NA	NA	0	OK	0	OK	0	OK	0	OK	0	OK	0	OK
chr1:8465613-8466482	NA	NA	NA	1.65401	OK	1.49459	OK	0.798968	OK	0.746945	OK	0.755925	OK	0.97234	OK
chr1:8466772-8468422	NA	NA	NA	1.12088	OK	0.807342	OK	0.549793	OK	0.630955	OK	0.855826	OK	0.706553	OK
chr1:8468708-8469325	NA	NA	NA	4.95271	OK	3.31864	OK	3.96771	OK	4.79691	OK	5.49309	OK	1.75544	OK
chr1:8470314-8471938	LOC_Os01g15100	NA	NA	0.472096	OK	1.03025	OK	0.726616	OK	2.15614	OK	1.92668	OK	1.74116	OK
chr1:8486471-8489700	LOC_Os01g15120	NA	alpha/beta-Hydrolases superfamily protein	80.2647	OK	62.8486	OK	90.5837	OK	69.3064	OK	78.1241	OK	66.787	OK
chr1:8490581-8492348	LOC_Os01g15130	NA	alpha/beta-Hydrolases superfamily protein	0.154287	OK	0.777537	OK	0.675395	OK	0.371901	OK	0.397325	OK	0.63608	OK
chr1:8496479-8496851	LOC_Os01g15150	NA	NA	0	OK	0	OK	0	OK	0	OK	0	OK	0	OK
chr1:8503948-8505685	LOC_Os01g15170	NA	NA	0.188407	OK	0.221941	OK	0.386125	OK	0	OK	0.512276	OK	0.478529	OK
chr1:8527553-8528354	LOC_Os01g15229	NA	NA	0.198613	OK	0	OK	0	OK	0.244424	OK	0	OK	0	OK
chr1:8540620-8544588	LOC_Os01g15260	NA	Dynein light chain type 1 family protein	38.5701	OK	43.1174	OK	50.1022	OK	48.3878	OK	45.7473	OK	41.4401	OK
chr1:8555285-8557176	LOC_Os01g15290	NA	Ribosomal L18p/L5e family protein	0.664201	OK	0.773327	OK	0.583656	OK	0.477996	OK	0.737249	OK	0.479634	OK
chr1:8560745-8561978	NA	NA	NA	1.64466	OK	2.03819	OK	1.50587	OK	1.09365	OK	1.57826	OK	1.84848	OK
chr1:8562094-8564134	NA	NA	NA	2.36671	OK	2.78123	OK	1.55752	OK	2.33383	OK	1.96138	OK	1.47135	OK
chr1:8565122-8565579	NA	NA	NA	3.76649	OK	1.77365	OK	2.84051	OK	3.9124	OK	1.05078	OK	2.06899	OK
chr1:8566065-8567061	NA	NA	NA	1.16548	OK	1.06099	OK	0.750546	OK	1.09759	OK	1.42699	OK	0.849816	OK
chr1:8627819-8629922	LOC_Os01g15390	NA	NA	3.94564	OK	6.7138	OK	6.18664	OK	7.11509	OK	5.47766	OK	5.88034	OK
chr1:8657063-8658466	LOC_Os01g15448	NA	NA	0.428796	OK	1.1211	OK	0.540955	OK	0.523277	OK	0.293104	OK	0.253875	OK
chr1:8682928-8687581	LOC_Os01g15470	NA	Protein kinase superfamily protein	34.5345	OK	34.1315	OK	35.3037	OK	27.9398	OK	26.2561	OK	26.7935	OK
chr1:8717852-8720898	LOC_Os01g15520	NA	NA	3.73856	OK	4.30532	OK	3.3342	OK	3.46719	OK	4.20778	OK	1.46229	OK
chr1:8732426-8735818	LOC_Os01g15530	NA	Pentatricopeptide repeat (PPR) superfamily protein	0.780379	OK	0.734933	OK	0.635343	OK	0.549363	OK	0.587613	OK	0.502059	OK
chr1:8751070-8755448	LOC_Os01g15580	NA	NB-ARC domain-containing disease resistance protein	6.43005	OK	6.24083	OK	4.46309	OK	3.94848	OK	4.23806	OK	4.39888	OK
chr1:8757513-8757981	LOC_Os01g15590	NA	NA	0	OK	0	OK	0	OK	0	OK	0	OK	0	OK
chr1:8759369-8763491	LOC_Os01g15600	PUR ALPHA-1	purin-rich alpha 1	65.9415	OK	73.1005	OK	75.0135	OK	73.9692	OK	75.046	OK	67.7583	OK
chr1:8770372-8773544	LOC_Os01g15610	NA	NA	238.595	OK	188.148	OK	395.303	OK	218.357	OK	336.359	OK	227.736	OK
chr1:8786511-8792386	LOC_Os01g15630	NA	RING/U-box superfamily protein	18.4411	OK	20.2539	OK	19.2007	OK	19.8865	OK	19.4025	OK	20.2425	OK
chr1:8809360-8813097	LOC_Os01g15660	NA	NAD(P)-binding Rossmann-fold superfamily protein	7.59286	OK	7.54169	OK	6.98625	OK	5.86466	OK	5.96599	OK	5.17876	OK
chr1:8835573-8837002	LOC_Os01g15709	NA	HXXXD-type acyl-transferase family protein	0	OK	0	OK	0	OK	0	OK	0	OK	0	OK
chr1:8840945-8846452	LOC_Os01g15720	NA	NA	0	OK	0	OK	0	OK	0	OK	0	OK	0	OK
chr1:8853815-8856953	LOC_Os01g15740	NA	HXXXD-type acyl-transferase family protein	0	OK	0	OK	0.169487	OK	0	OK	0.212937	OK	0	OK
chr1:8883237-8885407	LOC_Os01g15770	NA	"TRAM, LAG1 and CLN8 (TLC) lipid-sensing domain containing protein"	17.415	OK	17.492	OK	15.5476	OK	24.8723	OK	20.8758	OK	23.8313	OK
chr1:8892578-8900134	LOC_Os01g15790	NA	NA	37.6178	OK	33.7748	OK	35.4225	OK	25.6537	OK	28.2936	OK	25.7658	OK
chr1:8900945-8901945	LOC_Os01g15800	NA	NA	0	OK	0	OK	0	OK	0	OK	0	OK	0	OK
chr1:8915551-8916427	NA	NA	NA	0.869214	OK	0.874857	OK	0.676111	OK	0.341535	OK	0.115849	OK	0.210025	OK
chr1:8917546-8919971	LOC_Os01g15830	NA	Peroxidase superfamily protein	60.3314	OK	58.7827	OK	75.5462	OK	44.7463	OK	46.1869	OK	46.3145	OK
chr1:8921589-8929646	LOC_Os01g15850	NA	NA	8.10139	OK	8.90684	OK	10.1977	OK	8.76466	OK	7.92969	OK	10.0812	OK
chr1:8931592-8936683	LOC_Os01g15860	EMB2770	pre-mRNA splicing factor-related	1.53835	OK	1.42965	OK	1.45585	OK	1.72153	OK	1.3304	OK	1.60025	OK
chr1:8958410-8967207	LOC_Os01g15910	AtUGP1	UDP-GLUCOSE PYROPHOSPHORYLASE 1	0.532017	OK	0.205165	OK	0.310816	OK	0.222447	OK	0.415352	OK	0.16315	OK
chr1:8986252-8987398	LOC_Os01g15970	NA	NA	3.6198	OK	5.76166	OK	6.3435	OK	5.12792	OK	5.87951	OK	4.89571	OK
chr1:8988866-8992845	LOC_Os01g15979	NA	NA	11.1914	OK	11.2693	OK	16.7107	OK	6.10046	OK	6.94728	OK	7.56564	OK
chr1:8994976-8997083	LOC_Os01g15990	NA	NA	0.517065	OK	1.25552	OK	0.770065	OK	0.312957	OK	0.325148	OK	0.155027	OK
chr1:9013001-9016711	LOC_Os01g16010	MOS4	"modifier of snc1,4"	17.4023	OK	20.5253	OK	24.0246	OK	21.1163	OK	21.8363	OK	20.7251	OK
chr1:9018143-9019762	LOC_Os01g16020	NA	Pyridine nucleotide-disulphide oxidoreductase family protein	9.61615	OK	6.59194	OK	8.83068	OK	15.2155	OK	12.7036	OK	14.1121	OK
chr1:9035877-9036596	NA	NA	NA	2.08254	OK	0.408136	OK	0.505989	OK	0.208228	OK	0.698951	OK	0.401651	OK
chr1:9036820-9037539	NA	NA	NA	0.44226	OK	0.996945	OK	0.916739	OK	0.184747	OK	0.485705	OK	0.425063	OK
chr1:9046196-9047683	NA	NA	NA	0.42375	OK	0.431126	OK	0.301239	OK	0.224501	OK	0.411217	OK	0.140548	OK
chr1:9048377-9049224	NA	NA	NA	0.666488	OK	0.498068	OK	0.858081	OK	0.406353	OK	0.429996	OK	0.337098	OK
chr1:9049414-9051706	NA	NA	NA	0.821941	OK	0.659664	OK	0.603162	OK	0.557614	OK	0.466331	OK	0.651629	OK
chr1:9053510-9053928	LOC_Os01g16070	NA	NA	3.33786	OK	1.76355	OK	3.84502	OK	1.66365	OK	16.3589	OK	3.77883	OK
chr1:9057834-9061059	LOC_Os01g16080	NA	NA	0.210977	OK	0.189203	OK	0.108194	OK	0.438741	OK	0.165215	OK	0.240281	OK
chr1:9062504-9066787	LOC_Os01g16090	NA	RNA-binding (RRM/RBD/RNP motifs) family protein	1.77385	OK	1.50464	OK	0.994974	OK	0.882822	OK	1.01585	OK	1.23579	OK
chr1:9074612-9083795	LOC_Os01g16110	NA	LA RNA-binding protein	17.1107	OK	18.1758	OK	14.154	OK	13.6184	OK	15.1459	OK	14.1434	OK
chr1:9088087-9089111	LOC_Os01g16120	RHA2B	RING-H2 finger protein 2B	11.4696	OK	11.9522	OK	14.3683	OK	16.1866	OK	18.2027	OK	14.3105	OK
chr1:9104651-9105111	NA	NA	NA	2.29895	OK	3.85784	OK	3.67639	OK	0.605097	OK	1.39694	OK	1.48733	OK
chr1:9113702-9114416	LOC_Os01g16140	NA	NA	0	OK	0	OK	5.58653	OK	3.83804	OK	0	OK	4.41165	OK
chr1:9114576-9117425	LOC_Os01g16146	NA	Phenazine biosynthesis PhzC/PhzF protein	0.838045	OK	0.582256	OK	0.581646	OK	0.583853	OK	0.94934	OK	0.53114	OK
chr1:9159574-9165693	LOC_Os01g16180	EMB1691	Methyltransferase MT-A70 family protein	33.9254	OK	28.5573	OK	24.9236	OK	19.5614	OK	22.6002	OK	21.4472	OK
chr1:9166352-9169971	LOC_Os01g16190	NA	Mov34/MPN/PAD-1 family protein	84.3918	OK	90.2668	OK	102.716	OK	101.463	OK	109.175	OK	99.6361	OK
chr1:9171627-9172899	LOC_Os01g16200	NA	Serine protease inhibitor (SERPIN) family protein	1.66708	OK	2.03854	OK	3.54499	OK	3.00771	OK	2.12985	OK	3.24479	OK
chr1:9192248-9193668	LOC_Os01g16230	NA	Protein kinase superfamily protein	0.507288	OK	1.09855	OK	0.48563	OK	0.631261	OK	1.25219	OK	0	OK
chr1:9201353-9211788	LOC_Os01g16250	NA	NA	0	OK	0	OK	0	OK	0	OK	0	OK	0	OK
chr1:9225212-9237059	LOC_Os01g16290	GYRB2	DNA GYRASE B2	24.4592	OK	27.1253	OK	24.4325	OK	15.6581	OK	16.4158	OK	16.1795	OK
chr1:9243540-9243825	LOC_Os01g16300	NA	NA	0	OK	0	OK	0	OK	0	OK	0	OK	0	OK
chr1:9245576-9253454	LOC_Os01g16310	NA	Glycosyl hydrolases family 31 protein	5.62378	OK	6.22544	OK	6.4258	OK	0.614441	OK	0.582816	OK	1.14926	OK
chr1:9259136-9264342	LOC_Os01g16330	NA	Ubiquitin-associated (UBA) protein	16.8327	OK	15.5469	OK	17.2784	OK	16.0368	OK	19.3459	OK	18.7497	OK
chr1:9264977-9268482	LOC_Os01g16340	NA	NA	16.702	OK	16.662	OK	21.5309	OK	10.5429	OK	12.9616	OK	13.4027	OK
chr1:9288839-9289082	LOC_Os01g16360	NA	NA	0	OK	0	OK	0	OK	0	OK	0	OK	0	OK
chr1:9293170-9299788	LOC_Os01g16370	RPM1	NB-ARC domain-containing disease resistance protein	0	OK	0	OK	0	OK	0	OK	0	OK	0	OK
chr1:9314158-9318060	LOC_Os01g16400	RPM1	NB-ARC domain-containing disease resistance protein	0.152146	OK	0.0666892	OK	0.0575861	OK	0.0371237	OK	0.0755174	OK	0.0355261	OK
chr1:9339814-9342304	LOC_Os01g16450	NA	Peroxidase superfamily protein	20.8934	OK	26.9372	OK	33.1584	OK	40.5266	OK	42.5731	OK	43.0675	OK
chr1:9349279-9351336	LOC_Os01g16470	ATPI4K GAMMA 1	phosphoinositide 4-kinase gamma 1	0.0858177	OK	0	OK	0	OK	0	OK	0.107955	OK	0	OK
chr1:9370598-9373674	LOC_Os01g16510	NA	Mitochondrial import inner membrane translocase subunit Tim17/Tim22/Tim23 family protein	6.77306	OK	7.57134	OK	7.34015	OK	6.69365	OK	6.76834	OK	8.51072	OK
chr1:9386193-9390635	LOC_Os01g16540	ECR1	E1 C-terminal related 1	27.6587	OK	30.0464	OK	27.4663	OK	34.3386	OK	33.383	OK	33.2401	OK
chr1:9393882-9396460	LOC_Os01g16550	NA	NA	1.95877	OK	1.92982	OK	2.3935	OK	2.9011	OK	2.06299	OK	2.3611	OK
chr1:9424555-9429196	LOC_Os01g16600	NA	NA	1.43431	OK	0.953188	OK	1.72505	OK	1.80089	OK	1.17207	OK	2.0955	OK
chr1:9438455-9439387	LOC_Os01g16630	NA	NA	0	OK	0	OK	0	OK	0	OK	0	OK	0	OK
chr1:9441548-9444010	LOC_Os01g16640	ATDSS1(I)	deletion of SUV3 suppressor 1(I)	3.58738	OK	3.53813	OK	4.3111	OK	5.10548	OK	4.08079	OK	3.806	OK
chr1:9445678-9446658	LOC_Os01g16650	UBC19	ubiquitin-conjugating enzyme19	34.924	OK	32.5128	OK	33.0792	OK	41.354	OK	34.8134	OK	37.8075	OK
chr1:9448632-9448821	NA	NA	NA	908.308	OK	503.039	OK	737.305	OK	343.271	OK	367.25	OK	429.005	OK
chr1:9454975-9456923	LOC_Os01g16670	NA	BSD domain-containing protein	18.8182	OK	16.6697	OK	18.61	OK	18.8268	OK	21.1521	OK	16.2427	OK
chr1:9488824-9493964	LOC_Os01g16714	YUC10	Flavin-containing monooxygenase family protein	16.335	OK	27.4072	OK	19.7065	OK	26.53	OK	29.8463	OK	35.1418	OK
chr1:9494808-9503181	LOC_Os01g16730	ATESD4	Cysteine proteinases superfamily protein	0	OK	0	OK	0	OK	0	OK	0	OK	0	OK
chr1:9512984-9515102	LOC_Os01g16750	YUC10	Flavin-containing monooxygenase family protein	0	OK	0.22493	OK	0.39734	OK	0.511162	OK	0.256253	OK	0.500489	OK
chr1:9526186-9526984	LOC_Os01g16770	ATEXP15	expansin A15	2.8678	OK	1.36958	OK	5.13771	OK	2.99156	OK	3.91963	OK	5.68271	OK
chr1:9644113-9652418	NA	NA	NA	2.46059	OK	2.87157	OK	1.93026	OK	3.29326	OK	2.94105	OK	3.27616	OK
chr1:9644113-9652418	NA	NA	NA	0.458462	OK	0.371421	OK	0.311097	OK	0.539406	OK	0.657632	OK	0.604992	OK
chr1:9644113-9652418	NA	NA	NA	4.61942	OK	4.93287	OK	3.5626	OK	4.79546	OK	5.73385	OK	4.74254	OK
chr1:9655391-9655905	NA	NA	NA	7.73602	OK	9.11846	OK	10.8926	OK	5.21252	OK	6.84661	OK	6.6595	OK
chr1:9665408-9670237	LOC_Os01g16900	IDH-V	isocitrate dehydrogenase V	52.9239	OK	57.6547	OK	60.5653	OK	61.1754	OK	65.8657	OK	60.8461	OK
chr1:9679827-9680896	LOC_Os01g16920	ATECP63	embryonic cell protein 63	0	OK	0	OK	0	OK	0.302442	OK	0	OK	0.60834	OK
chr1:9690234-9692180	LOC_Os01g16950	ATCRT1	RING/U-box superfamily protein	12.8409	OK	8.5622	OK	11.3031	OK	8.55284	OK	9.45197	OK	11.4499	OK
chr1:9727697-9728244	LOC_Os01g16990	NA	NA	3.93496	OK	2.64692	OK	3.23136	OK	1.40826	OK	2.11857	OK	2.38776	OK
chr1:9733831-9738226	LOC_Os01g17000	CDF2	cycling DOF factor 2	5.4323	OK	6.24509	OK	5.19974	OK	7.91782	OK	7.39131	OK	7.50118	OK
chr1:9750079-9753770	LOC_Os01g17020	NA	NA	14.8185	OK	16.1394	OK	19.1345	OK	20.0295	OK	17.4253	OK	19.9405	OK
chr1:9754541-9755797	LOC_Os01g17030	NA	Chaperone DnaJ-domain superfamily protein	0	OK	0	OK	0	OK	0	OK	0	OK	0	OK
chr1:9764972-9768558	LOC_Os01g17040	NA	Chaperone DnaJ-domain superfamily protein	5.67392	OK	12.2492	OK	9.96183	OK	10.491	OK	11.8528	OK	9.10884	OK
chr1:9798535-9799713	NA	NA	NA	0.427664	OK	0.475086	OK	0.244717	OK	0.143021	OK	0.355617	OK	0.291626	OK
chr1:9799894-9800924	NA	NA	NA	1.67754	OK	1.37136	OK	1.23262	OK	0.879001	OK	1.00083	OK	1.26213	OK
chr1:9808295-9810633	LOC_Os01g17065	NA	NA	1.40283	OK	1.10838	OK	1.14257	OK	0.769964	OK	0.668361	OK	1.10861	OK
chr1:9816782-9822750	LOC_Os01g17070	NA	Trypsin family protein with PDZ domain	1.01825	OK	0.9655	OK	0.948327	OK	1.10317	OK	1.12591	OK	1.18864	OK
chr1:9831458-9831794	LOC_Os01g17100	NA	NA	0	OK	0	OK	0	OK	0	OK	0	OK	0	OK
chr1:9859349-9860764	LOC_Os01g17150	PSRP5	plastid-specific 50S ribosomal protein 5	247.556	OK	250.499	OK	334.289	OK	274.206	OK	288.312	OK	261.72	OK
chr1:9865576-9870864	LOC_Os01g17160	NA	DHHC-type zinc finger family protein	0.341196	OK	0.349685	OK	0.309979	OK	0.124758	OK	0.241296	OK	0.344161	OK
chr1:9874325-9876951	LOC_Os01g17170	ACSF	"dicarboxylate diiron protein, putative (Crd1)"	102.557	OK	96.3985	OK	81.7651	OK	146.858	OK	160.113	OK	137.652	OK
chr1:9878630-9885666	LOC_Os01g17180	ATCSN2	proteasome family protein	18.1197	OK	17.3151	OK	16.3472	OK	17.6537	OK	19.9911	OK	19.1377	OK
chr1:9887625-9889328	LOC_Os01g17190	ACAM-2	calmodulin 5	238.469	OK	201.465	OK	274.819	OK	245.648	OK	278.303	OK	248.323	OK
chr1:9913389-9917318	LOC_Os01g17240	ANTR1	phosphate transporter 4;1	35.1314	OK	33.8795	OK	46.7588	OK	16.1225	OK	16.1875	OK	18.2362	OK
chr1:9928865-9935981	LOC_Os01g17260	BZIP45	TGACG motif-binding factor 6	14.6342	OK	14.65	OK	11.545	OK	14.1853	OK	13.0393	OK	13.0636	OK
chr1:9954153-9955696	LOC_Os01g17300	NA	NA	0	OK	0	OK	0	OK	0	OK	0	OK	0	OK
chr1:9962628-9966966	LOC_Os01g17320	PPR596	PENTATRICOPEPTIDE REPEAT 596	4.02813	OK	4.52085	OK	4.38096	OK	3.99442	OK	4.167	OK	3.67788	OK
chr1:10003949-10007768	LOC_Os01g17390	NA	F-box family protein	32.7571	OK	35.1293	OK	31.2226	OK	31.0085	OK	29.9355	OK	30.27	OK
chr1:10016225-10016438	LOC_Os01g17410	NA	NA	0	OK	0	OK	0	OK	0	OK	0	OK	0	OK
chr1:10048263-10050309	LOC_Os01g17470	AtENODL18	early nodulin-like protein 18	1.93361	OK	1.36947	OK	0.737446	OK	2.75173	OK	1.90392	OK	2.99055	OK
chr1:10061441-10065102	LOC_Os01g17990	NA	Transcription elongation factor (TFIIS) family protein	0.055564	OK	0	OK	0	OK	0	OK	0	OK	0	OK
chr1:10079337-10080316	LOC_Os01g18010	NA	NA	0	OK	0	OK	0	OK	0	OK	0	OK	0	OK
chr1:10119210-10123815	LOC_Os01g18070	GAMMA CA1	gamma carbonic anhydrase 1	81.2933	OK	90.264	OK	100.001	OK	98.0023	OK	99.5266	OK	96.2	OK
chr1:10136481-10137055	LOC_Os01g18090	NA	NA	0	OK	0.585029	OK	0.51115	OK	0	OK	0	OK	0.31528	OK
chr1:10144291-10146312	LOC_Os01g18110	ATCCR1	cinnamoyl coa reductase 1	0.0718116	OK	0.0801352	OK	0	OK	0.0898942	OK	0.0886901	OK	0.0843697	OK
chr1:10148776-10152520	LOC_Os01g18120	ATCCR1	cinnamoyl coa reductase 1	0	OK	0.0502887	OK	0	OK	0	OK	0.0565395	OK	0	OK
chr1:10156417-10158682	LOC_Os01g18130	NA	NA	0	OK	0	OK	0	OK	0	OK	0	OK	0	OK
chr1:10159758-10160678	LOC_Os01g18140	NA	NA	0	OK	0	OK	0	OK	0	OK	0	OK	0	OK
chr1:10164401-10165505	LOC_Os01g18150	ATMEK4	mitogen-activated protein kinase kinase 4	0	OK	0.249595	OK	0	OK	0	OK	0	OK	0	OK
chr1:10166260-10166626	LOC_Os01g18160	NA	NA	0	OK	0	OK	0	OK	0	OK	0	OK	0	OK
chr1:10193642-10196775	LOC_Os01g18210	ROC4	rotamase CYP 4	52.2612	OK	58.5799	OK	85.3686	OK	67.7464	OK	64.9777	OK	70.7512	OK
chr1:10262945-10267962	LOC_Os01g18280	NA	SNF7 family protein	3.08926	OK	3.18627	OK	3.86646	OK	2.83528	OK	1.97276	OK	2.74171	OK
chr1:10270958-10274322	NA	NA	NA	9.20484	OK	9.17832	OK	6.68554	OK	7.90444	OK	8.13002	OK	7.19564	OK
chr1:10283534-10283921	LOC_Os01g18300	NA	NA	0	OK	0	OK	0	OK	0	OK	0	OK	0	OK
chr1:10291888-10295536	LOC_Os01g18320	HEMG1	Flavin containing amine oxidoreductase family	28.1204	OK	29.1491	OK	27.8332	OK	26.5871	OK	25.9096	OK	28.8373	OK
chr1:10297712-10298039	LOC_Os01g18330	NA	NA	0	OK	0	OK	0	OK	0	OK	0	OK	0	OK
chr1:10303743-10304211	LOC_Os01g18340	NA	NA	0	OK	0	OK	0	OK	0	OK	0	OK	0	OK
chr1:10308116-10308641	LOC_Os01g18350	NA	NA	0	OK	0	OK	0	OK	0	OK	0	OK	0	OK
chr1:10312340-10314826	LOC_Os01g18360	IAA31	indole-3-acetic acid inducible 31	3.48471	OK	3.66702	OK	4.14233	OK	4.45425	OK	2.75982	OK	4.14075	OK
chr1:10319457-10319886	LOC_Os01g18375	RCI2B	Low temperature and salt responsive protein family	0	OK	0	OK	0	OK	0	OK	0	OK	0	OK
chr1:10346233-10349872	LOC_Os01g18410	NA	NA	2.63436	OK	2.01394	OK	1.53579	OK	1.62766	OK	1.52348	OK	1.99439	OK
chr1:10352428-10353151	LOC_Os01g18420	AGL80	AGAMOUS-like 80	0	OK	0	OK	0	OK	0	OK	0	OK	0	OK
chr1:10366410-10367331	LOC_Os01g18440	AGL80	AGAMOUS-like 80	0.436408	OK	0	OK	0	OK	0	OK	0	OK	0	OK
chr1:10369488-10370571	LOC_Os01g18450	NA	NA	4.12757	OK	2.65652	OK	4.60728	OK	6.99612	OK	6.25151	OK	4.86694	OK
chr1:10470539-10479061	LOC_Os01g18584	ATWRKY6	WRKY family transcription factor	5.8389	OK	5.79597	OK	3.96346	OK	5.15883	OK	4.93773	OK	5.5992	OK
chr1:10487940-10488722	NA	NA	NA	4.83282	OK	1.84767	OK	2.7704	OK	3.21313	OK	2.30314	OK	2.91187	OK
chr1:10491957-10495781	NA	NA	NA	24.1018	OK	22.1202	OK	21.8245	OK	19.7198	OK	18.4961	OK	18.3555	OK
chr1:10509031-10513563	LOC_Os01g18660	NA	Pyridoxal phosphate (PLP)-dependent transferases superfamily protein	26.2563	OK	24.0745	OK	22.6488	OK	36.4728	OK	42.2892	OK	40.3502	OK
chr1:10551837-10552511	LOC_Os01g18720	NA	NA	0	OK	0	OK	0	OK	0	OK	0	OK	0	OK
chr1:10561327-10565325	LOC_Os01g18744	NA	HXXXD-type acyl-transferase family protein	0.635218	OK	0.410805	OK	0.416662	OK	0.563346	OK	0.595062	OK	0.657182	OK
chr1:10597798-10598302	LOC_Os01g18790	NA	NA	0	OK	0	OK	0	OK	0	OK	0	OK	0	OK
chr1:10622794-10627552	LOC_Os01g18800	CIPK1	CBL-interacting protein kinase 1	55.5266	OK	54.0463	OK	44.7591	OK	73.5357	OK	82.3965	OK	79.6306	OK
chr1:10643286-10644848	LOC_Os01g18840	NA	NA	3.64632	OK	3.30927	OK	4.02508	OK	2.44691	OK	2.73953	OK	1.97142	OK
chr1:10650138-10656779	LOC_Os01g18850	SPL1	squamosa promoter binding protein-like 1	16.3261	OK	17.5153	OK	13.6157	OK	13.1432	OK	12.9777	OK	13.469	OK
chr1:10675166-10682188	LOC_Os01g18880	NA	Ubiquitin carboxyl-terminal hydrolase family protein	1.38874	OK	1.53982	OK	1.67946	OK	1.41034	OK	2.00514	OK	0.742559	OK
chr1:10712837-10713044	NA	NA	NA	122.411	OK	29.9296	OK	58.2622	OK	0	OK	21.8453	OK	0	OK
chr1:10715755-10716480	LOC_Os01g18960	NA	NA	0	OK	0	OK	0	OK	0	OK	0	OK	0	OK
chr1:10720221-10721623	LOC_Os01g18970	NA	Peroxidase superfamily protein	12.5985	OK	13.0824	OK	13.6754	OK	0	OK	1.29484	OK	9.77318	OK
chr1:10813996-10818530	LOC_Os01g19140	GCP1	glycoprotease 1	2.23521	OK	1.29643	OK	1.40535	OK	1.22446	OK	1.13472	OK	1.28099	OK
chr1:10822582-10827157	LOC_Os01g19150	ATSK12	Protein kinase superfamily protein	31.3466	OK	33.6847	OK	28.7106	OK	25.604	OK	24.0783	OK	27.4945	OK
chr1:10830044-10831911	LOC_Os01g19170	NA	Pectin lyase-like superfamily protein	7.51737	OK	7.79499	OK	9.73171	OK	8.83166	OK	9.64854	OK	10.0317	OK
chr1:10871370-10874265	LOC_Os01g19220	ATBXL4	beta-D-xylosidase 4	29.6944	OK	29.7935	OK	31.2563	OK	41.5797	OK	44.0233	OK	49.1063	OK
chr1:10875740-10876344	LOC_Os01g19230	NA	NA	0	OK	0	OK	0	OK	0	OK	0	OK	0	OK
chr1:10877634-10881693	LOC_Os01g19240	NA	nodulin MtN21 /EamA-like transporter family protein	0	OK	0	OK	0.166393	OK	0.210293	OK	0.434247	OK	0	OK
chr1:10885890-10886205	LOC_Os01g19250	NA	NA	0	OK	0	OK	0	OK	0	OK	0	OK	0	OK
chr1:10891809-10893810	LOC_Os01g19260	AATP1	AAA-ATPase 1	17.3029	OK	16.3794	OK	17.4574	OK	45.6223	OK	48.8465	OK	49.7877	OK
chr1:10895601-10897796	LOC_Os01g19270	NA	NA	0.505026	OK	2.22091	OK	1.23236	OK	1.23952	OK	1.56786	OK	1.24162	OK
chr1:10911295-10914795	LOC_Os01g19290	NA	nodulin MtN21 /EamA-like transporter family protein	1.48574	OK	1.98218	OK	2.07106	OK	0.834121	OK	2.13491	OK	1.29618	OK
chr1:10931623-10933061	LOC_Os01g19320	NA	NA	0.548514	OK	0.622606	OK	0.592611	OK	3.09206	OK	0.781995	OK	0.658958	OK
chr1:10934894-10935992	LOC_Os01g19330	AtMYB112	myb domain protein 112	0.750499	OK	0.652505	OK	1.61063	OK	0.184841	OK	0.185836	OK	0	OK
chr1:10941216-10942811	NA	NA	NA	2.14338	OK	1.95376	OK	1.41743	OK	1.97562	OK	1.46743	OK	2.02562	OK
chr1:10943177-10943947	NA	NA	NA	4.09373	OK	3.81212	OK	2.80371	OK	2.66948	OK	4.14497	OK	3.25783	OK
chr1:10944717-10945131	NA	NA	NA	5.31128	OK	10.2933	OK	7.60648	OK	5.27727	OK	13.7792	OK	4.49775	OK
chr1:10945291-10945711	LOC_Os01g19340	NA	NA	0	OK	0	OK	0	OK	0	OK	0	OK	0	OK
chr1:10964999-10972881	LOC_Os01g19380	NA	Tetratricopeptide repeat (TPR)-like superfamily protein	0.285905	OK	0.887082	OK	0.446194	OK	0.404546	OK	0.569454	OK	0.618598	OK
chr1:10964999-10972881	LOC_Os01g19390	ATGPAT3	glycerol-3-phosphate acyltransferase 3	2.36468	OK	4.66021	OK	1.7057	OK	0.904326	OK	1.13097	OK	1.81916	OK
chr1:10977179-10979974	LOC_Os01g19400	NA	NA	32.8893	OK	36.1233	OK	58.198	OK	40.7262	OK	40.8949	OK	40.9915	OK
chr1:10980617-10983343	LOC_Os01g19410	NA	NA	4.31501	OK	3.22396	OK	2.7821	OK	3.28912	OK	3.21152	OK	3.11155	OK
chr1:10997592-10999294	LOC_Os01g19440	NA	Pectin lyase-like superfamily protein	0	OK	0	OK	0	OK	0	OK	0	OK	0	OK
chr1:11058877-11063978	LOC_Os01g19480	NA	Galactose oxidase/kelch repeat superfamily protein	3.14004	OK	4.38108	OK	3.1086	OK	7.00119	OK	6.5829	OK	5.62669	OK
chr1:11096190-11098563	LOC_Os01g19580	NA	NA	0	OK	0	OK	0	OK	0	OK	0	OK	0	OK
chr1:11129420-11131876	LOC_Os01g19630	NA	NA	0	OK	0	OK	0	OK	0	OK	0	OK	0	OK
chr1:11155312-11155780	LOC_Os01g19670	NA	NA	7.17171	OK	12.4849	OK	13.0648	OK	1.99236	OK	4.02599	OK	3.58064	OK
chr1:11166947-11174452	LOC_Os01g19694	KNAT6	KNOTTED1-like homeobox gene 6	2.97428	OK	2.68129	OK	2.98357	OK	7.27572	OK	6.68278	OK	7.11296	OK
chr1:11208572-11209819	LOC_Os01g19750	ATCHIA	chitinase A	0.187781	OK	0	OK	0	OK	1.11914	OK	0.234293	OK	0.219293	OK
chr1:11211844-11221400	LOC_Os01g19760	NA	NA	6.32037	OK	5.8976	OK	4.92083	OK	6.94243	OK	6.86685	OK	7.35554	OK
chr1:11224129-11224900	LOC_Os01g19780	NA	NA	0	OK	0	OK	0	OK	0	OK	0	OK	0	OK
chr1:11227600-11227945	LOC_Os01g19790	NA	Tetratricopeptide repeat (TPR)-like superfamily protein	0	OK	0	OK	0	OK	0	OK	0	OK	0	OK
chr1:11231928-11234811	LOC_Os01g19800	NA	RING/FYVE/PHD zinc finger superfamily protein	0.460362	OK	0.378311	OK	0.232589	OK	0.631991	OK	0.532774	OK	0.406624	OK
chr1:11245196-11246756	LOC_Os01g19820	NA	Adenine nucleotide alpha hydrolases-like superfamily protein	29.514	OK	32.8231	OK	36.9035	OK	11.6248	OK	10.7785	OK	18.5325	OK
chr1:11253479-11261684	LOC_Os01g19850	ATCCC1	cation-chloride co-transporter 1	0.844127	OK	0.506139	OK	0.457322	OK	0.976143	OK	0.816557	OK	0.851779	OK
chr1:11253479-11261684	LOC_Os01g19850	ATCCC1	cation-chloride co-transporter 1	1.06724	OK	0.986314	OK	1.0829	OK	2.78052	OK	0.586556	OK	2.01029	OK
chr1:11272154-11278214	LOC_Os01g19870	NA	Protein of unknown function (DUF616)	7.04862	OK	6.46848	OK	5.38984	OK	7.52621	OK	8.83093	OK	7.11038	OK
chr1:11283363-11284127	LOC_Os01g19880	NA	NA	0	OK	0.334441	OK	0.290535	OK	0	OK	0	OK	0	OK
chr1:11307283-11307814	LOC_Os01g19910	NA	NA	0.302996	OK	0.347899	OK	0.310568	OK	0	OK	0	OK	0	OK
chr1:11316600-11320197	LOC_Os01g19940	NA	cAMP-regulated phosphoprotein 19-related protein	21.0124	OK	22.8162	OK	21.0038	OK	19.2197	OK	16.8751	OK	22.3927	OK
chr1:11350506-11356863	LOC_Os01g19970	ATMYB12	myb domain protein 12	14.71	OK	11.8746	OK	11.7676	OK	11.0288	OK	10.2568	OK	12.1501	OK
chr1:11372792-11374436	LOC_Os01g20020	NA	NA	0	OK	0	OK	0	OK	0	OK	0	OK	0	OK
chr1:11378987-11379725	LOC_Os01g20030	NA	transcription factor-related	0	OK	0	OK	0	OK	0	OK	0	OK	0	OK
chr1:11409811-11410165	LOC_Os01g20100	NA	NA	0	OK	0	OK	0	OK	0	OK	0	OK	0	OK
chr1:11412130-11421047	LOC_Os01g20110	NA	NA	62.9548	OK	52.3449	OK	58.9199	OK	45.5704	OK	55.5089	OK	45.0442	OK
chr1:11426335-11430996	LOC_Os01g20120	NA	Protein of unknown function (DUF789)	0.201885	OK	0.16881	OK	0.166165	OK	0.462381	OK	0.289479	OK	0.530309	OK
chr1:11515320-11515989	LOC_Os01g20208	NA	NA	0	OK	0	OK	0	OK	0	OK	0	OK	0	OK
chr1:11517687-11521595	LOC_Os01g20700	ARR14	response regulator 14	0	OK	0	OK	0	OK	0	OK	0	OK	0	OK
chr1:11526650-11529893	LOC_Os01g20720	NA	NB-ARC domain-containing disease resistance protein	0.414628	OK	0.352666	OK	0.358508	OK	0.347867	OK	0.350102	OK	0.432785	OK
chr1:11559270-11559928	LOC_Os01g20750	NA	NA	0	OK	0	OK	0	OK	0	OK	0	OK	0	OK
chr1:11585606-11586525	LOC_Os01g20780	NA	NA	20.4812	OK	12.2281	OK	19.9021	OK	19.2149	OK	26.082	OK	22.5885	OK
chr1:11610847-11612708	LOC_Os01g20830	NA	Heavy metal transport/detoxification superfamily protein	28.0298	OK	25.6268	OK	28.6721	OK	17.4484	OK	17.7677	OK	18.2922	OK
chr1:11618334-11622535	LOC_Os01g20840	NA	"Mono-/di-acylglycerol lipase, N-terminal;Lipase, class 3"	18.2139	OK	19.125	OK	18.248	OK	16.2112	OK	15.2247	OK	16.8788	OK
chr1:11625281-11637076	LOC_Os01g20860	PLD ZETA 1	phospholipase D P1	8.03851	OK	5.44204	OK	5.84612	OK	6.10459	OK	4.55675	OK	6.45294	OK
chr1:11647626-11647974	LOC_Os01g20870	NA	NA	0	OK	0	OK	0	OK	0	OK	0	OK	0	OK
chr1:11655137-11659895	LOC_Os01g20880	NA	protein serine/threonine kinases;protein kinases;ATP binding;sugar binding;kinases;carbohydrate binding	0.655595	OK	0.661685	OK	0.397679	OK	0.721171	OK	0.798557	OK	0.670155	OK
chr1:11662722-11666347	LOC_Os01g20890	NA	NA	13.4268	OK	11.8871	OK	9.43286	OK	7.56772	OK	7.91739	OK	8.28907	OK
chr1:11671059-11685307	LOC_Os01g20900	NA	Protein kinase superfamily protein	4.1788	OK	4.11917	OK	3.2715	OK	5.55749	OK	4.93878	OK	5.84499	OK
chr1:11686441-11687386	LOC_Os01g20910	ATL2	TOXICOS EN LEVADURA 2	8.40223	OK	6.72826	OK	12.5049	OK	10.7477	OK	5.09356	OK	7.47858	OK
chr1:11687987-11688350	LOC_Os01g20920	NA	NA	0	OK	0	OK	0	OK	0	OK	0	OK	0	OK
chr1:11688900-11691212	LOC_Os01g20930	ATL2	TOXICOS EN LEVADURA 2	8.19092	OK	9.9856	OK	8.35267	OK	5.80815	OK	5.8846	OK	9.07769	OK
chr1:11693808-11700025	LOC_Os01g20940	PHS1	dual specificity protein phosphatase family protein	7.15984	OK	7.70673	OK	5.57789	OK	8.19386	OK	7.76544	OK	7.78443	OK
chr1:11710901-11711183	LOC_Os01g20960	NA	NA	0	OK	0	OK	0	OK	0	OK	0	OK	0	OK
chr1:11713727-11714442	LOC_Os01g20970	ATC/VIF2	cell wall / vacuolar inhibitor of fructosidase 2	0	OK	0	OK	0.321698	OK	0	OK	0	OK	0.374953	OK
chr1:11737864-11738367	LOC_Os01g21020	NA	NA	0	OK	0	OK	0	OK	0	OK	0	OK	0	OK
chr1:11741376-11750709	LOC_Os01g21034	ATPME3	pectin methylesterase 3	115.526	OK	133.819	OK	102.149	OK	172.508	OK	184.024	OK	196.992	OK
chr1:11753779-11755093	LOC_Os01g21060	NA	NA	0	OK	0	OK	0	OK	0	OK	0	OK	0	OK
chr1:11756850-11759649	LOC_Os01g21070	AtGH9B13	glycosyl hydrolase 9B13	9.21064	OK	13.7498	OK	10.6199	OK	15.1059	OK	15.884	OK	14.3911	OK
chr1:11774395-11775010	LOC_Os01g21100	NA	NA	0	OK	0.742268	OK	0	OK	0	OK	0	OK	0	OK
chr1:11778996-11781908	LOC_Os01g21110	NA	NA	0	OK	0	OK	0	OK	0	OK	0	OK	0	OK
chr1:11783909-11785001	LOC_Os01g21120	HRE2	Integrase-type DNA-binding superfamily protein	14.6105	OK	11.2335	OK	14.8505	OK	17.7388	OK	11.0651	OK	11.2967	OK
chr1:11792472-11793167	LOC_Os01g21130	NA	NA	0	OK	0	OK	0	OK	0	OK	0	OK	0	OK
chr1:11810684-11811951	LOC_Os01g21170	NA	NA	0.710466	OK	0.381692	OK	0.319326	OK	0.938013	OK	0.684424	OK	0.817473	OK
chr1:11852974-11858974	LOC_Os01g21240	NA	NB-ARC domain-containing disease resistance protein	1.70939	OK	1.35654	OK	1.14289	OK	1.01339	OK	1.11352	OK	1.23761	OK
chr1:11863545-11864413	LOC_Os01g21250	AtLEA5	senescence-associated gene 21	11.7736	OK	11.975	OK	11.0171	OK	13.4814	OK	17.4949	OK	14.6157	OK
chr1:11897557-11902407	LOC_Os01g21300	NA	alpha/beta-Hydrolases superfamily protein	0.531432	OK	0.808607	OK	0.366915	OK	0.704869	OK	0.79481	OK	0.604698	OK
chr1:11905411-11910916	LOC_Os01g21310	NA	alpha/beta-Hydrolases superfamily protein	37.9031	OK	33.3192	OK	24.8532	OK	40.6449	OK	38.6952	OK	42.3437	OK
chr1:11946744-11947056	LOC_Os01g21390	NA	NA	0	OK	0	OK	0	OK	0	OK	0	OK	0	OK
chr1:11953341-11955449	LOC_Os01g21410	NA	NA	0.783209	OK	0.374761	OK	0.690232	OK	0.952031	OK	0.974642	OK	1.09541	OK
chr1:11957242-11964812	LOC_Os01g21420	ATSRP34	RNA-binding (RRM/RBD/RNP motifs) family protein	1.06504	OK	0.593209	OK	0.658577	OK	2.22505	OK	2.39766	OK	1.50837	OK
chr1:11970727-11972568	LOC_Os01g21440	NA	NA	127.803	OK	96.0628	OK	170.452	OK	123.527	OK	157.775	OK	128.356	OK
chr1:11974128-11981959	LOC_Os01g21450	NA	NA	25.1068	OK	24.1898	OK	22.5601	OK	19.7252	OK	20.4156	OK	20.2554	OK
chr1:12031908-12032254	LOC_Os01g21520	NA	alpha/beta-Hydrolases superfamily protein	87.5796	OK	78.2789	OK	120.35	OK	78.3249	OK	133.729	OK	129.073	OK
chr1:12057276-12057723	LOC_Os01g21550	NA	NA	0	OK	0	OK	0	OK	0	OK	0	OK	0	OK
chr1:12067683-12069113	LOC_Os01g21560	NA	alpha/beta-Hydrolases superfamily protein	19.5376	OK	20.3933	OK	16.748	OK	25.316	OK	28.0402	OK	29.217	OK
chr1:12074498-12075208	LOC_Os01g21580	NA	alpha/beta-Hydrolases superfamily protein	0	OK	0	OK	0	OK	0	OK	0	OK	0	OK
chr1:12091632-12093276	LOC_Os01g21590	NA	sequence-specific DNA binding transcription factors	5.38434	OK	5.75855	OK	4.97545	OK	2.54894	OK	3.1029	OK	4.20638	OK
chr1:12108868-12110717	LOC_Os01g21610	ABC1	ABC transporter 1	9.18532	OK	10.113	OK	8.89848	OK	7.35998	OK	6.4429	OK	7.97494	OK
chr1:12112983-12113844	LOC_Os01g21620	KCS2	3-ketoacyl-CoA synthase 2	1.88396	OK	1.25956	OK	1.48019	OK	1.39577	OK	0.487316	OK	2.25977	OK
chr1:12117106-12123195	LOC_Os01g21630	NA	Pectinacetylesterase family protein	1.89656	OK	1.98917	OK	1.67889	OK	2.90138	OK	2.99109	OK	2.96119	OK
chr1:12126421-12127233	LOC_Os01g21640	NA	NA	0	OK	0	OK	0.270265	OK	1.03235	OK	2.15795	OK	1.69401	OK
chr1:12154684-12156630	LOC_Os01g21660	NA	NA	0	OK	0	OK	0	OK	0	OK	0	OK	0	OK
chr1:12176156-12176726	LOC_Os01g21700	NA	NA	0	OK	0	OK	0	OK	0	OK	0	OK	0	OK
chr1:12184856-12186827	LOC_Os01g21710	NA	Plant protein of unknown function (DUF247)	0	OK	0.0362083	OK	0.0285525	OK	0	OK	0	OK	0	OK
chr1:12220347-12224299	LOC_Os01g21780	NA	NA	0	OK	0	OK	0	OK	0	OK	0	OK	0	OK
chr1:12231161-12231556	LOC_Os01g21800	NA	NA	0	OK	0	OK	0	OK	0	OK	0	OK	0	OK
chr1:12232534-12234767	LOC_Os01g21810	NA	NA	0	OK	0	OK	0	OK	0	OK	0	OK	0	OK
chr1:12264910-12269085	LOC_Os01g21860	NA	NA	5.26516	OK	7.13704	OK	9.09744	OK	7.15114	OK	6.42232	OK	6.58657	OK
chr1:12289715-12290454	NA	NA	NA	1.44193	OK	2.69609	OK	1.31656	OK	2.09748	OK	1.6859	OK	1.64878	OK
chr1:12290762-12290965	NA	NA	NA	94.8339	OK	149.243	OK	150.95	OK	46.4111	OK	122.359	OK	27.0496	OK
chr1:12291787-12295511	LOC_Os01g21900	AtPPa3	pyrophosphorylase 3	0.525394	OK	0.35231	OK	0.345772	OK	0.25251	OK	0.474121	OK	0.288762	OK
chr1:12291787-12295511	LOC_Os01g21900	AtPPa3	pyrophosphorylase 3	1.97522	OK	1.61671	OK	0.755795	OK	0.781842	OK	1.60088	OK	1.30919	OK
chr1:12316774-12317261	LOC_Os01g21950	NA	NA	0	OK	0	OK	0	OK	0	OK	0	OK	0	OK
chr1:12326485-12331776	LOC_Os01g21960	NA	Protein kinase superfamily protein	17.731	OK	17.291	OK	16.7503	OK	21.2481	OK	23.9086	OK	23.2795	OK
chr1:12344459-12351233	LOC_Os01g21990	ATCAF2	RNA-binding CRS1 / YhbY (CRM) domain-containing protein	21.6866	OK	19.5024	OK	18.9498	OK	12.555	OK	13.4715	OK	13.5459	OK
chr1:12375595-12378440	LOC_Os01g22039	NA	NA	0	OK	0	OK	0	OK	0	OK	0	OK	0	OK
chr1:12398141-12401628	LOC_Os01g22080	NA	NA	0	OK	0	OK	0	OK	0	OK	0	OK	0	OK
chr1:12499922-12504215	LOC_Os01g22230	RCI3	Peroxidase superfamily protein	40.6384	OK	43.6959	OK	58.0065	OK	53.4544	OK	58.8731	OK	48.8823	OK
chr1:12509591-12519255	LOC_Os01g22249	NA	Peroxidase superfamily protein	11.5207	OK	17.5125	OK	15.2755	OK	6.27413	OK	3.87351	OK	4.3329	OK
chr1:12534118-12534382	LOC_Os01g22309	NA	NA	0	OK	0	OK	0	OK	0	OK	0	OK	0	OK
chr1:12551332-12557013	LOC_Os01g22336	NA	Peroxidase superfamily protein	4.55686	OK	6.90405	OK	6.74443	OK	10.9634	OK	15.1575	OK	12.3875	OK
chr1:12564282-12570032	LOC_Os01g22352	NA	Peroxidase superfamily protein	18.5171	OK	21.5515	OK	25.4943	OK	30.817	OK	45.4131	OK	29.7312	OK
chr1:12578188-12582301	LOC_Os01g22370	RCI3	Peroxidase superfamily protein	100.791	OK	99.4008	OK	105.632	OK	81.5317	OK	96.2546	OK	71.8667	OK
chr1:12615624-12640675	LOC_Os01g22440	NA	NA	0	OK	0	OK	0	OK	0	OK	0	OK	0	OK
chr1:12615624-12640675	LOC_Os01g22450	NA	NA	0	OK	0	OK	0	OK	0	OK	0	OK	0	OK
chr1:12646585-12650014	LOC_Os01g22500	NA	NA	18.7067	OK	17.3059	OK	20.4709	OK	17.2817	OK	19.2431	OK	16.5622	OK
chr1:12650539-12654393	LOC_Os01g22510	NA	Polyketide cyclase/dehydrase and lipid transport superfamily protein	48.84	OK	46.9615	OK	49.4064	OK	47.0013	OK	57.8223	OK	46.7739	OK
chr1:12660914-12661401	LOC_Os01g22530	NA	NA	0	OK	0	OK	0	OK	0	OK	0	OK	0	OK
chr1:12667342-12672757	LOC_Os01g22550	NA	Galactosyltransferase family protein	0.399497	OK	0.367743	OK	0.254991	OK	0.253296	OK	0.35534	OK	0.309236	OK
chr1:12725140-12731526	LOC_Os01g22630	ECT7	evolutionarily conserved C-terminal region 7	2.30425	OK	2.40859	OK	1.92362	OK	2.63736	OK	2.18345	OK	2.27644	OK
chr1:12734097-12738112	LOC_Os01g22640	NA	GDSL-like Lipase/Acylhydrolase superfamily protein	55.0534	OK	52.2745	OK	59.2079	OK	68.9137	OK	81.7789	OK	72.1272	OK
chr1:12742055-12747081	LOC_Os01g22660	NA	GDSL-like Lipase/Acylhydrolase superfamily protein	7.49006	OK	8.00647	OK	7.43558	OK	10.7425	OK	8.77186	OK	8.1867	OK
chr1:12751898-12753399	LOC_Os01g22680	SAG12	senescence-associated gene 12	34.0339	OK	34.8469	OK	28.3712	OK	8.13882	OK	7.17685	OK	5.12937	OK
chr1:12756934-12757588	LOC_Os01g22700	ATOCT2	organic cation/carnitine transporter 2	0	OK	0	OK	0	OK	0	OK	0	OK	0	OK
chr1:12758517-12760143	LOC_Os01g22710	ATOCT2	organic cation/carnitine transporter 2	1.7465	OK	2.02798	OK	2.91312	OK	1.50004	OK	2.16888	OK	4.90278	OK
chr1:12765351-12769683	LOC_Os01g22720	NA	NA	0	OK	0	OK	0	OK	0	OK	0	OK	0	OK
chr1:12804578-12810224	LOC_Os01g22780	NA	GDSL-like Lipase/Acylhydrolase superfamily protein	10.3016	OK	9.88332	OK	9.19061	OK	15.6383	OK	19.2427	OK	14.8962	OK
chr1:12848911-12853410	LOC_Os01g22870	NA	NA	10.3959	OK	10.0357	OK	13.7555	OK	10.1197	OK	12.1349	OK	9.5866	OK
chr1:12870227-12874264	LOC_Os01g22900	NA	Plant neutral invertase family protein	29.6121	OK	32.1935	OK	33.5193	OK	33.5914	OK	30.6888	OK	32.697	OK
chr1:12896173-12919210	LOC_Os01g22954	scpl33	serine carboxypeptidase-like 33	0.728031	OK	0.873695	OK	1.12447	OK	0.923982	OK	1.30421	OK	0.950815	OK
chr1:12945722-12946007	LOC_Os01g23010	NA	NA	0	OK	0	OK	0	OK	0	OK	0	OK	0	OK
chr1:12974524-12974728	LOC_Os01g23060	NA	NA	0	OK	0	OK	0	OK	0	OK	0	OK	0	OK
chr1:12980584-12982781	LOC_Os01g23070	NA	Protein of unknown function (DUF594)	0.811495	OK	1.67352	OK	1.75249	OK	5.41463	OK	4.45973	OK	5.90455	OK
chr1:13130522-13131199	LOC_Os01g23350	NA	NA	0	OK	0	OK	0	OK	0	OK	0	OK	0	OK
chr1:13137847-13141064	LOC_Os01g23370	NA	Protein of unknown function (DUF594)	0	OK	0	OK	0.129363	OK	0	OK	0.0842643	OK	0.0799381	OK
chr1:13145218-13145659	LOC_Os01g23390	NA	NA	0	OK	0	OK	0	OK	0	OK	0	OK	0	OK
chr1:13200711-13202442	LOC_Os01g23510	NA	NA	0	OK	0	OK	0	OK	0	OK	0	OK	0	OK
chr1:13205095-13205413	LOC_Os01g23520	NA	NA	0	OK	0	OK	0	OK	0	OK	0	OK	0	OK
chr1:13211986-13218563	LOC_Os01g23530	NA	Terpenoid cyclases/Protein prenyltransferases superfamily protein	0.0159876	OK	0	OK	0	OK	0	OK	0	OK	0	OK
chr1:13237247-13246183	LOC_Os01g23580	ATAVP3	Inorganic H pyrophosphatase family protein	1.10609	OK	0.438123	OK	0.847998	OK	0.275392	OK	1.02317	OK	1.15838	OK
chr1:13264929-13268606	LOC_Os01g23600	NA	NA	1.44517	OK	1.27734	OK	1.40136	OK	1.15806	OK	1.20739	OK	0.893292	OK
chr1:13272613-13282201	LOC_Os01g23610	LPD1	lipoamide dehydrogenase 1	22.0911	OK	23.6391	OK	19.8903	OK	23.4588	OK	24.6093	OK	23.3138	OK
chr1:13286102-13288466	LOC_Os01g23620	ASAR1	secretion-associated RAS super family 2	80.0137	OK	89.3353	OK	93.0503	OK	94.2102	OK	108.772	OK	101.58	OK
chr1:13291337-13295074	LOC_Os01g23630	TAF13	TBP-associated factor 13	92.5204	OK	47.911	OK	76.6609	OK	65.9591	OK	70.6408	OK	69.2106	OK
chr1:13296331-13305295	LOC_Os01g23640	AMSH3	associated molecule with the SH3 domain of STAM 3	24.8019	OK	28.4892	OK	23.154	OK	25.6977	OK	24.7793	OK	27.5926	OK
chr1:13309977-13310316	LOC_Os01g23650	NA	NA	0	OK	0	OK	0	OK	0	OK	0	OK	0	OK
chr1:13311772-13312375	LOC_Os01g23660	NA	NA	0	OK	0	OK	0	OK	0	OK	0	OK	0	OK
chr1:13319294-13323947	LOC_Os01g23680	NA	NA	2.72554	OK	1.96427	OK	1.29142	OK	1.65002	OK	1.5836	OK	1.20882	OK
chr1:13319294-13323947	LOC_Os01g23680	NA	NA	3.37282	OK	2.91502	OK	1.92486	OK	2.0514	OK	1.9392	OK	2.85195	OK
chr1:13327423-13328163	LOC_Os01g23690	NA	NA	0	OK	0	OK	0	OK	0	OK	0	OK	0	OK
chr1:13342088-13342658	LOC_Os01g23705	NA	NA	1.53028	OK	1.38133	OK	0.923068	OK	0.730095	OK	2.84817	OK	0.735969	OK
chr1:13353628-13357510	LOC_Os01g23740	ATPDI11	thioredoxin family protein	43.4236	OK	42.7094	OK	52.8901	OK	50.6294	OK	52.1999	OK	51.3971	OK
chr1:13360116-13361337	LOC_Os01g23750	NA	NA	0	OK	0	OK	0	OK	0	OK	0	OK	0	OK
chr1:13363706-13364930	LOC_Os01g23760	NA	MADS-box transcription factor family protein	0	OK	0	OK	0.169355	OK	0	OK	0	OK	0	OK
chr1:13366415-13367710	LOC_Os01g23770	AGL15	AGAMOUS-like 15	0	OK	0	OK	0	OK	0	OK	0	OK	0	OK
chr1:13373619-13374665	LOC_Os01g23780	NA	NA	0	OK	0	OK	0	OK	0	OK	0	OK	0	OK
chr1:13422697-13438586	LOC_Os01g23870	NA	NA	24.3337	OK	26.6512	OK	22.4	OK	56.2337	OK	57.1617	OK	58.61	OK
chr1:13442495-13443696	LOC_Os01g23880	NA	NA	0	OK	0	OK	0	OK	0	OK	0	OK	0	OK
chr1:13456418-13456993	NA	NA	NA	2.32511	OK	2.36799	OK	0.877249	OK	0.516219	OK	0.595512	OK	1.81624	OK
chr1:13467989-13469759	LOC_Os01g23940	NA	NA	0	OK	0	OK	0	OK	0	OK	0	OK	0	OK
chr1:13487904-13490291	LOC_Os01g23970	CRK25	cysteine-rich RLK (RECEPTOR-like protein kinase) 25	1.48467	OK	0.589907	OK	0.588159	OK	0.419342	OK	0.337276	OK	0.104106	OK
chr1:13517517-13531777	LOC_Os01g24010	ABCG40	pleiotropic drug resistance 12	0.231037	OK	0.0858841	OK	0.158501	OK	0.19685	OK	0.156085	OK	0.163795	OK
chr1:13517517-13531777	LOC_Os01g24020	NA	NA	0.320557	OK	0.164468	OK	0.494415	OK	0.380135	OK	0.224121	OK	0.341937	OK
chr1:13539761-13541958	LOC_Os01g24030	AAE1	acyl activating enzyme 1	0	OK	0	OK	0	OK	0.170315	OK	0.135141	OK	0	OK
chr1:13550371-13556984	LOC_Os01g24050	NA	Protein of unknown function (DUF594)	0.0119538	OK	0	OK	0	OK	0.0609615	OK	0.204522	OK	0.178891	OK
chr1:13560831-13566873	LOC_Os01g24060	AIMP ALPHA	importin alpha isoform 1	4.25036	OK	3.64218	OK	3.00342	OK	4.42966	OK	3.34638	OK	4.23296	OK
chr1:13570606-13573322	LOC_Os01g24070	GATA23	GATA transcription factor 23	24.3721	OK	25.2053	OK	30.7427	OK	18.8875	OK	17.8991	OK	21.0412	OK
chr1:13577950-13581209	LOC_Os01g24080	NA	Protein of unknown function (DUF594)	0.0274214	OK	0	OK	0.0114979	OK	0	OK	0	OK	0	OK
chr1:13595761-13598586	LOC_Os01g24120	NA	NA	0	OK	0	OK	0	OK	0	OK	0	OK	0	OK
chr1:13662001-13664774	LOC_Os01g24240	NA	Protein of unknown function (DUF594)	0	OK	0	OK	0	OK	0	OK	0	OK	0	OK
chr1:13717345-13719543	LOC_Os01g24350	NA	NA	0	OK	0	OK	0.117046	OK	0	OK	0	OK	0	OK
chr1:13765230-13772186	LOC_Os01g24420	NA	NA	2.57987	OK	3.07901	OK	2.25565	OK	3.45398	OK	2.84074	OK	3.25043	OK
chr1:13775185-13776654	LOC_Os01g24430	NA	NA	1.62977	OK	1.16086	OK	1.08467	OK	2.87765	OK	2.57255	OK	3.30409	OK
chr1:13778571-13779786	LOC_Os01g24440	NA	glycine-rich protein	0	OK	205.355	OK	564.421	OK	0	OK	1314.76	OK	418.343	OK
chr1:13788466-13789890	LOC_Os01g24460	NF-YC4	"nuclear factor Y, subunit C4"	0	OK	0	OK	0	OK	0	OK	0	OK	0	OK
chr1:13794685-13799906	LOC_Os01g24470	PHS1	dual specificity protein phosphatase family protein	1.01809	OK	1.09473	OK	0.715376	OK	1.00809	OK	0.974123	OK	1.09605	OK
chr1:13814900-13817064	LOC_Os01g24500	NA	NA	0	OK	0	OK	0	OK	0.716152	OK	0.504446	OK	0.735429	OK
chr1:13842271-13843749	LOC_Os01g24560	NA	Granulin repeat cysteine protease family protein	0.464833	OK	1.25341	OK	0.917949	OK	0	OK	0.147464	OK	0.137356	OK
chr1:13859261-13860625	LOC_Os01g24600	SAG12	senescence-associated gene 12	4.97315	OK	4.28623	OK	7.33876	OK	0	OK	0.356122	OK	0	OK
chr1:13887271-13893293	LOC_Os01g24680	ATMFP2	multifunctional protein 2	37.5501	OK	38.8033	OK	30.5156	OK	44.5451	OK	43.2546	OK	47.4899	OK
chr1:13896290-13898264	LOC_Os01g24690	RPL23AB	ribosomal protein L23AB	349.967	OK	339.662	OK	416.472	OK	308.83	OK	368.426	OK	297.025	OK
chr1:13911828-13912191	LOC_Os01g24720	NA	NA	0	OK	0	OK	0	OK	0	OK	0	OK	0	OK
chr1:13915866-13916187	LOC_Os01g24740	NA	Thioredoxin superfamily protein	0	OK	0	OK	0	OK	0	OK	0	OK	0	OK
chr1:13934494-13935854	LOC_Os01g24764	NA	NA	0	OK	0	OK	0	OK	0	OK	0	OK	0	OK
chr1:13941317-13944691	LOC_Os01g24780	CYP709B2	"cytochrome P450, family 709, subfamily B, polypeptide 2"	0	OK	0.0433558	OK	0.0356586	OK	0.048078	OK	0.0481353	OK	0.0455462	OK
chr1:13957511-13959245	LOC_Os01g24790	NA	HXXXD-type acyl-transferase family protein	0	OK	0	OK	0	OK	0	OK	0	OK	0	OK
chr1:13977963-13979538	LOC_Os01g24810	CYP89A6	"cytochrome P450, family 87, subfamily A, polypeptide 6"	0	OK	0	OK	0	OK	0	OK	0.115466	OK	0	OK
chr1:13985086-13985680	LOC_Os01g24830	NA	NA	0	OK	0	OK	0	OK	0	OK	0	OK	0	OK
chr1:14012514-14019465	LOC_Os01g24880	NA	RING/U-box superfamily protein	52.9031	OK	51.8986	OK	48.0684	OK	65.8459	OK	68.1907	OK	62.3727	OK
chr1:14026066-14026560	LOC_Os01g24900	NA	NA	0	OK	0	OK	0	OK	0	OK	0	OK	0	OK
chr1:14031363-14039059	LOC_Os01g24920	APP	poly(ADP-ribose) polymerase	2.3771	OK	2.12762	OK	1.79435	OK	2.0778	OK	1.98488	OK	2.41759	OK
chr1:14047800-14054910	LOC_Os01g24940	APP	poly(ADP-ribose) polymerase	1.9227	OK	2.0641	OK	2.08397	OK	1.98495	OK	2.41401	OK	1.74604	OK
chr1:14059571-14064905	LOC_Os01g24950	SEC15B	exocyst complex component sec15B	14.4534	OK	15.8319	OK	12.4458	OK	14.3309	OK	14.4984	OK	14.3661	OK
chr1:14076320-14076620	LOC_Os01g24970	NA	NA	0	OK	0	OK	0	OK	0	OK	0	OK	0	OK
chr1:14077628-14080716	LOC_Os01g24980	NA	2-oxoglutarate (2OG) and Fe(II)-dependent oxygenase superfamily protein	9.49064	OK	8.9819	OK	7.55693	OK	8.50551	OK	7.46153	OK	7.35659	OK
chr1:14101993-14108083	LOC_Os01g25010	NA	2-oxoglutarate (2OG) and Fe(II)-dependent oxygenase superfamily protein	3.98566	OK	3.35193	OK	4.9986	OK	2.78867	OK	3.20589	OK	2.76176	OK
chr1:14113572-14114293	LOC_Os01g25020	NA	NA	0	OK	0	OK	0	OK	0	OK	0	OK	0	OK
chr1:14149988-14150267	LOC_Os01g25070	NA	NA	0	OK	0	OK	0	OK	0	OK	0	OK	0	OK
chr1:14152972-14153296	LOC_Os01g25080	NA	NA	0	OK	0	OK	0	OK	0	OK	0	OK	0	OK
chr1:14167248-14168537	LOC_Os01g25100	ATGSTF13	Glutathione S-transferase family protein	0	OK	0	OK	0.167898	OK	0	OK	0.221467	OK	0.212645	OK
chr1:14171242-14175815	LOC_Os01g25110	NA	Clathrin adaptor complex small chain family protein	0	OK	0	OK	0	OK	0	OK	0	OK	0	OK
chr1:14248008-14248295	LOC_Os01g25220	NA	NA	0	OK	0	OK	0	OK	0	OK	0	OK	0	OK
chr1:14250214-14251959	LOC_Os01g25230	NA	NA	0	OK	0	OK	0	OK	0	OK	0	OK	0	OK
chr1:14252928-14257462	LOC_Os01g25240	NA	Pre-mRNA cleavage complex II protein family	1.63482	OK	1.10817	OK	1.78773	OK	1.71775	OK	1.52506	OK	1.1764	OK
chr1:14259334-14260906	LOC_Os01g25250	NA	NA	0	OK	0	OK	0	OK	0	OK	0	OK	0	OK
chr1:14262107-14262335	LOC_Os01g25260	NA	NA	0	OK	0	OK	0	OK	0	OK	0	OK	0	OK
chr1:14264077-14267759	LOC_Os01g25270	OTP84	Tetratricopeptide repeat (TPR)-like superfamily protein	3.49964	OK	3.1109	OK	2.50801	OK	2.19317	OK	2.70112	OK	2.17482	OK
chr1:14280745-14282187	LOC_Os01g25280	NA	Mannose-binding lectin superfamily protein	0	OK	0	OK	0	OK	0	OK	0	OK	0	OK
chr1:14285948-14287010	LOC_Os01g25290	NA	NA	0	OK	0	OK	0	OK	0	OK	0	OK	0	OK
chr1:14290372-14291666	LOC_Os01g25300	NA	NA	0	OK	0	OK	0	OK	0	OK	0	OK	0	OK
chr1:14306355-14316696	LOC_Os01g25330	SAC9	sacI homology domain-containing protein / WW domain-containing protein	10.025	OK	10.3631	OK	8.62574	OK	10.8438	OK	12.3205	OK	10.6762	OK
chr1:14326185-14327047	LOC_Os01g25360	ATMES7	methyl esterase 7	0	OK	0.636724	OK	0	OK	0	OK	0	OK	0	OK
chr1:14391998-14398598	LOC_Os01g25440	TPK1	thiamin pyrophosphokinase1	0.557251	OK	0.401225	OK	0.279121	OK	0.346897	OK	0.549034	OK	0.551486	OK
chr1:14414669-14431253	LOC_Os01g25450	ATTOC159	translocon at the outer envelope membrane of chloroplasts 159	0	OK	0	OK	0	OK	0	OK	0	OK	0	OK
chr1:14446909-14453474	LOC_Os01g25484	ATHNIR	nitrite reductase 1	507.049	OK	557.814	OK	509.097	OK	310.244	OK	315.867	OK	300.366	OK
chr1:14453505-14454560	LOC_Os01g25500	ATSCP2	sterol carrier protein 2	9.24462	OK	8.89236	OK	11.3922	OK	8.11037	OK	7.73085	OK	13.9602	OK
chr1:14459950-14461849	LOC_Os01g25510	AMY1	alpha-amylase-like	0	OK	0.0831655	OK	0	OK	0	OK	0	OK	0.177207	OK
chr1:14462360-14464876	LOC_Os01g25520	ATHNIR	nitrite reductase 1	0	OK	0	OK	0	OK	0	OK	0	OK	0	OK
chr1:14471241-14476738	LOC_Os01g25530	NA	Tetratricopeptide repeat (TPR)-like superfamily protein	10.4514	OK	8.9617	OK	7.37272	OK	5.57375	OK	5.69252	OK	5.6795	OK
chr1:14486392-14487170	LOC_Os01g25560	RALFL33	ralf-like 33	6924.11	OK	1371.76	OK	6078.11	OK	1738.69	OK	3517.69	OK	2473.22	OK
chr1:14505422-14506278	NA	NA	NA	0.3326	OK	0.232466	OK	0.788197	OK	0.231595	OK	0.446994	OK	0.548085	OK
chr1:14513320-14515446	LOC_Os01g25610	NA	Ribosomal protein S4 (RPS4A) family protein	216.111	OK	229.504	OK	274.659	OK	210.728	OK	244.631	OK	218.299	OK
chr1:14582120-14586084	NA	NA	NA	0.419047	OK	0.505868	OK	0.322225	OK	0.217506	OK	0.30065	OK	0.314737	OK
chr1:14608759-14609664	NA	NA	NA	0.286452	OK	0.336147	OK	0.525893	OK	0.279868	OK	0.369995	OK	0.200287	OK
chr1:14611302-14611896	LOC_Os01g25800	NA	NA	0.576953	OK	0	OK	0.193426	OK	0	OK	0.786132	OK	0.228524	OK
chr1:14612546-14619552	LOC_Os01g25810	NA	LRR and NB-ARC domains-containing disease resistance protein	2.34061	OK	1.54449	OK	1.25801	OK	0.743515	OK	0.916804	OK	0.690576	OK
chr1:14749401-14750090	LOC_Os01g26010	NA	NA	0	OK	0	OK	0	OK	0	OK	0	OK	0	OK
chr1:14752088-14754630	LOC_Os01g26020	NA	NA	23.411	OK	16.7942	OK	23.1507	OK	19.5754	OK	23.1402	OK	17.7844	OK
chr1:14767282-14769140	LOC_Os01g26060	NA	NA	0	OK	0	OK	0	OK	0	OK	0	OK	0	OK
chr1:14769270-14769883	LOC_Os01g26070	NA	NA	0	OK	0	OK	0	OK	0	OK	0	OK	0	OK
chr1:14777805-14779110	LOC_Os01g26080	NA	NA	0	OK	0	OK	0	OK	0	OK	0	OK	0	OK
chr1:14786177-14786779	LOC_Os01g26090	NA	NA	0	OK	0	OK	0	OK	0	OK	0	OK	0	OK
chr1:14788121-14788481	LOC_Os01g26100	NA	NA	0	OK	0	OK	0	OK	0	OK	0	OK	0	OK
chr1:14792112-14792639	LOC_Os01g26110	NA	NA	0	OK	0	OK	0	OK	0	OK	0	OK	0	OK
chr1:14793092-14797228	LOC_Os01g26120	NA	Uncharacterised protein family (UPF0497)	19.3095	OK	17.1545	OK	21.5994	OK	18.0472	OK	19.7731	OK	19.8963	OK
chr1:14798945-14801932	LOC_Os01g26130	NA	NA	4.72856	OK	3.77653	OK	3.80123	OK	3.19574	OK	3.07325	OK	3.47173	OK
chr1:14807794-14808475	LOC_Os01g26150	NA	NA	0	OK	0	OK	0	OK	0	OK	0	OK	0	OK
chr1:14809675-14822133	LOC_Os01g26160	HST	ARM repeat superfamily protein	7.89397	OK	8.76312	OK	6.71903	OK	8.34433	OK	8.50114	OK	8.55554	OK
chr1:14823541-14828738	LOC_Os01g26174	WAK5	wall associated kinase 5	2.00502	OK	2.01367	OK	1.37732	OK	1.22819	OK	1.20449	OK	1.35674	OK
chr1:14881834-14883293	LOC_Os01g26250	NA	NA	0	OK	0	OK	0	OK	0	OK	0	OK	0	OK
chr1:14892875-14893943	LOC_Os01g26270	WAK5	wall associated kinase 5	0	OK	0	OK	0	OK	0	OK	0	OK	0	OK
chr1:14896684-14899178	LOC_Os01g26280	WAK5	wall associated kinase 5	0.0983046	OK	0.137946	OK	0.0518694	OK	0.321198	OK	0.122669	OK	0.11328	OK
chr1:14901173-14903208	LOC_Os01g26290	NA	NA	0	OK	0	OK	0	OK	0	OK	0	OK	0	OK
chr1:14924922-14928015	LOC_Os01g26320	NA	Protein of Unknown Function (DUF239)	0	OK	0	OK	0	OK	0	OK	0	OK	0	OK
chr1:14942345-14943453	LOC_Os01g26340	NA	Disease resistance-responsive (dirigent-like protein) family protein	0	OK	0	OK	0	OK	0	OK	0	OK	0	OK
chr1:14955699-14959369	LOC_Os01g26370	NA	NA	0	OK	0	OK	0	OK	0	OK	0	OK	0	OK
chr1:14964572-14968307	LOC_Os01g26390	CRK23	cysteine-rich RLK (RECEPTOR-like protein kinase) 23	0	OK	0	OK	0	OK	0	OK	0	OK	0	OK
chr1:14987572-14988369	LOC_Os01g26410	NA	NA	0	OK	0	OK	0	OK	0	OK	0	OK	0	OK
chr1:15014711-15014984	LOC_Os01g26950	NA	NA	0	OK	0	OK	0	OK	0	OK	0	OK	0	OK
chr1:15085556-15087045	LOC_Os01g27050	NA	Flavin-binding monooxygenase family protein	3.72807	OK	2.34755	OK	3.33874	OK	5.21247	OK	5.59579	OK	6.22352	OK
chr1:15099899-15100457	LOC_Os01g27070	AtDMP2	DUF679 domain membrane protein 2	0	OK	0	OK	0	OK	0	OK	0	OK	0	OK
chr1:15111531-15112071	LOC_Os01g27100	NA	Protein of unknown function (DUF679)	0	OK	0	OK	0	OK	0	OK	0	OK	0	OK
chr1:15116420-15116918	LOC_Os01g27110	NA	NA	0	OK	0	OK	0	OK	0	OK	0	OK	0	OK
chr1:15118692-15119756	LOC_Os01g27120	NA	Protein of unknown function (DUF679)	1.20007	OK	1.47013	OK	1.11955	OK	0.507638	OK	1.17875	OK	0.77983	OK
chr1:15124630-15125398	LOC_Os01g27140	NA	Glutaredoxin family protein	13.6083	OK	15.918	OK	34.6933	OK	2.92051	OK	4.97973	OK	3.91231	OK
chr1:15146083-15157245	LOC_Os01g27160	ATCUL1	cullin 1	0.0658416	OK	0.0383586	OK	0.0474699	OK	0.0971764	OK	0.0809664	OK	0.0886284	OK
chr1:15160422-15161640	LOC_Os01g27190	NA	Calcium-dependent lipid-binding (CaLB domain) family protein	0	OK	0	OK	0	OK	0	OK	0.238798	OK	0	OK
chr1:15234444-15234693	LOC_Os01g27300	ATGSTF13	Glutathione S-transferase family protein	0	OK	0	OK	0	OK	0	OK	0	OK	0	OK
chr1:15289213-15291315	LOC_Os01g27380	ATGSTF13	Glutathione S-transferase family protein	0.404857	OK	0.692156	OK	1.64225	OK	0.474274	OK	0.822976	OK	1.44635	OK
chr1:15291668-15294415	LOC_Os01g27390	ATGSTF13	Glutathione S-transferase family protein	34.7815	OK	45.0473	OK	47.9028	OK	4.64063	OK	7.31182	OK	6.39491	OK
chr1:15336529-15337588	LOC_Os01g27470	ATSUMO1	small ubiquitin-like modifier 1	0	OK	0.223617	OK	0	OK	0.252368	OK	0	OK	0	OK
chr1:15344379-15345409	LOC_Os01g27480	ATGSTF13	Glutathione S-transferase family protein	2.75015	OK	5.3753	OK	4.10127	OK	4.03679	OK	3.06934	OK	2.80548	OK
chr1:15350553-15351568	LOC_Os01g27500	NA	NA	0	OK	0	OK	0	OK	0	OK	0	OK	0	OK
chr1:15393437-15395769	LOC_Os01g27600	NA	Protein of unknown function (DUF594)	0.252574	OK	0.267396	OK	0.164641	OK	0.201262	OK	0.104228	OK	0.30016	OK
chr1:15400305-15401003	NA	NA	NA	1.77121	OK	0.573513	OK	0.914767	OK	0.612401	OK	0.462986	OK	0.139716	OK
chr1:15403192-15403710	NA	NA	NA	1.80904	OK	0.429514	OK	1.32463	OK	0.631891	OK	0.760568	OK	0.212524	OK
chr1:15405280-15406253	LOC_Os01g27620	NA	NA	0	OK	0	OK	0	OK	0	OK	0	OK	0	OK
chr1:15410776-15412081	LOC_Os01g27630	ATGSTF13	Glutathione S-transferase family protein	0.375442	OK	0.771785	OK	0.719885	OK	0.836616	OK	1.08121	OK	0.961043	OK
chr1:15415474-15416246	NA	NA	NA	0.854871	OK	1.32095	OK	0.931434	OK	0.942761	OK	1.65782	OK	1.21776	OK
chr1:15416491-15417505	NA	NA	NA	0.632536	OK	0.695632	OK	0.685166	OK	0.293494	OK	0.611103	OK	0.633079	OK
chr1:15445457-15447633	LOC_Os01g27700	ATLAC15	Laccase/Diphenol oxidase family protein	0	OK	0	OK	0	OK	0	OK	0	OK	0	OK
chr1:15449000-15449612	LOC_Os01g27710	NA	NA	0	OK	0	OK	0	OK	0	OK	0	OK	0	OK
chr1:15453619-15457813	LOC_Os01g27720	NA	RING/U-box superfamily protein	8.45523	OK	9.87944	OK	10.473	OK	10.0293	OK	9.45516	OK	8.90187	OK
chr1:15472919-15473790	NA	NA	NA	1.45958	OK	1.42958	OK	1.88606	OK	1.32698	OK	1.37872	OK	0.844911	OK
chr1:15479967-15493549	LOC_Os01g27750	EMB3004	"dehydroquinate dehydratase, putative / shikimate dehydrogenase, putative"	13.7031	OK	14.5385	OK	11.6653	OK	17.1355	OK	17.3315	OK	18.8441	OK
chr1:15494888-15496280	LOC_Os01g27760	EMB3004	"dehydroquinate dehydratase, putative / shikimate dehydrogenase, putative"	0	OK	0	OK	0	OK	0	OK	0	OK	0	OK
chr1:15503195-15511672	LOC_Os01g27770	EMB3004	"dehydroquinate dehydratase, putative / shikimate dehydrogenase, putative"	0.0917957	OK	0	OK	0.0800538	OK	0.0384396	OK	0.037865	OK	0.0346991	OK
chr1:15557111-15557543	LOC_Os01g27850	NA	NA	0	OK	0	OK	0	OK	0	OK	0	OK	0	OK
chr1:15562757-15563289	LOC_Os01g27860	NA	NA	0	OK	0	OK	0	OK	0	OK	0	OK	0	OK
chr1:15637663-15637966	LOC_Os01g27970	NA	NA	0	OK	0	OK	0	OK	0	OK	0	OK	0	OK
chr1:15644811-15649520	LOC_Os01g27990	NA	Nuclear pore localisation protein NPL4	21.1926	OK	24.9257	OK	23.3582	OK	35.952	OK	34.4576	OK	30.652	OK
chr1:15693158-15693956	LOC_Os01g28050	NA	NA	0	OK	0	OK	0	OK	0	OK	0	OK	0	OK
chr1:15726221-15726798	LOC_Os01g28100	NA	NA	0	OK	0	OK	0	OK	0	OK	0	OK	0	OK
chr1:15743293-15743870	LOC_Os01g28120	NA	NA	0	OK	0	OK	0	OK	0	OK	0	OK	0	OK
chr1:15760467-15763180	LOC_Os01g28134	NA	NA	0.339932	OK	0	OK	0.326845	OK	0.102099	OK	0.439476	OK	0.297018	OK
chr1:15777300-15780996	LOC_Os01g28150	NA	F-box family protein	4.22638	OK	4.61209	OK	4.37101	OK	4.35477	OK	5.05051	OK	4.26822	OK
chr1:15781930-15783015	LOC_Os01g28160	NA	NA	0	OK	0	OK	0	OK	0	OK	0	OK	0	OK
chr1:15807632-15807932	LOC_Os01g28220	NA	NA	0	OK	0	OK	0	OK	0	OK	0	OK	0	OK
chr1:15814356-15815151	LOC_Os01g28230	NA	NA	0	OK	0	OK	0	OK	0	OK	0	OK	0	OK
chr1:15835811-15836668	LOC_Os01g28260	NA	NA	0	OK	0	OK	0	OK	0	OK	0	OK	0	OK
chr1:15845420-15847694	LOC_Os01g28290	NA	Protein kinase superfamily protein	1.7819	OK	0.851441	OK	1.42272	OK	0.72641	OK	0.980832	OK	0.951198	OK
chr1:15845420-15847694	LOC_Os01g28290	NA	Protein kinase superfamily protein	1.53256	OK	1.35207	OK	1.4895	OK	0.996836	OK	0.863089	OK	0.791254	OK
chr1:15850966-15854629	LOC_Os01g28300	NA	F-box family protein	0	OK	0	OK	0	OK	0	OK	0	OK	0	OK
chr1:15881221-15881506	LOC_Os01g28350	NA	NA	0	OK	0	OK	0	OK	0	OK	0	OK	0	OK
chr1:15920821-15921031	LOC_Os01g28410	NA	NA	0	OK	0	OK	0	OK	0	OK	0	OK	0	OK
chr1:15934490-15935319	LOC_Os01g28450	ATPR1	pathogenesis-related gene 1	11.9722	OK	4.79561	OK	14.4286	OK	2.65962	OK	0.904157	OK	1.28528	OK
chr1:15948775-15953098	LOC_Os01g28474	NA	HXXXD-type acyl-transferase family protein	2.12485	OK	1.38395	OK	0.419654	OK	10.6301	OK	13.4464	OK	10.2447	OK
chr1:15960773-15961258	NA	NA	NA	4.47593	OK	4.89738	OK	2.88703	OK	3.20924	OK	0.855591	OK	3.16001	OK
chr1:15968346-15969552	LOC_Os01g28520	NA	NA	0	OK	0	OK	0	OK	0	OK	0	OK	0	OK
chr1:15975323-15980624	LOC_Os01g28540	NA	NA	20.6456	OK	18.68	OK	22.3014	OK	9.81191	OK	11.1034	OK	11.3182	OK
chr1:15992758-15998041	LOC_Os01g28580	NA	NA	11.3733	OK	8.60506	OK	6.58013	OK	6.80838	OK	7.09173	OK	5.39472	OK
chr1:15992758-15998041	LOC_Os01g28590	NA	NA	0	OK	0.914107	OK	0	OK	0	OK	0	OK	0	OK
chr1:16004660-16006678	LOC_Os01g28610	NA	NA	0	OK	0	OK	0	OK	0	OK	0	OK	0	OK
chr1:16033394-16038898	LOC_Os01g28660	NA	NA	0	OK	0	OK	0	OK	0	OK	0	OK	0	OK
chr1:16041547-16042229	LOC_Os01g28670	NA	NA	0	OK	0	OK	0	OK	0	OK	0	OK	0	OK
chr1:16046648-16056268	LOC_Os01g28680	NA	transducin family protein / WD-40 repeat family protein	25.132	OK	22.625	OK	16.3788	OK	15.9006	OK	16.1654	OK	17.043	OK
chr1:16061946-16067662	LOC_Os01g28690	NA	Nucleoporin autopeptidase	0.825658	OK	0.811963	OK	0.957149	OK	1.05142	OK	0.861331	OK	0.911979	OK
chr1:16080619-16081808	LOC_Os01g28720	NA	NA	0	OK	0	OK	0	OK	0	OK	0	OK	0	OK
chr1:16086622-16089117	LOC_Os01g28730	RKF3	receptor-like kinase in in flowers 3	4.65882	OK	5.10752	OK	3.5943	OK	4.17925	OK	4.26612	OK	4.23805	OK
chr1:16104421-16104670	NA	NA	NA	37.5056	OK	13.7088	OK	66.8574	OK	5.96637	OK	9.63034	OK	22.7186	OK
chr1:16113331-16114599	LOC_Os01g28770	NA	NA	0	OK	0	OK	0	OK	0	OK	0	OK	0	OK
chr1:16130514-16131447	LOC_Os01g28790	NA	NA	25.6371	OK	26.9449	OK	29.147	OK	9.09454	OK	7.48173	OK	11.7601	OK
chr1:16156977-16157217	LOC_Os01g28850	NA	NA	0	OK	0	OK	0	OK	0	OK	0	OK	0	OK
chr1:16207615-16208125	LOC_Os01g28930	NA	Tetratricopeptide repeat (TPR)-like superfamily protein	0	OK	0	OK	0	OK	0.409089	OK	0	OK	0.415302	OK
chr1:16227536-16228044	LOC_Os01g28980	NA	Major facilitator superfamily protein	0.424053	OK	0	OK	0	OK	0	OK	0	OK	0	OK
chr1:16232119-16234469	LOC_Os01g28989	NA	NA	0	OK	0	OK	0	OK	0	OK	0	OK	0	OK
chr1:16346971-16349561	LOC_Os01g29180	NA	NA	1.82638	OK	1.10127	OK	0.982482	OK	1.40673	OK	1.48515	OK	1.99807	OK
chr1:16364893-16370847	LOC_Os01g29220	NA	NA	1.40733	OK	0.752666	OK	1.5241	OK	0.773461	OK	0.896637	OK	1.01005	OK
chr1:16377715-16389716	LOC_Os01g29230	NA	NA	7.07112	OK	6.94937	OK	5.08608	OK	5.19779	OK	5.95217	OK	6.10496	OK
chr1:16415040-16416138	LOC_Os01g29280	NA	Protein of unknown function (DUF679)	0.118101	OK	1.03795	OK	1.59063	OK	0.847666	OK	0.148249	OK	0.964042	OK
chr1:16422674-16423040	LOC_Os01g29300	NA	NA	0	OK	0	OK	0	OK	0	OK	0	OK	0	OK
chr1:16435855-16436845	LOC_Os01g29330	NA	Protein of unknown function (DUF679)	5.82858	OK	6.57282	OK	7.93124	OK	2.5201	OK	3.79513	OK	2.57732	OK
chr1:16447120-16447701	LOC_Os01g29350	NA	NA	0	OK	0	OK	0	OK	0	OK	0	OK	0	OK
chr1:16468306-16468546	NA	NA	NA	56.6842	OK	11.7415	OK	35.6122	OK	13.4388	OK	5.44099	OK	18.5805	OK
chr1:16480362-16494335	LOC_Os01g29409	NA	Met-10+ like family protein	6.16389	OK	5.60803	OK	4.992	OK	4.74613	OK	4.31053	OK	4.61423	OK
chr1:16495356-16503329	LOC_Os01g29430	MEF18	mitochondrial editing factor 18	1.95341	OK	1.63608	OK	1.2942	OK	1.23282	OK	0.833527	OK	1.41698	OK
chr1:16511525-16518660	LOC_Os01g29469	DSPTP1	dual specificity protein phosphatase 1	0.51535	OK	0.283341	OK	0.334868	OK	0.401221	OK	0.368659	OK	0.364622	OK
chr1:16536806-16539492	NA	NA	NA	0.931891	OK	0.713894	OK	0.628811	OK	0.89419	OK	0.902136	OK	0.812453	OK
chr1:16562768-16563047	LOC_Os01g29550	NA	NA	0	OK	0	OK	0	OK	0	OK	0	OK	0	OK
chr1:16590517-16597622	LOC_Os01g29610	NA	ATP-dependent caseinolytic (Clp) protease/crotonase family protein	1.49559	OK	1.11769	OK	1.13536	OK	1.48532	OK	0.369825	OK	1.25848	OK
chr1:16612725-16613199	LOC_Os01g29640	NA	NA	1.38348	OK	0	OK	0	OK	0.819615	OK	0.962205	OK	0.440134	OK
chr1:16636936-16637439	LOC_Os01g29690	NA	NA	1.13633	OK	1.26638	OK	0	OK	2.37997	OK	1.64951	OK	1.3615	OK
chr1:16659733-16664416	LOC_Os01g29740	NA	NA	11.241	OK	9.85333	OK	18.406	OK	13.5825	OK	9.97779	OK	10.5821	OK
chr1:16684101-16688153	LOC_Os01g29780	NA	NA	0.171119	OK	0	OK	0	OK	0	OK	0	OK	0	OK
chr1:16693960-16700745	LOC_Os01g29804	NA	NA	0	OK	0	OK	0	OK	0	OK	0	OK	0	OK
chr1:16706249-16709605	LOC_Os01g29820	NA	NA	3.25756	OK	2.55182	OK	2.24463	OK	2.49291	OK	1.98679	OK	2.70368	OK
chr1:16716654-16719424	LOC_Os01g29830	NA	NA	12.9628	OK	16.2239	OK	12.9361	OK	9.16685	OK	8.28687	OK	9.52687	OK
chr1:16731643-16733719	LOC_Os01g29870	PGP7	P-glycoprotein 7	1.42869	OK	0.359826	OK	0.152992	OK	0.588803	OK	0.612928	OK	1.1307	OK
chr1:16928617-16929720	LOC_Os01g30970	TBL8	TRICHOME BIREFRINGENCE-LIKE 8	0.471163	OK	0.389232	OK	0.78284	OK	0.43601	OK	1.03565	OK	0.959136	OK
chr1:16981239-16981424	NA	NA	NA	0	OK	0	OK	39.9538	OK	56.3291	OK	202.746	OK	250.204	OK
chr1:16982167-16983007	LOC_Os01g31050	NA	NA	0	OK	0	OK	0	OK	0	OK	0	OK	0	OK
chr1:17012520-17016324	LOC_Os01g31110	ATCAF1	RNA-binding CRS1 / YhbY (CRM) domain-containing protein	34.2626	OK	34.7717	OK	35.3588	OK	28.7704	OK	27.16	OK	27.3723	OK
chr1:17024730-17025632	LOC_Os01g31124	NA	NA	0	OK	0	OK	0	OK	0	OK	0	OK	0	OK
chr1:17065079-17065535	LOC_Os01g31210	NA	NA	0.434403	OK	0	OK	0.455519	OK	0	OK	0	OK	0.531177	OK
chr1:17151654-17157856	LOC_Os01g31360	NA	NA	18.041	OK	16.747	OK	18.2098	OK	17.4655	OK	16.4044	OK	19.8442	OK
chr1:17210254-17218310	LOC_Os01g31470	AMSH3	associated molecule with the SH3 domain of STAM 3	1.96451	OK	0.880466	OK	0.9603	OK	1.57686	OK	1.23568	OK	1.2034	OK
chr1:17223649-17225286	LOC_Os01g31480	NA	NA	0	OK	0	OK	0	OK	0	OK	0	OK	0	OK
chr1:17225530-17229770	LOC_Os01g31494	NA	NA	0.832785	OK	0.445644	OK	0.43132	OK	0.338728	OK	0.575545	OK	0.413494	OK
chr1:17225530-17229770	LOC_Os01g31494	NA	NA	0.531811	OK	0.375433	OK	0.309952	OK	0.30833	OK	0.266239	OK	0.322432	OK
chr1:17230237-17231192	NA	NA	NA	1.44219	OK	1.55947	OK	1.15365	OK	1.0121	OK	1.77913	OK	1.60307	OK
chr1:17240222-17240491	LOC_Os01g31520	NA	NA	0	OK	0	OK	0	OK	0	OK	0	OK	0	OK
chr1:17260406-17260762	LOC_Os01g31560	NA	NA	0	OK	0	OK	0	OK	0	OK	0	OK	0	OK
chr1:17266158-17274840	LOC_Os01g31580	NA	NA	0.536548	OK	0.3611	OK	0.231878	OK	0.444262	OK	0.383053	OK	0.432253	OK
chr1:17275523-17278305	NA	NA	NA	4.96005	OK	3.97248	OK	3.48212	OK	2.94922	OK	3.52624	OK	3.13443	OK
chr1:17294079-17294636	NA	NA	NA	0.540038	OK	0.838858	OK	1.79969	OK	0	OK	0	OK	1.24876	OK
chr1:17301966-17303723	LOC_Os01g31610	emb2768	"Tyrosyl-tRNA synthetase, class Ib, bacterial/mitochondrial"	34.6678	OK	39.4452	OK	38.8016	OK	39.962	OK	41.5669	OK	34.9648	OK
chr1:17349310-17350816	LOC_Os01g31690	OEC33	photosystem II subunit O-2	1955.05	OK	2199.7	OK	2684.03	OK	1872.46	OK	1741.1	OK	2008.28	OK
chr1:17353096-17353414	LOC_Os01g31700	NA	NA	0	OK	0	OK	0	OK	0	OK	0	OK	0	OK
chr1:17384239-17389590	LOC_Os01g31760	FATB	fatty acyl-ACP thioesterases B	0	OK	0	OK	0	OK	0	OK	0	OK	0	OK
chr1:17394268-17404492	LOC_Os01g31770	NA	2-oxoglutarate (2OG) and Fe(II)-dependent oxygenase superfamily protein	29.4765	OK	26.8913	OK	27.8944	OK	24.0535	OK	25.1743	OK	23.0435	OK
chr1:17413482-17413819	LOC_Os01g31780	NA	NA	0	OK	0	OK	0	OK	0	OK	0	OK	0	OK
chr1:17420431-17421291	LOC_Os01g31800	HTA12	histone H2A 12	42.2498	OK	34.2984	OK	54.556	OK	57.758	OK	51.5376	OK	47.1636	OK
chr1:17422799-17429393	LOC_Os01g31810	NA	RNA-binding (RRM/RBD/RNP motifs) family protein	1.71064	OK	1.39363	OK	0.979688	OK	1.01261	OK	0.878319	OK	0.99364	OK
chr1:17422799-17429393	LOC_Os01g31810	NA	RNA-binding (RRM/RBD/RNP motifs) family protein	0.980764	OK	0.81964	OK	0.948624	OK	0.66824	OK	0.483284	OK	0.684344	OK
chr1:17444523-17446153	LOC_Os01g31850	NA	NA	1.18586	OK	1.86403	OK	1.26555	OK	0.61847	OK	0.813368	OK	0.584048	OK
chr1:17449572-17451053	NA	NA	NA	0.566993	OK	1.00169	OK	0.611039	OK	0.398687	OK	0.298179	OK	0.641688	OK
chr1:17453130-17453471	LOC_Os01g31860	NA	NA	0	OK	0	OK	0	OK	0	OK	0	OK	0	OK
chr1:17470362-17471466	NA	NA	NA	12.4616	OK	10.7738	OK	11.1356	OK	4.35451	OK	6.93189	OK	6.11807	OK
chr1:17479141-17479831	LOC_Os01g31910	NA	NA	0	OK	0	OK	0	OK	0	OK	0	OK	0	OK
chr1:17482325-17486091	LOC_Os01g31920	NA	NA	0	OK	0	OK	0	OK	0	OK	0	OK	0	OK
chr1:17487936-17488565	LOC_Os01g31930	NA	NA	0	OK	0	OK	0	OK	0	OK	0	OK	0	OK
chr1:17501222-17502339	LOC_Os01g31970	NA	NA	0	OK	0	OK	0	OK	0	OK	0	OK	0	OK
chr1:17504337-17512384	LOC_Os01g31980	NA	MATE efflux family protein	0.576176	OK	0.445891	OK	0.229836	OK	0.893344	OK	0.603636	OK	0.667971	OK
chr1:17559697-17567805	LOC_Os01g32080	NA	Thiamine pyrophosphate dependent pyruvate decarboxylase family protein	77.3935	OK	94.9705	OK	73.9642	OK	67.4346	OK	68.4071	OK	69.0173	OK
chr1:17577525-17577688	NA	NA	NA	318.448	OK	252.152	OK	176.356	OK	38.3508	OK	0	OK	92.4007	OK
chr1:17581112-17582133	LOC_Os01g32120	NA	Calcium-binding EF-hand family protein	6.09253	OK	8.60277	OK	9.42087	OK	8.06292	OK	7.7628	OK	11.0248	OK
chr1:17583644-17586310	LOC_Os01g32130	NA	NA	9.74545	OK	9.04076	OK	12.2806	OK	8.87035	OK	9.6708	OK	8.23727	OK
chr1:17589177-17590194	LOC_Os01g32140	NA	NA	0	OK	0	OK	0	OK	0	OK	0	OK	0	OK
chr1:17600538-17602095	LOC_Os01g32160	NA	NA	0	OK	0	OK	78.4607	OK	0	OK	0	OK	0	OK
chr1:17605171-17607576	LOC_Os01g32170	NA	Pentatricopeptide repeat (PPR) superfamily protein	2.79586	OK	2.87492	OK	2.60722	OK	2.53524	OK	2.89576	OK	2.48266	OK
chr1:17612326-17626975	LOC_Os01g32184	NA	NA	0.769853	OK	0.580663	OK	0.400402	OK	0.68241	OK	0.323898	OK	0.574423	OK
chr1:17629788-17630779	LOC_Os01g32200	NA	NA	0	OK	0	OK	0	OK	0	OK	0	OK	0	OK
chr1:17681432-17683495	LOC_Os01g32259	NA	NA	0.743233	OK	3.34138	OK	0.816339	OK	0	OK	1.07735	OK	0.868924	OK
chr1:17697079-17706376	LOC_Os01g32280	NA	"Protein of unknown function DUF92, transmembrane"	15.2112	OK	15.6463	OK	19.9745	OK	18.3436	OK	18.8163	OK	18.083	OK
chr1:17708790-17713472	LOC_Os01g32300	NA	RNA polymerase II transcription elongation factor	29.7775	OK	30.3196	OK	36.662	OK	27.5126	OK	30.6675	OK	26.8066	OK
chr1:17740973-17742308	LOC_Os01g32330	NA	Heavy metal transport/detoxification superfamily protein	46.9458	OK	56.0951	OK	52.132	OK	63.9988	OK	68.4415	OK	61.5162	OK
chr1:17746362-17752090	LOC_Os01g32350	CLPP3	CLP protease proteolytic subunit 3	54.4402	OK	50.3332	OK	66.0427	OK	53.3004	OK	64.654	OK	51.5191	OK
chr1:17756050-17765020	LOC_Os01g32364	BGLU44	B-S glucosidase 44	18.7031	OK	17.3056	OK	14.4538	OK	30.8432	OK	34.9897	OK	34.2352	OK
chr1:17767879-17768465	LOC_Os01g32380	NA	NA	1.91307	OK	4.04099	OK	4.16244	OK	13.9022	OK	14.5041	OK	12.2105	OK
chr1:17789753-17790302	LOC_Os01g32430	NA	NA	0	OK	0	OK	0	OK	0	OK	0	OK	0	OK
chr1:17792208-17794532	LOC_Os01g32439	NA	NA	0	OK	0	OK	0	OK	0	OK	0	OK	0	OK
chr1:17798260-17799032	LOC_Os01g32460	NA	NA	28.7018	OK	24.0366	OK	20.5223	OK	89.0372	OK	71.6918	OK	65.9384	OK
chr1:17817774-17818718	LOC_Os01g32490	NA	NA	0	OK	0	OK	0	OK	0	OK	0	OK	0	OK
chr1:17894911-17898610	LOC_Os01g32640	NA	F-box associated ubiquitination effector family protein	2.0636	OK	2.06944	OK	2.11699	OK	2.16315	OK	2.99888	OK	2.92746	OK
chr1:17904774-17910174	LOC_Os01g32660	ANQ1	MAP kinase kinase 6	45.1783	OK	41.4907	OK	40.5805	OK	40.4309	OK	41.3898	OK	40.4024	OK
chr1:17932852-17934360	LOC_Os01g32710	EDM2	ENHANCED DOWNY MILDEW 2	11.5429	OK	10.3008	OK	8.1212	OK	10.1483	OK	13.5622	OK	9.93231	OK
chr1:17935888-17947080	LOC_Os01g32720	EDM2	ENHANCED DOWNY MILDEW 2	6.72748	OK	7.9543	OK	5.25593	OK	6.84416	OK	6.59561	OK	6.75752	OK
chr1:17956224-17956606	LOC_Os01g32740	NA	NA	0	OK	0	OK	0	OK	0	OK	0	OK	0	OK
chr1:17999215-18017027	LOC_Os01g32810	NA	NA	0	OK	0	OK	0	OK	0	OK	0	OK	0	OK
chr1:18021960-18030584	LOC_Os01g32840	NA	NA	0.443099	OK	1.13591	OK	1.24641	OK	0.765328	OK	0.604667	OK	0.639452	OK
chr1:18033720-18035119	NA	NA	NA	0.616755	OK	1.09344	OK	1.31077	OK	0.0810114	OK	0.359638	OK	0.148929	OK
chr1:18041758-18050240	LOC_Os01g32870	ARG1	Chaperone DnaJ-domain superfamily protein	36.5743	OK	29.4994	OK	31.797	OK	28.0807	OK	30.1143	OK	28.3428	OK
chr1:18051516-18054939	LOC_Os01g32880	delta-ADR	delta-adaptin	6.73404	OK	8.72402	OK	5.68853	OK	6.60675	OK	7.43629	OK	7.05098	OK
chr1:18073578-18074498	LOC_Os01g32920	ZFP6	zinc finger protein 6	0.589723	OK	1.57645	OK	0.559419	OK	0	OK	1.83572	OK	1.3968	OK
chr1:18077463-18078185	LOC_Os01g32930	SGT1A	phosphatase-related	0	OK	0	OK	0	OK	0	OK	0	OK	0	OK
chr1:18101550-18111348	LOC_Os01g32980	ATNDT2	NAD+ transporter 2	0.210549	OK	0.229936	OK	0.147028	OK	0.321498	OK	0.259139	OK	0.28875	OK
chr1:18124928-18128894	LOC_Os01g33000	NA	Protein of unknown function (DUF789)	11.8342	OK	12.5151	OK	11.5741	OK	12.0271	OK	11.6732	OK	12.2105	OK
chr1:18131271-18132424	NA	NA	NA	1.65089	OK	1.13977	OK	1.64702	OK	1.27175	OK	1.53355	OK	1.00268	OK
chr1:18150893-18157844	LOC_Os01g33040	ATNACK1	ATP binding microtubule motor family protein	7.77262	OK	7.96066	OK	5.54378	OK	8.35541	OK	10.4303	OK	8.56627	OK
chr1:18163745-18173603	LOC_Os01g33060	NA	HEAT repeat-containing protein	8.28854	OK	8.72043	OK	6.89256	OK	7.96956	OK	8.16382	OK	8.975	OK
chr1:18176534-18177876	LOC_Os01g33070	NA	Tetratricopeptide repeat (TPR)-like superfamily protein	0.795653	OK	0.60998	OK	0.706898	OK	0.329889	OK	0.282469	OK	0.489357	OK
chr1:18186984-18193374	LOC_Os01g33080	NA	Actin binding Calponin homology (CH) domain-containing protein	17.4731	OK	16.6007	OK	11.5729	OK	13.9114	OK	14.9296	OK	15.2896	OK
chr1:18205176-18208221	LOC_Os01g33090	NA	Leucine-rich repeat protein kinase family protein	3.36522	OK	4.01603	OK	3.19214	OK	4.62382	OK	5.0543	OK	4.47879	OK
chr1:18229320-18233091	LOC_Os01g33110	NA	Leucine-rich repeat receptor-like protein kinase family protein	0.203011	OK	0.0666672	OK	0.115502	OK	0.0931357	OK	0.11802	OK	0.055462	OK
chr1:18259564-18267198	LOC_Os01g33160	ATHS1	heat stable protein 1	16.6339	OK	15.6474	OK	17.5719	OK	20.8397	OK	19.7866	OK	29.6712	OK
chr1:18270446-18270725	LOC_Os01g33180	NA	NA	0	OK	0	OK	0	OK	0	OK	0	OK	0	OK
chr1:18338955-18339444	LOC_Os01g33270	NA	NA	0.358178	OK	0	OK	0	OK	0	OK	0	OK	0	OK
chr1:18370009-18372056	LOC_Os01g33360	BIP	Heat shock protein 70 (Hsp 70) family protein	0.0909612	OK	0	OK	0	OK	0	OK	0	OK	0.109776	OK
chr1:18416919-18418444	LOC_Os01g33450	NA	NA	0	OK	0	OK	0	OK	0	OK	0	OK	0	OK
chr1:18435710-18436115	LOC_Os01g33480	NA	NA	0	OK	0	OK	0	OK	0	OK	0	OK	0	OK
chr1:18441519-18441726	LOC_Os01g33500	NA	6-phosphogluconate dehydrogenase family protein	0	OK	0	OK	0	OK	0	OK	0	OK	0	OK
chr1:18444414-18444971	LOC_Os01g33510	NA	NA	0	OK	0	OK	0	OK	0	OK	0	OK	0	OK
chr1:18446989-18448953	LOC_Os01g33514	NA	NA	0	OK	0	OK	0	OK	0	OK	0	OK	0	OK
chr1:18455922-18458157	LOC_Os01g33530	NA	NA	0	OK	0	OK	0	OK	0	OK	0	OK	0	OK
chr1:18464306-18464833	LOC_Os01g33550	NA	NA	0	OK	0	OK	0	OK	0	OK	0	OK	0	OK
chr1:18520579-18522052	LOC_Os01g33650	NA	Protein of unknown function (DUF295)	0	OK	0	OK	0	OK	0	OK	0	OK	0	OK
chr1:18530423-18530992	LOC_Os01g33670	NA	NA	0	OK	0	OK	0	OK	0	OK	0	OK	0	OK
chr1:18555702-18556813	LOC_Os01g33710	NA	NA	0	OK	0	OK	0	OK	0	OK	0	OK	0	OK
chr1:18559024-18559598	LOC_Os01g33720	NA	NA	0	OK	0	OK	0	OK	0	OK	0	OK	0	OK
chr1:18582022-18583239	LOC_Os01g33760	NA	NA	0.555336	OK	0	OK	0	OK	0	OK	0	OK	0.673745	OK
chr1:18585544-18587695	LOC_Os01g33762	NA	NA	0	OK	0	OK	0	OK	0	OK	0	OK	0	OK
chr1:18595125-18598277	LOC_Os01g33784	NA	alpha/beta-Hydrolases superfamily protein	15.6896	OK	12.8598	OK	11.2127	OK	12.9556	OK	14.0289	OK	13.9225	OK
chr1:18600975-18611575	LOC_Os01g33800	NA	DNAJ heat shock N-terminal domain-containing protein	19.0585	OK	15.9283	OK	15.7843	OK	15.6306	OK	15.6313	OK	16.2348	OK
chr1:18613627-18616560	LOC_Os01g33810	RPM1	NB-ARC domain-containing disease resistance protein	0.847615	OK	0.944271	OK	0.576006	OK	0.932418	OK	0.795651	OK	0.918783	OK
chr1:18617449-18617898	LOC_Os01g33820	NA	NA	0	OK	0	OK	0	OK	0	OK	0	OK	0	OK
chr1:18622230-18624765	LOC_Os01g33840	NA	DNAJ heat shock N-terminal domain-containing protein	0	OK	0	OK	0.296975	OK	0	OK	0	OK	0.336192	OK
chr1:18626120-18641762	LOC_Os01g33869	NA	ARM repeat superfamily protein	0.761762	OK	0.642314	OK	0.475024	OK	10.1524	OK	12.7835	OK	11.6336	OK
chr1:18650020-18650251	LOC_Os01g33900	NA	NA	0	OK	0	OK	0	OK	0	OK	0	OK	0	OK
chr1:18652226-18652931	LOC_Os01g33910	NA	ARM repeat superfamily protein	0	OK	0	OK	0	OK	0	OK	0	OK	0	OK
chr1:18659093-18665469	LOC_Os01g33930	NA	ARM repeat superfamily protein	0	OK	0	OK	0	OK	0	OK	0	OK	0	OK
chr1:18671228-18675674	LOC_Os01g33950	NA	Leucine-rich repeat protein kinase family protein	0.0766657	OK	0.112761	OK	0.0762111	OK	0.0959111	OK	0.0537341	OK	0.111961	OK
chr1:18710780-18711770	LOC_Os01g34000	NA	ARM repeat superfamily protein	0	OK	0	OK	0	OK	0	OK	0	OK	0	OK
chr1:18719945-18723104	LOC_Os01g34010	NA	ARM repeat superfamily protein	0.270682	OK	0.211741	OK	0.224353	OK	0.181946	OK	0.129131	OK	0.216896	OK
chr1:18749284-18750480	LOC_Os01g34050	NA	NA	0.110057	OK	0	OK	0	OK	0.274555	OK	0	OK	0	OK
chr1:18755267-18756900	LOC_Os01g34060	NA	Duplicated homeodomain-like superfamily protein	45.9221	OK	38.6529	OK	33.4726	OK	24.8342	OK	24.6955	OK	25.7032	OK
chr1:18763269-18774476	LOC_Os01g34080	NA	ARM repeat superfamily protein	8.79805	OK	7.91111	OK	6.71473	OK	6.23605	OK	6.50437	OK	6.63859	OK
chr1:18780599-18781392	LOC_Os01g34100	NA	NA	0	OK	0	OK	0	OK	0	OK	0	OK	0	OK
chr1:18782269-18782566	LOC_Os01g34110	NA	NA	0	OK	0	OK	0	OK	0	OK	0	OK	0	OK
chr1:18791729-18792035	LOC_Os01g34120	NA	NA	0	OK	0	OK	0	OK	0	OK	0	OK	0	OK
chr1:18847969-18851815	LOC_Os01g34190	DRT111	D111/G-patch domain-containing protein	8.14914	OK	9.21357	OK	8.20497	OK	9.18512	OK	11.0767	OK	9.26652	OK
chr1:18853566-18857379	LOC_Os01g34200	NA	rRNA processing protein-related	11.6219	OK	10.1239	OK	10.8321	OK	8.68308	OK	9.43307	OK	9.35476	OK
chr1:18907490-18907899	LOC_Os01g34300	NA	NA	0	OK	0	OK	0	OK	0	OK	0	OK	0	OK
chr1:18920819-18921528	LOC_Os01g34320	NA	NA	0	OK	0	OK	0	OK	0	OK	0	OK	0	OK
chr1:18923605-18939279	LOC_Os01g34330	NA	bromo-adjacent homology (BAH) domain-containing protein	18.5306	OK	19.0637	OK	15.4109	OK	17.2013	OK	17.3284	OK	17.2248	OK
chr1:18977423-18978320	LOC_Os01g34420	NA	"Transcription factor IIIC, subunit 5"	9.79809	OK	9.129	OK	5.42978	OK	6.61043	OK	4.59534	OK	5.79918	OK
chr1:18979440-18989543	LOC_Os01g34430	NA	"Transcription factor IIIC, subunit 5"	9.23433	OK	8.50424	OK	7.75039	OK	6.685	OK	6.79252	OK	6.26629	OK
chr1:18992784-18994974	LOC_Os01g34450	ADT6	arogenate dehydratase 6	0	OK	0	OK	0	OK	0	OK	0	OK	0	OK
chr1:19004443-19005028	LOC_Os01g34460	NA	NA	0	OK	0	OK	0	OK	0	OK	0	OK	0	OK
chr1:19005426-19006992	LOC_Os01g34470	NA	Protein prenylyltransferase superfamily protein	0.204275	OK	0	OK	0	OK	0.495387	OK	0.499028	OK	0.244451	OK
chr1:19009707-19014185	LOC_Os01g34480	NA	NAD(P)-binding Rossmann-fold superfamily protein	46.383	OK	53.2509	OK	58.4832	OK	62.1221	OK	59.8422	OK	59.2075	OK
chr1:19032373-19032926	LOC_Os01g34520	NA	NA	0	OK	0	OK	0	OK	0	OK	0	OK	0	OK
chr1:19059232-19061180	LOC_Os01g34560	CER60	3-ketoacyl-CoA synthase 5	55.9046	OK	58.5308	OK	47.3872	OK	75.7241	OK	83.8877	OK	88.5065	OK
chr1:19070907-19071216	LOC_Os01g34580	NA	NA	0	OK	0	OK	0	OK	0	OK	0	OK	0	OK
chr1:19079247-19083485	LOC_Os01g34610	EMB1674	kinase interacting family protein	2.10035	OK	2.13246	OK	2.63379	OK	2.13203	OK	2.51142	OK	2.41888	OK
chr1:19085831-19088333	LOC_Os01g34614	NRPB12	"DNA directed RNA polymerase, 7 kDa subunit"	111.899	OK	116.414	OK	172.292	OK	153.271	OK	148.36	OK	132.447	OK
chr1:19089908-19094304	LOC_Os01g34620	ATGRX4	glutaredoxin 4	15.2873	OK	17.5377	OK	18.0001	OK	15.511	OK	14.5023	OK	15.7744	OK
chr1:19106713-19107327	NA	NA	NA	1.29013	OK	3.00437	OK	3.29382	OK	1.38378	OK	1.191	OK	1.65029	OK
chr1:19110907-19114142	LOC_Os01g34660	NA	NA	0.862349	OK	0.40065	OK	0.268264	OK	1.11082	OK	0.523517	OK	0.405395	OK
chr1:19114912-19118604	NA	NA	NA	4.1037	OK	3.98387	OK	3.20357	OK	3.57779	OK	3.30241	OK	3.32731	OK
chr1:19118854-19120425	NA	NA	NA	0.350582	OK	0.310151	OK	0.106042	OK	0.352978	OK	0.295494	OK	0.361006	OK
chr1:19135801-19139895	LOC_Os01g34700	NA	alpha/beta-Hydrolases superfamily protein	60.5849	OK	70.1079	OK	81.8542	OK	104.316	OK	96.2058	OK	102.158	OK
chr1:19173907-19176315	LOC_Os01g34770	NA	NA	0.13466	OK	0.300138	OK	0.198773	OK	0.485746	OK	0.857884	OK	1.2798	OK
chr1:19188541-19188878	NA	NA	NA	141.784	OK	160.344	OK	139.103	OK	104.188	OK	141.523	OK	103.367	OK
chr1:19190600-19190902	NA	NA	NA	26.3186	OK	43.8457	OK	73.8519	OK	32.2269	OK	47.1278	OK	68.5239	OK
chr1:19191931-19192311	NA	NA	NA	23.2383	OK	27.9465	OK	26.6423	OK	17.6743	OK	31.0878	OK	23.2505	OK
chr1:19242041-19243853	LOC_Os01g34850	ATHKT1	high-affinity K+ transporter 1	0.274896	OK	0.11454	OK	0.260718	OK	0.0310867	OK	0	OK	0.0847319	OK
chr1:19252667-19257404	LOC_Os01g34870	NA	NA	14.5053	OK	13.4158	OK	13.126	OK	13.284	OK	14.6433	OK	12.7707	OK
chr1:19258340-19264190	LOC_Os01g34880	ATGSL07	glucan synthase-like 7	0.319865	OK	0.278812	OK	0.157085	OK	0.331843	OK	0.42225	OK	0.345235	OK
chr1:19307767-19308495	NA	NA	NA	3.75713	OK	2.54752	OK	3.18272	OK	1.56646	OK	3.65427	OK	3.07938	OK
chr1:19308657-19310154	NA	NA	NA	9.17445	OK	12.1951	OK	10.3319	OK	6.77407	OK	11.5859	OK	5.06526	OK
chr1:19315832-19316294	NA	NA	NA	10.3898	OK	12.9557	OK	7.08527	OK	5.17265	OK	11.3673	OK	6.8827	OK
chr1:19352054-19359550	LOC_Os01g34970	PGP11	P-glycoprotein 11	3.21221	OK	2.06682	OK	1.84686	OK	2.17736	OK	2.56392	OK	2.23164	OK
chr1:19364100-19364845	LOC_Os01g34990	NA	NA	0	OK	0	OK	0	OK	0	OK	0	OK	0	OK
chr1:19378168-19387198	LOC_Os01g35030	PGP11	P-glycoprotein 11	1.21599	OK	1.24652	OK	1.0368	OK	0.822182	OK	0.977403	OK	0.792137	OK
chr1:19389830-19392858	LOC_Os01g35040	NA	Ubiquitin fusion degradation UFD1 family protein	6.69579	OK	7.11589	OK	6.93044	OK	6.9435	OK	7.38283	OK	6.6772	OK
chr1:19442314-19442527	LOC_Os01g35149	NA	NA	0	OK	0	OK	0	OK	0	OK	0	OK	0	OK
chr1:19466273-19469025	LOC_Os01g35170	NA	tRNA (guanine-N-7) methyltransferase	22.8404	OK	20.2395	OK	19.3155	OK	17.0046	OK	16.3318	OK	16.291	OK
chr1:19509979-19511790	LOC_Os01g35240	NA	NA	0	OK	0	OK	0	OK	0	OK	0	OK	0	OK
chr1:19542436-19544256	LOC_Os01g35310	NA	NA	0	OK	0	OK	0	OK	0	OK	0	OK	0	OK
chr1:19547050-19548128	LOC_Os01g35320	NA	NA	0	OK	0	OK	0	OK	0	OK	0	OK	0	OK
chr1:19681824-19686311	LOC_Os01g35580	NA	NA	21.7438	OK	26.6158	OK	22.73	OK	22.4346	OK	22.5068	OK	25.5779	OK
chr1:19689458-19694345	LOC_Os01g35590	NA	NA	0	OK	0	OK	0	OK	0	OK	0	OK	0	OK
chr1:19710067-19710442	LOC_Os01g35610	NA	NA	0	OK	0	OK	0	OK	0	OK	0	OK	0	OK
chr1:19823675-19826681	LOC_Os01g35789	NA	NA	153.497	OK	118.541	OK	113.766	OK	92.6662	OK	87.8633	OK	86.92	OK
chr1:19850486-19851466	LOC_Os01g35840	NA	NA	0	OK	0.250885	OK	0.206833	OK	0	OK	0	OK	0	OK
chr1:19864706-19865978	LOC_Os01g35880	NA	NA	0	OK	0	OK	0	OK	0	OK	0	OK	0	OK
chr1:19893639-19894747	LOC_Os01g35950	NA	NA	0	OK	0	OK	0	OK	0	OK	0	OK	0	OK
chr1:19954059-19955527	LOC_Os01g36060	NA	NA	3.06698	OK	3.0504	OK	3.70142	OK	1.98187	OK	1.64186	OK	2.27719	OK
chr1:19959666-19961992	LOC_Os01g36070	NA	Nodulin MtN3 family protein	30.335	OK	30.5827	OK	29.689	OK	18.858	OK	18.0009	OK	22.4809	OK
chr1:19972082-19973343	LOC_Os01g36090	DRT102	DNA-damage-repair/toleration protein (DRT102)	26.5058	OK	33.6914	OK	26.2425	OK	24.6526	OK	26.9624	OK	32.0797	OK
chr1:19982946-19983354	LOC_Os01g36120	NA	NA	0	OK	0	OK	0	OK	0	OK	0	OK	0	OK
chr1:19988849-19989191	LOC_Os01g36130	NA	NA	0	OK	0	OK	1.93768	OK	0	OK	0	OK	0	OK
chr1:20033502-20035006	LOC_Os01g36220	AtbZIP44	basic leucine-zipper 44	13.0677	OK	11.6423	OK	11.0773	OK	17.0664	OK	15.9798	OK	15.9414	OK
chr1:20041616-20044804	LOC_Os01g36229	KAN	Homeodomain-like superfamily protein	6.86349	OK	6.52718	OK	4.7318	OK	6.89008	OK	6.61838	OK	7.06307	OK
chr1:20061960-20066530	LOC_Os01g36240	NA	Peroxidase superfamily protein	26.7286	OK	36.192	OK	48.4273	OK	20.158	OK	24.8855	OK	23.9823	OK
chr1:20100640-20102284	LOC_Os01g36270	NA	SGNH hydrolase-type esterase superfamily protein	0	OK	0	OK	0	OK	0	OK	0	OK	0	OK
chr1:20124193-20126856	LOC_Os01g36294	CYP71B36	"cytochrome P450, family 71, subfamily B, polypeptide 36"	4.3846	OK	4.65449	OK	3.05225	OK	8.35072	OK	9.85	OK	7.31933	OK
chr1:20146008-20146685	LOC_Os01g36330	NA	NA	0	OK	0	OK	0	OK	0	OK	0	OK	0	OK
chr1:20153479-20156427	LOC_Os01g36350	CYP71A23	"cytochrome P450, family 71, subfamily A, polypeptide 23"	4.8362	OK	4.8663	OK	3.06132	OK	8.75017	OK	9.39959	OK	7.88373	OK
chr1:20192024-20197004	LOC_Os01g36390	MCM4	Minichromosome maintenance (MCM2/3/5) family protein	11.5112	OK	12.4291	OK	11.5507	OK	12.0205	OK	12.3082	OK	12.3131	OK
chr1:20210166-20212353	NA	NA	NA	2.19278	OK	2.1685	OK	3.6522	OK	3.6617	OK	2.5265	OK	2.75971	OK
chr1:20210166-20212353	NA	NA	NA	0.431477	OK	0.567133	OK	0.401101	OK	0.61552	OK	0.0895929	OK	0.24222	OK
chr1:20212894-20214073	LOC_Os01g36410	NA	NA	2.90535	OK	2.69812	OK	2.20384	OK	1.8562	OK	0.296734	OK	2.34039	OK
chr1:20262227-20264033	LOC_Os01g36510	NA	NA	0	OK	0	OK	0	OK	0	OK	0	OK	0	OK
chr1:20280854-20282564	LOC_Os01g36540	NA	Tetratricopeptide repeat (TPR)-like superfamily protein	0.622476	OK	0.78775	OK	0.525784	OK	0.815442	OK	0.940731	OK	0.613465	OK
chr1:20284446-20287465	LOC_Os01g36550	NA	protein kinase family protein / peptidoglycan-binding LysM domain-containing protein	0.184868	OK	0.105944	OK	0.0403946	OK	0.115704	OK	0.0570955	OK	0.0264457	OK
chr1:20292589-20292886	LOC_Os01g36570	CSDP1	cold shock domain protein 1	0	OK	0	OK	0	OK	0	OK	0	OK	0	OK
chr1:20304851-20310385	LOC_Os01g36590	NA	nodulin MtN21 /EamA-like transporter family protein	0.493515	OK	0.534429	OK	0.492229	OK	0.319722	OK	0.252431	OK	0.263285	OK
chr1:20314315-20319785	LOC_Os01g36610	NA	Pentatricopeptide repeat (PPR) superfamily protein	0.945277	OK	0.754623	OK	0.820424	OK	0.741413	OK	1.05268	OK	0.575189	OK
chr1:20322697-20326376	LOC_Os01g36630	NA	2-oxoglutarate (2OG) and Fe(II)-dependent oxygenase superfamily protein	6.60033	OK	4.83481	OK	5.09369	OK	4.71915	OK	4.92708	OK	5.24385	OK
chr1:20327989-20334833	LOC_Os01g36640	RPM1	NB-ARC domain-containing disease resistance protein	6.49556	OK	5.5719	OK	4.56951	OK	4.82026	OK	4.71932	OK	5.12871	OK
chr1:20338107-20341899	LOC_Os01g36660	NA	Protein of Unknown Function (DUF239)	0.850039	OK	0.934898	OK	0.91609	OK	1.25866	OK	1.28775	OK	1.80189	OK
chr1:20373740-20374795	LOC_Os01g36690	NA	NA	0	OK	0	OK	0	OK	0	OK	0	OK	0	OK
chr1:20377792-20378550	LOC_Os01g36700	NA	NA	0	OK	0	OK	0	OK	0	OK	0	OK	0	OK
chr1:20381288-20382473	NA	NA	NA	0.502463	OK	0.118818	OK	0.32902	OK	0.542863	OK	0.382686	OK	0.502343	OK
chr1:20382526-20384841	NA	NA	NA	0.303929	OK	0.115954	OK	0.301257	OK	0.171958	OK	0.278272	OK	0.262268	OK
chr1:20477980-20478625	LOC_Os01g36810	NA	NA	0	OK	0	OK	0	OK	0	OK	0	OK	0	OK
chr1:20486361-20488635	LOC_Os01g36830	NA	Pectin lyase-like superfamily protein	0.202013	OK	0.22592	OK	0	OK	0.252356	OK	0	OK	0	OK
chr1:20542850-20576228	NA	NA	NA	1.15716	OK	0.456983	OK	0.974734	OK	0.599975	OK	0.743731	OK	0.442667	OK
chr1:20595191-20598852	LOC_Os01g36940	NA	Nuclear transport factor 2 (NTF2) family protein	4.67885	OK	6.44549	OK	7.82518	OK	6.38205	OK	5.87141	OK	6.08836	OK
chr1:20628646-20631891	LOC_Os01g36970	NA	Ribonuclease P protein subunit P38-related	1.93281	OK	1.44891	OK	1.50755	OK	2.16274	OK	2.22237	OK	2.05562	OK
chr1:20640980-20643886	LOC_Os01g37000	NA	Protein of Unknown Function (DUF239)	28.1424	OK	32.42	OK	27.7144	OK	26.574	OK	25.8036	OK	35.1289	OK
chr1:20651543-20654884	LOC_Os01g37020	NA	Protein of Unknown Function (DUF239)	0	OK	0	OK	0	OK	0	OK	0	OK	0	OK
chr1:20700552-20703076	LOC_Os01g37090	NA	NA	29.7589	OK	17.0034	OK	23.3481	OK	34.5095	OK	22.2472	OK	24.4848	OK
chr1:20714137-20716708	LOC_Os01g37110	ABIL2	ABL interactor-like protein 2	2.63974	OK	3.31845	OK	2.83807	OK	3.85155	OK	3.47623	OK	3.21728	OK
chr1:20717033-20723529	LOC_Os01g37120	NA	transducin family protein / WD-40 repeat family protein	3.74753	OK	4.67441	OK	2.8574	OK	4.40199	OK	4.28606	OK	3.65166	OK
chr1:20723642-20724344	NA	NA	NA	2.27403	OK	3.04222	OK	1.68852	OK	2.2307	OK	3.89864	OK	2.17446	OK
chr1:20724548-20724763	NA	NA	NA	60.3771	OK	46.8903	OK	178.185	OK	46.3977	OK	29.476	OK	92.477	OK
chr1:20725215-20726061	NA	NA	NA	3.05445	OK	3.64152	OK	2.36906	OK	3.2107	OK	4.07288	OK	3.60795	OK
chr1:20726647-20729621	NA	NA	NA	2.42925	OK	2.47438	OK	1.56033	OK	2.37232	OK	2.57217	OK	2.88951	OK
chr1:20738582-20742431	LOC_Os01g37130	PPH1	thylakoid-associated phosphatase 38	24.0547	OK	21.7091	OK	34.1593	OK	20.1149	OK	21.4264	OK	20.0472	OK
chr1:20786683-20791693	LOC_Os01g37220	NA	NA	1.2316	OK	0.770171	OK	0.573249	OK	0.682299	OK	0.617611	OK	0.68525	OK
chr1:20805789-20810166	LOC_Os01g37260	NA	F-box/RNI-like superfamily protein	8.73633	OK	8.48599	OK	9.40303	OK	7.2404	OK	8.62726	OK	6.91313	OK
chr1:20816954-20820446	LOC_Os01g37280	NA	NA	8.85487	OK	7.23747	OK	8.28686	OK	6.17467	OK	6.22585	OK	6.26424	OK
chr1:20935788-20937740	LOC_Os01g37460	NA	Ran BP2/NZF zinc finger-like superfamily protein	2.75942	OK	1.30684	OK	3.16162	OK	10.835	OK	12.0659	OK	8.06664	OK
chr1:20952085-20953296	LOC_Os01g37500	NA	NA	0	OK	2.68396	OK	3.32344	OK	0	OK	0	OK	0	OK
chr1:20960623-20960869	LOC_Os01g37530	NA	NA	0	OK	0	OK	0	OK	0	OK	0	OK	0	OK
chr1:20987759-20992534	LOC_Os01g37560	NA	"Heat shock protein DnaJ, N-terminal with domain of unknown function (DUF1977)"	61.4393	OK	64.6553	OK	57.8455	OK	62.8218	OK	62.0275	OK	66.5025	OK
chr1:21038805-21041083	LOC_Os01g37590	NA	Major facilitator superfamily protein	22.3158	OK	17.7828	OK	22.5955	OK	17.5943	OK	20.4339	OK	17.0634	OK
chr1:21068506-21070217	LOC_Os01g37670	NA	F-box and associated interaction domains-containing protein	2.23794	OK	3.95257	OK	2.29903	OK	3.61471	OK	2.89306	OK	3.43785	OK
chr1:21078006-21079322	LOC_Os01g37700	NA	NA	0	OK	0	OK	0	OK	0	OK	0	OK	0	OK
chr1:21118893-21124772	LOC_Os01g37760	NA	Amino acid dehydrogenase family protein	12.6198	OK	11.6318	OK	9.01429	OK	9.76871	OK	10.4291	OK	10.8262	OK
chr1:21138869-21143094	LOC_Os01g37790	NA	Tudor/PWWP/MBT superfamily protein	11.5134	OK	12.2622	OK	9.78415	OK	11.6058	OK	11.4303	OK	9.93795	OK
chr1:21143429-21146355	LOC_Os01g37800	ARA-5	RAS 5	4.35909	OK	4.23066	OK	3.71999	OK	4.69613	OK	3.69665	OK	4.34632	OK
chr1:21150418-21151081	LOC_Os01g37810	NA	NA	1.75001	OK	1.61543	OK	1.09145	OK	1.4628	OK	3.6115	OK	1.7545	OK
chr1:21157399-21158341	NA	NA	NA	2.49587	OK	2.87567	OK	2.85018	OK	2.66428	OK	1.82562	OK	1.6139	OK
chr1:21159071-21167577	LOC_Os01g37825	NA	Insulinase (Peptidase family M16) protein	14.8835	OK	15.7941	OK	12.8848	OK	13.5435	OK	13.8932	OK	14.2653	OK
chr1:21167872-21172661	LOC_Os01g37832	NA	Protein of unknown function (DUF1000)	14.4601	OK	16.2292	OK	18.8213	OK	15.6514	OK	15.9541	OK	15.0666	OK
chr1:21175743-21179966	LOC_Os01g37837	NA	seryl-tRNA synthetase / serine--tRNA ligase	36.269	OK	38.4035	OK	42.946	OK	33.5017	OK	35.4741	OK	33.8612	OK
chr1:21181430-21184378	LOC_Os01g37842	NA	NA	5.92974	OK	4.76855	OK	5.13926	OK	5.7208	OK	4.71675	OK	4.73337	OK
chr1:21184941-21187426	LOC_Os01g37850	NA	NA	18.8762	OK	18.3872	OK	17.5442	OK	17.9078	OK	20.1562	OK	16.3913	OK
chr1:21195397-21202961	LOC_Os01g37870	NA	Pentatricopeptide repeat (PPR) superfamily protein	11.466	OK	13.3096	OK	11.1163	OK	11.7256	OK	11.9596	OK	11.734	OK
chr1:21230392-21234929	LOC_Os01g37910	GAMMA-VPE	gamma vacuolar processing enzyme	238.763	OK	241.95	OK	239.748	OK	158.902	OK	161.356	OK	167.383	OK
chr1:21261896-21262523	LOC_Os01g37950	NA	NA	68.145	OK	0	OK	0	OK	0	OK	0	OK	0	OK
chr1:21273228-21273851	LOC_Os01g37970	NA	NA	0	OK	0	OK	0	OK	0	OK	0	OK	0	OK
chr1:21275617-21278815	LOC_Os01g37980	ATVTI12	Vesicle transport v-SNARE family protein	29.6632	OK	33.5454	OK	32.0926	OK	26.2422	OK	29.3953	OK	27.7164	OK
chr1:21282642-21284848	LOC_Os01g37990	ATVTI11	Vesicle transport v-SNARE family protein	0	OK	0	OK	0	OK	0	OK	0	OK	0	OK
chr1:21349837-21350379	LOC_Os01g38130	NA	NA	0	OK	0	OK	0	OK	0	OK	2.53878	OK	0	OK
chr1:21360838-21361312	NA	NA	NA	5.24036	OK	0.382474	OK	0.350346	OK	0.790914	OK	1.37409	OK	0.831578	OK
chr1:21381883-21389644	LOC_Os01g38180	ATFKBP65	FKBP-type peptidyl-prolyl cis-trans isomerase family protein	0.0439429	OK	0.151087	OK	0.0985727	OK	0.219893	OK	0.299411	OK	0.255386	OK
chr1:21414994-21441447	LOC_Os01g38229	ATFKBP62	rotamase FKBP 1	7.2738	OK	8.00989	OK	7.34805	OK	8.35277	OK	7.62986	OK	6.23929	OK
chr1:21525439-21549830	LOC_Os01g38359	ATFKBP65	FKBP-type peptidyl-prolyl cis-trans isomerase family protein	0.240906	OK	0.172394	OK	0.484087	OK	0.375978	OK	0.259666	OK	0.314903	OK
chr1:21609721-21611047	LOC_Os01g38450	NA	NA	0	OK	0	OK	0	OK	0	OK	0	OK	0	OK
chr1:21631506-21633196	LOC_Os01g38510	NA	"Preprotein translocase Sec, Sec61-beta subunit protein"	331.769	OK	209.395	OK	651.229	OK	224.58	OK	457.103	OK	240.559	OK
chr1:21633971-21635454	LOC_Os01g38520	NA	NA	0	OK	0.147308	OK	0	OK	0	OK	0.174778	OK	0	OK
chr1:21661684-21662203	LOC_Os01g38560	NA	NA	0	OK	0.356737	OK	0.642651	OK	0	OK	0	OK	0.386161	OK
chr1:21671687-21671969	LOC_Os01g38590	NA	NA	0	OK	0	OK	0	OK	0	OK	0	OK	0	OK
chr1:21675551-21676168	LOC_Os01g38600	NA	NA	0	OK	0	OK	0	OK	0	OK	0	OK	0	OK
chr1:21710696-21711107	LOC_Os01g38640	NA	NA	0	OK	0	OK	0	OK	0	OK	0	OK	0	OK
chr1:21713725-21714960	LOC_Os01g38650	NA	NA	0	OK	0	OK	0	OK	0	OK	0	OK	0	OK
chr1:21719860-21722141	LOC_Os01g38670	ATSTP1	sugar transporter 1	0	OK	0.0962485	OK	0.172811	OK	0.215323	OK	0.337695	OK	0.104721	OK
chr1:21730388-21733951	LOC_Os01g38690	NA	zinc ion binding;nucleic acid binding	0	OK	0	OK	0	OK	0	OK	0	OK	0	OK
chr1:21737640-21738474	LOC_Os01g38710	NA	zinc ion binding;nucleic acid binding	0	OK	0	OK	0	OK	0	OK	0	OK	0	OK
chr1:21742308-21744055	LOC_Os01g38720	NA	zinc ion binding;nucleic acid binding	0	OK	0	OK	0	OK	0	OK	0	OK	0	OK
chr1:21755189-21755910	LOC_Os01g38750	NA	NA	0	OK	0	OK	0	OK	0	OK	0	OK	0	OK
chr1:21756984-21757704	LOC_Os01g38760	NA	zinc ion binding;nucleic acid binding	0	OK	0	OK	0	OK	0	OK	0	OK	0	OK
chr1:21814795-21817281	LOC_Os01g38880	NA	NA	0	OK	0	OK	0	OK	0	OK	0	OK	0	OK
chr1:21876124-21876591	LOC_Os01g38940	NA	NA	0	OK	0	OK	0	OK	0	OK	0	OK	0	OK
chr1:21878987-21884037	LOC_Os01g38950	CKL2	casein kinase 1-like protein 2	67.6348	OK	78.4417	OK	68.2755	OK	75.8117	OK	73.3965	OK	71.6358	OK
chr1:21892787-21897947	LOC_Os01g38970	CARB	carbamoyl phosphate synthetase B	47.2873	OK	53.6853	OK	39.4526	OK	36.7786	OK	36.4682	OK	36.9927	OK
chr1:21917965-21921710	LOC_Os01g38990	NA	Mitochondrial substrate carrier family protein	17.8654	OK	15.3567	OK	15.3715	OK	18.9338	OK	17.6804	OK	16.531	OK
chr1:21922008-21927946	LOC_Os01g39000	NA	NA	61.0243	OK	34.9643	OK	117.915	OK	30.1611	OK	55.0712	OK	37.0996	OK
chr1:21933263-21936072	LOC_Os01g39010	NA	Ribosomal protein L34	22.8004	OK	28.6081	OK	42.6088	OK	34.4692	OK	30.8072	OK	37.1388	OK
chr1:21938864-21941839	LOC_Os01g39020	ATHSFA2	heat shock transcription factor A2	6.77216	OK	5.06018	OK	6.46722	OK	2.66951	OK	3.58661	OK	3.60368	OK
chr1:21942243-21942708	LOC_Os01g39030	NA	NA	0	OK	0	OK	0	OK	0.630339	OK	0	OK	0.667599	OK
chr1:21955892-21963353	LOC_Os01g39060	NA	NA	42.428	OK	41.004	OK	30.2941	OK	26.7287	OK	25.9336	OK	29.2163	OK
chr1:21967983-21968571	LOC_Os01g39080	NA	NA	0	OK	0	OK	0	OK	0	OK	0	OK	0	OK
chr1:21973686-21981874	LOC_Os01g39100	emb1789	CCCH-type zinc finger family protein	0.806243	OK	1.27875	OK	0.715942	OK	0.817556	OK	1.13171	OK	0.799436	OK
chr1:21992871-21997045	LOC_Os01g39110	AtIDD7	indeterminate(ID)-domain 7	13.8187	OK	15.6369	OK	11.5011	OK	16.3365	OK	16.0511	OK	17.5815	OK
chr1:22036829-22037585	LOC_Os01g39150	LBD22	LOB domain-containing protein 22	0	OK	0	OK	0	OK	0	OK	0	OK	0	OK
chr1:22039589-22040105	LOC_Os01g39160	LBD1	LOB domain-containing protein 1	0	OK	0	OK	0	OK	0	OK	0	OK	0	OK
chr1:22040630-22041226	LOC_Os01g39170	NA	NA	0	OK	0	OK	0	OK	0	OK	0	OK	0	OK
chr1:22042929-22045314	LOC_Os01g39180	LBD11	LOB domain-containing protein 11	0	OK	0	OK	0	OK	0	OK	0	OK	0	OK
chr1:22064320-22064740	LOC_Os01g39220	LBD22	LOB domain-containing protein 22	0	OK	0	OK	0	OK	0	OK	0	OK	0	OK
chr1:22074382-22079861	LOC_Os01g39250	ftsh4	FTSH protease 4	4.32218	OK	5.20813	OK	4.39064	OK	5.38262	OK	4.62412	OK	5.1523	OK
chr1:22082255-22091020	LOC_Os01g39260	ftsh4	FTSH protease 4	13.9133	OK	14.7624	OK	16.0631	OK	16.1027	OK	15.9968	OK	16.4343	OK
chr1:22120316-22128727	LOC_Os01g39310	RHD3	Root hair defective 3 GTP-binding protein (RHD3)	62.2805	OK	54.3049	OK	49.4577	OK	52.8145	OK	57.8389	OK	52.5544	OK
chr1:22138042-22142486	LOC_Os01g39330	NA	basic helix-loop-helix (bHLH) DNA-binding family protein	6.8532	OK	7.00141	OK	9.49956	OK	6.17891	OK	5.8175	OK	5.30308	OK
chr1:22144755-22145079	LOC_Os01g39340	NA	NA	0	OK	0	OK	0	OK	0	OK	0	OK	0	OK
chr1:22146535-22148748	LOC_Os01g39350	NA	Protein kinase superfamily protein	0	OK	0	OK	0	OK	0	OK	0	OK	0	OK
chr1:22217648-22219230	LOC_Os01g39430	BHLH42	basic helix-loop-helix (bHLH) DNA-binding superfamily protein	0	OK	0	OK	1.62985	OK	0	OK	0	OK	0	OK
chr1:22236913-22238067	LOC_Os01g39480	ATMYC-2	basic helix-loop-helix (bHLH) DNA-binding superfamily protein	0	OK	0	OK	0.0847935	OK	0	OK	0	OK	0	OK
chr1:22270047-22270547	LOC_Os01g39510	NA	NA	0	OK	0	OK	0	OK	0	OK	0	OK	0	OK
chr1:22322068-22327371	LOC_Os01g39580	GL3	basic helix-loop-helix (bHLH) DNA-binding superfamily protein	0	OK	0	OK	0.0761724	OK	0	OK	0	OK	0	OK
chr1:22375574-22377560	LOC_Os01g39670	NA	"FBD, F-box and Leucine Rich Repeat domains containing protein"	0.15866	OK	0.314495	OK	0.250765	OK	0.293406	OK	0.049416	OK	0.318298	OK
chr1:22379058-22383049	LOC_Os01g39680	NA	NA	2.57311	OK	3.2481	OK	3.68635	OK	3.2111	OK	3.11049	OK	3.68472	OK
chr1:22385191-22386611	LOC_Os01g39690	NA	NA	0.183404	OK	0	OK	0	OK	0	OK	0	OK	0	OK
chr1:22391401-22392742	LOC_Os01g39700	NA	NA	0	OK	0	OK	0	OK	0	OK	0	OK	0	OK
chr1:22412477-22413206	LOC_Os01g39750	NA	NA	0	OK	0	OK	0	OK	0	OK	0	OK	0	OK
chr1:22417586-22418036	LOC_Os01g39760	NA	NA	0	OK	0	OK	0	OK	0	OK	0	OK	0	OK
chr1:22427830-22430870	LOC_Os01g39770	ATCBL10	calcineurin B-like protein 10	16.152	OK	14.618	OK	9.62343	OK	17.6506	OK	17.2643	OK	18.1799	OK
chr1:22436002-22438392	LOC_Os01g39780	NA	NA	27.7121	OK	22.7408	OK	26.2733	OK	28.0831	OK	28.1752	OK	24.0223	OK
chr1:22450497-22456347	LOC_Os01g39810	NA	Alg9-like mannosyltransferase family	4.68631	OK	4.32924	OK	3.41651	OK	5.18217	OK	5.09592	OK	4.79222	OK
chr1:22466545-22474413	LOC_Os01g39830	BGAL1	beta galactosidase 1	12.6148	OK	10.8186	OK	8.17665	OK	17.0733	OK	19.4135	OK	15.7441	OK
chr1:22489495-22491483	LOC_Os01g39860	ACO1	ACC oxidase 1	10.126	OK	18.987	OK	16.7127	OK	8.16975	OK	9.62382	OK	10.7915	OK
chr1:22494351-22495671	NA	NA	NA	16.1553	OK	16.3736	OK	15.8279	OK	25.7379	OK	27.3575	OK	24.9103	OK
chr1:22499240-22500503	NA	NA	NA	5.95042	OK	5.32739	OK	3.6946	OK	6.98857	OK	6.59833	OK	7.79196	OK
chr1:22533914-22534451	LOC_Os01g39950	NA	NA	0	OK	0	OK	0	OK	0	OK	0	OK	0	OK
chr1:22534998-22538743	LOC_Os01g39960	LUT2	Lycopene beta/epsilon cyclase protein	25.7382	OK	27.0837	OK	25.5628	OK	18.1267	OK	17.7598	OK	18.7834	OK
chr1:22538987-22542228	LOC_Os01g39970	NA	Protein kinase protein with adenine nucleotide alpha hydrolases-like domain	2.16737	OK	2.42727	OK	2.47021	OK	1.45747	OK	1.83334	OK	1.59491	OK
chr1:22543692-22545461	LOC_Os01g39980	NA	NA	0	OK	0	OK	0	OK	0	OK	0	OK	0	OK
chr1:22556378-22557433	NA	NA	NA	0.530071	OK	0.14265	OK	0.335107	OK	0.149348	OK	0.57344	OK	0.327975	OK
chr1:22604518-22606808	LOC_Os01g40070	NA	NA	26.5615	OK	31.8097	OK	28.3622	OK	32.8555	OK	39.2845	OK	31.2684	OK
chr1:22614140-22614771	LOC_Os01g40080	NA	NA	0	OK	0	OK	0	OK	0	OK	0	OK	0	OK
chr1:22617779-22624147	LOC_Os01g40094	HAB2	homology to ABI2	12.085	OK	12.442	OK	11.6511	OK	14.9493	OK	16.1271	OK	18.0777	OK
chr1:22645022-22650145	LOC_Os01g40150	NA	eukaryotic translation initiation factor 2 (eIF-2) family protein	0	OK	0	OK	0	OK	0	OK	0	OK	0	OK
chr1:22656368-22664571	LOC_Os01g40170	NA	eukaryotic translation initiation factor 2 (eIF-2) family protein	0	OK	0	OK	0	OK	0	OK	0	OK	0.0124891	OK
chr1:22693065-22693713	LOC_Os01g40210	NA	NA	0	OK	0	OK	0	OK	0	OK	0	OK	0	OK
chr1:22695280-22695666	LOC_Os01g40220	NA	Defensin-like (DEFL) family protein	0	OK	0	OK	0	OK	0	OK	0	OK	0	OK
chr1:22705883-22707470	LOC_Os01g40240	NA	NA	0	OK	0	OK	0	OK	0	OK	0	OK	0	OK
chr1:22709586-22728525	LOC_Os01g40250	NA	ARM repeat superfamily protein	4.33531	OK	4.50125	OK	3.27376	OK	2.91431	OK	3.19697	OK	3.25678	OK
chr1:22731942-22733240	LOC_Os01g40260	ATWRKY50	WRKY DNA-binding protein 50	4.74233	OK	1.23004	OK	3.47542	OK	0.600906	OK	1.21036	OK	1.16441	OK
chr1:22742518-22747184	LOC_Os01g40280	NA	NA	2.19278	OK	2.5155	OK	3.12349	OK	4.01343	OK	4.79898	OK	4.22244	OK
chr1:22747335-22748143	LOC_Os01g40290	NA	NA	0.185126	OK	0.640753	OK	0.175673	OK	3.04725	OK	2.20372	OK	3.23038	OK
chr1:22756078-22758879	LOC_Os01g40320	DDB1B	damaged DNA binding protein 1B	0.148226	OK	0.168481	OK	0	OK	0	OK	0	OK	0	OK
chr1:22767810-22772679	LOC_Os01g40330	NA	Protein of unknown function (DUF630 and DUF632)	34.7354	OK	33.4222	OK	29.536	OK	39.6468	OK	41.565	OK	38.165	OK
chr1:22776945-22782787	LOC_Os01g40340	NA	SIT4 phosphatase-associated family protein	45.3123	OK	46.4971	OK	37.5872	OK	40.5812	OK	42.1569	OK	42.4884	OK
chr1:22785625-22787966	LOC_Os01g40360	NA	Transmembrane amino acid transporter family protein	0	OK	0	OK	0	OK	0	OK	0	OK	0	OK
chr1:22791111-22793723	LOC_Os01g40370	NA	SIT4 phosphatase-associated family protein	0	OK	0	OK	0	OK	0	OK	0	OK	0	OK
chr1:22797624-22798966	LOC_Os01g40380	NA	Transmembrane amino acid transporter family protein	0	OK	0	OK	0	OK	0	OK	0	OK	0	OK
chr1:22815072-22817909	LOC_Os01g40410	NA	Transmembrane amino acid transporter family protein	0	OK	0	OK	0	OK	0	OK	0	OK	0	OK
chr1:22896080-22896821	LOC_Os01g40520	NA	NA	0	OK	0	OK	0	OK	0	OK	0	OK	0	OK
chr1:22899828-22900317	LOC_Os01g40540	NA	Concanavalin A-like lectin protein kinase family protein	0.859049	OK	0.482069	OK	0	OK	1.46864	OK	0	OK	0.508963	OK
chr1:22905357-22908104	LOC_Os01g40560	ATHIR1	SPFH/Band 7/PHB domain-containing membrane-associated protein family	9.87736	OK	8.79436	OK	7.77595	OK	31.2075	OK	23.5523	OK	43.1599	OK
chr1:22929242-22930118	LOC_Os01g40600	NA	Family of unknown function (DUF572)	0	OK	0	OK	0	OK	0	OK	0	OK	0	OK
chr1:22931926-22937272	LOC_Os01g40610	NA	Family of unknown function (DUF572)	20.7953	OK	19.4501	OK	19.1515	OK	20.2955	OK	19.9312	OK	20.0919	OK
chr1:22948163-22952187	LOC_Os01g40620	NA	Protein of unknown function (DUF185)	13.3087	OK	13.8019	OK	12.5511	OK	12.8947	OK	12.9535	OK	14.4729	OK
chr1:22954907-22959225	LOC_Os01g40630	NA	Putative lysine decarboxylase family protein	2.67413	OK	2.4559	OK	2.21003	OK	2.89096	OK	1.43256	OK	3.19029	OK
chr1:22983391-22985788	LOC_Os01g40650	NA	NA	49.8056	OK	39.7341	OK	76.461	OK	57.3168	OK	67.2213	OK	59.0732	OK
chr1:22986303-22987856	LOC_Os01g40660	NA	S-adenosyl-L-methionine-dependent methyltransferases superfamily protein	15.1341	OK	15.113	OK	15.0268	OK	14.6105	OK	16.8779	OK	13.9998	OK
chr1:22988228-22992468	LOC_Os01g40670	ATTRB1	telomere repeat binding factor 1	14.1455	OK	11.9644	OK	12.414	OK	14.3649	OK	14.5391	OK	13.7961	OK
chr1:22999990-23002458	LOC_Os01g40700	NA	NA	14.3959	OK	14.0322	OK	16.807	OK	17.7374	OK	21.427	OK	18.1015	OK
chr1:23003670-23005010	LOC_Os01g40710	OHP2	one-helix protein 2	303.126	OK	226.442	OK	355.507	OK	229.392	OK	234.301	OK	209.924	OK
chr1:23030251-23031000	LOC_Os01g40760	NA	NA	0.237015	OK	0	OK	0.444849	OK	0	OK	0	OK	0.276129	OK
chr1:23073578-23079781	LOC_Os01g40820	FTSH11	FTSH protease 11	7.74719	OK	8.00783	OK	6.25571	OK	7.23809	OK	8.24912	OK	6.88015	OK
chr1:23090753-23095383	LOC_Os01g40840	AME3	Protein kinase superfamily protein	12.8091	OK	9.87912	OK	10.6236	OK	8.72803	OK	9.67516	OK	9.51586	OK
chr1:23097255-23106303	LOC_Os01g40860	ALDH1A	aldehyde dehydrogenase 2C4	65.9143	OK	67.8102	OK	72.8357	OK	38.2521	OK	36.4538	OK	43.9938	OK
chr1:23113644-23119715	LOC_Os01g40870	ALDH1A	aldehyde dehydrogenase 2C4	58.2023	OK	60.5278	OK	61.9409	OK	21.6628	OK	21.6945	OK	23.7706	OK
chr1:23145187-23147620	LOC_Os01g40920	NA	NA	0	OK	0	OK	0	OK	0	OK	0	OK	0	OK
chr1:23153159-23156321	LOC_Os01g40930	NA	NA	0	OK	0	OK	0	OK	0	OK	0	OK	0.0289818	OK
chr1:23171262-23171886	LOC_Os01g40960	NA	Nodulin MtN3 family protein	0	OK	0	OK	0.435754	OK	0.482716	OK	0.55825	OK	0	OK
chr1:23173639-23174380	LOC_Os01g40970	ATOFP14	ovate family protein 14	0.487332	OK	0.358936	OK	0.645819	OK	0.389252	OK	1.03828	OK	0.192378	OK
chr1:23177447-23178316	NA	NA	NA	1.32479	OK	1.74091	OK	1.84559	OK	1.1388	OK	2.01254	OK	1.90841	OK
chr1:23181719-23182084	NA	NA	NA	15.9247	OK	10.661	OK	14.2811	OK	2.35405	OK	12.2357	OK	12.5028	OK
chr1:23182317-23182513	NA	NA	NA	283.98	OK	121.574	OK	118.825	OK	53.419	OK	181.415	OK	60.1431	OK
chr1:23184453-23184637	NA	NA	NA	356.294	OK	158.037	OK	84.8528	OK	42.3675	OK	145.78	OK	49.2615	OK
chr1:23189361-23213721	LOC_Os01g40990	NA	NA	6.35183	OK	6.74525	OK	4.46557	OK	5.23885	OK	5.95703	OK	5.62741	OK
chr1:23224232-23226650	LOC_Os01g41010	NA	Protein of unknown function (DUF581)	24.1203	OK	23.592	OK	28.8391	OK	48.8384	OK	49.9727	OK	47.1143	OK
chr1:23227871-23232376	LOC_Os01g41020	NA	NA	0	OK	0	OK	0	OK	0	OK	0	OK	0	OK
chr1:23239822-23243966	LOC_Os01g41040	NA	structural molecules	7.4355	OK	6.3386	OK	9.01868	OK	7.24897	OK	9.27603	OK	10.6971	OK
chr1:23247277-23250623	LOC_Os01g41050	SULTR3;5	sulfate transporter 3;5	0.165114	OK	0	OK	0.162246	OK	0	OK	0.207876	OK	0	OK
chr1:23280031-23280870	LOC_Os01g41110	NA	Protein kinase superfamily protein	0	OK	0	OK	0	OK	0	OK	0	OK	0	OK
chr1:23316215-23322915	LOC_Os01g41190	NA	CASC3/Barentsz eIF4AIII binding	18.1989	OK	19.6431	OK	16.5382	OK	17.5328	OK	18.2679	OK	17.8586	OK
chr1:23324464-23325296	LOC_Os01g41200	NA	Heavy metal transport/detoxification superfamily protein	4.33294	OK	3.87653	OK	2.29937	OK	4.32781	OK	5.28855	OK	2.69737	OK
chr1:23333005-23337594	LOC_Os01g41220	NA	"Protein of unknown function, DUF538"	37.6189	OK	37.3705	OK	44.5257	OK	38.4885	OK	37.1165	OK	41.2124	OK
chr1:23343305-23345461	LOC_Os01g41240	NA	alpha/beta-Hydrolases superfamily protein	21.1265	OK	16.6203	OK	17.7542	OK	5.22143	OK	6.47595	OK	7.92374	OK
chr1:23347749-23350905	LOC_Os01g41250	NA	F-box/RNI-like superfamily protein	2.7502	OK	2.45326	OK	1.60759	OK	3.12092	OK	2.34815	OK	2.09855	OK
chr1:23351845-23353935	LOC_Os01g41260	NA	F-box/RNI-like superfamily protein	0.0943698	OK	0.103604	OK	0	OK	0.338561	OK	0	OK	0.220707	OK
chr1:23356993-23360195	LOC_Os01g41270	NA	F-box/RNI-like/FBD-like domains-containing protein	0.0967859	OK	0.0740324	OK	0.0679886	OK	0.0601592	OK	0.0196456	OK	0.12785	OK
chr1:23360625-23362332	LOC_Os01g41280	NA	F-box/RNI-like/FBD-like domains-containing protein	0	OK	0	OK	0	OK	0	OK	0	OK	0	OK
chr1:23363771-23365998	LOC_Os01g41290	NA	F-box/RNI-like superfamily protein	0.211086	OK	0.760528	OK	0.099264	OK	0.378853	OK	0.198632	OK	0.367233	OK
chr1:23367463-23368423	LOC_Os01g41300	NA	NA	0	OK	0	OK	0	OK	0	OK	0	OK	0	OK
chr1:23376597-23378594	LOC_Os01g41310	NA	F-box/RNI-like superfamily protein	0.04105	OK	0.0930164	OK	0	OK	0.199882	OK	0.461225	OK	0.564	OK
chr1:23397520-23400741	LOC_Os01g41350	NA	NA	0	OK	0	OK	0	OK	0	OK	0	OK	0	OK
chr1:23402325-23404122	LOC_Os01g41360	NA	NA	0	OK	0	OK	0	OK	0	OK	0	OK	0	OK
chr1:23408622-23411173	LOC_Os01g41370	NA	F-box/RNI-like superfamily protein	0	OK	0	OK	0	OK	0	OK	0	OK	0	OK
chr1:23431293-23432162	NA	NA	NA	0.811113	OK	0.244166	OK	0.868703	OK	0.184652	OK	0.285249	OK	0.234944	OK
chr1:23439508-23441397	LOC_Os01g41400	NA	Transmembrane amino acid transporter family protein	0	OK	0	OK	0	OK	0	OK	0	OK	0	OK
chr1:23442160-23442475	LOC_Os01g41410	NA	NA	0	OK	0	OK	0	OK	0	OK	0	OK	0	OK
chr1:23447259-23450935	LOC_Os01g41420	NA	Transmembrane amino acid transporter family protein	0.824987	OK	0.586281	OK	1.65986	OK	0.110931	OK	0.225997	OK	0.323129	OK
chr1:23456073-23458037	LOC_Os01g41430	UGT73B5	UDP-glucosyl transferase 73B5	2.12304	OK	3.07783	OK	3.51902	OK	4.39887	OK	6.20688	OK	5.82056	OK
chr1:23463735-23465185	LOC_Os01g41450	UGT73B1	UDP-glucosyl transferase 73B1	0	OK	0.405907	OK	0.367982	OK	1.13532	OK	0.234286	OK	0.678188	OK
chr1:23498442-23502377	LOC_Os01g41510	ATSOS3	Calcium-binding EF-hand family protein	0.590402	OK	0.505822	OK	1.11517	OK	0.864655	OK	0.920017	OK	0.802926	OK
chr1:23515003-23516896	LOC_Os01g41550	NA	Eukaryotic aspartyl protease family protein	25.8452	OK	26.7933	OK	22.0706	OK	36.6841	OK	46.6518	OK	49.2986	OK
chr1:23551969-23557654	LOC_Os01g41600	NA	Galactose-binding protein	0	OK	0	OK	0	OK	0	OK	0	OK	0	OK
chr1:23569778-23576544	LOC_Os01g41630	ATB BETA	"Protein phosphatase 2A, regulatory subunit PR55"	18.1613	OK	19.3276	OK	14.7272	OK	23.4362	OK	21.3973	OK	23.1918	OK
chr1:23577236-23580555	LOC_Os01g41640	NA	NA	11.6398	OK	12.4549	OK	11.4025	OK	12.4527	OK	13.7308	OK	12.3016	OK
chr1:23581142-23586159	LOC_Os01g41650	NA	Pentatricopeptide repeat (PPR) superfamily protein	2.99725	OK	2.60594	OK	1.817	OK	1.81603	OK	2.44244	OK	2.29983	OK
chr1:23607347-23608583	LOC_Os01g41710	LHB1B2	photosystem II light harvesting complex gene B1B2	166.676	OK	176.829	OK	235.338	OK	513.151	OK	485.213	OK	565.066	OK
chr1:23623788-23627032	LOC_Os01g41730	NA	Protein kinase superfamily protein	6.67051	OK	6.51429	OK	6.57435	OK	9.70158	OK	9.26815	OK	10.3867	OK
chr1:23630443-23635375	LOC_Os01g41740	NA	NA	0.762687	OK	0.285303	OK	0.239348	OK	0.318557	OK	0	OK	0.914879	OK
chr1:23703575-23704468	NA	NA	NA	0.78733	OK	0.380479	OK	1.04463	OK	0.274632	OK	0.280957	OK	0.12761	OK
chr1:23727760-23733080	LOC_Os01g41870	NA	Protein kinase protein with adenine nucleotide alpha hydrolases-like domain	27.3545	OK	26.9082	OK	18.8577	OK	32.4591	OK	34.5811	OK	33.1283	OK
chr1:23745613-23746435	NA	NA	NA	0.851297	OK	0.0778463	OK	0.37459	OK	0.360674	OK	0.884024	OK	0.309057	OK
chr1:23746839-23751713	LOC_Os01g41890	RPP13	NB-ARC domain-containing disease resistance protein	0.942767	OK	0.768517	OK	0.637404	OK	0.753234	OK	0.420118	OK	0.670177	OK
chr1:23760346-23762500	LOC_Os01g41900	NA	myb-like transcription factor family protein	42.2506	OK	40.7207	OK	46.9499	OK	24.4342	OK	27.1287	OK	25.4823	OK
chr1:23770114-23771817	LOC_Os01g41910	NA	disease resistance family protein / LRR family protein	5.83342	OK	4.79356	OK	5.35649	OK	5.32698	OK	6.02668	OK	5.64608	OK
chr1:23775860-23779747	LOC_Os01g41930	NA	disease resistance family protein / LRR family protein	0.0476167	OK	0.0553667	OK	0.053592	OK	0.0704878	OK	0.0865959	OK	0.0720428	OK
chr1:23782486-23785775	LOC_Os01g41950	NA	NA	1.74088	OK	1.26116	OK	1.346	OK	1.36836	OK	1.23253	OK	1.50788	OK
chr1:23801273-23801986	LOC_Os01g41970	NA	NA	0	OK	0.248342	OK	0	OK	0.263071	OK	0.579073	OK	0	OK
chr1:23812708-23814712	LOC_Os01g42000	XK-2	xylulose kinase-2	0.320975	OK	1.00172	OK	0.392066	OK	0.0975141	OK	0.103142	OK	0.287091	OK
chr1:23829861-23830602	LOC_Os01g42024	NA	NA	0.929448	OK	1.43949	OK	1.982	OK	2.04703	OK	4.04801	OK	2.21056	OK
chr1:23838775-23846881	LOC_Os01g42030	BCS1	cytochrome BC1 synthesis	6.50209	OK	6.24934	OK	7.88182	OK	14.9262	OK	16.3212	OK	14.7621	OK
chr1:23838775-23846881	LOC_Os01g42040	UBC37	ubiquitin-conjugating enzyme 37	1.94242	OK	1.40481	OK	2.0524	OK	2.04634	OK	1.85025	OK	1.91659	OK
chr1:23847040-23850326	LOC_Os01g42060	GEX3	gamete-expressed 3	0.100235	OK	0.0692836	OK	0.0868774	OK	0.126172	OK	0.0738859	OK	0.022951	OK
chr1:23855727-23861840	LOC_Os01g42080	NA	C3HC zinc finger-like	12.1682	OK	11.7301	OK	9.75732	OK	10.6589	OK	11.2535	OK	10.6653	OK
chr1:23864680-23867313	LOC_Os01g42090	NA	Nodulin MtN3 family protein	1.06685	OK	1.99028	OK	1.98642	OK	1.43956	OK	1.05713	OK	1.36307	OK
chr1:23877623-23880447	LOC_Os01g42110	AtVEX1	Nodulin MtN3 family protein	1.00675	OK	0.970167	OK	0.558277	OK	2.10395	OK	1.88389	OK	2.04611	OK
chr1:23881899-23884671	LOC_Os01g42120	NA	NA	11.0909	OK	13.0486	OK	15.9128	OK	11.5068	OK	10.8329	OK	14.5121	OK
chr1:23911516-23913299	LOC_Os01g42190	NA	Chaperone DnaJ-domain superfamily protein	2.22347	OK	1.63381	OK	3.82801	OK	2.44568	OK	2.43396	OK	2.76033	OK
chr1:23914147-23914895	LOC_Os01g42200	NA	NA	16.2025	OK	12.284	OK	15.8717	OK	13.2033	OK	14.2862	OK	18.2932	OK
chr1:23919357-23921129	LOC_Os01g42210	NA	Bifunctional inhibitor/lipid-transfer protein/seed storage 2S albumin superfamily protein	0	OK	1.07623	OK	0	OK	1.18676	OK	0.623435	OK	0.591221	OK
chr1:23922343-23922862	LOC_Os01g42220	NA	NA	0	OK	0	OK	0	OK	0	OK	0	OK	0	OK
chr1:23923717-23933451	LOC_Os01g42234	BAT1	bidirectional amino acid transporter 1	23.135	OK	19.3046	OK	23.7169	OK	22.4867	OK	24.7287	OK	26.5947	OK
chr1:23938368-23949895	LOC_Os01g42260	LUG	LisH dimerisation motif;WD40/YVTN repeat-like-containing domain	4.14236	OK	3.33054	OK	2.00917	OK	2.84228	OK	2.51331	OK	2.8387	OK
chr1:23969756-23972311	LOC_Os01g42280	CRR21	Tetratricopeptide repeat (TPR)-like superfamily protein	6.87709	OK	7.17049	OK	7.96884	OK	4.54804	OK	4.52764	OK	4.48203	OK
chr1:23975948-23982081	LOC_Os01g42294	NA	Leucine-rich repeat protein kinase family protein	1.42231	OK	0.976556	OK	0.904587	OK	1.53293	OK	1.37713	OK	1.64401	OK
chr1:24015672-24020182	LOC_Os01g42320	NA	Eukaryotic aspartyl protease family protein	8.64879	OK	10.4389	OK	7.59101	OK	1.58001	OK	1.00574	OK	2.51833	OK
chr1:24023196-24025914	NA	NA	NA	1.95309	OK	1.97259	OK	1.47955	OK	1.08943	OK	0.971927	OK	1.12471	OK
chr1:24026703-24027636	NA	NA	NA	1.42611	OK	0.860364	OK	1.11326	OK	0.552141	OK	0.867696	OK	0.967576	OK
chr1:24038086-24040195	LOC_Os01g42340	NA	Protein of unknown function (DUF594)	0.834182	OK	1.00093	OK	0.65985	OK	0	OK	0	OK	0	OK
chr1:24126548-24129627	LOC_Os01g42430	NA	"ATPase, F0/V0 complex, subunit C protein"	31.7637	OK	34.0725	OK	50.2122	OK	39.1129	OK	40.0322	OK	38.7527	OK
chr1:24136870-24144338	LOC_Os01g42460	NA	bromo-adjacent homology (BAH) domain-containing protein	10.6117	OK	10.0313	OK	9.6214	OK	8.83825	OK	8.76993	OK	8.54397	OK
chr1:24145842-24149003	LOC_Os01g42470	NA	Acyl-CoA N-acyltransferases (NAT) superfamily protein	29.4289	OK	27.8748	OK	35.9183	OK	32.4643	OK	34.8473	OK	33.5162	OK
chr1:24168244-24171683	LOC_Os01g42510	NA	NA	0.233131	OK	0.20892	OK	0.132309	OK	0.464647	OK	0.289293	OK	0.221085	OK
chr1:24168244-24171683	LOC_Os01g42510	NA	NA	0.57001	OK	0.428998	OK	0.497073	OK	0.720959	OK	0.656735	OK	0.562272	OK
chr1:24181110-24184171	LOC_Os01g42520	NA	"Protein of unknown function, DUF642"	37.572	OK	47.6793	OK	50.1678	OK	48.8324	OK	37.927	OK	50.9703	OK
chr1:24195818-24196583	LOC_Os01g42550	NA	NA	0	OK	4.40202	OK	6.22828	OK	7.63042	OK	6.38415	OK	4.35318	OK
chr1:24229901-24230153	LOC_Os01g42600	NA	NA	0	OK	0	OK	0	OK	0	OK	0	OK	0	OK
chr1:24234628-24238989	LOC_Os01g42610	NA	Terpenoid cyclases/Protein prenyltransferases superfamily protein	0	OK	0	OK	0.0473155	OK	0	OK	0	OK	0.031006	OK
chr1:24249883-24259980	NA	NA	NA	21.4793	OK	28.7122	OK	37.2633	OK	29.8572	OK	27.3515	OK	31.4849	OK
chr1:24264515-24266499	LOC_Os01g42660	NA	NA	0	OK	0	OK	0	OK	0	OK	0	OK	0	OK
chr1:24269790-24272402	LOC_Os01g42670	NA	NA	0	OK	0	OK	0	OK	0	OK	0	OK	0	OK
chr1:24277094-24281049	LOC_Os01g42690	NA	alpha/beta-Hydrolases superfamily protein	2.38753	OK	3.51373	OK	3.92715	OK	18.5829	OK	16.3353	OK	18.4831	OK
chr1:24300143-24301233	LOC_Os01g42720	NA	DnaJ/Hsp40 cysteine-rich domain superfamily protein	19.352	OK	19.3522	OK	25.8684	OK	18.8758	OK	16.5306	OK	17.9982	OK
chr1:24312600-24317553	LOC_Os01g42730	NA	GDSL-like Lipase/Acylhydrolase superfamily protein	10.7327	OK	14.0035	OK	11.1291	OK	14.6297	OK	15.6864	OK	14.9445	OK
chr1:24334379-24336158	LOC_Os01g42760	NA	NA	0.833835	OK	0.177166	OK	0.682123	OK	0	OK	0.850309	OK	0.396906	OK
chr1:24341213-24345173	LOC_Os01g42770	NA	NA	18.7011	OK	19.519	OK	29.5958	OK	20.4812	OK	24.4261	OK	30.0227	OK
chr1:24364145-24372204	LOC_Os01g42810	TBL1	Plant protein of unknown function (DUF828)	2.76391	OK	2.60852	OK	1.76526	OK	2.52124	OK	2.76894	OK	2.98957	OK
chr1:24375876-24379929	LOC_Os01g42830	NA	Adaptin ear-binding coat-associated protein 1 NECAP-1	18.7668	OK	22.2872	OK	20.5486	OK	22.9531	OK	26.6136	OK	24.1857	OK
chr1:24380081-24380597	LOC_Os01g42840	NA	NA	0	OK	0	OK	0	OK	0	OK	0	OK	0	OK
chr1:24390682-24391400	NA	NA	NA	13.333	OK	11.7704	OK	28.2433	OK	38.183	OK	35.1736	OK	38.1439	OK
chr1:24392840-24393423	LOC_Os01g42860	NA	"Serine protease inhibitor, potato inhibitor I-type family protein"	20.9431	OK	14.3383	OK	20.246	OK	21.92	OK	28.2242	OK	29.1075	OK
chr1:24408324-24410460	LOC_Os01g42900	NA	ABC-2 type transporter family protein	9.74369	OK	0	OK	22.7473	OK	20.2462	OK	6.38994	OK	2.20483	OK
chr1:24428639-24436429	LOC_Os01g42950	NA	ARM repeat superfamily protein	18.1656	OK	20.5067	OK	14.608	OK	17.8509	OK	18.0051	OK	17.727	OK
chr1:24461036-24465044	LOC_Os01g42960	TTL1	tetratricopetide-repeat thioredoxin-like 1	13.4061	OK	12.9573	OK	10.0218	OK	15.639	OK	17.8647	OK	17.8809	OK
chr1:24480854-24483757	LOC_Os01g42980	NA	Ribosomal protein L22p/L17e family protein	26.379	OK	29.3582	OK	30.032	OK	24.9782	OK	23.4894	OK	25.302	OK
chr1:24484548-24488682	LOC_Os01g42990	NA	Tetratricopeptide repeat (TPR)-like superfamily protein	4.98023	OK	5.02042	OK	4.91701	OK	5.9091	OK	4.5072	OK	5.68925	OK
chr1:24559328-24568663	LOC_Os01g43050	CENP-C	centromere protein C	16.8013	OK	14.7129	OK	11.7984	OK	13.9205	OK	14.9944	OK	13.5178	OK
chr1:24572981-24576859	LOC_Os01g43070	NA	Mog1/PsbP/DUF1795-like photosystem II reaction center PsbP family protein	33.1173	OK	40.15	OK	36.8121	OK	33.0972	OK	28.3592	OK	31.8896	OK
chr1:24584653-24589423	LOC_Os01g43100	NA	Protein phosphatase 2C family protein	15.9713	OK	15.3092	OK	19.2581	OK	8.438	OK	10.2374	OK	8.79531	OK
chr1:24611688-24615486	LOC_Os01g43140	NA	alpha/beta-Hydrolases superfamily protein	13.0634	OK	10.5103	OK	9.03489	OK	7.68151	OK	8.4816	OK	11.4111	OK
chr1:24629269-24632332	LOC_Os01g43160	NA	Pectin lyase-like superfamily protein	62.4739	OK	61.3711	OK	56.6831	OK	78.9394	OK	72.3098	OK	76.0635	OK
chr1:24633743-24639276	LOC_Os01g43170	ATPTB2	polypyrimidine tract-binding protein 2	0.720484	OK	0.686602	OK	0.489301	OK	0.609816	OK	0.58465	OK	0.540004	OK
chr1:24691391-24697913	LOC_Os01g43220	NA	Glycosyl hydrolase superfamily protein	1.95983	OK	1.89502	OK	1.33344	OK	1.04107	OK	0.956374	OK	1.04395	OK
chr1:24709714-24710394	LOC_Os01g43260	NA	NA	0	OK	0	OK	0	OK	0	OK	0.487628	OK	0	OK
chr1:24714258-24714801	LOC_Os01g43274	NA	NA	0	OK	0	OK	0	OK	0	OK	0	OK	0	OK
chr1:24739091-24741088	LOC_Os01g43280	UGT72B3	UDP-glucosyl transferase 72B3	2.26553	OK	3.75134	OK	1.87586	OK	4.62477	OK	5.21982	OK	6.10642	OK
chr1:24741718-24742228	LOC_Os01g43290	NA	NA	1.93873	OK	1.08319	OK	1.50362	OK	1.15872	OK	2.57897	OK	3.50258	OK
chr1:24753698-24758859	LOC_Os01g43320	NA	Transmembrane amino acid transporter family protein	0.23201	OK	0.185788	OK	0.178485	OK	0.329838	OK	0.223041	OK	0.255793	OK
chr1:24792132-24794372	LOC_Os01g43360	NA	myosin heavy chain-related	27.4959	OK	28.1953	OK	36.052	OK	29.8624	OK	30.2243	OK	28.1179	OK
chr1:24808513-24813403	NA	NA	NA	32.6683	OK	34.0092	OK	25.3135	OK	36.2991	OK	37.755	OK	37.1672	OK
chr1:24818782-24819241	NA	NA	NA	20.1196	OK	24.7095	OK	25.0296	OK	12.9351	OK	9.75466	OK	12.6815	OK
chr1:24833039-24835301	LOC_Os01g43400	NA	NA	0.264833	OK	0.371091	OK	0.438323	OK	0.180983	OK	0.14806	OK	0.273427	OK
chr1:24836461-24838229	NA	NA	NA	0.231699	OK	0.359599	OK	0.363025	OK	0.249305	OK	0.263903	OK	0.187246	OK
chr1:24839123-24843618	LOC_Os01g43410	CDPK6	calcium-dependent protein kinase 6	86.0974	OK	78.1556	OK	78.0027	OK	86.8918	OK	93.7372	OK	84.0975	OK
chr1:24860250-24860875	LOC_Os01g43450	NA	NA	0	OK	0	OK	0	OK	0	OK	0	OK	0	OK
chr1:24892174-24892762	LOC_Os01g43470	NA	NA	0	OK	0	OK	0	OK	0	OK	0	OK	0	OK
chr1:24894537-24901813	LOC_Os01g43480	NA	P-loop containing nucleoside triphosphate hydrolases superfamily protein	7.29135	OK	7.06029	OK	6.1799	OK	12.9584	OK	13.9028	OK	14.4066	OK
chr1:24904318-24907759	LOC_Os01g43500	NA	NA	0	OK	0	OK	0	OK	0	OK	0	OK	0	OK
chr1:24908650-24910102	LOC_Os01g43510	NA	NA	1.92362	OK	2.40462	OK	2.27576	OK	3.05522	OK	4.21279	OK	4.1907	OK
chr1:24932901-24933568	LOC_Os01g43530	NA	Late embryogenesis abundant protein	0.649625	OK	0.369063	OK	0.334131	OK	0.389873	OK	0	OK	0	OK
chr1:24937664-24942905	LOC_Os01g43540	ATSGT1B	phosphatase-related	97.2802	OK	106.656	OK	110.074	OK	108.153	OK	104.357	OK	107.529	OK
chr1:24951984-24952773	LOC_Os01g43560	NA	NA	0	OK	0	OK	0	OK	0	OK	0	OK	0	OK
chr1:24958510-24962850	LOC_Os01g43580	NA	ATP binding microtubule motor family protein	20.3065	OK	21.6052	OK	18.0876	OK	25.3164	OK	27.4525	OK	25.1947	OK
chr1:24967397-24969047	LOC_Os01g43590	AT-HSFC1	heat shock transcription factor C1	1.03803	OK	1.32991	OK	2.16594	OK	1.04758	OK	0.838283	OK	2.06425	OK
chr1:24994731-25003317	LOC_Os01g43630	NA	adaptin family protein	20.9985	OK	23.3972	OK	15.6736	OK	22.0079	OK	23.3563	OK	23.4146	OK
chr1:25009452-25012236	LOC_Os01g43650	ATWRKY28	WRKY DNA-binding protein 28	2.46483	OK	2.11464	OK	1.60289	OK	5.58963	OK	9.97247	OK	5.87694	OK
chr1:25019154-25021466	NA	NA	NA	5.65154	OK	4.9827	OK	4.53391	OK	4.20098	OK	4.55317	OK	4.11135	OK
chr1:25023686-25024904	LOC_Os01g43660	NA	NA	0	OK	0	OK	0	OK	0	OK	0	OK	0	OK
chr1:25026786-25028075	LOC_Os01g43670	NA	NA	0	OK	0	OK	0	OK	0	OK	0	OK	0	OK
chr1:25040213-25044050	LOC_Os01g43700	CYP72A13	"cytochrome P450, family 72, subfamily A, polypeptide 13"	6.93416	OK	5.56798	OK	6.39626	OK	22.2535	OK	28.8536	OK	22.674	OK
chr1:25060763-25063609	LOC_Os01g43740	CYP72A13	"cytochrome P450, family 72, subfamily A, polypeptide 13"	1.66425	OK	0.798384	OK	1.85778	OK	1.03976	OK	1.02809	OK	1.34569	OK
chr1:25066170-25068299	LOC_Os01g43750	CYP72A15	"cytochrome P450, family 72, subfamily A, polypeptide 15"	5.99061	OK	3.90394	OK	6.17109	OK	1.11992	OK	1.29367	OK	1.26703	OK
chr1:25070715-25072705	LOC_Os01g43760	CYP72C1	cytochrome p450 72c1	2.91953	OK	3.64791	OK	3.77513	OK	0.780948	OK	0.56837	OK	0.741282	OK
chr1:25073848-25078549	LOC_Os01g43774	CYP72A15	"cytochrome P450, family 72, subfamily A, polypeptide 15"	1.11732	OK	1.07561	OK	0.994397	OK	1.76937	OK	2.47523	OK	1.14896	OK
chr1:25114080-25118368	LOC_Os01g43844	CYP72A15	"cytochrome P450, family 72, subfamily A, polypeptide 15"	10.803	OK	13.8481	OK	14.3691	OK	9.70633	OK	13.769	OK	10.539	OK
chr1:25119733-25121927	LOC_Os01g43851	CYP72A14	"cytochrome P450, family 72, subfamily A, polypeptide 14"	2.48858	OK	1.98247	OK	1.51976	OK	1.59449	OK	1.91161	OK	1.70151	OK
chr1:25128472-25129967	LOC_Os01g43860	NA	NA	0	OK	0	OK	0	OK	0	OK	0	OK	0	OK
chr1:25132884-25138147	LOC_Os01g43870	SSP4	SCP1-like small phosphatase 4	33.0577	OK	28.6633	OK	24.7517	OK	26.0136	OK	24.5757	OK	26.7224	OK
chr1:25140882-25141119	LOC_Os01g43880	NA	NA	0	OK	7.27678	OK	0	OK	0	OK	0	OK	0	OK
chr1:25144494-25146560	LOC_Os01g43890	scpl50	serine carboxypeptidase-like 50	0.294731	OK	0.592984	OK	0.258586	OK	0.78459	OK	0.503773	OK	0.305564	OK
chr1:25187249-25189517	LOC_Os01g43940	ATOPT4	oligopeptide transporter 4	0	OK	0	OK	0	OK	0	OK	0	OK	0	OK
chr1:25211044-25212302	LOC_Os01g43990	ATRPA70B	RPA70-kDa subunit B	0	OK	0	OK	0	OK	0	OK	0	OK	0	OK
chr1:25220140-25221142	LOC_Os01g44020	NA	NA	0	OK	0	OK	0	OK	0	OK	0	OK	0	OK
chr1:25226664-25233778	LOC_Os01g44040	NA	O-acetyltransferase family protein	18.2121	OK	19.555	OK	17.508	OK	19.2413	OK	19.5197	OK	20.6916	OK
chr1:25234660-25238165	LOC_Os01g44050	UPM1	urophorphyrin methylase 1	180.692	OK	170.995	OK	135.036	OK	104.442	OK	111.057	OK	100.721	OK
chr1:25257000-25263981	LOC_Os01g44069	ATGPAT1	glycerol-3-phosphate acyltransferase 1	11.394	OK	14.332	OK	11.7356	OK	19.4361	OK	20.8809	OK	24.7458	OK
chr1:25271542-25273512	LOC_Os01g44090	NA	Carbohydrate-binding X8 domain superfamily protein	5.15745	OK	6.86635	OK	10.6936	OK	8.30726	OK	11.7733	OK	11.3777	OK
chr1:25281681-25286614	LOC_Os01g44110	NA	Protein kinase superfamily protein	30.578	OK	27.4645	OK	25.0905	OK	26.2388	OK	28.5997	OK	27.4806	OK
chr1:25288287-25289160	LOC_Os01g44120	NA	NA	1.81794	OK	1.46878	OK	2.91323	OK	1.45019	OK	1.3628	OK	1.09876	OK
chr1:25291337-25298879	LOC_Os01g44130	NA	Saposin-like aspartyl protease family protein	3.04732	OK	3.05901	OK	3.1799	OK	2.44037	OK	3.55795	OK	2.82459	OK
chr1:25317114-25323500	LOC_Os01g44170	NA	NA	0.0239202	OK	0.0841943	OK	0	OK	0.0601097	OK	0.0892883	OK	0.0275044	OK
chr1:25353768-25362199	LOC_Os01g44220	APL2	ADPGLC-PPase large subunit	2.46655	OK	2.43588	OK	2.14613	OK	4.30964	OK	6.13369	OK	5.1698	OK
chr1:25363035-25367161	LOC_Os01g44230	IDN2	XH/XS domain-containing protein	39.9874	OK	35.5381	OK	29.256	OK	37.3951	OK	40.3694	OK	35.4198	OK
chr1:25367444-25367900	LOC_Os01g44240	ATRMR1	receptor homology region transmembrane domain ring H2 motif protein 1	0	OK	0	OK	0	OK	0	OK	0	OK	0	OK
chr1:25368480-25371011	LOC_Os01g44250	KING1	SNF1-related protein kinase regulatory subunit gamma 1	1.0854	OK	0.624259	OK	0.978866	OK	1.25949	OK	1.74389	OK	1.67206	OK
chr1:25382697-25384678	LOC_Os01g44260	DFR	dihydroflavonol 4-reductase	0.230764	OK	0.249254	OK	0.227142	OK	0.827492	OK	1.01221	OK	1.23604	OK
chr1:25390514-25391230	NA	NA	NA	1.28665	OK	2.74712	OK	1.81534	OK	2.66561	OK	1.59043	OK	1.63381	OK
chr1:25413486-25413963	LOC_Os01g44290	NA	NA	0	OK	0.494953	OK	1.77884	OK	0.516081	OK	0.599769	OK	0	OK
chr1:25448395-25450648	LOC_Os01g44360	NA	Cystathionine beta-synthase (CBS) family protein	3.88202	OK	2.76584	OK	6.70302	OK	3.4608	OK	4.51245	OK	2.90977	OK
chr1:25457580-25457862	LOC_Os01g44370	ATRL6	RAD-like 6	0	OK	0	OK	0	OK	0	OK	0	OK	0	OK
chr1:25461990-25463691	LOC_Os01g44390	ATRL6	RAD-like 6	99.9729	OK	73.4521	OK	163.877	OK	32.9316	OK	35.0649	OK	39.1199	OK
chr1:25466362-25474257	LOC_Os01g44394	NA	Transducin/WD40 repeat-like superfamily protein	14.5425	OK	13.5249	OK	14.5367	OK	12.4397	OK	12.6589	OK	11.152	OK
chr1:25501847-25504409	LOC_Os01g44960	NA	alpha/beta-Hydrolases superfamily protein	0.511229	OK	0.287885	OK	0.338653	OK	0.559783	OK	0.688935	OK	0.443973	OK
chr1:25513805-25519510	LOC_Os01g44970	NA	Pectin lyase-like superfamily protein	1.97155	OK	1.91606	OK	1.49483	OK	3.36439	OK	5.73626	OK	3.54462	OK
chr1:25519991-25523268	LOC_Os01g44980	ATDEF2	peptide deformylase 1B	1.3628	OK	0.503738	OK	0.847188	OK	0.615452	OK	0.583098	OK	0.494499	OK
chr1:25524157-25529034	NA	NA	NA	2.08676	OK	1.41036	OK	1.33961	OK	1.16012	OK	1.39704	OK	1.07426	OK
chr1:25529183-25529618	NA	NA	NA	3.56579	OK	5.28424	OK	3.44067	OK	3.1497	OK	2.52731	OK	4.89537	OK
chr1:25529817-25529994	NA	NA	NA	223.986	OK	218.768	OK	124.988	OK	39.2229	OK	134.501	OK	114.82	OK
chr1:25530486-25531317	NA	NA	NA	1.31064	OK	1.39376	OK	0.83895	OK	1.12453	OK	0.942874	OK	1.26399	OK
chr1:25534631-25539975	LOC_Os01g45010	NA	NA	0	OK	0	OK	0	OK	0	OK	0	OK	0	OK
chr1:25541771-25548916	LOC_Os01g45020	ATPAH1	Lipin family protein	2.01484	OK	1.33834	OK	0.293996	OK	6.15738	OK	3.6159	OK	2.36206	OK
chr1:25551763-25552865	NA	NA	NA	7.67297	OK	7.76162	OK	6.26102	OK	4.69413	OK	3.96487	OK	4.33289	OK
chr1:25553345-25567006	LOC_Os01g45040	FEI2	Leucine-rich repeat protein kinase family protein	6.84522	OK	6.47364	OK	5.65675	OK	4.91376	OK	3.79577	OK	4.29117	OK
chr1:25573311-25573595	NA	NA	NA	42.5121	OK	23.8285	OK	51.0752	OK	24.4617	OK	33.0545	OK	4.20057	OK
chr1:25579801-25585128	LOC_Os01g45060	NA	Pectin lyase-like superfamily protein	0.515001	OK	0.345564	OK	0.413963	OK	0.237045	OK	0.239621	OK	0.2353	OK
chr1:25590288-25590737	LOC_Os01g45080	NA	NA	0	OK	0	OK	0	OK	0	OK	0	OK	0	OK
chr1:25592724-25593920	LOC_Os01g45090	ATMYB21	myb domain protein 21	0.335324	OK	0.498282	OK	0.674989	OK	0.533556	OK	0.440351	OK	0.133416	OK
chr1:25598445-25600373	LOC_Os01g45110	UGT73B5	UDP-glucosyl transferase 73B5	1.26617	OK	1.04217	OK	0.859686	OK	2.68619	OK	5.36051	OK	3.89285	OK
chr1:25615862-25617353	LOC_Os01g45140	UGT73B4	UDP-glycosyltransferase 73B4	3.37987	OK	3.9513	OK	3.63423	OK	6.05131	OK	7.14204	OK	8.77336	OK
chr1:25623002-25623776	LOC_Os01g45150	NA	NA	0	OK	0	OK	0	OK	0	OK	0	OK	0	OK
chr1:25627257-25627872	LOC_Os01g45160	NA	NA	0	OK	0	OK	0	OK	0	OK	0	OK	0	OK
chr1:25640718-25647224	LOC_Os01g45200	NA	NAD(P)-binding Rossmann-fold superfamily protein	2.19949	OK	1.74847	OK	0.961842	OK	1.16626	OK	1.17022	OK	1.25044	OK
chr1:25681569-25683076	LOC_Os01g45250	NA	Protein of unknown function (DUF1645)	4.77224	OK	3.93319	OK	5.07626	OK	3.0262	OK	3.15382	OK	2.52177	OK
chr1:25690338-25690806	LOC_Os01g45260	NA	NA	0	OK	0	OK	0	OK	0	OK	0	OK	0	OK
chr1:25692716-25705090	LOC_Os01g45274	BETA CA2	carbonic anhydrase 2	10445.6	OK	12269.9	OK	14384.7	OK	7657.92	OK	6988.19	OK	7949.59	OK
chr1:25709382-25714504	NA	NA	NA	9.44267	OK	9.19276	OK	5.90699	OK	4.74428	OK	4.37695	OK	5.66774	OK
chr1:25742033-25742462	LOC_Os01g45340	NA	NA	0	OK	0	OK	0	OK	0	OK	0	OK	0	OK
chr1:25745251-25747963	LOC_Os01g45350	NA	Exostosin family protein	0.127304	OK	0	OK	0.256935	OK	0	OK	0.163649	OK	0.151997	OK
chr1:25748191-25750466	LOC_Os01g45360	NA	Uncharacterised protein family (UPF0497)	1.51876	OK	1.31033	OK	1.19376	OK	1.51931	OK	1.02838	OK	1.88204	OK
chr1:25757794-25762187	LOC_Os01g45380	NA	Protein kinase superfamily protein	20.9053	OK	22.9995	OK	18.8453	OK	28.8965	OK	28.2157	OK	29.858	OK
chr1:25762488-25766525	LOC_Os01g45390	NA	Metal-dependent phosphohydrolase	13.2362	OK	13.0327	OK	16.0961	OK	15.231	OK	15.682	OK	14.6429	OK
chr1:25767169-25767634	LOC_Os01g45400	ATRUB1	related to ubiquitin 1	0	OK	0	OK	0	OK	0	OK	0	OK	0	OK
chr1:25768622-25769096	LOC_Os01g45410	NA	NA	0	OK	0	OK	0	OK	0	OK	0	OK	0	OK
chr1:25771591-25772050	LOC_Os01g45420	ATRUB1	related to ubiquitin 1	0	OK	0	OK	0	OK	0	OK	0	OK	0	OK
chr1:25773952-25776179	LOC_Os01g45430	ATRUB1	related to ubiquitin 1	0	OK	0	OK	0	OK	0	OK	0	OK	0	OK
chr1:25777452-25782419	LOC_Os01g45439	NA	NA	0.339026	OK	0.335827	OK	0.237883	OK	0.289442	OK	0.348931	OK	0.217206	OK
chr1:25788701-25791271	LOC_Os01g45450	NA	P-loop containing nucleoside triphosphate hydrolases superfamily protein	5.93913	OK	7.07456	OK	5.31305	OK	7.48432	OK	6.56558	OK	10.2195	OK
chr1:25792698-25798510	LOC_Os01g45460	ATPCME	prenylcysteine methylesterase	1.04978	OK	0.988276	OK	0.782965	OK	1.06059	OK	1.19198	OK	1.2347	OK
chr1:25824991-25826636	LOC_Os01g45510	NA	"Protein of unknown function, DUF617"	0.155233	OK	0.306009	OK	0.235112	OK	0.88394	OK	0.79191	OK	0.413176	OK
chr1:25836150-25839983	LOC_Os01g45520	NA	S-locus lectin protein kinase family protein	0.118292	OK	0.194142	OK	0.146516	OK	0.212466	OK	0.332603	OK	0.309144	OK
chr1:25863701-25868361	LOC_Os01g45550	ATPIN4	Auxin efflux carrier family protein	5.25674	OK	6.88213	OK	6.25052	OK	9.20027	OK	9.7486	OK	10.5105	OK
chr1:25917622-25922978	LOC_Os01g45620	ATMPK15	MAP kinase 15	0.495509	OK	0.397733	OK	0.255237	OK	0.263315	OK	0.321475	OK	0.312554	OK
chr1:25923453-25924153	LOC_Os01g45624	NA	Oleosin family protein	0	OK	0	OK	0	OK	0	OK	0.427703	OK	0	OK
chr1:25926235-25928209	LOC_Os01g45640	NA	NA	16.0473	OK	14.0485	OK	23.829	OK	45.1964	OK	53.7027	OK	42.9632	OK
chr1:25931148-25931730	LOC_Os01g45659	NA	NA	0	OK	0.932643	OK	0	OK	10.9042	OK	12.4288	OK	2.84835	OK
chr1:25933145-25934887	LOC_Os01g45670	NA	NA	2.45901	OK	1.388	OK	0.398935	OK	1.67305	OK	1.31985	OK	0.946846	OK
chr1:25949355-25950201	LOC_Os01g45700	NA	NA	57.8795	OK	72.4225	OK	80.5184	OK	91.8377	OK	93.298	OK	97.5333	OK
chr1:25952640-25954080	LOC_Os01g45710	NA	NA	0	OK	0	OK	0	OK	0	OK	0	OK	0	OK
chr1:25957706-25958698	LOC_Os01g45720	NA	NA	8.83758	OK	7.33612	OK	9.03484	OK	2.39841	OK	2.63545	OK	1.39503	OK
chr1:25959467-25961195	LOC_Os01g45730	NA	Zinc finger C-x8-C-x5-C-x3-H type family protein	2.02353	OK	3.37496	OK	3.32036	OK	5.44207	OK	3.76847	OK	4.79662	OK
chr1:25973521-25980440	LOC_Os01g45750	NA	Sodium Bile acid symporter family	28.9065	OK	33.2647	OK	27.4898	OK	38.6228	OK	39.8054	OK	40.3581	OK
chr1:25994668-25996948	LOC_Os01g45760	YUC4	Flavin-binding monooxygenase family protein	2.06655	OK	2.99311	OK	3.62913	OK	3.09873	OK	3.00645	OK	2.66733	OK
chr1:26009651-26010584	LOC_Os01g45790	NA	NA	0	OK	0	OK	0	OK	0	OK	0	OK	0	OK
chr1:26033144-26034930	LOC_Os01g45830	NA	sulfate transmembrane transporters	197.874	OK	116.882	OK	185.114	OK	95.1845	OK	60.6172	OK	161.105	OK
chr1:26036641-26039158	LOC_Os01g45840	NA	Pentatricopeptide repeat (PPR) superfamily protein	1.11225	OK	0.928251	OK	1.73799	OK	0.630708	OK	0.974114	OK	0.822371	OK
chr1:26043073-26043529	LOC_Os01g45850	NA	NA	0	OK	0	OK	0	OK	0	OK	0	OK	0	OK
chr1:26060790-26068610	NA	NA	NA	5.29044	OK	5.69502	OK	3.32604	OK	4.18997	OK	4.20324	OK	4.56032	OK
chr1:26069341-26070486	NA	NA	NA	1667.83	OK	445.832	OK	1121.96	OK	552.072	OK	443.212	OK	890.822	OK
chr1:26070638-26071564	NA	NA	NA	9.67278	OK	12.9542	OK	7.56344	OK	8.11342	OK	15.34	OK	10.2076	OK
chr1:26075029-26077134	LOC_Os01g45900	NA	NA	5.55012	OK	8.03185	OK	5.48883	OK	10.1681	OK	10.6992	OK	10.515	OK
chr1:26106835-26111222	LOC_Os01g45960	NA	alpha/beta-Hydrolases superfamily protein	8.79042	OK	10.2247	OK	9.46366	OK	8.8304	OK	8.22605	OK	9.06468	OK
chr1:26115198-26119209	NA	NA	NA	2.46479	OK	1.52048	OK	1.27347	OK	1.33813	OK	1.29782	OK	1.47949	OK
chr1:26154629-26155779	LOC_Os01g46010	NA	NA	0	OK	0	OK	0	OK	0	OK	0	OK	0	OK
chr1:26163785-26166472	LOC_Os01g46020	TAF7	TBP-associated factor 7	4.50871	OK	2.83623	OK	3.43042	OK	2.41829	OK	1.9802	OK	2.49137	OK
chr1:26169914-26171566	LOC_Os01g46030	NA	Protein kinase superfamily protein	1.22597	OK	1.53373	OK	1.92893	OK	2.54105	OK	2.63385	OK	4.02321	OK
chr1:26183882-26190195	LOC_Os01g46060	NA	NA	7.5233	OK	7.15358	OK	6.6074	OK	6.59719	OK	6.2523	OK	6.02293	OK
chr1:26190751-26194517	LOC_Os01g46070	mMDH1	Lactate/malate dehydrogenase family protein	225.611	OK	195.206	OK	223.084	OK	262.582	OK	305.668	OK	258.316	OK
chr1:26198059-26201710	LOC_Os01g46080	NA	GDSL-like Lipase/Acylhydrolase superfamily protein	5.06583	OK	5.93387	OK	6.19259	OK	7.0159	OK	6.92888	OK	6.24938	OK
chr1:26203214-26206916	LOC_Os01g46090	NA	GDSL-like Lipase/Acylhydrolase superfamily protein	0.200159	OK	0	OK	0.132236	OK	0.40557	OK	0.267383	OK	0.471752	OK
chr1:26222616-26225124	LOC_Os01g46120	NA	GDSL-like Lipase/Acylhydrolase superfamily protein	20.3834	OK	23.1408	OK	26.7482	OK	26.4122	OK	24.1634	OK	31.837	OK
chr1:26230691-26238284	LOC_Os01g46130	NA	NA	8.21711	OK	8.65937	OK	8.21125	OK	12.8663	OK	9.99447	OK	9.55055	OK
chr1:26230691-26238284	LOC_Os01g46140	NA	NA	2.99833	OK	2.99048	OK	3.09795	OK	4.15544	OK	2.83861	OK	4.09969	OK
chr1:26249385-26274184	LOC_Os01g46169	NA	GDSL-like Lipase/Acylhydrolase superfamily protein	10.6371	OK	13.4304	OK	13.4857	OK	7.50704	OK	8.59854	OK	9.81152	OK
chr1:26278043-26281449	NA	NA	NA	2.18495	OK	2.39688	OK	1.59735	OK	1.37886	OK	1.59383	OK	1.40085	OK
chr1:26281705-26285001	NA	NA	NA	5.59434	OK	4.69429	OK	3.20091	OK	3.39331	OK	4.06799	OK	3.0861	OK
chr1:26286440-26287910	LOC_Os01g46210	NA	GDSL-like Lipase/Acylhydrolase superfamily protein	0	OK	0	OK	0	OK	0	OK	0	OK	0	OK
chr1:26290149-26292389	LOC_Os01g46220	NA	GDSL-like Lipase/Acylhydrolase superfamily protein	0	OK	0	OK	0	OK	0	OK	0	OK	0.117489	OK
chr1:26293204-26298999	LOC_Os01g46230	MEF1	mitochondrial RNAediting factor 1	1.03038	OK	0.96281	OK	1.16799	OK	1.26749	OK	0.950049	OK	0.698415	OK
chr1:26293204-26298999	LOC_Os01g46240	NA	alpha/beta-Hydrolases superfamily protein	1.1724	OK	1.57769	OK	1.87236	OK	1.8298	OK	1.023	OK	1.66253	OK
chr1:26300193-26303065	LOC_Os01g46250	NA	alpha/beta-Hydrolases superfamily protein	5.72086	OK	4.18953	OK	4.30923	OK	6.59546	OK	7.99345	OK	6.90793	OK
chr1:26306237-26307238	LOC_Os01g46260	NA	GDSL-like Lipase/Acylhydrolase superfamily protein	1.05464	OK	0.517056	OK	0.340877	OK	1.00114	OK	2.09615	OK	2.70693	OK
chr1:26312067-26313114	LOC_Os01g46270	ASAT1	acyl-CoA sterol acyl transferase 1	0	OK	0.253212	OK	0.225244	OK	0	OK	0	OK	0	OK
chr1:26321382-26324810	LOC_Os01g46290	NA	alpha/beta-Hydrolases superfamily protein	7.26749	OK	8.15723	OK	6.61923	OK	15.7175	OK	15.8949	OK	14.6169	OK
chr1:26326636-26326907	LOC_Os01g46300	NA	NA	1.84584	OK	1.84363	OK	0	OK	0	OK	0	OK	1.78031	OK
chr1:26364478-26374101	LOC_Os01g46340	NA	Tetratricopeptide repeat (TPR)-like superfamily protein	20.5656	OK	19.8197	OK	10.4197	OK	27.416	OK	33.3141	OK	31.0723	OK
chr1:26377410-26378161	LOC_Os01g46360	NA	NA	0	OK	0	OK	0	OK	0	OK	0	OK	0	OK
chr1:26383594-26387194	LOC_Os01g46370	NA	alpha/beta-Hydrolases superfamily protein	18.5455	OK	17.2967	OK	12.7576	OK	12.0804	OK	12.7162	OK	14.1954	OK
chr1:26392163-26396348	LOC_Os01g46380	NA	ketol-acid reductoisomerase	53.5711	OK	55.6574	OK	63.546	OK	53.779	OK	57.8269	OK	54.5214	OK
chr1:26398263-26398674	LOC_Os01g46390	NA	"Protein of unknown function, DUF538"	0	OK	0	OK	0	OK	0	OK	0	OK	0	OK
chr1:26418298-26419315	LOC_Os01g46420	NA	NA	0	OK	0	OK	0	OK	0	OK	0	OK	0	OK
chr1:26420262-26421981	LOC_Os01g46430	NA	UDP-Glycosyltransferase superfamily protein	0.815868	OK	1.45416	OK	0.533246	OK	1.30774	OK	0.512047	OK	0.64937	OK
chr1:26424716-26426395	NA	NA	NA	2.19706	OK	2.18524	OK	1.27467	OK	2.21763	OK	2.06553	OK	2.02411	OK
chr1:26430052-26430584	LOC_Os01g46460	NA	NA	26.3446	OK	0	OK	30.8949	OK	0	OK	0	OK	0	OK
chr1:26492896-26493737	LOC_Os01g46530	NA	NA	0	OK	0	OK	0	OK	0	OK	0	OK	0	OK
chr1:26514542-26521761	LOC_Os01g46570	emb2742	CTP synthase family protein	43.0705	OK	40.4113	OK	27.4722	OK	32.1019	OK	37.378	OK	28.7269	OK
chr1:26527475-26532567	LOC_Os01g46580	ARPC2A	"Arp2/3 complex, 34 kD subunit p34-Arc"	8.38619	OK	8.2587	OK	8.71196	OK	10.0701	OK	9.41431	OK	9.31839	OK
chr1:26559254-26560103	LOC_Os01g46640	NA	NA	0	OK	0	OK	0	OK	0	OK	0	OK	0	OK
chr1:26565359-26567264	LOC_Os01g46650	NA	NA	2.67209	OK	0	OK	1.00578	OK	2.75656	OK	2.50187	OK	2.02383	OK
chr1:26583295-26585903	LOC_Os01g46690	NA	NA	0	OK	0.0818216	OK	0.0651112	OK	0	OK	0	OK	0.246947	OK
chr1:26591954-26599634	LOC_Os01g46700	ATX4	SET domain protein 16	7.94001	OK	8.82932	OK	6.30237	OK	6.86308	OK	6.64077	OK	6.71268	OK
chr1:26601941-26603289	NA	NA	NA	54.0064	OK	41.4474	OK	39.8639	OK	34.7321	OK	44.1441	OK	36.1579	OK
chr1:26603622-26605068	NA	NA	NA	28.4711	OK	31.0447	OK	20.172	OK	22.5548	OK	23.8957	OK	22.7577	OK
chr1:26605309-26608402	NA	NA	NA	5.34458	OK	4.79789	OK	2.97527	OK	3.69465	OK	4.45127	OK	3.68221	OK
chr1:26611798-26618704	LOC_Os01g46720	ORG1	OBP3-responsive gene 1	8.79325	OK	7.98467	OK	7.72193	OK	16.2964	OK	15.9549	OK	23.7622	OK
chr1:26619461-26620234	LOC_Os01g46730	NA	NA	0	OK	0	OK	0	OK	0	OK	0	OK	0	OK
chr1:26622828-26624411	LOC_Os01g46740	NA	NA	0	OK	0	OK	0	OK	0	OK	0	OK	0	OK
chr1:26628888-26636949	LOC_Os01g46750	LACS4	AMP-dependent synthetase and ligase family protein	31.1982	OK	27.4278	OK	27.9225	OK	30.2429	OK	32.7625	OK	30.5732	OK
chr1:26652943-26658313	LOC_Os01g46760	HAI3	highly ABA-induced PP2C gene 3	1.82187	OK	1.15267	OK	2.14523	OK	1.59078	OK	2.16555	OK	1.97284	OK
chr1:26686936-26688416	LOC_Os01g46800	AtWRKY41	WRKY family transcription factor	1.94022	OK	2.09531	OK	1.84104	OK	1.24641	OK	0.611772	OK	1.42028	OK
chr1:26717833-26722446	LOC_Os01g46840	NA	NA	3.52741	OK	3.54666	OK	2.95927	OK	3.48731	OK	3.11112	OK	3.63751	OK
chr1:26722727-26724919	LOC_Os01g46850	AGP16	arabinogalactan protein 16	0	OK	0	OK	0.115293	OK	0	OK	0	OK	0	OK
chr1:26790275-26791669	LOC_Os01g46940	SBH2	sphingoid base hydroxylase 2	0	OK	0	OK	0	OK	0	OK	0	OK	0	OK
chr1:26791753-26795939	LOC_Os01g46950	NA	Galactose mutarotase-like superfamily protein	0.520084	OK	0.357098	OK	0.179734	OK	0.283561	OK	0.43347	OK	0.504208	OK
chr1:26811848-26816727	LOC_Os01g46980	VHA-E3	vacuolar H+-ATPase subunit E isoform 3	125.002	OK	128.6	OK	142.844	OK	134.943	OK	143.393	OK	145.373	OK
chr1:26862080-26863434	LOC_Os01g47040	NA	Calcium-dependent lipid-binding (CaLB domain) family protein	1.57184	OK	2.13726	OK	2.03683	OK	2.26984	OK	1.71889	OK	0.996175	OK
chr1:26872216-26875033	LOC_Os01g47050	HS	Galactose oxidase/kelch repeat superfamily protein	1.68641	OK	2.05225	OK	2.12382	OK	1.75871	OK	2.03245	OK	2.2121	OK
chr1:26885483-26886754	LOC_Os01g47070	ATCHIA	chitinase A	91.8253	OK	94.5041	OK	150.867	OK	171.495	OK	183.954	OK	180.948	OK
chr1:26912596-26919632	LOC_Os01g47110	NA	NA	2.73378	OK	0.792341	OK	0.774221	OK	1.51429	OK	1.00243	OK	2.49695	OK
chr1:26971639-26973631	LOC_Os01g47190	NA	Phosphoglycerate mutase family protein	11.5459	OK	16.6549	OK	16.5466	OK	8.46438	OK	8.742	OK	10.0913	OK
chr1:27004252-27008038	LOC_Os01g47256	NA	PNAS-3 related	3.29799	OK	3.68641	OK	3.96918	OK	3.65887	OK	2.56945	OK	2.83498	OK
chr1:27008561-27012114	LOC_Os01g47262	AMSH1	associated molecule with the SH3 domain of STAM 1	32.2354	OK	32.3577	OK	28.8696	OK	26.1177	OK	23.9709	OK	27.1627	OK
chr1:27013736-27014866	LOC_Os01g47270	NA	Protein of unknown function (DUF1645)	3.40114	OK	5.90307	OK	9.76706	OK	7.51739	OK	8.09342	OK	3.67177	OK
chr1:27017450-27021637	LOC_Os01g47280	NA	NA	1.524	OK	0.809917	OK	1.81153	OK	2.90102	OK	3.17132	OK	4.30947	OK
chr1:27017450-27021637	LOC_Os01g47280	NA	NA	0.232875	OK	0	OK	0.20525	OK	0.591611	OK	0.79743	OK	1.08302	OK
chr1:27031778-27032719	LOC_Os01g47290	NA	NA	0.202491	OK	0	OK	0.183638	OK	0.379126	OK	0.253533	OK	0.810517	OK
chr1:27037636-27038583	LOC_Os01g47310	NA	NA	0	OK	0	OK	0	OK	0	OK	0	OK	0	OK
chr1:27041790-27044486	LOC_Os01g47330	RPL12-C	ribosomal protein L12-C	342.764	OK	377.968	OK	380.353	OK	462.269	OK	400.306	OK	431.38	OK
chr1:27062490-27064279	LOC_Os01g47370	ATRL6	RAD-like 6	2.22093	OK	1.25117	OK	2.26324	OK	0.0828148	OK	0	OK	0.0369647	OK
chr1:27067607-27069016	LOC_Os01g47380	NA	NA	0	OK	0	OK	0	OK	0	OK	0	OK	0	OK
chr1:27081805-27085681	LOC_Os01g47400	NA	Glycosyl hydrolase superfamily protein	28.7224	OK	38.6445	OK	30.0966	OK	57.3037	OK	64.7721	OK	61.4611	OK
chr1:27095457-27100314	LOC_Os01g47420	NA	Transcriptional coactivator/pterin dehydratase	13.1905	OK	12.2751	OK	20.4006	OK	8.63896	OK	11.8458	OK	9.04738	OK
chr1:27115661-27121178	LOC_Os01g47450	NA	Peptidase S41 family protein	35.384	OK	34.9261	OK	32.4777	OK	27.7218	OK	27.0117	OK	25.7076	OK
chr1:27123485-27129401	LOC_Os01g47460	NA	Magnesium transporter CorA-like family protein	4.04727	OK	4.57215	OK	3.4427	OK	4.08198	OK	3.74618	OK	4.28726	OK
chr1:27142275-27142509	LOC_Os01g47480	NA	NA	0	OK	0	OK	0	OK	0	OK	9.99861	OK	0	OK
chr1:27144906-27149034	LOC_Os01g47490	NA	cAMP-regulated phosphoprotein 19-related protein	17.0056	OK	14.8721	OK	22.3497	OK	43.6832	OK	44.3908	OK	45.4649	OK
chr1:27151991-27153258	LOC_Os01g47500	NA	NA	0	OK	0	OK	0	OK	0	OK	0	OK	0	OK
chr1:27159276-27162221	LOC_Os01g47520	NA	NA	0	OK	0	OK	0	OK	0	OK	0	OK	0	OK
chr1:27171286-27178431	LOC_Os01g47530	ATMPK20	MAP kinase 20	34.7465	OK	35.0247	OK	30.478	OK	33.6063	OK	31.8236	OK	36.0159	OK
chr1:27185632-27191256	LOC_Os01g47550	NA	pfkB-like carbohydrate kinase family protein	29.62	OK	28.6943	OK	26.8267	OK	31.6729	OK	33.2081	OK	29.2321	OK
chr1:27196416-27200990	LOC_Os01g47560	ATWRKY28	WRKY DNA-binding protein 28	35.1952	OK	18.7029	OK	30.6708	OK	38.3481	OK	32.0254	OK	51.1683	OK
chr1:27196416-27200990	LOC_Os01g47560	ATWRKY28	WRKY DNA-binding protein 28	0.867726	OK	0.940059	OK	0.334834	OK	0.767063	OK	0.56357	OK	1.0622	OK
chr1:27220792-27221485	LOC_Os01g47570	NA	NA	4.26534	OK	2.25598	OK	5.83541	OK	3.36903	OK	0.710737	OK	1.81023	OK
chr1:27236508-27239919	LOC_Os01g47600	NA	HMG-box (high mobility group) DNA-binding family protein	8.0201	OK	7.13481	OK	10.8961	OK	4.62956	OK	7.00613	OK	5.39856	OK
chr1:27242784-27243421	NA	NA	NA	0.792987	OK	1.83897	OK	2.12869	OK	0.911694	OK	1.38043	OK	1.04435	OK
chr1:27246228-27248016	LOC_Os01g47630	NA	NA	1.71274	OK	1.92973	OK	2.2607	OK	1.93638	OK	1.81275	OK	3.24085	OK
chr1:27248159-27250088	LOC_Os01g47635	NA	Cytochrome b561/ferric reductase transmembrane protein family	2.28171	OK	2.65352	OK	2.31799	OK	0.563987	OK	0.88055	OK	0.971011	OK
chr1:27257380-27266486	LOC_Os01g47650	EMB258	vacuoleless1 (VCL1)	9.32966	OK	9.0841	OK	7.32662	OK	8.36411	OK	9.24451	OK	8.97692	OK
chr1:27281256-27281990	LOC_Os01g47700	NA	NA	11.3028	OK	15.2413	OK	14.1016	OK	17.8919	OK	37.7548	OK	12.8509	OK
chr1:27301426-27303025	LOC_Os01g47730	AtRABA1f	RAB GTPase homolog A1F	20.991	OK	27.7713	OK	27.4587	OK	17.5716	OK	15.667	OK	14.6122	OK
chr1:27312996-27314433	LOC_Os01g47745	NA	NA	0	OK	0	OK	0.0162206	OK	0	OK	0	OK	0	OK
chr1:27317394-27321710	LOC_Os01g47750	ATU2AF35B	Zinc finger C-x8-C-x5-C-x3-H type family protein	3.66852	OK	0.591828	OK	1.35251	OK	0.216592	OK	0.223007	OK	0.815068	OK
chr1:27317394-27321710	LOC_Os01g47750	ATU2AF35B	Zinc finger C-x8-C-x5-C-x3-H type family protein	0.744065	OK	0.617725	OK	0.585703	OK	0.350582	OK	0.257303	OK	0.484237	OK
chr1:27336259-27339363	LOC_Os01g47770	NA	HSP20-like chaperones superfamily protein	34.104	OK	36.4967	OK	36.0341	OK	41.9166	OK	44.019	OK	42.1707	OK
chr1:27355749-27363861	LOC_Os01g47800	NA	P-loop containing nucleoside triphosphate hydrolases superfamily protein	4.06615	OK	5.10909	OK	3.35471	OK	4.17326	OK	4.26744	OK	3.78886	OK
chr1:27385763-27390948	LOC_Os01g47840	NA	lectin protein kinase family protein	3.98108	OK	4.23966	OK	2.92387	OK	3.36828	OK	2.88168	OK	2.9158	OK
chr1:27423465-27423861	LOC_Os01g47910	NA	NA	0.981786	OK	1.08363	OK	1.11707	OK	0	OK	1.40212	OK	0	OK
chr1:27430988-27431681	NA	NA	NA	1.3185	OK	0.417913	OK	0.679707	OK	2.77492	OK	2.66008	OK	2.80291	OK
chr1:27432071-27432290	LOC_Os01g47930	NA	NA	0	OK	7.5605	OK	0	OK	0	OK	0	OK	0	OK
chr1:27482805-27486965	LOC_Os01g48010	NA	NA	0.236288	OK	0.218246	OK	0.10444	OK	0.0584344	OK	0.117179	OK	0.136186	OK
chr1:27490244-27492944	LOC_Os01g48030	NA	NA	0.610815	OK	1.00931	OK	0.283709	OK	1.93472	OK	0.746868	OK	0.37421	OK
chr1:27532912-27533557	LOC_Os01g48080	NA	NA	0	OK	0	OK	0	OK	0	OK	0	OK	0	OK
chr1:27540967-27541465	LOC_Os01g48100	NA	NA	0	OK	0.593863	OK	0	OK	1.22136	OK	0	OK	0.654696	OK
chr1:27542417-27542952	LOC_Os01g48110	NA	NA	0	OK	0	OK	11.4844	OK	0	OK	0	OK	0	OK
chr1:27556007-27560681	LOC_Os01g48130	ANAC073	NAC domain containing protein 73	0.695615	OK	0.429383	OK	0.346351	OK	0.637146	OK	0.53285	OK	0.486451	OK
chr1:27556007-27560681	LOC_Os01g48130	ANAC073	NAC domain containing protein 73	0.565474	OK	0.414598	OK	0.335929	OK	0.472482	OK	0.58079	OK	0.768109	OK
chr1:27565831-27570473	LOC_Os01g48140	NA	Pentatricopeptide repeat (PPR) superfamily protein	0.551738	OK	0.88537	OK	0.716428	OK	0.449055	OK	0.612967	OK	0.534638	OK
chr1:27571203-27571945	LOC_Os01g48150	NA	NA	0	OK	0	OK	0	OK	0	OK	0	OK	0	OK
chr1:27577810-27578448	LOC_Os01g48160	NA	NA	0	OK	0	OK	0	OK	0	OK	0	OK	0	OK
chr1:27582147-27583129	LOC_Os01g48170	NA	Homeodomain-like transcriptional regulator	3.41274	OK	4.88417	OK	2.39537	OK	8.02631	OK	5.16833	OK	5.72832	OK
chr1:27587376-27598835	LOC_Os01g48180	NA	Homeodomain-like transcriptional regulator	6.03672	OK	6.54966	OK	4.08966	OK	6.84765	OK	7.58625	OK	7.22584	OK
chr1:27601486-27604926	LOC_Os01g48190	NA	Drought-responsive family protein	27.1226	OK	31.2992	OK	27.7061	OK	31.7413	OK	30.2952	OK	31.6766	OK
chr1:27605912-27612364	LOC_Os01g48200	ATGSL05	glucan synthase-like 5	14.3571	OK	15.6988	OK	10.993	OK	13.0311	OK	15.5733	OK	15.0015	OK
chr1:27624619-27630362	LOC_Os01g48210	NA	Nucleotidyltransferase family protein	10.7142	OK	9.47654	OK	9.86807	OK	7.49011	OK	8.17708	OK	8.14429	OK
chr1:27656260-27658078	LOC_Os01g48250	NA	F-box family protein	2.26964	OK	2.01636	OK	1.98412	OK	3.79872	OK	3.50398	OK	2.13655	OK
chr1:27676500-27677028	LOC_Os01g48290	NA	Dof-type zinc finger DNA-binding family protein	0.498074	OK	0	OK	1.56198	OK	0	OK	1.35494	OK	1.8212	OK
chr1:27714539-27715319	LOC_Os01g48360	NA	NA	3.5654	OK	3.08613	OK	4.83824	OK	4.0125	OK	3.23732	OK	3.03046	OK
chr1:27716187-27721217	LOC_Os01g48370	AtTLP7	tubby like protein 7	0.931259	OK	0.912823	OK	0.548992	OK	0.767278	OK	0.794337	OK	0.875988	OK
chr1:27725323-27732481	LOC_Os01g48380	EMB2279	pentatricopeptide (PPR) repeat-containing protein	20.9881	OK	21.9266	OK	19.6227	OK	16.4507	OK	17.4721	OK	16.7851	OK
chr1:27733408-27739844	LOC_Os01g48390	MRH1	Leucine-rich repeat protein kinase family protein	16.0331	OK	18.119	OK	15.1233	OK	15.3942	OK	15.5937	OK	15.3151	OK
chr1:27740678-27740900	LOC_Os01g48400	NA	NA	0	OK	0	OK	0	OK	0	OK	0	OK	0	OK
chr1:27742225-27745236	LOC_Os01g48410	ATROPGEF9	RHO guanyl-nucleotide exchange factor 9	0	OK	0	OK	0	OK	0	OK	0	OK	0	OK
chr1:27777505-27782266	LOC_Os01g48444	IAA8	indoleacetic acid-induced protein 8	71.7817	OK	71.8905	OK	72.5905	OK	59.6089	OK	60.5671	OK	69.9694	OK
chr1:27785697-27786211	LOC_Os01g48470	NA	NA	0	OK	0	OK	0	OK	0	OK	0	OK	0	OK
chr1:27801412-27802497	LOC_Os01g48500	NA	NA	181.235	OK	132.446	OK	178.58	OK	114.384	OK	120.184	OK	120.756	OK
chr1:27826972-27828097	LOC_Os01g48525	NA	NA	0.0556587	OK	0	OK	0	OK	0	OK	0	OK	0	OK
chr1:27833882-27836804	LOC_Os01g48530	NA	NA	5.25888	OK	3.50021	OK	4.09917	OK	2.03566	OK	1.19404	OK	2.02222	OK
chr1:27840204-27842391	LOC_Os01g48540	NA	glyoxal oxidase-related protein	0	OK	0.347737	OK	0	OK	0.259797	OK	0	OK	0	OK
chr1:27852464-27855997	LOC_Os01g48570	NA	NA	0.792029	OK	0.681326	OK	0.471569	OK	0.516281	OK	0.430512	OK	0.906315	OK
chr1:27857947-27862131	LOC_Os01g48580	PFU1	ubiquitin-conjugating enzyme 25	0	OK	0	OK	0	OK	0	OK	0	OK	0	OK
chr1:27867157-27867878	NA	NA	NA	0.225664	OK	0.357299	OK	0.952148	OK	0.542194	OK	0.414369	OK	0.523863	OK
chr1:27868717-27871847	LOC_Os01g48610	NA	Protein of unknown function (DUF2921)	4.74474	OK	4.22615	OK	3.93284	OK	4.11678	OK	3.47018	OK	3.69907	OK
chr1:27875638-27878460	LOC_Os01g48620	NA	Protein of unknown function (DUF2921)	5.87271	OK	5.57908	OK	5.61505	OK	1.73957	OK	1.77438	OK	1.77498	OK
chr1:27883019-27886068	LOC_Os01g48640	NA	Protein of unknown function (DUF2921)	3.69735	OK	3.13049	OK	2.64674	OK	2.50248	OK	2.31626	OK	2.78881	OK
chr1:27896353-27899318	LOC_Os01g48660	NA	Protein of unknown function (DUF2921)	0.128908	OK	0.323726	OK	0.244664	OK	1.19305	OK	0.744956	OK	0.699305	OK
chr1:27906607-27920980	LOC_Os01g48680	ATCCH1	two-pore channel 1	1.63394	OK	1.3977	OK	1.02583	OK	1.20237	OK	1.31529	OK	1.21283	OK
chr1:27922229-27924368	LOC_Os01g48690	NA	"chloroplast 30S ribosomal protein S20, putative"	287.219	OK	350.765	OK	365.568	OK	329.957	OK	321.017	OK	331.043	OK
chr1:27934171-27934990	NA	NA	NA	1.82876	OK	2.42626	OK	3.14851	OK	2.31943	OK	2.67193	OK	2.96894	OK
chr1:27938767-27947047	LOC_Os01g48720	NA	RNA polymerase III subunit RPC82 family protein	12.1885	OK	10.3048	OK	11.2477	OK	9.66429	OK	10.7848	OK	9.21175	OK
chr1:27956652-27959959	LOC_Os01g48740	NA	Eukaryotic aspartyl protease family protein	4.33371	OK	7.17665	OK	4.75715	OK	4.92117	OK	3.71824	OK	5.57828	OK
chr1:27960361-27961544	LOC_Os01g48750	NA	Eukaryotic aspartyl protease family protein	22.3447	OK	19.9115	OK	20.9655	OK	16.171	OK	25.0792	OK	20.5299	OK
chr1:27961738-27965444	LOC_Os01g48760	NA	NA	34.5855	OK	23.1177	OK	50.1006	OK	29.6206	OK	41.4827	OK	33.5271	OK
chr1:27965532-27968117	LOC_Os01g48770	NA	Zinc-binding ribosomal protein family protein	5.00603	OK	4.94212	OK	6.75962	OK	4.89245	OK	5.56567	OK	5.4405	OK
chr1:27983687-27990383	LOC_Os01g48790	ECT8	evolutionarily conserved C-terminal region 8	32.838	OK	28.7573	OK	23.6949	OK	39.2525	OK	44.7382	OK	40.2793	OK
chr1:27995791-27997546	LOC_Os01g48800	ATPUP4	purine permease 4	1.99053	OK	1.8013	OK	1.97433	OK	0.913638	OK	0.426416	OK	0.902553	OK
chr1:28009025-28011895	LOC_Os01g48810	TAF11	TBP-associated factor 11	58.412	OK	46.3995	OK	65.6356	OK	50.7131	OK	61.5963	OK	51.0148	OK
chr1:28012392-28014989	LOC_Os01g48820	NA	NA	11.8298	OK	13.084	OK	17.2599	OK	10.7031	OK	10.382	OK	9.82031	OK
chr1:28054937-28067159	LOC_Os01g48900	ADL1	dynamin-like protein	0.0865643	OK	0.0512573	OK	0.132349	OK	0.386917	OK	0.130534	OK	0.172659	OK
chr1:28070678-28076428	LOC_Os01g48920	ATATG6	AUTOPHAGY 6	1.35476	OK	0.819102	OK	1.17838	OK	0.74834	OK	1.13612	OK	1.33129	OK
chr1:28080391-28083388	LOC_Os01g48930	NA	Ubiquitin-like superfamily protein	65.7918	OK	64.5127	OK	65.6894	OK	54.1766	OK	51.7254	OK	47.0411	OK
chr1:28084260-28086409	LOC_Os01g48940	NA	NA	87.8901	OK	87.7087	OK	118.207	OK	24.5787	OK	34.8645	OK	28.3747	OK
chr1:28109657-28113759	LOC_Os01g48970	NA	NA	0	OK	0	OK	0	OK	0	OK	0	OK	0	OK
chr1:28126574-28130277	LOC_Os01g48990	NA	P-loop containing nucleoside triphosphate hydrolases superfamily protein	64.3244	OK	65.8587	OK	75.5833	OK	46.6123	OK	39.9419	OK	47.6205	OK
chr1:28136366-28143360	LOC_Os01g49000	AAA1	P-loop containing nucleoside triphosphate hydrolases superfamily protein	32.7235	OK	35.2611	OK	28.3793	OK	33.2284	OK	33.0688	OK	32.7062	OK
chr1:28153637-28154516	NA	NA	NA	2.96311	OK	3.43422	OK	3.39471	OK	4.32418	OK	7.22939	OK	5.67242	OK
chr1:28161731-28166115	LOC_Os01g49010	ATORC4	origin recognition complex subunit 4	2.00235	OK	2.64989	OK	2.20015	OK	2.22175	OK	2.76878	OK	1.87974	OK
chr1:28166403-28172563	LOC_Os01g49024	NA	phosphatidyl serine synthase family protein	0.68361	OK	1.03737	OK	0.556538	OK	0.73742	OK	0.847023	OK	0.957414	OK
chr1:28166403-28172563	LOC_Os01g49024	NA	phosphatidyl serine synthase family protein	0.652794	OK	0.254324	OK	0.219199	OK	0.393907	OK	1.32401	OK	0.502004	OK
chr1:28173826-28176118	LOC_Os01g49026	NA	Rab5-interacting family protein	124.989	OK	95.5358	OK	175.4	OK	130.884	OK	141.534	OK	131.265	OK
chr1:28176742-28177756	LOC_Os01g49030	NA	"Protein of unknown function, DUF599"	3.71385	OK	3.51778	OK	4.74431	OK	4.5705	OK	2.26906	OK	3.28127	OK
chr1:28180867-28181677	LOC_Os01g49050	NA	NA	0	OK	0	OK	0	OK	0	OK	0	OK	0	OK
chr1:28187852-28193358	LOC_Os01g49060	NA	Protein prenylyltransferase superfamily protein	10.6538	OK	11.612	OK	9.72288	OK	9.83915	OK	9.12964	OK	9.68139	OK
chr1:28197979-28198294	LOC_Os01g49070	NA	NA	0	OK	1.49419	OK	0	OK	0	OK	0	OK	0	OK
chr1:28209111-28210954	LOC_Os01g49080	NA	NA	0	OK	0	OK	0	OK	0	OK	0	OK	0	OK
chr1:28231416-28238634	LOC_Os01g49110	NA	Protein prenylyltransferase superfamily protein	4.40043	OK	4.65393	OK	3.58663	OK	4.00922	OK	3.52922	OK	3.51767	OK
chr1:28246606-28248021	LOC_Os01g49154	NA	NA	0	OK	0.371754	OK	0	OK	0	OK	0.219119	OK	0	OK
chr1:28249919-28251516	LOC_Os01g49160	AtMYB36	myb domain protein 36	11.0285	OK	9.51957	OK	12.3291	OK	11.1075	OK	14.0938	OK	12.509	OK
chr1:28277698-28282019	LOC_Os01g49190	NA	ATP synthase alpha/beta family protein	102.864	OK	120.319	OK	112.379	OK	135.871	OK	136.3	OK	141.881	OK
chr1:28282812-28287096	LOC_Os01g49200	ATMAP65-3	Microtubule associated protein (MAP65/ASE1) family protein	27.0557	OK	23.7164	OK	18.9539	OK	31.3897	OK	36.2	OK	27.7939	OK
chr1:28289375-28290276	LOC_Os01g49210	NA	NA	1.73983	OK	1.88681	OK	3.64839	OK	5.49697	OK	3.95805	OK	3.81734	OK
chr1:28295089-28299999	LOC_Os01g49219	NA	NA	10.0687	OK	8.06081	OK	5.7789	OK	5.39996	OK	4.60678	OK	4.85692	OK
chr1:28303269-28304839	LOC_Os01g49230	UGT84A1	UDP-Glycosyltransferase superfamily protein	1.90171	OK	1.51774	OK	2.90814	OK	4.01272	OK	6.05252	OK	5.25611	OK
chr1:28307651-28309500	LOC_Os01g49240	UGT84A1	UDP-Glycosyltransferase superfamily protein	0.265915	OK	1.28306	OK	1.31711	OK	0.311368	OK	0.5016	OK	0.946716	OK
chr1:28312053-28317274	LOC_Os01g49250	AR401	S-adenosyl-L-methionine-dependent methyltransferases superfamily protein	14.8409	OK	15.296	OK	15.9647	OK	18.7143	OK	18.7914	OK	16.9047	OK
chr1:28319211-28321172	LOC_Os01g49260	NA	NA	0	OK	0	OK	0.107319	OK	0.0665959	OK	0	OK	0.0636377	OK
chr1:28322660-28324988	LOC_Os01g49270	NA	Tetratricopeptide repeat (TPR)-like superfamily protein	0	OK	0	OK	0	OK	0.28596	OK	0.145001	OK	0.141829	OK
chr1:28330799-28333392	LOC_Os01g49290	ATARCA	Transducin/WD40 repeat-like superfamily protein	821.292	OK	922.629	OK	865.129	OK	942.647	OK	1092.17	OK	986.85	OK
chr1:28342640-28343591	NA	NA	NA	3.23517	OK	3.22779	OK	3.59649	OK	0.573254	OK	0.571971	OK	0.272346	OK
chr1:28345841-28351050	LOC_Os01g49310	NA	NA	29.1535	OK	29.3039	OK	27.2911	OK	17.0309	OK	16.8412	OK	19.6506	OK
chr1:28364037-28370532	LOC_Os01g49330	pde194	"formyltransferase, putative"	26.3099	OK	27.6053	OK	24.8511	OK	19.8096	OK	22.6409	OK	22.5995	OK
chr1:28403601-28404693	LOC_Os01g49390	ATIPT1	isopentenyltransferase 1	0	OK	0.665817	OK	0.591524	OK	0.247813	OK	0.25172	OK	0.494683	OK
chr1:28417292-28418440	LOC_Os01g49410	NA	Protein of unknown function (DUF1639)	3.34084	OK	3.79494	OK	2.55724	OK	2.85171	OK	2.93699	OK	4.09346	OK
chr1:28431912-28433406	LOC_Os01g49440	NA	Protein of unknown function (DUF1639)	7.36051	OK	9.18268	OK	9.8134	OK	8.03293	OK	7.69643	OK	9.15705	OK
chr1:28444492-28444948	LOC_Os01g49460	UGT73C6	UDP-glucosyl transferase 73C6	0	OK	0	OK	0	OK	0	OK	0	OK	0	OK
chr1:28467689-28471172	LOC_Os01g49490	NA	NA	0.310775	OK	0.213405	OK	0.26323	OK	0.198002	OK	0.274656	OK	0.269966	OK
chr1:28479273-28496267	LOC_Os01g49510	NA	alpha/beta-Hydrolases superfamily protein	1.78312	OK	1.94163	OK	1.6374	OK	1.97138	OK	1.92775	OK	2.24385	OK
chr1:28498622-28501087	LOC_Os01g49550	NA	NA	0	OK	0	OK	0	OK	0	OK	0	OK	0	OK
chr1:28513096-28517569	LOC_Os01g49580	NA	Protein kinase superfamily protein	0	OK	0	OK	0	OK	0	OK	0	OK	0	OK
chr1:28522159-28523748	LOC_Os01g49600	NA	Protein kinase superfamily protein	0	OK	0	OK	0	OK	0	OK	0	OK	0.0696807	OK
chr1:28524005-28534608	LOC_Os01g49614	NA	Protein kinase superfamily protein	2.33158	OK	1.96503	OK	1.58865	OK	1.85766	OK	1.40386	OK	1.02468	OK
chr1:28534820-28536500	LOC_Os01g49630	NA	NA	0	OK	0	OK	0	OK	0.142469	OK	0.155894	OK	0.282246	OK
chr1:28539993-28541254	LOC_Os01g49660	NA	Reticulon family protein	1.33559	OK	1.2444	OK	1.55448	OK	1.26233	OK	0.94687	OK	1.566	OK
chr1:28555934-28560699	LOC_Os01g49690	NA	Calcineurin-like metallo-phosphoesterase superfamily protein	41.081	OK	44.4287	OK	39.8157	OK	43.6272	OK	44.7452	OK	43.2404	OK
chr1:28572036-28572923	LOC_Os01g49730	NA	NA	0	OK	0	OK	0	OK	0	OK	0	OK	0	OK
chr1:28573132-28575675	LOC_Os01g49740	NA	Plant protein of unknown function (DUF827)	30.3593	OK	30.7102	OK	27.4938	OK	25.7596	OK	28.9464	OK	22.9221	OK
chr1:28578099-28586527	LOC_Os01g49760	NA	"Uncharacterised conserved protein UCP031088, alpha/beta hydrolase"	5.06128	OK	4.77584	OK	3.88094	OK	5.29981	OK	5.40982	OK	5.05045	OK
chr1:28589948-28590449	LOC_Os01g49780	NA	NA	0	OK	0	OK	0	OK	0	OK	0	OK	0	OK
chr1:28596980-28598055	LOC_Os01g49800	NA	NA	0	OK	0	OK	0	OK	0	OK	0	OK	0	OK
chr1:28599294-28600245	LOC_Os01g49810	NA	NA	0	OK	0	OK	0	OK	0	OK	0	OK	0	OK
chr1:28605062-28608214	LOC_Os01g49820	ATLPP2	lipid phosphate phosphatase 2	6.17633	OK	4.58456	OK	6.37516	OK	4.04053	OK	4.2547	OK	3.86016	OK
chr1:28650780-28652885	LOC_Os01g49880	NA	NA	0	OK	0	OK	0	OK	0	OK	0	OK	0	OK
chr1:28664953-28668106	LOC_Os01g49910	NA	Leucine-rich repeat protein kinase family protein	1.45305	OK	0.871111	OK	1.29088	OK	1.0712	OK	0.885629	OK	1.2404	OK
chr1:28669478-28673568	LOC_Os01g49920	NA	Leucine-rich repeat protein kinase family protein	0.250868	OK	0.157676	OK	0.0711119	OK	0.133255	OK	0.119545	OK	0.0943493	OK
chr1:28728976-28735072	LOC_Os01g50010	NA	ENTH/ANTH/VHS superfamily protein	35.7	OK	33.3785	OK	27.1633	OK	36.4214	OK	34.4769	OK	36.9964	OK
chr1:28739986-28744762	NA	NA	NA	29.5631	OK	28.3647	OK	31.6371	OK	25.8355	OK	27.3002	OK	28.6299	OK
chr1:28746511-28751346	LOC_Os01g50040	NA	"Core-2/I-branching beta-1,6-N-acetylglucosaminyltransferase family protein"	7.77177	OK	5.90593	OK	6.35159	OK	7.50401	OK	6.5048	OK	7.0709	OK
chr1:28752054-28755585	LOC_Os01g50050	FPS2	farnesyl diphosphate synthase 2	1.66887	OK	1.00576	OK	0.852493	OK	0.762436	OK	0.88214	OK	0.77617	OK
chr1:28756046-28759294	LOC_Os01g50060	NA	Pyridoxal-5\'-phosphate-dependent enzyme family protein	0.275122	OK	0.371315	OK	0.303556	OK	0.394025	OK	0.316023	OK	0.426361	OK
chr1:28768975-28769426	LOC_Os01g50070	PGP5	P-glycoprotein 5	4.98776	OK	1.79623	OK	9.91693	OK	6.35236	OK	12.1608	OK	3.65941	OK
chr1:28774280-28780365	LOC_Os01g50080	ABCB4	ATP binding cassette subfamily B4	1.96866	OK	1.98039	OK	1.91156	OK	2.92118	OK	3.04803	OK	3.09343	OK
chr1:28796515-28797732	LOC_Os01g50110	ATMYB5	myb domain protein 5	0.502199	OK	0.97454	OK	0.487811	OK	0.303983	OK	1.43689	OK	0.30116	OK
chr1:28798873-28804461	LOC_Os01g50120	NA	NA	3.74304	OK	3.34345	OK	3.58026	OK	3.4609	OK	3.13292	OK	3.18813	OK
chr1:28823519-28824243	NA	NA	NA	1.84911	OK	2.70705	OK	1.43835	OK	2.24178	OK	3.12843	OK	2.1261	OK
chr1:28825744-28832656	LOC_Os01g50160	PGP11	P-glycoprotein 11	7.27834	OK	6.62308	OK	5.78214	OK	6.36554	OK	8.33321	OK	6.86448	OK
chr1:28835242-28836885	LOC_Os01g50170	NA	Eukaryotic aspartyl protease family protein	7.32793	OK	9.26929	OK	15.5753	OK	4.36403	OK	3.6038	OK	4.00075	OK
chr1:28885408-28890942	LOC_Os01g50320	NA	SWAP (Suppressor-of-White-APricot)/surp domain-containing protein	14.5545	OK	13.2529	OK	11.3095	OK	11.0026	OK	11.2237	OK	12.32	OK
chr1:28913374-28915902	LOC_Os01g50360	NA	"Nascent polypeptide-associated complex (NAC), alpha subunit family protein"	1.08216	OK	0.617062	OK	0.465072	OK	0.201021	OK	0.0699409	OK	0.128628	OK
chr1:28921497-28923085	LOC_Os01g50370	MAPKKK16	mitogen-activated protein kinase kinase kinase 16	3.13485	OK	3.76338	OK	4.21528	OK	2.58254	OK	2.9174	OK	2.66399	OK
chr1:28933844-28935210	LOC_Os01g50400	MAPKKK16	mitogen-activated protein kinase kinase kinase 16	2.51176	OK	1.94271	OK	1.60551	OK	0.905418	OK	1.86387	OK	0.897264	OK
chr1:28952181-28953804	LOC_Os01g50430	NA	NA	0	OK	0	OK	0	OK	0	OK	0	OK	0	OK
chr1:28955682-28957041	LOC_Os01g50440	NA	AWPM-19-like family protein	4.28497	OK	8.26943	OK	11.2321	OK	5.84574	OK	7.84363	OK	7.6161	OK
chr1:28970631-28974473	LOC_Os01g50450	NA	NA	10.8507	OK	12.9201	OK	11.4512	OK	12.1762	OK	9.74663	OK	11.3241	OK
chr1:28975562-28977354	LOC_Os01g50460	NA	Nodulin MtN3 family protein	1.20742	OK	1.25612	OK	0.709759	OK	2.10837	OK	2.33583	OK	2.30817	OK
chr1:28978118-28983868	LOC_Os01g50470	NA	Regulator of chromosome condensation (RCC1) family protein	1.01801	OK	0.679708	OK	0.700318	OK	1.15158	OK	1.27403	OK	0.97629	OK
chr1:28991233-28993285	LOC_Os01g50490	CYP706A4	"cytochrome P450, family 706, subfamily A, polypeptide 4"	0	OK	0	OK	0	OK	0	OK	0	OK	0	OK
chr1:29020843-29021337	LOC_Os01g50520	CYP711A1	"cytochrome P450, family 711, subfamily A, polypeptide 1"	0	OK	0	OK	0	OK	0	OK	0	OK	0	OK
chr1:29024350-29025826	LOC_Os01g50530	CYP711A1	"cytochrome P450, family 711, subfamily A, polypeptide 1"	0	OK	0	OK	0	OK	0	OK	0	OK	0	OK
chr1:29036370-29037271	LOC_Os01g50570	CYP711A1	"cytochrome P450, family 711, subfamily A, polypeptide 1"	0	OK	0	OK	0	OK	0	OK	0	OK	0	OK
chr1:29039998-29041364	LOC_Os01g50580	CYP711A1	"cytochrome P450, family 711, subfamily A, polypeptide 1"	0	OK	0	OK	0	OK	0	OK	0	OK	0	OK
chr1:29045048-29047994	LOC_Os01g50590	CYP711A1	"cytochrome P450, family 711, subfamily A, polypeptide 1"	0.0684255	OK	0	OK	0	OK	0.163354	OK	0.173253	OK	0.08073	OK
chr1:29049480-29050034	LOC_Os01g50600	NA	NA	0	OK	0	OK	0	OK	0	OK	0	OK	0	OK
chr1:29066656-29072196	LOC_Os01g50616	NA	Sec14p-like phosphatidylinositol transfer family protein	0.163551	OK	0.568437	OK	0.486846	OK	0	OK	1.75034	OK	0.946088	OK
chr1:29104883-29109135	LOC_Os01g50680	ATSBT5.4	Subtilase family protein	0.0742817	OK	0.410179	OK	0.287783	OK	0.267485	OK	0.658712	OK	0.264532	OK
chr1:29109935-29119362	LOC_Os01g50690	NA	Transducin/WD40 repeat-like superfamily protein	5.79977	OK	5.88596	OK	4.60997	OK	4.94673	OK	4.92508	OK	4.78256	OK
chr1:29119760-29124636	LOC_Os01g50700	NA	DNAJ heat shock N-terminal domain-containing protein	0.0293571	OK	0.0672027	OK	0.130846	OK	0.181502	OK	0.183125	OK	0.13688	OK
chr1:29130928-29131729	LOC_Os01g50710	NA	NA	0	OK	0	OK	0	OK	0	OK	0	OK	0	OK
chr1:29145692-29148106	LOC_Os01g50730	PAPS2	poly(A) polymerase 2	2.5627	OK	2.1283	OK	2.06758	OK	0.597835	OK	0.500234	OK	1.05259	OK
chr1:29149151-29149613	LOC_Os01g50740	NA	NA	0	OK	0	OK	0	OK	0	OK	0	OK	0	OK
chr1:29152618-29154853	LOC_Os01g50750	NA	RING/U-box superfamily protein	4.65913	OK	5.71011	OK	5.6383	OK	6.55015	OK	9.08863	OK	7.0249	OK
chr1:29158262-29162718	LOC_Os01g50760	FPS1	farnesyl diphosphate synthase 1	25.9552	OK	22.8105	OK	30.6063	OK	24.8347	OK	29.5889	OK	25.5559	OK
chr1:29166418-29170411	LOC_Os01g50770	HAP13	Clathrin adaptor complexes medium subunit family protein	56.9429	OK	54.2451	OK	57.1927	OK	58.6043	OK	65.8941	OK	59.401	OK
chr1:29171243-29172802	LOC_Os01g50780	NA	NA	0	OK	0	OK	0	OK	0	OK	0	OK	0	OK
chr1:29188849-29190965	LOC_Os01g50820	ATNRT2.5	nitrate transporter2.5	2.82278	OK	3.51713	OK	4.08732	OK	0.93538	OK	1.48914	OK	2.57288	OK
chr1:29191833-29194734	LOC_Os01g50830	NA	NA	6.67703	OK	6.308	OK	6.11072	OK	5.88549	OK	4.58548	OK	5.97478	OK
chr1:29202129-29203689	LOC_Os01g50840	NA	Kelch repeat-containing F-box family protein	11.0825	OK	10.5311	OK	7.04898	OK	3.71524	OK	7.5114	OK	7.09371	OK
chr1:29216898-29221807	LOC_Os01g50860	ATCLC-E	chloride channel E	7.20777	OK	5.80246	OK	6.35061	OK	5.23828	OK	5.12487	OK	4.72278	OK
chr1:29226554-29226964	LOC_Os01g50880	NA	NA	0	OK	0	OK	0	OK	0	OK	0	OK	0	OK
chr1:29231899-29232796	LOC_Os01g50900	NA	RmlC-like cupins superfamily protein	0.247935	OK	1.34335	OK	0.943551	OK	0	OK	0	OK	1.16865	OK
chr1:29240063-29246877	LOC_Os01g50930	PDE225	plastid transcriptionally active7	1.90341	OK	1.57272	OK	1.39904	OK	1.89348	OK	1.93159	OK	2.14961	OK
chr1:29247021-29250112	LOC_Os01g50934	NA	NA	35.1834	OK	36.065	OK	54.0888	OK	48.9702	OK	52.9668	OK	53.3835	OK
chr1:29271157-29273270	LOC_Os01g50940	AIB	ABA-inducible BHLH-type transcription factor	3.00392	OK	3.06829	OK	2.81885	OK	2.02057	OK	2.1342	OK	1.70886	OK
chr1:29277486-29277807	LOC_Os01g50950	NA	NA	0	OK	0	OK	0	OK	0	OK	0	OK	0	OK
chr1:29280125-29282901	LOC_Os01g50960	KELP	transcriptional coactivator p15 (PC4) family protein (KELP)	0.489	OK	0.390143	OK	0.401452	OK	0.250975	OK	0.290591	OK	0.559749	OK
chr1:29285371-29288718	LOC_Os01g50970	NA	NA	0	OK	0	OK	0.016175	OK	0	OK	0	OK	0	OK
chr1:29290325-29295442	LOC_Os01g50980	ATCUL1	cullin 1	0.103376	OK	0	OK	0.0126244	OK	0.0370805	OK	0.0544256	OK	0.0509336	OK
chr1:29298040-29299464	LOC_Os01g50990	NA	F-box/RNI-like superfamily protein	0.07298	OK	0	OK	0.0704749	OK	0.423535	OK	0	OK	0.169665	OK
chr1:29301259-29302430	LOC_Os01g51000	NA	NA	0	OK	0	OK	0	OK	0	OK	0	OK	0	OK
chr1:29306447-29312618	LOC_Os01g51010	NA	Regulator of Vps4 activity in the MVB pathway protein	10.4096	OK	10.3601	OK	9.17689	OK	7.92067	OK	8.44361	OK	7.54338	OK
chr1:29314182-29316912	LOC_Os01g51020	NA	Ribosomal L28e protein family	0.561484	OK	0	OK	0.437658	OK	0.406753	OK	0.873692	OK	0.779984	OK
chr1:29317539-29318159	LOC_Os01g51030	NA	NA	2.93288	OK	2.62892	OK	6.6009	OK	3.10628	OK	8.64154	OK	5.28478	OK
chr1:29357537-29358055	LOC_Os01g51110	NA	NA	0	OK	0	OK	0	OK	0	OK	0	OK	0	OK
chr1:29364526-29368029	LOC_Os01g51120	ATVTI12	Vesicle transport v-SNARE family protein	48.7223	OK	52.7157	OK	63.1772	OK	49.9382	OK	54.8115	OK	55.7915	OK
chr1:29382533-29385653	LOC_Os01g51140	NA	basic helix-loop-helix (bHLH) DNA-binding superfamily protein	1.32923	OK	1.4885	OK	0.817485	OK	2.58467	OK	2.08184	OK	2.43463	OK
chr1:29405622-29411376	LOC_Os01g51154	NA	Homeodomain-like/winged-helix DNA-binding family protein	28.5298	OK	30.0167	OK	36.3539	OK	28.6184	OK	26.7039	OK	32.1937	OK
chr1:29412195-29413972	LOC_Os01g51170	ATNMT1	myristoyl-CoA:protein N-myristoyltransferase	28.7445	OK	37.1266	OK	27.3495	OK	35.1342	OK	32.797	OK	38.4068	OK
chr1:29423420-29428115	LOC_Os01g51190	NA	Protein of unknown function (DUF803)	13.6358	OK	13.2831	OK	12.4021	OK	12.2456	OK	12.7482	OK	12.4553	OK
chr1:29431600-29436466	LOC_Os01g51200	CKL2	casein kinase 1-like protein 2	95.0093	OK	90.6656	OK	86.6696	OK	87.3018	OK	87.753	OK	88.4646	OK
chr1:29442649-29447144	LOC_Os01g51220	NA	Transport protein particle (TRAPP) component	46.3502	OK	35.4668	OK	72.3866	OK	43.7268	OK	62.3122	OK	42.774	OK
chr1:29447989-29450454	LOC_Os01g51230	IQD6	IQ-domain 6	0.180812	OK	0.337331	OK	0.280208	OK	0.592685	OK	0.493283	OK	0.452905	OK
chr1:29454653-29455461	LOC_Os01g51240	NA	NA	0	OK	0	OK	0	OK	0	OK	0	OK	0	OK
chr1:29458643-29463035	LOC_Os01g51250	NA	Mitochondrial substrate carrier family protein	3.98163	OK	5.18493	OK	4.40275	OK	4.85626	OK	4.43579	OK	3.90568	OK
chr1:29469564-29471507	LOC_Os01g51260	ATMYB26	myb domain protein 26	2.22652	OK	2.17004	OK	1.99939	OK	1.657	OK	2.21486	OK	2.33103	OK
[truncated: 45,500 more rows]
