# Supplementary material for: A semi-dominant mutation in a CC-NB-LRR-type protein leads to a short-root phenotype in rice
Source: Rice (N Y). 2018 Oct 3;11:54. doi: 10.1186/s12284-018-0250-1 (PMC6170248; doi:10.1186/s12284-018-0250-1)
Supplement: Supplementary file 10 — Table S4. Differentially expressed genes in nrtp1-D. The expression levels of each gene in the table are the average of three replicates. (XLSX 526 kb) [file 12284_2018_250_MOESM10_ESM.xlsx]

## Sheet: Sheet1
Table S4. Differentially expressed genes in nrtp1-D.
test_id	gene_id	nearest_ref_id	gene	locus	gene_ID	Symbol	Annotation	GO_term	KEGG	sample_1	sample_2	status	Wild(average FPKM)	Mutant(average FPKM)	log2(fold_change)	test_stat	p_value	q_value	significant
XLOC_001576	XLOC_001576	LOC_Os01g42340.1	LOC_Os01g42340	chr1:24038086-24040195	LOC_Os01g42340	NA	Protein of unknown function (DUF594)	GO:0003674(molecular_function);GO:0005575(cellular_component);GO:0008150(biological_process)	NA	Wild	Mutant	OK	0.902624	0	#NAME?	#NAME?	5e-05	0.000420893	yes
XLOC_002996	XLOC_002996	LOC_Os01g71400.1	LOC_Os01g71400	chr1:41370714-41372342	LOC_Os01g71400	BG3	beta-1,3-glucanase 3	GO:0004553("hydrolase activity, hydrolyzing O-glycosyl compounds");GO:0005576(extracellular region);GO:0005618(cell wall);GO:0005975(carbohydrate metabolic process);GO:0008152(metabolic process);GO:0009607(response to biotic stimulus);GO:0016787(hydrolase activity)	NA	Wild	Mutant	OK	2.97293	0	#NAME?	#NAME?	5e-05	0.000420893	yes
XLOC_003438	XLOC_003438	LOC_Os01g07030.1	LOC_Os01g07030	chr1:3312461-3313273	LOC_Os01g07030	NA	Pollen Ole e 1 allergen and extensin family protein	GO:0003674(molecular_function);GO:0005623(cell);GO:0008150(biological_process)	NA	Wild	Mutant	OK	1.95594	0	#NAME?	#NAME?	5e-05	0.000420893	yes
XLOC_006023	XLOC_006023	LOC_Os01g71400.1	LOC_Os01g71400	chr1:41370714-41372342	LOC_Os01g71400	BG3	beta-1,3-glucanase 3	GO:0004553("hydrolase activity, hydrolyzing O-glycosyl compounds");GO:0005576(extracellular region);GO:0005618(cell wall);GO:0005975(carbohydrate metabolic process);GO:0008152(metabolic process);GO:0009607(response to biotic stimulus);GO:0016787(hydrolase activity)	NA	Wild	Mutant	OK	2.97385	0	#NAME?	#NAME?	5e-05	0.000420893	yes
XLOC_011149	XLOC_011149	-	-	chr11:6527987-6528633	NA	NA	NA	NA	NA	Wild	Mutant	OK	0.877259	0	#NAME?	#NAME?	5e-05	0.000420893	yes
XLOC_011174	XLOC_011174	LOC_Os11g12760.1	LOC_Os11g12760	chr11:7215350-7216869	LOC_Os11g12760	NA	O-methyltransferase family protein	GO:0005515(protein binding);GO:0005829(cytosol);GO:0008152(metabolic process);GO:0008168(methyltransferase activity);GO:0008171(O-methyltransferase activity);GO:0009987(cellular process);GO:0016740(transferase activity);GO:0046983(protein dimerization activity)	NA	Wild	Mutant	OK	2.03369	0	#NAME?	#NAME?	5e-05	0.000420893	yes
XLOC_015880	XLOC_015880	-	-	chr2:8411075-8411287	NA	NA	NA	NA	NA	Wild	Mutant	OK	78.48	0	#NAME?	#NAME?	5e-05	0.000420893	yes
XLOC_023645	XLOC_023645	-	-	chr3:7981259-7981801	NA	NA	NA	NA	NA	Wild	Mutant	OK	1.91688	0	#NAME?	#NAME?	5e-05	0.000420893	yes
XLOC_025901	XLOC_025901	LOC_Os04g11760.1	LOC_Os04g11760	chr4:6441983-6442304	LOC_Os04g11760	NA	NA	NA	NA	Wild	Mutant	OK	4.20341	0	#NAME?	#NAME?	0.0001	0.000786081	yes
XLOC_030574	XLOC_030574	LOC_Os05g25630.1	LOC_Os05g25630	chr5:14897402-14897890	LOC_Os05g25630	NA	Serine protease inhibitor, potato inhibitor I-type family protein	GO:0004867(serine-type endopeptidase inhibitor activity);GO:0005575(cellular_component);GO:0006950(response to stress);GO:0008152(metabolic process);GO:0009611(response to wounding);GO:0030234(enzyme regulator activity)	NA	Wild	Mutant	OK	4.47528	0	#NAME?	#NAME?	0.0001	0.000786081	yes
XLOC_034092	XLOC_034092	LOC_Os06g12180.1	LOC_Os06g12180	chr6:6521986-6523915	LOC_Os06g12180	JAL31	jacalin-related lectin 31	GO:0003674(molecular_function);GO:0005575(cellular_component);GO:0008150(biological_process)	NA	Wild	Mutant	OK	4.0356	0	#NAME?	#NAME?	5e-05	0.000420893	yes
XLOC_034741	XLOC_034741	-	-	chr6:19903394-19903765	NA	NA	NA	NA	NA	Wild	Mutant	OK	14.1917	0	#NAME?	#NAME?	5e-05	0.000420893	yes
XLOC_036042	XLOC_036042	LOC_Os06g12180.1	LOC_Os06g12180	chr6:6521986-6523915	LOC_Os06g12180	JAL31	jacalin-related lectin 31	GO:0003674(molecular_function);GO:0005575(cellular_component);GO:0008150(biological_process)	NA	Wild	Mutant	OK	0.619743	0	#NAME?	#NAME?	0.0002	0.00146519	yes
XLOC_038334	XLOC_038334	LOC_Os07g26150.1	LOC_Os07g26150	chr7:15033415-15033809	LOC_Os07g26150	ATRL6	RAD-like 6	GO:0003677(DNA binding);GO:0003700(sequence-specific DNA binding transcription factor activity);GO:0006139(nucleobase-containing compound metabolic process);GO:0009058(biosynthetic process)	NA	Wild	Mutant	OK	46.8587	0	#NAME?	#NAME?	5e-05	0.000420893	yes
XLOC_038996	XLOC_038996	LOC_Os07g41860.1	LOC_Os07g41860	chr7:25077116-25077674	LOC_Os07g41860	NA	Cysteine/Histidine-rich C1 domain family protein	GO:0005488(binding);GO:0005575(cellular_component);GO:0007165(signal transduction);GO:0047134(protein-disulfide reductase activity);GO:0055114(oxidation-reduction process)	NA	Wild	Mutant	OK	2.9168	0	#NAME?	#NAME?	5e-05	0.000420893	yes
XLOC_040237	XLOC_040237	LOC_Os07g26150.1	LOC_Os07g26150	chr7:15033415-15033809	LOC_Os07g26150	ATRL6	RAD-like 6	GO:0003677(DNA binding);GO:0003700(sequence-specific DNA binding transcription factor activity);GO:0006139(nucleobase-containing compound metabolic process);GO:0009058(biosynthetic process)	NA	Wild	Mutant	OK	4.9704	0	#NAME?	#NAME?	5e-05	0.000420893	yes
XLOC_040238	XLOC_040238	-	-	chr7:15036996-15037336	NA	NA	NA	NA	NA	Wild	Mutant	OK	20.206	0	#NAME?	#NAME?	5e-05	0.000420893	yes
XLOC_041640	XLOC_041640	-	-	chr8:6186892-6187214	NA	NA	NA	NA	NA	Wild	Mutant	OK	5.61468	0	#NAME?	#NAME?	0.0001	0.000786081	yes
XLOC_043901	XLOC_043901	LOC_Os08g30014.1	LOC_Os08g30014	chr8:18448632-18451209	LOC_Os08g30014	NA	NA	NA	NA	Wild	Mutant	OK	0.667644	0	#NAME?	#NAME?	5e-05	0.000420893	yes
XLOC_004705	XLOC_004705	-	-	chr1:24005817-24006180	NA	NA	NA	NA	NA	Wild	Mutant	OK	0	7.30646	inf	#NAME?	5e-05	0.000420893	yes
XLOC_006576	XLOC_006576	LOC_Os10g17890.1	LOC_Os10g17890	chr10:9041959-9042871	LOC_Os10g17890	WAK2	wall-associated kinase 2	GO:0004674(protein serine/threonine kinase activity);GO:0005515(protein binding);GO:0005886(plasma membrane);GO:0006464(cellular protein modification process);GO:0016021(integral component of membrane);GO:0016301(kinase activity)	NA	Wild	Mutant	OK	0	1.65394	inf	#NAME?	5e-05	0.000420893	yes
XLOC_006577	XLOC_006577	LOC_Os10g17910.1	LOC_Os10g17910	chr10:9056300-9057476	LOC_Os10g17910	NA	Wall-associated kinase family protein	GO:0004672(protein kinase activity);GO:0005524(ATP binding);GO:0005618(cell wall);GO:0005623(cell);GO:0006464(cellular protein modification process);GO:0006468(protein phosphorylation);GO:0016020(membrane);GO:0016301(kinase activity)	NA	Wild	Mutant	OK	0	1.52038	inf	#NAME?	5e-05	0.000420893	yes
XLOC_010488	XLOC_010488	-	-	chr11:26982651-26983162	NA	NA	NA	NA	NA	Wild	Mutant	OK	0	4.42978	inf	#NAME?	5e-05	0.000420893	yes
XLOC_012760	XLOC_012760	-	-	chr12:7455807-7455970	NA	NA	NA	NA	NA	Wild	Mutant	OK	0	154.589	inf	#NAME?	5e-05	0.000420893	yes
XLOC_015085	XLOC_015085	LOC_Os12g42010.1	LOC_Os12g42010	chr12:26045657-26046812	LOC_Os12g42010	NA	alpha/beta-Hydrolases superfamily protein	GO:0004806(triglyceride lipase activity);GO:0006629(lipid metabolic process);GO:0016787(hydrolase activity)	NA	Wild	Mutant	OK	0	1.6081	inf	#NAME?	5e-05	0.000420893	yes
XLOC_017429	XLOC_017429	LOC_Os02g52700.1	LOC_Os02g52700	chr2:32243145-32245056	LOC_Os02g52700	AMY1	alpha-amylase-like	GO:0003824(catalytic activity);GO:0004556(alpha-amylase activity);GO:0005509(calcium ion binding);GO:0005576(extracellular region);GO:0005975(carbohydrate metabolic process);GO:0008152(metabolic process);GO:0009719(response to endogenous stimulus);GO:0016787(hydrolase activity);GO:0043169(cation binding)	00500(Starch and sucrose metabolism);04973(Carbohydrate digestion and absorption)	Wild	Mutant	OK	0	5.88632	inf	#NAME?	5e-05	0.000420893	yes
XLOC_020465	XLOC_020465	LOC_Os03g04080.1	LOC_Os03g04080	chr3:1870802-1871503	LOC_Os03g04080	NA	transcription activator-related	GO:0003674(molecular_function);GO:0005575(cellular_component);GO:0008150(biological_process)	NA	Wild	Mutant	OK	0	1.61449	inf	#NAME?	5e-05	0.000420893	yes
XLOC_023753	XLOC_023753	LOC_Os03g16940.1	LOC_Os03g16940	chr3:9418862-9419832	LOC_Os03g16940	ATDSI-1VOC	dessication-induced 1VOC superfamily protein	GO:0003824(catalytic activity);GO:0005623(cell);GO:0008152(metabolic process)	NA	Wild	Mutant	OK	0	3.81758	inf	#NAME?	5e-05	0.000420893	yes
XLOC_024031	XLOC_024031	LOC_Os03g22590.1	LOC_Os03g22590	chr3:13004685-13008130	LOC_Os03g22590	NA	Nodulin MtN3 family protein	GO:0005215(transporter activity);GO:0005623(cell);GO:0005886(plasma membrane);GO:0006810(transport);GO:0006950(response to stress);GO:0007275(multicellular organismal development);GO:0009628(response to abiotic stimulus);GO:0009719(response to endogenous stimulus);GO:0009987(cellular process);GO:0016020(membrane);GO:0016021(integral component of membrane)	NA	Wild	Mutant	OK	0	7.12611	inf	#NAME?	5e-05	0.000420893	yes
XLOC_031856	XLOC_031856	LOC_Os05g04870.1	LOC_Os05g04870	chr5:2345387-2346843	LOC_Os05g04870	NA	NAD(P)-binding Rossmann-fold superfamily protein	GO:0003824(catalytic activity);GO:0008152(metabolic process);GO:0009536(plastid);GO:0016491(oxidoreductase activity)	NA	Wild	Mutant	OK	0	3.25724	inf	#NAME?	5e-05	0.000420893	yes
XLOC_035843	XLOC_035843	LOC_Os06g08220.1	LOC_Os06g08220	chr6:3981596-3982578	LOC_Os06g08220	NA	NA	NA	NA	Wild	Mutant	OK	0	1.65344	inf	#NAME?	5e-05	0.000420893	yes
XLOC_036107	XLOC_036107	LOC_Os06g13350.1	LOC_Os06g13350	chr6:7341808-7344913	LOC_Os06g13350	NAMT1	S-adenosyl-L-methionine-dependent methyltransferases superfamily protein	GO:0005575(cellular_component);GO:0008150(biological_process);GO:0008152(metabolic process);GO:0008168(methyltransferase activity);GO:0009987(cellular process);GO:0016740(transferase activity)	NA	Wild	Mutant	OK	0	0.932821	inf	#NAME?	5e-05	0.000420893	yes
XLOC_036407	XLOC_036407	LOC_Os06g21910.1	LOC_Os06g21910	chr6:12665585-12666215	LOC_Os06g21910	LEA4-5	Late Embryogenesis Abundant 4-5	GO:0009790(embryo development)	NA	Wild	Mutant	OK	0	3.70299	inf	#NAME?	5e-05	0.000420893	yes
XLOC_004850	XLOC_004850	LOC_Os01g45914.1	LOC_Os01g45914	chr1:26087571-26088335	LOC_Os01g45914	NA	NA	NA	NA	Wild	Mutant	OK	0.560189	432.338	9.59203	18.4878	5e-05	0.000420893	yes
XLOC_019963	XLOC_019963	LOC_Os02g52710.1	LOC_Os02g52710	chr2:32248278-32250180	LOC_Os02g52710	AMY1	alpha-amylase-like	GO:0003824(catalytic activity);GO:0004556(alpha-amylase activity);GO:0005509(calcium ion binding);GO:0005576(extracellular region);GO:0005975(carbohydrate metabolic process);GO:0008152(metabolic process);GO:0009719(response to endogenous stimulus);GO:0016787(hydrolase activity);GO:0043169(cation binding)	00500(Starch and sucrose metabolism);04973(Carbohydrate digestion and absorption)	Wild	Mutant	OK	0.220727	168.708	9.57805	17.1534	5e-05	0.000420893	yes
XLOC_000259	XLOC_000259	LOC_Os01g06310.1	LOC_Os01g06310	chr1:2999575-3001204	LOC_Os01g06310	NA	NA	NA	NA	Wild	Mutant	OK	0.257971	74.1938	8.16795	12.1358	0.0077	0.0316669	yes
XLOC_047111	XLOC_047111	LOC_Os09g36680.1	LOC_Os09g36680	chr9:21155955-21157945	LOC_Os09g36680	RNS3	ribonuclease 3	GO:0003723(RNA binding);GO:0004518(nuclease activity);GO:0005623(cell);GO:0008150(biological_process);GO:0008152(metabolic process);GO:0033897(ribonuclease T2 activity)	NA	Wild	Mutant	OK	11.7569	1128.87	6.58522	35.1378	5e-05	0.000420893	yes
XLOC_047112	XLOC_047112	LOC_Os09g36700.1	LOC_Os09g36700	chr9:21165181-21167650	LOC_Os09g36700	NA	Ribonuclease T2 family protein	GO:0003723(RNA binding);GO:0004518(nuclease activity);GO:0005623(cell);GO:0006464(cellular protein modification process);GO:0008152(metabolic process);GO:0009058(biosynthetic process);GO:0033897(ribonuclease T2 activity)	NA	Wild	Mutant	OK	4.99686	406.175	6.34494	33.1035	5e-05	0.000420893	yes
XLOC_012147	XLOC_012147	-	-	chr11:26977317-26977854	NA	NA	NA	NA	NA	Wild	Mutant	OK	0.463355	37.5718	6.34139	11.3545	0.044	0.124483	yes
XLOC_033016	XLOC_033016	LOC_Os05g40070.1	LOC_Os05g40070	chr5:23536112-23539013	LOC_Os05g40070	ATWRKY55	WRKY DNA-binding protein 55	GO:0003677(DNA binding);GO:0003700(sequence-specific DNA binding transcription factor activity);GO:0005515(protein binding);GO:0005634(nucleus);GO:0006139(nucleobase-containing compound metabolic process);GO:0006355("regulation of transcription, DNA-templated");GO:0006950(response to stress);GO:0007275(multicellular organismal development);GO:0008150(biological_process);GO:0009058(biosynthetic pr…	NA	Wild	Mutant	OK	0.126245	9.76853	6.27385	6.64243	0.044	0.124483	yes
XLOC_007348	XLOC_007348	LOC_Os10g39300.1	LOC_Os10g39300	chr10:20971235-20972702	LOC_Os10g39300	NA	Eukaryotic aspartyl protease family protein	GO:0004190(aspartic-type endopeptidase activity);GO:0006508(proteolysis);GO:0016787(hydrolase activity);GO:0019538(protein metabolic process)	NA	Wild	Mutant	OK	1.58413	122.345	6.27112	32.2736	5e-05	0.000420893	yes
XLOC_012146	XLOC_012146	-	-	chr11:26976068-26976804	NA	NA	NA	NA	NA	Wild	Mutant	OK	0.184875	11.7786	5.99348	5.5942	0.044	0.124483	yes
XLOC_016709	XLOC_016709	-	-	chr2:23008612-23011164	NA	NA	NA	NA	NA	Wild	Mutant	OK	0.0640413	3.70983	5.85621	5.35649	0.0026	0.0131127	yes
XLOC_018453	XLOC_018453	LOC_Os02g15740.1	LOC_Os02g15740	chr2:8869107-8871520	LOC_Os02g15740	NA	NA	GO:0003674(molecular_function);GO:0005739(mitochondrion);GO:0008150(biological_process)	NA	Wild	Mutant	OK	0.584266	31.3775	5.74696	14.5197	5e-05	0.000420893	yes
XLOC_023930	XLOC_023930	LOC_Os03g20680.1	LOC_Os03g20680	chr3:11699261-11700672	LOC_Os03g20680	NA	late embryogenesis abundant protein, putative / LEA protein, putative	GO:0000003(reproduction);GO:0009790(embryo development);GO:0009791(post-embryonic development)	NA	Wild	Mutant	OK	0.0738372	3.62333	5.61683	4.13995	0.01155	0.0436477	yes
XLOC_028987	XLOC_028987	LOC_Os04g43170.1	LOC_Os04g43170	chr4:25554734-25556460	LOC_Os04g43170	ATPXG1	seed gene 1	GO:0000003(reproduction);GO:0003824(catalytic activity);GO:0005488(binding);GO:0006629(lipid metabolic process);GO:0006950(response to stress);GO:0008152(metabolic process);GO:0009058(biosynthetic process);GO:0009790(embryo development);GO:0009791(post-embryonic development);GO:0009987(cellular process);GO:0016020(membrane);GO:0016043(cellular component organization)	NA	Wild	Mutant	OK	0.14581	6.96826	5.57864	7.94084	0.044	0.124483	yes
XLOC_010487	XLOC_010487	-	-	chr11:26979985-26981236	NA	NA	NA	NA	NA	Wild	Mutant	OK	0.165272	6.82196	5.36727	5.61172	0.0001	0.000786081	yes
XLOC_023877	XLOC_023877	LOC_Os03g19427.1	LOC_Os03g19427	chr3:10929482-10930895	LOC_Os03g19427	ATNAS4	nicotianamine synthase 4	GO:0005575(cellular_component);GO:0009058(biosynthetic process);GO:0009987(cellular process);GO:0016740(transferase activity);GO:0030410(nicotianamine synthase activity);GO:0030418(nicotianamine biosynthetic process)	NA	Wild	Mutant	OK	0.74574	29.7141	5.31633	15.9546	5e-05	0.000420893	yes
XLOC_011520	XLOC_011520	LOC_Os11g26750.1	LOC_Os11g26750	chr11:15320187-15321526	LOC_Os11g26750	XERO1	dehydrin xero 1	GO:0003674(molecular_function);GO:0005575(cellular_component);GO:0006950(response to stress);GO:0009415(response to water);GO:0009628(response to abiotic stimulus)	NA	Wild	Mutant	OK	0.452333	17.168	5.24619	10.132	5e-05	0.000420893	yes
XLOC_039146	XLOC_039146	LOC_Os07g44430.1	LOC_Os07g44430	chr7:26548651-26549969	LOC_Os07g44430	ATPER1	1-cysteine peroxiredoxin 1	GO:0000003(reproduction);GO:0003674(molecular_function);GO:0003824(catalytic activity);GO:0005575(cellular_component);GO:0006950(response to stress);GO:0008152(metabolic process);GO:0009628(response to abiotic stimulus);GO:0009719(response to endogenous stimulus);GO:0009791(post-embryonic development);GO:0016209(antioxidant activity);GO:0016491(oxidoreductase activity);GO:0051920(peroxiredoxin ac…	00360(Phenylalanine metabolism);00360(Phenylalanine metabolism);00360(Phenylalanine metabolism);00940(Phenylpropanoid biosynthesis);00940(Phenylpropanoid biosynthesis);00940(Phenylpropanoid biosynthesis)	Wild	Mutant	OK	0.674166	24.198	5.16564	7.05668	5e-05	0.000420893	yes
XLOC_002696	XLOC_002696	LOC_Os01g65110.1	LOC_Os01g65110	chr1:37795595-37797746	LOC_Os01g65110	NA	Major facilitator superfamily protein	GO:0005215(transporter activity);GO:0006810(transport);GO:0006857(oligopeptide transport);GO:0016020(membrane);GO:0016021(integral component of membrane);GO:0055085(transmembrane transport)	NA	Wild	Mutant	OK	0.238226	8.06468	5.08122	10.5522	5e-05	0.000420893	yes
XLOC_018940	XLOC_018940	LOC_Os02g30910.1	LOC_Os02g30910	chr2:18454403-18457136	LOC_Os02g30910	SAG29	senescence-associated gene 29	GO:0005215(transporter activity);GO:0005623(cell);GO:0005886(plasma membrane);GO:0006810(transport);GO:0008150(biological_process);GO:0009987(cellular process);GO:0016020(membrane);GO:0016021(integral component of membrane)	NA	Wild	Mutant	OK	0.0704198	2.34759	5.05906	4.24632	0.0077	0.0316669	yes
XLOC_042299	XLOC_042299	LOC_Os08g32840.1	LOC_Os08g32840	chr8:20351104-20353754	LOC_Os08g32840	ACA5	alpha carbonic anhydrase 5	GO:0003824(catalytic activity);GO:0005488(binding);GO:0005623(cell);GO:0008152(metabolic process);GO:0009987(cellular process)	NA	Wild	Mutant	OK	0.136626	4.48104	5.03553	4.57164	0.044	0.124483	yes
XLOC_009620	XLOC_009620	LOC_Os11g15624.2	LOC_Os11g15624	chr11:8864460-8867281	LOC_Os11g15624	NA	NA	NA	NA	Wild	Mutant	OK	0.0964621	3.11126	5.01139	2.71832	0.00015	0.00113385	yes
XLOC_014502	XLOC_014502	-	-	chr12:13914109-13916103	NA	NA	NA	NA	NA	Wild	Mutant	OK	0.564247	17.2113	4.93088	15.631	5e-05	0.000420893	yes
XLOC_001712	XLOC_001712	LOC_Os01g45659.1	LOC_Os01g45659	chr1:25931148-25931730	LOC_Os01g45659	NA	NA	NA	NA	Wild	Mutant	OK	0.29475	8.79235	4.89868	5.86082	0.0398	0.115266	yes
XLOC_029664	XLOC_029664	LOC_Os04g56930.1;LOC_Os04g56930.2	LOC_Os04g56930	chr4:33943990-33946520	LOC_Os04g56930	AtcwINV3	beta-fructofuranosidase 5	GO:0005618(cell wall);GO:0006950(response to stress);GO:0008152(metabolic process);GO:0009628(response to abiotic stimulus);GO:0016787(hydrolase activity)	NA	Wild	Mutant	OK	1.46158	43.4259	4.89295	17.8346	5e-05	0.000420893	yes
XLOC_042174	XLOC_042174	LOC_Os08g29770.1	LOC_Os08g29770	chr8:18305363-18312142	LOC_Os08g29770	AtGH9B15	glycosyl hydrolase 9B15	GO:0003824(catalytic activity);GO:0004553("hydrolase activity, hydrolyzing O-glycosyl compounds");GO:0005623(cell);GO:0005975(carbohydrate metabolic process);GO:0008152(metabolic process);GO:0016787(hydrolase activity)	NA	Wild	Mutant	OK	0.211778	5.92097	4.80521	2.6215	0.0104	0.0402056	yes
XLOC_026526	XLOC_026526	LOC_Os04g33920.1	LOC_Os04g33920	chr4:20543120-20544485	LOC_Os04g33920	NA	Bifunctional inhibitor/lipid-transfer protein/seed storage 2S albumin superfamily protein	GO:0005623(cell);GO:0006810(transport);GO:0008289(lipid binding)	NA	Wild	Mutant	OK	0.111669	3.02788	4.76101	3.97031	0.044	0.124483	yes
XLOC_034321	XLOC_034321	LOC_Os06g19300.1	LOC_Os06g19300	chr6:10973965-10977254	LOC_Os06g19300	NA	Ankyrin repeat family protein	NA	NA	Wild	Mutant	OK	0.0440644	1.13747	4.69007	3.9738	0.044	0.124483	yes
XLOC_004325	XLOC_004325	-	-	chr1:17690539-17692960	NA	NA	NA	NA	NA	Wild	Mutant	OK	0.149116	3.70994	4.63689	6.81888	5e-05	0.000420893	yes
XLOC_021241	XLOC_021241	LOC_Os03g19420.2	LOC_Os03g19420	chr3:10926468-10927950	LOC_Os03g19420	ATNAS3	nicotianamine synthase 3	GO:0009058(biosynthetic process);GO:0009987(cellular process);GO:0016740(transferase activity);GO:0030410(nicotianamine synthase activity);GO:0030418(nicotianamine biosynthetic process)	NA	Wild	Mutant	OK	0.386577	9.52482	4.62286	13.1552	0.0001	0.000786081	yes
XLOC_011268	XLOC_011268	LOC_Os11g15624.3;LOC_Os11g15624.2;LOC_Os11g15624.1	LOC_Os11g15624	chr11:8864460-8867281	LOC_Os11g15624	NA	NA	NA	NA	Wild	Mutant	OK	0.564576	12.0388	4.41438	7.37375	0.0018	0.00972826	yes
XLOC_034026	XLOC_034026	LOC_Os06g10850.1;LOC_Os06g10850.2	LOC_Os06g10850	chr6:5657849-5661265	LOC_Os06g10850	NA	alpha/beta-Hydrolases superfamily protein	GO:0004806(triglyceride lipase activity);GO:0005575(cellular_component);GO:0006629(lipid metabolic process);GO:0016787(hydrolase activity)	NA	Wild	Mutant	OK	0.376032	7.94201	4.40058	8.61684	5e-05	0.000420893	yes
XLOC_016936	XLOC_016936	-	-	chr2:26173387-26175053	NA	NA	NA	NA	NA	Wild	Mutant	OK	0.28347	5.90228	4.38	7.83014	5e-05	0.000420893	yes
XLOC_004027	XLOC_004027	LOC_Os01g19770.1	LOC_Os01g19770	chr1:11221764-11223653	LOC_Os01g19770	ATOEP16-2	Mitochondrial import inner membrane translocase subunit Tim17/Tim22/Tim23 family protein	GO:0005215(transporter activity);GO:0005739(mitochondrion);GO:0005743(mitochondrial inner membrane);GO:0006810(transport);GO:0008565(protein transporter activity);GO:0009536(plastid);GO:0009987(cellular process);GO:0015031(protein transport);GO:0016020(membrane)	NA	Wild	Mutant	OK	0.150878	3.13959	4.37912	5.12947	0.044	0.124483	yes
XLOC_007346	XLOC_007346	LOC_Os10g39260.1	LOC_Os10g39260	chr10:20956881-20958393	LOC_Os10g39260	NA	Eukaryotic aspartyl protease family protein	GO:0004190(aspartic-type endopeptidase activity);GO:0006508(proteolysis);GO:0016787(hydrolase activity);GO:0019538(protein metabolic process)	NA	Wild	Mutant	OK	5.37329	107.71	4.3252	30.9851	5e-05	0.000420893	yes
XLOC_001272	XLOC_001272	LOC_Os01g33869.1	LOC_Os01g33869	chr1:18626120-18641762	LOC_Os01g33869	NA	ARM repeat superfamily protein	GO:0005488(binding);GO:0005575(cellular_component);GO:0008150(biological_process)	NA	Wild	Mutant	OK	0.914095	18.2128	4.31646	13.1513	5e-05	0.000420893	yes
XLOC_011521	XLOC_011521	LOC_Os11g26760.1	LOC_Os11g26760	chr11:15327767-15328657	LOC_Os11g26760	XERO1	dehydrin xero 1	GO:0003674(molecular_function);GO:0005575(cellular_component);GO:0006950(response to stress);GO:0009415(response to water);GO:0009628(response to abiotic stimulus)	NA	Wild	Mutant	OK	1.45698	28.5761	4.29375	15.1234	5e-05	0.000420893	yes
XLOC_026403	XLOC_026403	LOC_Os04g31710.1	LOC_Os04g31710	chr4:18994441-18995691	LOC_Os04g31710	NA	NA	GO:0003674(molecular_function);GO:0005575(cellular_component);GO:0008150(biological_process)	NA	Wild	Mutant	OK	0.155626	2.97468	4.25658	4.6751	0.0026	0.0131127	yes
XLOC_016935	XLOC_016935	-	-	chr2:26170728-26173269	NA	NA	NA	NA	NA	Wild	Mutant	OK	1.24556	23.2241	4.22076	13.9736	5e-05	0.000420893	yes
XLOC_007111	XLOC_007111	LOC_Os10g34040.1	LOC_Os10g34040	chr10:18169101-18172316	LOC_Os10g34040	NA	SPFH/Band 7/PHB domain-containing membrane-associated protein family	GO:0003674(molecular_function);GO:0005575(cellular_component);GO:0005773(vacuole);GO:0006950(response to stress);GO:0009987(cellular process);GO:0016020(membrane)	NA	Wild	Mutant	OK	0.167011	3.11095	4.21934	5.88841	0.00265	0.0133065	yes
XLOC_016260	XLOC_016260	LOC_Os02g26720.1	LOC_Os02g26720	chr2:15697841-15699391	LOC_Os02g26720	NA	Inositol 1,3,4-trisphosphate 5/6-kinase family protein	GO:0000287(magnesium ion binding);GO:0003824(catalytic activity);GO:0005524(ATP binding);GO:0005622(intracellular);GO:0005829(cytosol);GO:0005975(carbohydrate metabolic process);GO:0008152(metabolic process);GO:0009987(cellular process);GO:0016301(kinase activity);GO:0032957(inositol trisphosphate metabolic process);GO:0035300("inositol-1,3,4-trisphosphate 5/6-kinase activity");GO:0047325(inosito…	NA	Wild	Mutant	OK	0.112957	2.05897	4.18807	5.06158	0.04405	0.124587	yes
XLOC_030853	XLOC_030853	LOC_Os05g33140.1	LOC_Os05g33140	chr5:19435357-19436734	LOC_Os05g33140	ATHCHIB	basic chitinase	GO:0004568(chitinase activity);GO:0005773(vacuole);GO:0005829(cytosol);GO:0006032(chitin catabolic process);GO:0006950(response to stress);GO:0007165(signal transduction);GO:0008061(chitin binding);GO:0008150(biological_process);GO:0008152(metabolic process);GO:0009607(response to biotic stimulus);GO:0009719(response to endogenous stimulus);GO:0016020(membrane);GO:0016787(hydrolase activity);GO:0…	NA	Wild	Mutant	OK	2.98986	54.4061	4.18562	25.7022	5e-05	0.000420893	yes
XLOC_022497	XLOC_022497	LOC_Os03g54130.1	LOC_Os03g54130	chr3:31023378-31025227	LOC_Os03g54130	SAG12	senescence-associated gene 12	GO:0005773(vacuole);GO:0006508(proteolysis);GO:0006950(response to stress);GO:0007275(multicellular organismal development);GO:0008150(biological_process);GO:0008234(cysteine-type peptidase activity);GO:0009607(response to biotic stimulus);GO:0009719(response to endogenous stimulus);GO:0016787(hydrolase activity);GO:0019538(protein metabolic process)	NA	Wild	Mutant	OK	0.93905	17.0513	4.18253	16.2543	5e-05	0.000420893	yes
XLOC_022937	XLOC_022937	LOC_Os03g63620.1	LOC_Os03g63620	chr3:35922767-35923937	LOC_Os03g63620	TET3	tetraspanin3	GO:0003674(molecular_function);GO:0005575(cellular_component);GO:0005886(plasma membrane);GO:0008150(biological_process);GO:0016021(integral component of membrane)	NA	Wild	Mutant	OK	0.372221	6.65105	4.15935	8.82359	0.0001	0.000786081	yes
XLOC_013074	XLOC_013074	LOC_Os12g27830.1	LOC_Os12g27830	chr12:16398237-16400772	LOC_Os12g27830	ATHSD1	hydroxysteroid dehydrogenase 1	GO:0003824(catalytic activity);GO:0005623(cell);GO:0006629(lipid metabolic process);GO:0008152(metabolic process);GO:0009719(response to endogenous stimulus);GO:0016491(oxidoreductase activity)	NA	Wild	Mutant	OK	0.157732	2.81221	4.15615	5.53747	0.0026	0.0131127	yes
XLOC_032169	XLOC_032169	LOC_Os05g12320.1	LOC_Os05g12320	chr5:7082882-7085298	LOC_Os05g12320	NA	Nodulin MtN3 family protein	GO:0005215(transporter activity);GO:0005886(plasma membrane);GO:0006810(transport);GO:0008150(biological_process);GO:0009987(cellular process);GO:0016020(membrane);GO:0016021(integral component of membrane)	NA	Wild	Mutant	OK	0.0778052	1.38672	4.15566	3.10918	0.0001	0.000786081	yes
XLOC_013023	XLOC_013023	LOC_Os12g25450.1	LOC_Os12g25450	chr12:14713944-14716498	LOC_Os12g25450	NA	O-methyltransferase family protein	GO:0005515(protein binding);GO:0005829(cytosol);GO:0008152(metabolic process);GO:0008168(methyltransferase activity);GO:0008171(O-methyltransferase activity);GO:0009987(cellular process);GO:0016740(transferase activity);GO:0046983(protein dimerization activity)	NA	Wild	Mutant	OK	0.109452	1.83629	4.06843	1.35506	0.04425	0.124969	yes
XLOC_032665	XLOC_032665	LOC_Os05g31670.1	LOC_Os05g31670	chr5:18429323-18430293	LOC_Os05g31670	NA	AWPM-19-like family protein	GO:0003674(molecular_function);GO:0005623(cell);GO:0008150(biological_process)	NA	Wild	Mutant	OK	0.797609	13.2283	4.0518	12.6134	5e-05	0.000420893	yes
XLOC_020446	XLOC_020446	LOC_Os03g03724.2;LOC_Os03g03724.1	LOC_Os03g03724	chr3:1667247-1667963	LOC_Os03g03724	NA	NA	NA	NA	Wild	Mutant	OK	3.06755	50.0074	4.02698	8.21269	5e-05	0.000420893	yes
XLOC_023752	XLOC_023752	LOC_Os03g16920.1	LOC_Os03g16920	chr3:9411493-9416082	LOC_Os03g16920	ATHSP70	heat shock protein 70	GO:0000166(nucleotide binding);GO:0000902(cell morphogenesis);GO:0005515(protein binding);GO:0005524(ATP binding);GO:0005618(cell wall);GO:0005739(mitochondrion);GO:0005773(vacuole);GO:0005829(cytosol);GO:0005886(plasma membrane);GO:0006464(cellular protein modification process);GO:0006950(response to stress);GO:0008150(biological_process);GO:0009607(response to biotic stimulus);GO:0009628(respon…	NA	Wild	Mutant	OK	0.800647	12.9539	4.01607	16.4606	5e-05	0.000420893	yes
XLOC_011523	XLOC_011523	LOC_Os11g26790.1	LOC_Os11g26790	chr11:15342563-15343857	LOC_Os11g26790	ATDI8	Dehydrin family protein	GO:0003674(molecular_function);GO:0005575(cellular_component);GO:0006950(response to stress);GO:0009415(response to water);GO:0009628(response to abiotic stimulus)	NA	Wild	Mutant	OK	2.50152	40.0943	4.00252	18.5218	5e-05	0.000420893	yes
XLOC_014859	XLOC_014859	LOC_Os12g36490.1	LOC_Os12g36490	chr12:22328233-22334884	LOC_Os12g36490	NA	ARM repeat superfamily protein	GO:0005488(binding);GO:0005575(cellular_component);GO:0008150(biological_process)	NA	Wild	Mutant	OK	0.164888	2.60859	3.98371	6.41318	5e-05	0.000420893	yes
XLOC_016473	XLOC_016473	LOC_Os02g32320.1;LOC_Os02g32320.2	LOC_Os02g32320	chr2:19084410-19085860	LOC_Os02g32320	NA	NA	NA	NA	Wild	Mutant	OK	0.33208	5.18481	3.96469	5.6125	0.0149	0.0534544	yes
XLOC_015383	XLOC_015383	LOC_Os02g04780.1	LOC_Os02g04780	chr2:2192207-2193869	LOC_Os02g04780	NA	NA	GO:0003674(molecular_function);GO:0005575(cellular_component);GO:0008150(biological_process)	NA	Wild	Mutant	OK	0.0959112	1.48547	3.95308	3.88907	0.014	0.0508668	yes
XLOC_022361	XLOC_022361	LOC_Os03g51350.1	LOC_Os03g51350	chr3:29386199-29388063	LOC_Os03g51350	NA	NA	GO:0003674(molecular_function);GO:0008150(biological_process)	NA	Wild	Mutant	OK	0.507284	7.75538	3.93433	8.33804	5e-05	0.000420893	yes
XLOC_006741	XLOC_006741	LOC_Os10g23240.1	LOC_Os10g23240	chr10:12121649-12124809	LOC_Os10g23240	NA	NA	NA	NA	Wild	Mutant	OK	0.0621326	0.947406	3.93056	3.12986	5e-05	0.000420893	yes
XLOC_029400	XLOC_029400	LOC_Os04g51796.3;LOC_Os04g51796.1;LOC_Os04g51796.2	LOC_Os04g51796	chr4:30697526-30701645	LOC_Os04g51796	NA	DNA repair ATPase-related	GO:0005773(vacuole);GO:0005783(endoplasmic reticulum);GO:0016020(membrane)	NA	Wild	Mutant	OK	0.18678	2.8218	3.9172	4.36601	5e-05	0.000420893	yes
XLOC_014131	XLOC_014131	LOC_Os12g09700.1	LOC_Os12g09700	chr12:5116344-5118098	LOC_Os12g09700	NA	Mannose-binding lectin superfamily protein	GO:0003674(molecular_function);GO:0005575(cellular_component);GO:0008150(biological_process)	NA	Wild	Mutant	OK	1.40741	21.2461	3.91608	12.9948	5e-05	0.000420893	yes
XLOC_011509	XLOC_011509	LOC_Os11g26570.1	LOC_Os11g26570	chr11:15223323-15224819	LOC_Os11g26570	ATDI8	Dehydrin family protein	GO:0006950(response to stress);GO:0009415(response to water)	NA	Wild	Mutant	OK	2.21258	33.2402	3.90913	21.1149	5e-05	0.000420893	yes
XLOC_008438	XLOC_008438	LOC_Os10g31640.1	LOC_Os10g31640	chr10:16581495-16582365	LOC_Os10g31640	NA	NA	NA	NA	Wild	Mutant	OK	1.00517	15.0827	3.90739	11.4314	5e-05	0.000420893	yes
XLOC_009832	XLOC_009832	-	-	chr11:15113970-15115344	NA	NA	NA	NA	NA	Wild	Mutant	OK	0.889231	13.2883	3.90146	11.591	5e-05	0.000420893	yes
XLOC_036783	XLOC_036783	LOC_Os06g35940.1	LOC_Os06g35940	chr6:20971625-20974233	LOC_Os06g35940	FT	PEBP (phosphatidylethanolamine-binding protein) family protein	GO:0000003(reproduction);GO:0005515(protein binding);GO:0005634(nucleus);GO:0005737(cytoplasm);GO:0008289(lipid binding);GO:0009628(response to abiotic stimulus);GO:0009791(post-embryonic development);GO:0009908(flower development);GO:0009987(cellular process)	NA	Wild	Mutant	OK	0.868663	12.8327	3.88488	7.22793	5e-05	0.000420893	yes
XLOC_010547	XLOC_010547	LOC_Os11g45990.1	LOC_Os11g45990	chr11:27828620-27835246	LOC_Os11g45990	NA	Zinc finger (C3HC4-type RING finger) family protein	GO:0003824(catalytic activity);GO:0005488(binding);GO:0005515(protein binding);GO:0006464(cellular protein modification process)	NA	Wild	Mutant	OK	6.94569	102.526	3.88372	26.6622	5e-05	0.000420893	yes
XLOC_023317	XLOC_023317	LOC_Os03g07940.1	LOC_Os03g07940	chr3:4056778-4061467	LOC_Os03g07940	NA	Integrase-type DNA-binding superfamily protein	GO:0003677(DNA binding);GO:0003700(sequence-specific DNA binding transcription factor activity);GO:0005634(nucleus);GO:0006139(nucleobase-containing compound metabolic process);GO:0006355("regulation of transcription, DNA-templated");GO:0007275(multicellular organismal development);GO:0009058(biosynthetic process);GO:0009653(anatomical structure morphogenesis)	NA	Wild	Mutant	OK	0.231297	3.34023	3.85213	7.34657	5e-05	0.000420893	yes
XLOC_020740	XLOC_020740	LOC_Os03g09910.1	LOC_Os03g09910	chr3:4936471-4941037	LOC_Os03g09910	AGD2	Pyridoxal phosphate (PLP)-dependent transferases superfamily protein	GO:0005488(binding);GO:0006950(response to stress);GO:0007165(signal transduction);GO:0008152(metabolic process);GO:0009058(biosynthetic process);GO:0009536(plastid);GO:0009607(response to biotic stimulus);GO:0009987(cellular process);GO:0016740(transferase activity);GO:0016769("transferase activity, transferring nitrogenous groups");GO:0030170(pyridoxal phosphate binding)	NA	Wild	Mutant	OK	0.847388	12.0322	3.82774	13.3831	5e-05	0.000420893	yes
XLOC_005066	XLOC_005066	LOC_Os01g50910.1;LOC_Os01g50910.2	LOC_Os01g50910	chr1:29233027-29234256	LOC_Os01g50910	NA	Late embryogenesis abundant protein (LEA) family protein	GO:0000003(reproduction);GO:0003674(molecular_function);GO:0005634(nucleus);GO:0009790(embryo development);GO:0009791(post-embryonic development)	NA	Wild	Mutant	OK	0.82897	11.64	3.81163	7.82115	5e-05	0.000420893	yes
XLOC_039281	XLOC_039281	LOC_Os07g47230.1	LOC_Os07g47230	chr7:28228569-28231825	LOC_Os07g47230	CRK23	cysteine-rich RLK (RECEPTOR-like protein kinase) 23	GO:0000166(nucleotide binding);GO:0004672(protein kinase activity);GO:0005524(ATP binding);GO:0005623(cell);GO:0006464(cellular protein modification process);GO:0006468(protein phosphorylation);GO:0006950(response to stress);GO:0016301(kinase activity)	NA	Wild	Mutant	OK	0.0807913	1.10827	3.77796	3.58115	0.0034	0.0164269	yes
XLOC_002141	XLOC_002141	LOC_Os01g54030.1	LOC_Os01g54030	chr1:31076570-31088007	LOC_Os01g54030	ATNADP-ME3	NADP-malic enzyme 3	GO:0003824(catalytic activity);GO:0005829(cytosol);GO:0008152(metabolic process);GO:0009987(cellular process);GO:0016043(cellular component organization);GO:0016616("oxidoreductase activity, acting on the CH-OH group of donors, NAD or NADP as acceptor");GO:0051287(NAD binding);GO:0055114(oxidation-reduction process)	00620(Pyruvate metabolism);00710(Carbon fixation in photosynthetic organisms);01200(Carbon metabolism)	Wild	Mutant	OK	0.177739	2.41631	3.76498	2.86557	0.00115	0.00665306	yes
XLOC_003680	XLOC_003680	LOC_Os01g11460.1	LOC_Os01g11460	chr1:6171721-6173186	LOC_Os01g11460	NA	RING/U-box superfamily protein	GO:0005488(binding);GO:0005623(cell)	NA	Wild	Mutant	OK	0.146446	1.98631	3.76165	5.60645	0.0443	0.125085	yes
XLOC_030288	XLOC_030288	LOC_Os05g12320.1	LOC_Os05g12320	chr5:7082882-7085298	LOC_Os05g12320	NA	Nodulin MtN3 family protein	GO:0005215(transporter activity);GO:0005886(plasma membrane);GO:0006810(transport);GO:0008150(biological_process);GO:0009987(cellular process);GO:0016020(membrane);GO:0016021(integral component of membrane)	NA	Wild	Mutant	OK	1.60305	21.5854	3.75117	12.021	5e-05	0.000420893	yes
XLOC_012719	XLOC_012719	LOC_Os12g12590.1	LOC_Os12g12590	chr12:6932581-6937071	LOC_Os12g12590	NA	Zinc-binding dehydrogenase family protein	GO:0003824(catalytic activity);GO:0005488(binding);GO:0008152(metabolic process);GO:0008270(zinc ion binding);GO:0016491(oxidoreductase activity);GO:0055114(oxidation-reduction process)	NA	Wild	Mutant	OK	0.487574	6.54774	3.7473	8.01764	5e-05	0.000420893	yes
XLOC_022423	XLOC_022423	LOC_Os03g52680.1	LOC_Os03g52680	chr3:30203733-30204917	LOC_Os03g52680	NA	NA	GO:0003674(molecular_function);GO:0008150(biological_process)	NA	Wild	Mutant	OK	1.2208	16.2135	3.7313	15.0078	5e-05	0.000420893	yes
XLOC_011284	XLOC_011284	-	-	chr11:9151924-9153548	NA	NA	NA	NA	NA	Wild	Mutant	OK	0.08867	1.16461	3.71526	2.96558	0.00405	0.0188757	yes
XLOC_023789	XLOC_023789	-	-	chr3:9794426-9795210	NA	NA	NA	NA	NA	Wild	Mutant	OK	0.152188	1.96056	3.68733	3.41532	0.00485	0.0218189	yes
XLOC_010981	XLOC_010981	LOC_Os11g07840.1	LOC_Os11g07840	chr11:3996632-3999897	LOC_Os11g07840	NA	Protein of unknown function (DUF668)	GO:0005886(plasma membrane);GO:0006464(cellular protein modification process);GO:0009058(biosynthetic process)	NA	Wild	Mutant	OK	0.056119	0.7131	3.66754	2.32963	0.04415	0.124784	yes
XLOC_045943	XLOC_045943	LOC_Os09g02180.1	LOC_Os09g02180	chr9:862668-863372	LOC_Os09g02180	NA	NA	NA	NA	Wild	Mutant	OK	0.223188	2.83246	3.66573	2.47953	0.02335	0.076165	yes
XLOC_027759	XLOC_027759	LOC_Os04g01710.1	LOC_Os04g01710	chr4:471099-472891	LOC_Os04g01710	NA	Cysteine proteinases superfamily protein	GO:0005623(cell);GO:0006508(proteolysis);GO:0008234(cysteine-type peptidase activity);GO:0016787(hydrolase activity);GO:0019538(protein metabolic process)	NA	Wild	Mutant	OK	4.44964	55.6108	3.64361	19.4672	5e-05	0.000420893	yes
XLOC_045065	XLOC_045065	LOC_Os09g19800.1	LOC_Os09g19800	chr9:11853027-11857937	LOC_Os09g19800	APM1	aminopeptidase M1	GO:0005829(cytosol);GO:0005886(plasma membrane);GO:0006508(proteolysis);GO:0006810(transport);GO:0008152(metabolic process);GO:0008237(metallopeptidase activity);GO:0008270(zinc ion binding);GO:0016787(hydrolase activity)	NA	Wild	Mutant	OK	1.39074	17.0719	3.61771	11.5012	5e-05	0.000420893	yes
XLOC_041908	XLOC_041908	LOC_Os08g20200.1;LOC_Os08g20200.2	LOC_Os08g20200	chr8:12115582-12121357	LOC_Os08g20200	FAR1	fatty acid reductase 1	GO:0003824(catalytic activity);GO:0006629(lipid metabolic process);GO:0006950(response to stress);GO:0007049(cell cycle);GO:0007275(multicellular organismal development);GO:0008152(metabolic process);GO:0009058(biosynthetic process);GO:0009536(plastid);GO:0009628(response to abiotic stimulus);GO:0009987(cellular process);GO:0016620("oxidoreductase activity, acting on the aldehyde or oxo group of …	NA	Wild	Mutant	OK	0.243466	2.94678	3.59735	4.89312	5e-05	0.000420893	yes
XLOC_007373	XLOC_007373	LOC_Os10g39610.2;LOC_Os10g39610.1	LOC_Os10g39610	chr10:21168486-21169232	LOC_Os10g39610	NA	NA	GO:0005488(binding);GO:0008150(biological_process);GO:0008270(zinc ion binding)	NA	Wild	Mutant	OK	0.535431	6.45914	3.59257	3.60079	0.0004	0.00268475	yes
XLOC_013489	XLOC_013489	LOC_Os12g39330.1	LOC_Os12g39330	chr12:24202747-24204188	LOC_Os12g39330	RAP2.11	related to AP2 11	GO:0003677(DNA binding);GO:0003700(sequence-specific DNA binding transcription factor activity);GO:0005634(nucleus);GO:0006139(nucleobase-containing compound metabolic process);GO:0006355("regulation of transcription, DNA-templated");GO:0009058(biosynthetic process)	NA	Wild	Mutant	OK	0.280976	3.32083	3.56302	7.44047	0.0005	0.00326078	yes
XLOC_018786	XLOC_018786	LOC_Os02g26480.2;LOC_Os02g26480.1	LOC_Os02g26480	chr2:15549297-15558300	LOC_Os02g26480	scpl20	serine carboxypeptidase-like 20	GO:0004185(serine-type carboxypeptidase activity);GO:0005773(vacuole);GO:0006508(proteolysis);GO:0016787(hydrolase activity);GO:0019538(protein metabolic process)	NA	Wild	Mutant	OK	0.203697	2.40322	3.56047	3.33616	5e-05	0.000420893	yes
XLOC_010548	XLOC_010548	LOC_Os11g46000.2;LOC_Os11g46000.1;LOC_Os11g46000.3	LOC_Os11g46000	chr11:27841512-27846793	LOC_Os11g46000	NA	Zinc finger (C3HC4-type RING finger) family protein	GO:0003824(catalytic activity);GO:0005488(binding);GO:0006464(cellular protein modification process)	NA	Wild	Mutant	OK	1.61488	18.7378	3.53646	13.0625	5e-05	0.000420893	yes
XLOC_037404	XLOC_037404	LOC_Os06g49660.1	LOC_Os06g49660	chr6:30051701-30053355	LOC_Os06g49660	NA	HXXXD-type acyl-transferase family protein	GO:0005575(cellular_component);GO:0008150(biological_process);GO:0008152(metabolic process);GO:0016740(transferase activity);GO:0016747("transferase activity, transferring acyl groups other than amino-acyl groups")	NA	Wild	Mutant	OK	0.663101	7.66343	3.53069	14.0379	5e-05	0.000420893	yes
XLOC_009838	XLOC_009838	LOC_Os11g26790.1	LOC_Os11g26790	chr11:15342563-15343857	LOC_Os11g26790	ATDI8	Dehydrin family protein	GO:0003674(molecular_function);GO:0005575(cellular_component);GO:0006950(response to stress);GO:0009415(response to water);GO:0009628(response to abiotic stimulus)	NA	Wild	Mutant	OK	29.1241	335.4	3.5256	2.59094	0.0055	0.0241756	yes
XLOC_026070	XLOC_026070	LOC_Os04g21130.1	LOC_Os04g21130	chr4:11894681-11898544	LOC_Os04g21130	AtPP2-B12	phloem protein 2-B12	GO:0008150(biological_process);GO:0030246(carbohydrate binding)	NA	Wild	Mutant	OK	0.21243	2.44145	3.52268	5.16148	0.00355	0.0169945	yes
XLOC_019272	XLOC_019272	LOC_Os02g38290.2;LOC_Os02g38290.1	LOC_Os02g38290	chr2:23152688-23154898	LOC_Os02g38290	CYP86C1	cytochrome P450, family 86, subfamily C, polypeptide 1	GO:0003674(molecular_function);GO:0003824(catalytic activity);GO:0005488(binding);GO:0005506(iron ion binding);GO:0005623(cell);GO:0008152(metabolic process);GO:0009055(electron carrier activity);GO:0016705("oxidoreductase activity, acting on paired donors, with incorporation or reduction of molecular oxygen");GO:0019825(oxygen binding);GO:0020037(heme binding);GO:0055114(oxidation-reduction proc…	NA	Wild	Mutant	OK	0.680628	7.7355	3.50656	11.879	5e-05	0.000420893	yes
XLOC_027277	XLOC_027277	LOC_Os04g49980.1	LOC_Os04g49980	chr4:29811953-29812728	LOC_Os04g49980	LEA18	Late embryogenesis abundant protein, group 1 protein	GO:0000003(reproduction);GO:0003674(molecular_function);GO:0005575(cellular_component);GO:0006950(response to stress);GO:0007275(multicellular organismal development);GO:0009628(response to abiotic stimulus);GO:0009790(embryo development);GO:0009791(post-embryonic development);GO:0009856(pollination)	NA	Wild	Mutant	OK	0.761192	8.29863	3.44654	10.7232	0.0006	0.00382783	yes
XLOC_018537	XLOC_018537	LOC_Os02g18140.1	LOC_Os02g18140	chr2:10535634-10543155	LOC_Os02g18140	NA	NB-ARC domain-containing disease resistance protein	GO:0005515(protein binding);GO:0005524(ATP binding);GO:0006915(apoptotic process);GO:0006950(response to stress);GO:0043531(ADP binding)	NA	Wild	Mutant	OK	0.192464	2.0919	3.44215	2.83997	0.03655	0.107842	yes
XLOC_034470	XLOC_034470	LOC_Os06g23350.1	LOC_Os06g23350	chr6:13630100-13631415	LOC_Os06g23350	NA	Seed maturation protein	GO:0000003(reproduction);GO:0003674(molecular_function);GO:0005575(cellular_component);GO:0009790(embryo development);GO:0009791(post-embryonic development)	NA	Wild	Mutant	OK	0.470791	5.07597	3.43053	9.47743	0.0004	0.00268475	yes
XLOC_014713	XLOC_014713	LOC_Os12g32400.1	LOC_Os12g32400	chr12:19545653-19547564	LOC_Os12g32400	RSL2	ROOT HAIR DEFECTIVE 6-LIKE 2	GO:0003677(DNA binding);GO:0003700(sequence-specific DNA binding transcription factor activity);GO:0005634(nucleus);GO:0006139(nucleobase-containing compound metabolic process);GO:0006355("regulation of transcription, DNA-templated");GO:0007275(multicellular organismal development);GO:0009058(biosynthetic process);GO:0009653(anatomical structure morphogenesis);GO:0009719(response to endogenous st…	NA	Wild	Mutant	OK	0.2431	2.58824	3.41235	3.4736	0.0009	0.00543079	yes
XLOC_039071	XLOC_039071	LOC_Os07g43160.1	LOC_Os07g43160	chr7:25867211-25871233	LOC_Os07g43160	NA	Haloacid dehalogenase-like hydrolase (HAD) superfamily protein	GO:0003824(catalytic activity);GO:0005975(carbohydrate metabolic process);GO:0005992(trehalose biosynthetic process);GO:0008150(biological_process);GO:0008152(metabolic process);GO:0009058(biosynthetic process);GO:0009987(cellular process);GO:0016787(hydrolase activity)	NA	Wild	Mutant	OK	0.109347	1.15871	3.40554	3.99583	0.0467	0.130111	yes
XLOC_014525	XLOC_014525	LOC_Os12g25450.1	LOC_Os12g25450	chr12:14713944-14716498	LOC_Os12g25450	NA	O-methyltransferase family protein	GO:0005515(protein binding);GO:0005829(cytosol);GO:0008152(metabolic process);GO:0008168(methyltransferase activity);GO:0008171(O-methyltransferase activity);GO:0009987(cellular process);GO:0016740(transferase activity);GO:0046983(protein dimerization activity)	NA	Wild	Mutant	OK	1.42617	15.0367	3.39827	13.02	5e-05	0.000420893	yes
XLOC_023276	XLOC_023276	LOC_Os03g07180.3;LOC_Os03g07180.1;LOC_Os03g07180.2	LOC_Os03g07180	chr3:3674146-3679971	LOC_Os03g07180	NA	late embryogenesis abundant domain-containing protein / LEA domain-containing protein	NA	NA	Wild	Mutant	OK	0.502974	5.26527	3.38795	6.28309	5e-05	0.000420893	yes
XLOC_024985	XLOC_024985	LOC_Os03g50490.1	LOC_Os03g50490	chr3:28822404-28826521	LOC_Os03g50490	ATGLN1;1	glutamine synthase clone R1	GO:0003824(catalytic activity);GO:0004356(glutamate-ammonia ligase activity);GO:0005488(binding);GO:0005515(protein binding);GO:0005575(cellular_component);GO:0005618(cell wall);GO:0005829(cytosol);GO:0005840(ribosome);GO:0005886(plasma membrane);GO:0006542(glutamine biosynthetic process);GO:0006807(nitrogen compound metabolic process);GO:0008152(metabolic process)	NA	Wild	Mutant	OK	0.668979	6.99405	3.38609	9.93547	5e-05	0.000420893	yes
XLOC_011657	XLOC_011657	LOC_Os11g31450.1	LOC_Os11g31450	chr11:18372760-18378851	LOC_Os11g31450	NA	NA	NA	NA	Wild	Mutant	OK	0.197321	2.0508	3.37757	5.47812	5e-05	0.000420893	yes
XLOC_031922	XLOC_031922	LOC_Os05g06140.1	LOC_Os05g06140	chr5:3069642-3074392	LOC_Os05g06140	NA	alpha/beta-Hydrolases superfamily protein	GO:0004806(triglyceride lipase activity);GO:0006629(lipid metabolic process);GO:0016787(hydrolase activity)	NA	Wild	Mutant	OK	1.6755	17.2455	3.36355	17.5374	5e-05	0.000420893	yes
XLOC_016683	XLOC_016683	LOC_Os02g37490.1	LOC_Os02g37490	chr2:22626271-22627191	LOC_Os02g37490	NA	NA	NA	NA	Wild	Mutant	OK	0.233989	2.38235	3.34788	4.15231	0.0472	0.13111	yes
XLOC_031440	XLOC_031440	LOC_Os05g46480.2;LOC_Os05g46480.1;LOC_Os05g46480.3;LOC_Os05g46480.4	LOC_Os05g46480	chr5:26927606-26928902	LOC_Os05g46480	NA	Late embryogenesis abundant protein (LEA) family protein	GO:0000003(reproduction);GO:0003674(molecular_function);GO:0005634(nucleus);GO:0009790(embryo development);GO:0009791(post-embryonic development)	NA	Wild	Mutant	OK	4.27738	43.3711	3.34194	13.562	5e-05	0.000420893	yes
XLOC_004078	XLOC_004078	-	-	chr1:12136782-12137276	NA	NA	NA	NA	NA	Wild	Mutant	OK	0.512256	5.1906	3.34096	5.65011	0.04705	0.130769	yes
XLOC_039356	XLOC_039356	LOC_Os07g48490.2;LOC_Os07g48490.4	LOC_Os07g48490	chr7:29004216-29006252	LOC_Os07g48490	NA	hydroxyproline-rich glycoprotein family protein	GO:0003674(molecular_function);GO:0005575(cellular_component);GO:0008150(biological_process)	NA	Wild	Mutant	OK	77.3306	781.878	3.33783	18.171	5e-05	0.000420893	yes
XLOC_014284	XLOC_014284	-	-	chr12:8874024-8874825	NA	NA	NA	NA	NA	Wild	Mutant	OK	2.01876	20.2031	3.32303	12.4151	5e-05	0.000420893	yes
XLOC_022044	XLOC_022044	LOC_Os03g44140.1	LOC_Os03g44140	chr3:24797803-24807300	LOC_Os03g44140	WAK2	wall-associated kinase 2	GO:0004672(protein kinase activity);GO:0005515(protein binding);GO:0005524(ATP binding);GO:0005886(plasma membrane);GO:0006464(cellular protein modification process);GO:0006468(protein phosphorylation);GO:0016301(kinase activity)	NA	Wild	Mutant	OK	0.191907	1.90315	3.30991	1.61765	0.0112	0.0425488	yes
XLOC_010778	XLOC_010778	LOC_Os11g04020.1	LOC_Os11g04020	chr11:1618493-1623978	LOC_Os11g04020	ZIFL1	zinc induced facilitator-like 1	GO:0005215(transporter activity);GO:0005773(vacuole);GO:0006810(transport);GO:0008150(biological_process);GO:0009607(response to biotic stimulus);GO:0009987(cellular process);GO:0016020(membrane);GO:0016021(integral component of membrane);GO:0022857(transmembrane transporter activity);GO:0055085(transmembrane transport)	NA	Wild	Mutant	OK	0.208434	2.04443	3.29404	4.98218	5e-05	0.000420893	yes
XLOC_011522	XLOC_011522	LOC_Os11g26780.1	LOC_Os11g26780	chr11:15336033-15337163	LOC_Os11g26780	ATDI8	Dehydrin family protein	GO:0003674(molecular_function);GO:0005575(cellular_component);GO:0006950(response to stress);GO:0009415(response to water);GO:0009628(response to abiotic stimulus);GO:0009719(response to endogenous stimulus)	NA	Wild	Mutant	OK	1.88304	18.3825	3.2872	12.5911	5e-05	0.000420893	yes
XLOC_037191	XLOC_037191	LOC_Os06g45710.1	LOC_Os06g45710	chr6:27676317-27679785	LOC_Os06g45710	PGK	phosphoglycerate kinase	GO:0004618(phosphoglycerate kinase activity);GO:0005575(cellular_component);GO:0005576(extracellular region);GO:0005634(nucleus);GO:0005773(vacuole);GO:0005829(cytosol);GO:0005886(plasma membrane);GO:0005975(carbohydrate metabolic process);GO:0006091(generation of precursor metabolites and energy);GO:0006096(glycolytic process);GO:0008152(metabolic process);GO:0009056(catabolic process);GO:000998…	00010(Glycolysis / Gluconeogenesis);00710(Carbon fixation in photosynthetic organisms);01200(Carbon metabolism);01230(Biosynthesis of amino acids)	Wild	Mutant	OK	5.32235	51.4108	3.27194	14.5434	5e-05	0.000420893	yes
XLOC_030758	XLOC_030758	LOC_Os05g31020.1	LOC_Os05g31020	chr5:18016616-18020387	LOC_Os05g31020	ERF1-2	eukaryotic release factor 1-2	GO:0005737(cytoplasm);GO:0005829(cytosol);GO:0005886(plasma membrane);GO:0006412(translation);GO:0006415(translational termination);GO:0008135("translation factor activity, nucleic acid binding");GO:0016043(cellular component organization);GO:0016149("translation release factor activity, codon specific")	NA	Wild	Mutant	OK	1.01445	9.74735	3.26431	10.3007	5e-05	0.000420893	yes
XLOC_001479	XLOC_001479	LOC_Os01g40290.1	LOC_Os01g40290	chr1:22747335-22748143	LOC_Os01g40290	NA	NA	NA	NA	Wild	Mutant	OK	0.218112	2.08633	3.25783	3.86209	0.04955	0.136164	yes
XLOC_015022	XLOC_015022	-	-	chr12:25136199-25136900	NA	NA	NA	NA	NA	Wild	Mutant	OK	0.131027	1.24359	3.24657	2.31029	0.00575	0.0250904	yes
XLOC_021891	XLOC_021891	LOC_Os03g39650.1	LOC_Os03g39650	chr3:22048469-22052542	LOC_Os03g39650	CYP71B34	cytochrome P450, family 71, subfamily B, polypeptide 34	GO:0003674(molecular_function);GO:0003824(catalytic activity);GO:0005488(binding);GO:0005506(iron ion binding);GO:0006950(response to stress);GO:0008152(metabolic process);GO:0009055(electron carrier activity);GO:0009628(response to abiotic stimulus);GO:0016705("oxidoreductase activity, acting on paired donors, with incorporation or reduction of molecular oxygen");GO:0019825(oxygen binding);GO:00…	NA	Wild	Mutant	OK	0.16649	1.579	3.2455	4.77977	0.0073	0.0303827	yes
XLOC_034023	XLOC_034023	LOC_Os06g10780.1	LOC_Os06g10780	chr6:5629415-5631997	LOC_Os06g10780	NA	Integrase-type DNA-binding superfamily protein	GO:0003677(DNA binding);GO:0003700(sequence-specific DNA binding transcription factor activity);GO:0005634(nucleus);GO:0006139(nucleobase-containing compound metabolic process);GO:0006355("regulation of transcription, DNA-templated");GO:0009058(biosynthetic process);GO:0009536(plastid)	NA	Wild	Mutant	OK	0.171386	1.59102	3.21463	4.23343	0.04855	0.134121	yes
XLOC_036019	XLOC_036019	LOC_Os06g11840.1	LOC_Os06g11840	chr6:6277592-6281865	LOC_Os06g11840	ATTPPB	trehalose-6-phosphate phosphatase	GO:0003824(catalytic activity);GO:0005975(carbohydrate metabolic process);GO:0005992(trehalose biosynthetic process);GO:0008152(metabolic process);GO:0009058(biosynthetic process);GO:0009987(cellular process);GO:0016787(hydrolase activity)	NA	Wild	Mutant	OK	0.131507	1.22022	3.21394	5.21931	0.04525	0.127143	yes
XLOC_004164	XLOC_004164	LOC_Os01g24700.1	LOC_Os01g24700	chr1:13899522-13900729	LOC_Os01g24700	NA	NA	NA	NA	Wild	Mutant	OK	3.94077	36.3421	3.20509	15.0395	5e-05	0.000420893	yes
XLOC_012231	XLOC_012231	LOC_Os11g47630.1	LOC_Os11g47630	chr11:28766091-28766937	LOC_Os11g47630	NA	C2H2-type zinc finger family protein	GO:0003676(nucleic acid binding);GO:0003700(sequence-specific DNA binding transcription factor activity);GO:0005488(binding);GO:0006139(nucleobase-containing compound metabolic process);GO:0009058(biosynthetic process)	NA	Wild	Mutant	OK	0.204383	1.88104	3.20218	3.86593	0.0497	0.136498	yes
XLOC_020583	XLOC_020583	LOC_Os03g06180.1	LOC_Os03g06180	chr3:3097958-3102114	LOC_Os03g06180	NA	Plant protein of unknown function (DUF639)	NA	NA	Wild	Mutant	OK	0.0850316	0.779192	3.19591	3.96469	0.0054	0.0238454	yes
XLOC_006067	XLOC_006067	LOC_Os01g72370.1;LOC_Os01g72370.3;LOC_Os01g72370.2	LOC_Os01g72370	chr1:41971443-41978408	LOC_Os01g72370	BHLH038	basic helix-loop-helix (bHLH) DNA-binding superfamily protein	GO:0003677(DNA binding);GO:0003700(sequence-specific DNA binding transcription factor activity);GO:0005634(nucleus);GO:0006139(nucleobase-containing compound metabolic process);GO:0006355("regulation of transcription, DNA-templated");GO:0006950(response to stress);GO:0009058(biosynthetic process);GO:0009628(response to abiotic stimulus);GO:0030528(transcription regulator activity)	NA	Wild	Mutant	OK	0.927875	8.45045	3.18703	6.27666	5e-05	0.000420893	yes
XLOC_011099	XLOC_011099	LOC_Os11g10590.1	LOC_Os11g10590	chr11:5808750-5809127	LOC_Os11g10590	NA	NA	GO:0005576(extracellular region);GO:0008200(ion channel inhibitor activity);GO:0009405(pathogenesis)	NA	Wild	Mutant	OK	28.2181	256.986	3.187	3.00547	0.00145	0.00812537	yes
XLOC_039147	XLOC_039147	LOC_Os07g44440.1	LOC_Os07g44440	chr7:26551780-26553133	LOC_Os07g44440	ATPER1	1-cysteine peroxiredoxin 1	GO:0000003(reproduction);GO:0003674(molecular_function);GO:0003824(catalytic activity);GO:0005575(cellular_component);GO:0006950(response to stress);GO:0008152(metabolic process);GO:0009628(response to abiotic stimulus);GO:0009719(response to endogenous stimulus);GO:0009791(post-embryonic development);GO:0016209(antioxidant activity);GO:0016491(oxidoreductase activity);GO:0051920(peroxiredoxin ac…	NA	Wild	Mutant	OK	5.69204	51.3745	3.17404	16.7088	5e-05	0.000420893	yes
XLOC_009716	XLOC_009716	LOC_Os11g19840.1	LOC_Os11g19840	chr11:11430569-11432967	LOC_Os11g19840	NA	O-methyltransferase family protein	GO:0005515(protein binding);GO:0005829(cytosol);GO:0008152(metabolic process);GO:0008168(methyltransferase activity);GO:0008171(O-methyltransferase activity);GO:0009987(cellular process);GO:0016740(transferase activity);GO:0046983(protein dimerization activity)	NA	Wild	Mutant	OK	0.215526	1.94059	3.17056	3.14686	0.0168	0.0585748	yes
XLOC_021237	XLOC_021237	LOC_Os03g19370.1	LOC_Os03g19370	chr3:10905601-10907007	LOC_Os03g19370	AtbZIP44	basic leucine-zipper 44	GO:0003677(DNA binding);GO:0003700(sequence-specific DNA binding transcription factor activity);GO:0005515(protein binding);GO:0006139(nucleobase-containing compound metabolic process);GO:0006355("regulation of transcription, DNA-templated");GO:0009058(biosynthetic process);GO:0009536(plastid);GO:0043565(sequence-specific DNA binding);GO:0046983(protein dimerization activity)	NA	Wild	Mutant	OK	0.457112	4.07059	3.15462	7.48101	5e-05	0.000420893	yes
XLOC_014283	XLOC_014283	-	-	chr12:8871347-8872013	NA	NA	NA	NA	NA	Wild	Mutant	OK	2.20375	19.6082	3.15342	16.832	5e-05	0.000420893	yes
XLOC_006690	XLOC_006690	LOC_Os10g21790.1	LOC_Os10g21790	chr10:11185624-11186271	LOC_Os10g21790	NA	Lipase/lipooxygenase, PLAT/LH2 family protein	GO:0003674(molecular_function);GO:0005515(protein binding);GO:0008150(biological_process);GO:0009536(plastid);GO:0009579(thylakoid);GO:0016020(membrane)	NA	Wild	Mutant	OK	0.817683	7.27159	3.15266	7.87226	0.00105	0.00617141	yes
XLOC_026836	XLOC_026836	LOC_Os04g40680.1;LOC_Os04g40680.2	LOC_Os04g40680	chr4:24145932-24148011	LOC_Os04g40680	NA	Ubiquitin-like superfamily protein	GO:0003674(molecular_function);GO:0005575(cellular_component)	NA	Wild	Mutant	OK	0.0689286	0.612285	3.15103	1.96032	0.00145	0.00812537	yes
XLOC_015919	XLOC_015919	LOC_Os02g15930.1	LOC_Os02g15930	chr2:9021453-9023139	LOC_Os02g15930	ATBAG6	BCL-2-associated athanogene 6	GO:0003674(molecular_function);GO:0005794(Golgi apparatus);GO:0008150(biological_process)	NA	Wild	Mutant	OK	0.685963	6.08249	3.14846	7.7886	5e-05	0.000420893	yes
XLOC_024506	XLOC_024506	LOC_Os03g38800.1	LOC_Os03g38800	chr3:21544662-21546790	LOC_Os03g38800	NA	P-loop containing nucleoside triphosphate hydrolases superfamily protein	GO:0000166(nucleotide binding);GO:0005524(ATP binding);GO:0005575(cellular_component);GO:0006139(nucleobase-containing compound metabolic process);GO:0008150(biological_process);GO:0008152(metabolic process);GO:0009056(catabolic process);GO:0016787(hydrolase activity)	NA	Wild	Mutant	OK	1.61936	14.3215	3.14469	12.0123	5e-05	0.000420893	yes
XLOC_006995	XLOC_006995	LOC_Os10g31290.1	LOC_Os10g31290	chr10:16408957-16415736	LOC_Os10g31290	NA	Protein of unknown function (DUF594)	GO:0003674(molecular_function);GO:0005575(cellular_component);GO:0008150(biological_process)	NA	Wild	Mutant	OK	0.115807	1.0206	3.13962	4.77369	5e-05	0.000420893	yes
XLOC_032986	XLOC_032986	LOC_Os05g39250.1	LOC_Os05g39250	chr5:23013502-23014354	LOC_Os05g39250	NA	PEBP (phosphatidylethanolamine-binding protein) family protein	GO:0005575(cellular_component);GO:0008150(biological_process);GO:0008289(lipid binding)	NA	Wild	Mutant	OK	1.22122	10.642	3.12337	11.8973	5e-05	0.000420893	yes
XLOC_036309	XLOC_036309	LOC_Os06g18960.1	LOC_Os06g18960	chr6:10780798-10784833	LOC_Os06g18960	NA	Ankyrin repeat family protein	GO:0005575(cellular_component);GO:0008150(biological_process)	NA	Wild	Mutant	OK	0.315783	2.74491	3.11975	7.69854	5e-05	0.000420893	yes
XLOC_015021	XLOC_015021	-	-	chr12:25134439-25136014	NA	NA	NA	NA	NA	Wild	Mutant	OK	0.0831113	0.716189	3.10722	2.44463	0.00335	0.0162207	yes
XLOC_045066	XLOC_045066	LOC_Os09g19820.1;LOC_Os09g19820.2	LOC_Os09g19820	chr9:11862270-11866459	LOC_Os09g19820	APM1	aminopeptidase M1	GO:0005829(cytosol);GO:0005886(plasma membrane);GO:0006508(proteolysis);GO:0006810(transport);GO:0008152(metabolic process);GO:0016787(hydrolase activity)	NA	Wild	Mutant	OK	1.09089	9.37015	3.10257	8.40667	5e-05	0.000420893	yes
XLOC_033878	XLOC_033878	LOC_Os06g08060.1	LOC_Os06g08060	chr6:3900487-3903056	LOC_Os06g08060	NA	2-oxoglutarate (2OG) and Fe(II)-dependent oxygenase superfamily protein	GO:0003824(catalytic activity);GO:0005829(cytosol);GO:0008150(biological_process);GO:0008152(metabolic process);GO:0016491(oxidoreductase activity);GO:0016706("oxidoreductase activity, acting on paired donors, with incorporation or reduction of molecular oxygen, 2-oxoglutarate as one donor, and incorporation of one atom each of oxygen into both donors");GO:0055114(oxidation-reduction process)	NA	Wild	Mutant	OK	0.221186	1.87839	3.08616	4.44046	0.0011	0.00641284	yes
XLOC_040987	XLOC_040987	LOC_Os07g44440.1	LOC_Os07g44440	chr7:26551780-26553133	LOC_Os07g44440	ATPER1	1-cysteine peroxiredoxin 1	GO:0000003(reproduction);GO:0003674(molecular_function);GO:0003824(catalytic activity);GO:0005575(cellular_component);GO:0006950(response to stress);GO:0008152(metabolic process);GO:0009628(response to abiotic stimulus);GO:0009719(response to endogenous stimulus);GO:0009791(post-embryonic development);GO:0016209(antioxidant activity);GO:0016491(oxidoreductase activity);GO:0051920(peroxiredoxin ac…	NA	Wild	Mutant	OK	1.80963	15.3547	3.08491	3.17158	0.00015	0.00113385	yes
XLOC_017677	XLOC_017677	LOC_Os02g57350.1	LOC_Os02g57350	chr2:35130673-35131878	LOC_Os02g57350	NA	Heavy metal transport/detoxification superfamily protein	GO:0005488(binding);GO:0005575(cellular_component);GO:0006810(transport)	NA	Wild	Mutant	OK	0.325343	2.74493	3.07674	5.19975	0.0013	0.00741932	yes
XLOC_025895	XLOC_025895	LOC_Os04g11430.1	LOC_Os04g11430	chr4:6250561-6253415	LOC_Os04g11430	NA	NB-ARC domain-containing disease resistance protein	GO:0005515(protein binding);GO:0005524(ATP binding);GO:0006915(apoptotic process);GO:0006950(response to stress);GO:0043531(ADP binding)	NA	Wild	Mutant	OK	0.124069	1.04498	3.07426	3.61991	5e-05	0.000420893	yes
XLOC_023997	XLOC_023997	LOC_Os03g21960.1	LOC_Os03g21960	chr3:12556844-12559702	LOC_Os03g21960	PYD4	PYRIMIDINE 4	GO:0003824(catalytic activity);GO:0005488(binding);GO:0005739(mitochondrion);GO:0007154(cell communication);GO:0008152(metabolic process);GO:0008483(transaminase activity);GO:0009991(response to extracellular stimulus);GO:0016740(transferase activity);GO:0030170(pyridoxal phosphate binding)	00250(Alanine, aspartate and glutamate metabolism);00250(Alanine, aspartate and glutamate metabolism);00260(Glycine, serine and threonine metabolism);00260(Glycine, serine and threonine metabolism)	Wild	Mutant	OK	0.9204	7.73424	3.07093	12.6095	5e-05	0.000420893	yes
XLOC_004881	XLOC_004881	LOC_Os01g46720.1	LOC_Os01g46720	chr1:26611798-26618704	LOC_Os01g46720	ORG1	OBP3-responsive gene 1	GO:0000166(nucleotide binding);GO:0004672(protein kinase activity);GO:0005198(structural molecule activity);GO:0005524(ATP binding);GO:0006464(cellular protein modification process);GO:0006468(protein phosphorylation);GO:0008152(metabolic process);GO:0009536(plastid);GO:0009987(cellular process);GO:0016301(kinase activity)	NA	Wild	Mutant	OK	0.238731	1.98278	3.05406	2.18925	0.0002	0.00146519	yes
XLOC_014712	XLOC_014712	LOC_Os12g32390.1	LOC_Os12g32390	chr12:19543819-19545290	LOC_Os12g32390	NA	NA	NA	NA	Wild	Mutant	OK	1.23001	10.1595	3.04608	4.77575	5e-05	0.000420893	yes
XLOC_040532	XLOC_040532	LOC_Os07g34520.2;LOC_Os07g34520.1;LOC_Os07g34520.3	LOC_Os07g34520	chr7:20691053-20693694	LOC_Os07g34520	ICL	isocitrate lyase	GO:0003824(catalytic activity);GO:0004451(isocitrate lyase activity);GO:0005515(protein binding);GO:0005575(cellular_component);GO:0008152(metabolic process);GO:0009987(cellular process);GO:0019752(carboxylic acid metabolic process)	00630(Glyoxylate and dicarboxylate metabolism);00630(Glyoxylate and dicarboxylate metabolism);00630(Glyoxylate and dicarboxylate metabolism);01200(Carbon metabolism);01200(Carbon metabolism);01200(Carbon metabolism)	Wild	Mutant	OK	0.681785	5.61325	3.04145	9.60306	5e-05	0.000420893	yes
XLOC_018466	XLOC_018466	-	-	chr2:9016768-9019988	NA	NA	NA	NA	NA	Wild	Mutant	OK	0.25691	2.11298	3.03994	5.80347	5e-05	0.000420893	yes
XLOC_018878	XLOC_018878	LOC_Os02g29040.2;LOC_Os02g29040.1	LOC_Os02g29040	chr2:17196087-17204631	LOC_Os02g29040	NA	ankyrin repeat family protein	GO:0005488(binding);GO:0005515(protein binding);GO:0005575(cellular_component);GO:0008150(biological_process)	NA	Wild	Mutant	OK	0.13538	1.10722	3.03185	2.70794	0.00035	0.00238706	yes
XLOC_028567	XLOC_028567	LOC_Os04g33570.1	LOC_Os04g33570	chr4:20319028-20321514	LOC_Os04g33570	ATC	centroradialis	GO:0005575(cellular_component);GO:0008150(biological_process);GO:0008289(lipid binding)	NA	Wild	Mutant	OK	0.192271	1.57121	3.03066	4.10163	0.00115	0.00665306	yes
XLOC_013217	XLOC_013217	LOC_Os12g32390.1	LOC_Os12g32390	chr12:19543819-19545290	LOC_Os12g32390	NA	NA	NA	NA	Wild	Mutant	OK	10.4519	84.9272	3.02246	21.7222	5e-05	0.000420893	yes
XLOC_028404	XLOC_028404	LOC_Os04g30030.1	LOC_Os04g30030	chr4:17913436-17917187	LOC_Os04g30030	CRK12	cysteine-rich RLK (RECEPTOR-like protein kinase) 12	GO:0000166(nucleotide binding);GO:0004672(protein kinase activity);GO:0005198(structural molecule activity);GO:0005524(ATP binding);GO:0005575(cellular_component);GO:0006464(cellular protein modification process);GO:0006468(protein phosphorylation);GO:0008152(metabolic process);GO:0009987(cellular process);GO:0016301(kinase activity)	NA	Wild	Mutant	OK	1.28401	10.3884	3.01625	8.19411	5e-05	0.000420893	yes
XLOC_039542	XLOC_039542	LOC_Os07g03790.1	LOC_Os07g03790	chr7:1583452-1585631	LOC_Os07g03790	RLK	receptor lectin kinase	GO:0004672(protein kinase activity);GO:0005488(binding);GO:0005524(ATP binding);GO:0005886(plasma membrane);GO:0006468(protein phosphorylation);GO:0008150(biological_process);GO:0008152(metabolic process);GO:0009987(cellular process);GO:0016301(kinase activity)	NA	Wild	Mutant	OK	0.125251	1.01281	3.01548	3.78054	0.0011	0.00641284	yes
XLOC_002499	XLOC_002499	LOC_Os01g61070.1	LOC_Os01g61070	chr1:35332480-35333504	LOC_Os01g61070	NA	Heavy metal transport/detoxification superfamily protein	GO:0005488(binding);GO:0005575(cellular_component);GO:0006810(transport);GO:0030001(metal ion transport);GO:0046872(metal ion binding)	NA	Wild	Mutant	OK	1.6952	13.6049	3.0046	3.28323	5e-05	0.000420893	yes
XLOC_007878	XLOC_007878	LOC_Os10g10620.1	LOC_Os10g10620	chr10:5866541-5867341	LOC_Os10g10620	NA	Plant invertase/pectin methylesterase inhibitor superfamily protein	GO:0004857(enzyme inhibitor activity);GO:0008150(biological_process);GO:0008152(metabolic process);GO:0016787(hydrolase activity);GO:0030234(enzyme regulator activity);GO:0030599(pectinesterase activity)	NA	Wild	Mutant	OK	3.5916	28.7654	3.00164	18.8011	5e-05	0.000420893	yes
XLOC_038349	XLOC_038349	LOC_Os07g26630.1	LOC_Os07g26630	chr7:15358959-15360495	LOC_Os07g26630	PIP2;2	plasma membrane intrinsic protein 2	GO:0005215(transporter activity);GO:0005575(cellular_component);GO:0005886(plasma membrane);GO:0006810(transport);GO:0006950(response to stress);GO:0009536(plastid);GO:0009628(response to abiotic stimulus);GO:0009719(response to endogenous stimulus);GO:0009987(cellular process);GO:0016020(membrane)	NA	Wild	Mutant	OK	1.39977	10.9491	2.96756	12.4021	5e-05	0.000420893	yes
XLOC_030221	XLOC_030221	LOC_Os05g10650.1	LOC_Os05g10650	chr5:5813264-5815545	LOC_Os05g10650	PFK3	phosphofructokinase 3	GO:0003872(6-phosphofructokinase activity);GO:0005515(protein binding);GO:0005829(cytosol);GO:0005945(6-phosphofructokinase complex);GO:0005975(carbohydrate metabolic process);GO:0006091(generation of precursor metabolites and energy);GO:0006096(glycolytic process);GO:0009056(catabolic process);GO:0009987(cellular process);GO:0016301(kinase activity)	00010(Glycolysis / Gluconeogenesis);00030(Pentose phosphate pathway);00051(Fructose and mannose metabolism);00052(Galactose metabolism);00680(Methane metabolism);01200(Carbon metabolism);01230(Biosynthesis of amino acids);03018(RNA degradation);04152(AMPK signaling pathway);05230(Central carbon metabolism in cancer)	Wild	Mutant	OK	1.62001	12.5563	2.95434	16.9405	5e-05	0.000420893	yes
XLOC_007267	XLOC_007267	LOC_Os10g37570.1	LOC_Os10g37570	chr10:20108961-20110296	LOC_Os10g37570	NA	F-box family protein with a domain of unknown function (DUF295)	NA	NA	Wild	Mutant	OK	0.189499	1.46626	2.95188	5.56682	0.0084	0.0339436	yes
XLOC_020392	XLOC_020392	-	-	chr3:1134101-1135101	NA	NA	NA	NA	NA	Wild	Mutant	OK	0.274661	2.10756	2.93985	3.65354	0.00025	0.00178331	yes
XLOC_025084	XLOC_025084	LOC_Os03g52355.1	LOC_Os03g52355	chr3:30070372-30071068	LOC_Os03g52355	NA	NA	NA	NA	Wild	Mutant	OK	0.769103	5.79489	2.91353	2.49994	0.0111	0.0422638	yes
XLOC_046012	XLOC_046012	LOC_Os09g04339.1	LOC_Os09g04339	chr9:2297895-2306688	LOC_Os09g04339	NA	NA	GO:0003674(molecular_function);GO:0008150(biological_process);GO:0016020(membrane)	NA	Wild	Mutant	OK	1.43317	10.68	2.89762	11.8058	5e-05	0.000420893	yes
XLOC_047178	XLOC_047178	LOC_Os09g37976.1	LOC_Os09g37976	chr9:21895253-21896982	LOC_Os09g37976	NA	RmlC-like cupins superfamily protein	GO:0003674(molecular_function);GO:0005488(binding);GO:0005575(cellular_component);GO:0005829(cytosol);GO:0008150(biological_process);GO:0045735(nutrient reservoir activity)	NA	Wild	Mutant	OK	1.25465	9.32795	2.89428	10.9637	5e-05	0.000420893	yes
XLOC_007874	XLOC_007874	-	-	chr10:5758586-5759678	NA	NA	NA	NA	NA	Wild	Mutant	OK	0.202106	1.48614	2.87838	3.02062	0.0019	0.0101693	yes
XLOC_026808	XLOC_026808	LOC_Os04g40070.1	LOC_Os04g40070	chr4:23858653-23863737	LOC_Os04g40070	NA	C2 calcium/lipid-binding and GRAM domain containing protein	GO:0003674(molecular_function);GO:0005515(protein binding);GO:0008150(biological_process)	NA	Wild	Mutant	OK	0.164645	1.20137	2.86725	3.7367	5e-05	0.000420893	yes
XLOC_046165	XLOC_046165	LOC_Os09g10620.1	LOC_Os09g10620	chr9:5789800-5790611	LOC_Os09g10620	NA	NA	NA	NA	Wild	Mutant	OK	1.18832	8.65974	2.8654	1.73008	0.03325	0.100456	yes
XLOC_033062	XLOC_033062	LOC_Os05g41090.1	LOC_Os05g41090	chr5:24071174-24075089	LOC_Os05g41090	ATCPK2	calmodulin-domain protein kinase cdpk isoform 2	GO:0000166(nucleotide binding);GO:0004672(protein kinase activity);GO:0005488(binding);GO:0005515(protein binding);GO:0005524(ATP binding);GO:0006464(cellular protein modification process);GO:0006468(protein phosphorylation);GO:0016301(kinase activity)	NA	Wild	Mutant	OK	0.706114	5.09241	2.85037	8.21442	5e-05	0.000420893	yes
XLOC_044783	XLOC_044783	LOC_Os09g10010.1	LOC_Os09g10010	chr9:5454022-5455007	LOC_Os09g10010	NA	NA	NA	NA	Wild	Mutant	OK	5.43112	39.1235	2.84871	15.4	5e-05	0.000420893	yes
XLOC_010467	XLOC_010467	LOC_Os11g44170.1	LOC_Os11g44170	chr11:26682527-26684711	LOC_Os11g44170	NA	Calmodulin-binding protein	GO:0005515(protein binding);GO:0005575(cellular_component);GO:0008150(biological_process)	NA	Wild	Mutant	OK	0.438362	3.14526	2.84298	1.73607	0.00395	0.0185147	yes
XLOC_027918	XLOC_027918	-	-	chr4:4901130-4901364	NA	NA	NA	NA	NA	Wild	Mutant	OK	7.52683	53.5771	2.8315	35.0338	0.0278	0.087312	yes
XLOC_038101	XLOC_038101	LOC_Os07g15460.1;LOC_Os07g15460.2	LOC_Os07g15460	chr7:8966022-8970882	LOC_Os07g15460	ATNRAMP1	natural resistance-associated macrophage protein 1	GO:0005215(transporter activity);GO:0005886(plasma membrane);GO:0006810(transport);GO:0008150(biological_process);GO:0009987(cellular process);GO:0016020(membrane);GO:0019725(cellular homeostasis)	NA	Wild	Mutant	OK	1.69251	12.0302	2.82942	9.02312	5e-05	0.000420893	yes
XLOC_020390	XLOC_020390	-	-	chr3:1131871-1132882	NA	NA	NA	NA	NA	Wild	Mutant	OK	0.367846	2.61062	2.82722	4.2194	0.0001	0.000786081	yes
XLOC_013539	XLOC_013539	LOC_Os12g40390.1	LOC_Os12g40390	chr12:25004163-25007073	LOC_Os12g40390	NA	NA	GO:0006511(ubiquitin-dependent protein catabolic process)	NA	Wild	Mutant	OK	0.607835	4.29038	2.81936	4.34815	0.0345	0.103224	yes
XLOC_045668	XLOC_045668	LOC_Os09g34230.1	LOC_Os09g34230	chr9:20214375-20216181	LOC_Os09g34230	UGT74F1	UDP-glycosyltransferase 74 F1	GO:0005575(cellular_component);GO:0008152(metabolic process);GO:0009987(cellular process);GO:0016740(transferase activity);GO:0016758("transferase activity, transferring hexosyl groups")	NA	Wild	Mutant	OK	2.84842	20.0571	2.81588	19.8483	5e-05	0.000420893	yes
XLOC_023943	XLOC_023943	LOC_Os03g20910.1;LOC_Os03g20910.2	LOC_Os03g20910	chr3:11845059-11849005	LOC_Os03g20910	WOX11	WUSCHEL related homeobox 11	GO:0003677(DNA binding);GO:0003700(sequence-specific DNA binding transcription factor activity);GO:0006139(nucleobase-containing compound metabolic process);GO:0006355("regulation of transcription, DNA-templated");GO:0009058(biosynthetic process);GO:0009536(plastid);GO:0043565(sequence-specific DNA binding)	NA	Wild	Mutant	OK	0.151962	1.0617	2.8046	3.08145	0.0004	0.00268475	yes
XLOC_034168	XLOC_034168	LOC_Os06g13720.1	LOC_Os06g13720	chr6:7602363-7605812	LOC_Os06g13720	IAR4	Thiamin diphosphate-binding fold (THDP-binding) superfamily protein	GO:0003824(catalytic activity);GO:0005488(binding);GO:0005634(nucleus);GO:0005739(mitochondrion);GO:0005829(cytosol);GO:0006950(response to stress);GO:0008152(metabolic process);GO:0009628(response to abiotic stimulus);GO:0016624("oxidoreductase activity, acting on the aldehyde or oxo group of donors, disulfide as acceptor");GO:0030976(thiamine pyrophosphate binding)	NA	Wild	Mutant	OK	0.367938	2.55182	2.79399	6.33027	5e-05	0.000420893	yes
XLOC_041889	XLOC_041889	LOC_Os08g19420.1	LOC_Os08g19420	chr8:11607389-11608885	LOC_Os08g19420	NA	O-methyltransferase family protein	GO:0005515(protein binding);GO:0005829(cytosol);GO:0008152(metabolic process);GO:0008168(methyltransferase activity);GO:0008171(O-methyltransferase activity);GO:0009987(cellular process);GO:0016740(transferase activity);GO:0046983(protein dimerization activity)	NA	Wild	Mutant	OK	0.111513	0.7727	2.7927	2.62102	0.00255	0.0129103	yes
XLOC_006634	XLOC_006634	LOC_Os10g20450.1	LOC_Os10g20450	chr10:10293209-10295913	LOC_Os10g20450	NA	MATE efflux family protein	GO:0005215(transporter activity);GO:0005773(vacuole);GO:0006810(transport);GO:0006855(drug transmembrane transport);GO:0009607(response to biotic stimulus);GO:0009987(cellular process);GO:0015238(drug transmembrane transporter activity);GO:0015297(antiporter activity);GO:0016020(membrane);GO:0055085(transmembrane transport)	NA	Wild	Mutant	OK	0.530529	3.64725	2.78131	7.68152	5e-05	0.000420893	yes
XLOC_045670	XLOC_045670	LOC_Os09g34250.1	LOC_Os09g34250	chr9:20222173-20224114	LOC_Os09g34250	UGT74F1	UDP-glycosyltransferase 74 F1	GO:0005575(cellular_component);GO:0008152(metabolic process);GO:0009987(cellular process);GO:0016740(transferase activity);GO:0016758("transferase activity, transferring hexosyl groups")	NA	Wild	Mutant	OK	0.907447	6.22419	2.778	10.2575	5e-05	0.000420893	yes
XLOC_001132	XLOC_001132	LOC_Os01g28474.1	LOC_Os01g28474	chr1:15948775-15953098	LOC_Os01g28474	NA	HXXXD-type acyl-transferase family protein	GO:0008150(biological_process);GO:0008152(metabolic process);GO:0016740(transferase activity);GO:0016747("transferase activity, transferring acyl groups other than amino-acyl groups")	NA	Wild	Mutant	OK	0.980351	6.69212	2.77109	12.1439	5e-05	0.000420893	yes
XLOC_021539	XLOC_021539	LOC_Os03g26210.1;LOC_Os03g26210.3;LOC_Os03g26210.2	LOC_Os03g26210	chr3:15000061-15002205	LOC_Os03g26210	PYE	basic helix-loop-helix (bHLH) DNA-binding superfamily protein	GO:0003677(DNA binding);GO:0003700(sequence-specific DNA binding transcription factor activity);GO:0005634(nucleus);GO:0006139(nucleobase-containing compound metabolic process);GO:0006950(response to stress);GO:0007154(cell communication);GO:0008150(biological_process);GO:0009058(biosynthetic process);GO:0009536(plastid);GO:0009991(response to extracellular stimulus)	NA	Wild	Mutant	OK	4.35112	29.3829	2.75552	9.89973	5e-05	0.000420893	yes
XLOC_004165	XLOC_004165	LOC_Os01g24710.3;LOC_Os01g24710.2;LOC_Os01g24710.4;LOC_Os01g24710.1	LOC_Os01g24710	chr1:13903152-13904729	LOC_Os01g24710	NA	Mannose-binding lectin superfamily protein	GO:0003674(molecular_function);GO:0005575(cellular_component);GO:0008150(biological_process)	NA	Wild	Mutant	OK	33.6376	225.353	2.74404	10.9622	5e-05	0.000420893	yes
XLOC_038707	XLOC_038707	LOC_Os07g35940.1	LOC_Os07g35940	chr7:21486603-21506356	LOC_Os07g35940	AT-BETA-AMY	beta-amylase 5	GO:0000272(polysaccharide catabolic process);GO:0005829(cytosol);GO:0005975(carbohydrate metabolic process);GO:0008152(metabolic process);GO:0009056(catabolic process);GO:0009607(response to biotic stimulus);GO:0009987(cellular process);GO:0016161(beta-amylase activity);GO:0016787(hydrolase activity)	NA	Wild	Mutant	OK	9.62066	63.8914	2.73141	10.7936	5e-05	0.000420893	yes
XLOC_014964	XLOC_014964	LOC_Os12g39170.1	LOC_Os12g39170	chr12:24108582-24114702	LOC_Os12g39170	scpl3	serine carboxypeptidase-like 3	GO:0004185(serine-type carboxypeptidase activity);GO:0005623(cell);GO:0006508(proteolysis);GO:0016787(hydrolase activity);GO:0019538(protein metabolic process)	NA	Wild	Mutant	OK	0.155755	1.034	2.73088	3.11909	0.0143	0.051741	yes
XLOC_039380	XLOC_039380	LOC_Os07g48870.1	LOC_Os07g48870	chr7:29242087-29243628	LOC_Os07g48870	AtMYB78	myb domain protein 78	GO:0003677(DNA binding);GO:0003700(sequence-specific DNA binding transcription factor activity);GO:0006139(nucleobase-containing compound metabolic process);GO:0006950(response to stress);GO:0009058(biosynthetic process);GO:0009628(response to abiotic stimulus);GO:0009719(response to endogenous stimulus)	NA	Wild	Mutant	OK	0.934438	6.19231	2.72831	8.67122	5e-05	0.000420893	yes
XLOC_012408	XLOC_012408	LOC_Os12g04150.1	LOC_Os12g04150	chr12:1745256-1746594	LOC_Os12g04150	AtCXE17	carboxyesterase 17	GO:0005575(cellular_component);GO:0008152(metabolic process);GO:0016787(hydrolase activity)	NA	Wild	Mutant	OK	2.45045	16.1905	2.72403	16.0921	5e-05	0.000420893	yes
XLOC_019062	XLOC_019062	-	-	chr2:20379968-20380744	NA	NA	NA	NA	NA	Wild	Mutant	OK	0.144414	0.954086	2.72391	2.18945	0.02525	0.0811109	yes
XLOC_007512	XLOC_007512	LOC_Os10g42130.1	LOC_Os10g42130	chr10:22669291-22671877	LOC_Os10g42130	anac071	NAC domain containing protein 71	GO:0003677(DNA binding);GO:0003700(sequence-specific DNA binding transcription factor activity);GO:0005575(cellular_component);GO:0006139(nucleobase-containing compound metabolic process);GO:0006355("regulation of transcription, DNA-templated");GO:0007275(multicellular organismal development);GO:0009058(biosynthetic process)	NA	Wild	Mutant	OK	4.85364	31.4647	2.6966	13.689	5e-05	0.000420893	yes
XLOC_010495	XLOC_010495	LOC_Os11g44700.1	LOC_Os11g44700	chr11:27029844-27034055	LOC_Os11g44700	NA	Calmodulin-binding protein	GO:0005515(protein binding);GO:0005575(cellular_component);GO:0008150(biological_process)	NA	Wild	Mutant	OK	6.48205	41.9094	2.69275	12.3717	5e-05	0.000420893	yes
XLOC_036381	XLOC_036381	LOC_Os06g21020.1	LOC_Os06g21020	chr6:12141323-12145411	LOC_Os06g21020	NA	S-adenosyl-L-methionine-dependent methyltransferases superfamily protein	GO:0005575(cellular_component);GO:0008150(biological_process);GO:0008152(metabolic process);GO:0008168(methyltransferase activity);GO:0009987(cellular process);GO:0016740(transferase activity)	NA	Wild	Mutant	OK	0.274684	1.76551	2.68424	3.92479	0.0005	0.00326078	yes
XLOC_010243	XLOC_010243	LOC_Os11g38610.2	LOC_Os11g38610	chr11:22876398-22884547	LOC_Os11g38610	NA	Ubiquitin carboxyl-terminal hydrolase-related protein	GO:0005488(binding);GO:0005622(intracellular);GO:0009056(catabolic process);GO:0009987(cellular process);GO:0016787(hydrolase activity);GO:0019538(protein metabolic process)	NA	Wild	Mutant	OK	0.124579	0.797461	2.67835	4.06954	5e-05	0.000420893	yes
XLOC_009207	XLOC_009207	LOC_Os11g05410.2;LOC_Os11g05410.1	LOC_Os11g05410	chr11:2432925-2437032	LOC_Os11g05410	ATPAP20	Purple acid phosphatases superfamily protein	GO:0008150(biological_process);GO:0008152(metabolic process);GO:0009987(cellular process);GO:0016787(hydrolase activity)	NA	Wild	Mutant	OK	0.237161	1.50697	2.66772	3.79037	0.00555	0.0243768	yes
XLOC_035318	XLOC_035318	LOC_Os06g48020.1	LOC_Os06g48020	chr6:29035685-29038299	LOC_Os06g48020	NA	Peroxidase family protein	GO:0003824(catalytic activity);GO:0004601(peroxidase activity);GO:0005488(binding);GO:0005623(cell);GO:0006950(response to stress);GO:0006979(response to oxidative stress);GO:0008152(metabolic process);GO:0020037(heme binding);GO:0055114(oxidation-reduction process)	NA	Wild	Mutant	OK	0.365992	2.31193	2.65921	5.10514	0.00015	0.00113385	yes
XLOC_023815	XLOC_023815	LOC_Os03g18130.3;LOC_Os03g18130.2;LOC_Os03g18130.1;LOC_Os03g18130.4	LOC_Os03g18130	chr3:10116218-10124384	LOC_Os03g18130	ASN1	glutamine-dependent asparagine synthase 1	GO:0003824(catalytic activity);GO:0004066(asparagine synthase (glutamine-hydrolyzing) activity);GO:0005575(cellular_component);GO:0005829(cytosol);GO:0006529(asparagine biosynthetic process);GO:0006950(response to stress);GO:0009058(biosynthetic process);GO:0009628(response to abiotic stimulus);GO:0009987(cellular process)	NA	Wild	Mutant	OK	51.6427	322.969	2.64476	14.1366	5e-05	0.000420893	yes
XLOC_006886	XLOC_006886	LOC_Os10g28440.1	LOC_Os10g28440	chr10:14798143-14800352	LOC_Os10g28440	AST12	sulfate transporter 3;1	GO:0005215(transporter activity);GO:0006810(transport);GO:0009987(cellular process);GO:0016021(integral component of membrane);GO:0055085(transmembrane transport)	NA	Wild	Mutant	OK	1.90576	11.8338	2.63447	10.9865	5e-05	0.000420893	yes
XLOC_014501	XLOC_014501	LOC_Os12g24330.1	LOC_Os12g24330	chr12:13885479-13888224	LOC_Os12g24330	NA	DPP6 N-terminal domain-like protein	GO:0003674(molecular_function);GO:0005618(cell wall);GO:0005773(vacuole);GO:0008150(biological_process);GO:0016020(membrane)	NA	Wild	Mutant	OK	1.15797	7.15842	2.62805	12.3451	5e-05	0.000420893	yes
XLOC_001791	XLOC_001791	LOC_Os01g47280.1	LOC_Os01g47280	chr1:27017450-27021637	LOC_Os01g47280	NA	NA	GO:0003674(molecular_function);GO:0005575(cellular_component);GO:0008150(biological_process)	NA	Wild	Mutant	OK	0.179298	1.10199	2.61968	1.61984	0.0399	0.115451	yes
XLOC_029743	XLOC_029743	LOC_Os04g58070.1	LOC_Os04g58070	chr4:34586365-34588232	LOC_Os04g58070	NA	Eukaryotic aspartyl protease family protein	GO:0004190(aspartic-type endopeptidase activity);GO:0005623(cell);GO:0006508(proteolysis);GO:0016787(hydrolase activity);GO:0019538(protein metabolic process)	NA	Wild	Mutant	OK	0.633981	3.88117	2.61398	8.96627	5e-05	0.000420893	yes
XLOC_020936	XLOC_020936	LOC_Os03g13300.1	LOC_Os03g13300	chr3:7181079-7184168	LOC_Os03g13300	GAD	glutamate decarboxylase	GO:0003824(catalytic activity);GO:0004351(glutamate decarboxylase activity);GO:0005515(protein binding);GO:0005829(cytosol);GO:0006536(glutamate metabolic process);GO:0008150(biological_process);GO:0008152(metabolic process);GO:0016831(carboxy-lyase activity);GO:0019752(carboxylic acid metabolic process);GO:0030170(pyridoxal phosphate binding)	00250(Alanine, aspartate and glutamate metabolism);00410(beta-Alanine metabolism);00430(Taurine and hypotaurine metabolism);00650(Butanoate metabolism);04727(GABAergic synapse);04940(Type I diabetes mellitus)	Wild	Mutant	OK	5.1785	31.6811	2.61302	15.4042	5e-05	0.000420893	yes
XLOC_018881	XLOC_018881	LOC_Os02g29140.1	LOC_Os02g29140	chr2:17257939-17266066	LOC_Os02g29140	NA	ankyrin repeat family protein	GO:0005488(binding);GO:0005515(protein binding);GO:0005575(cellular_component);GO:0008150(biological_process)	NA	Wild	Mutant	OK	0.275125	1.67524	2.6062	4.4189	5e-05	0.000420893	yes
XLOC_039357	XLOC_039357	LOC_Os07g48500.1	LOC_Os07g48500	chr7:29008870-29009943	LOC_Os07g48500	NA	hydroxyproline-rich glycoprotein family protein	GO:0003674(molecular_function);GO:0005575(cellular_component);GO:0008150(biological_process)	NA	Wild	Mutant	OK	60.0043	364.554	2.60299	20.1884	5e-05	0.000420893	yes
XLOC_036307	XLOC_036307	LOC_Os06g18880.1	LOC_Os06g18880	chr6:10726713-10729488	LOC_Os06g18880	NA	Ankyrin repeat family protein	GO:0005575(cellular_component);GO:0008150(biological_process)	NA	Wild	Mutant	OK	0.220418	1.33392	2.59736	4.67628	5e-05	0.000420893	yes
XLOC_003708	XLOC_003708	LOC_Os01g12110.2;LOC_Os01g12110.1	LOC_Os01g12110	chr1:6590898-6592136	LOC_Os01g12110	NA	NA	GO:0004252(serine-type endopeptidase activity);GO:0042802(identical protein binding);GO:0043086(negative regulation of catalytic activity)	NA	Wild	Mutant	OK	0.625328	3.78084	2.59602	3.427	0.00015	0.00113385	yes
XLOC_000407	XLOC_000407	LOC_Os01g09280.1	LOC_Os01g09280	chr1:4714467-4718746	LOC_Os01g09280	NA	myb-like transcription factor family protein	GO:0003677(DNA binding);GO:0003700(sequence-specific DNA binding transcription factor activity);GO:0006139(nucleobase-containing compound metabolic process);GO:0006950(response to stress);GO:0008150(biological_process);GO:0009058(biosynthetic process);GO:0009628(response to abiotic stimulus);GO:0009719(response to endogenous stimulus)	NA	Wild	Mutant	OK	0.170666	1.0262	2.58807	2.05874	0.0005	0.00326078	yes
XLOC_037338	XLOC_037338	LOC_Os06g48250.1	LOC_Os06g48250	chr6:29184361-29186298	LOC_Os06g48250	NA	P-loop containing nucleoside triphosphate hydrolases superfamily protein	GO:0000166(nucleotide binding);GO:0005524(ATP binding);GO:0005783(endoplasmic reticulum);GO:0006139(nucleobase-containing compound metabolic process);GO:0008152(metabolic process);GO:0009056(catabolic process);GO:0009719(response to endogenous stimulus);GO:0016787(hydrolase activity)	NA	Wild	Mutant	OK	15.6648	93.7429	2.58118	27.3477	5e-05	0.000420893	yes
XLOC_013102	XLOC_013102	-	-	chr12:17265625-17268033	NA	NA	NA	NA	NA	Wild	Mutant	OK	4.02242	23.9893	2.57626	8.71414	5e-05	0.000420893	yes
XLOC_028363	XLOC_028363	LOC_Os04g27980.1	LOC_Os04g27980	chr4:16519830-16521452	LOC_Os04g27980	ATCHIA	chitinase A	GO:0003824(catalytic activity);GO:0004553("hydrolase activity, hydrolyzing O-glycosyl compounds");GO:0005488(binding);GO:0005623(cell);GO:0005975(carbohydrate metabolic process);GO:0006950(response to stress);GO:0007154(cell communication);GO:0008152(metabolic process);GO:0009628(response to abiotic stimulus);GO:0009991(response to extracellular stimulus);GO:0016787(hydrolase activity)	NA	Wild	Mutant	OK	0.984091	5.86079	2.57423	9.56207	5e-05	0.000420893	yes
XLOC_028833	XLOC_028833	LOC_Os04g40070.1	LOC_Os04g40070	chr4:23858653-23863737	LOC_Os04g40070	NA	C2 calcium/lipid-binding and GRAM domain containing protein	GO:0003674(molecular_function);GO:0005515(protein binding);GO:0008150(biological_process)	NA	Wild	Mutant	OK	0.537412	3.19659	2.57244	3.76441	0.0077	0.0316669	yes
XLOC_038410	XLOC_038410	LOC_Os07g28160.1	LOC_Os07g28160	chr7:16438500-16442141	LOC_Os07g28160	CYP51	CYTOCHROME P450 51G1	GO:0000003(reproduction);GO:0003824(catalytic activity);GO:0005506(iron ion binding);GO:0005783(endoplasmic reticulum);GO:0005886(plasma membrane);GO:0006629(lipid metabolic process);GO:0008152(metabolic process);GO:0009055(electron carrier activity);GO:0009058(biosynthetic process);GO:0009790(embryo development);GO:0009791(post-embryonic development);GO:0009987(cellular process);GO:0016705("oxid…	NA	Wild	Mutant	OK	0.365666	2.16623	2.56659	5.34396	0.0002	0.00146519	yes
XLOC_039541	XLOC_039541	LOC_Os07g03780.1	LOC_Os07g03780	chr7:1575321-1578615	LOC_Os07g03780	NA	Concanavalin A-like lectin protein kinase family protein	GO:0004672(protein kinase activity);GO:0005488(binding);GO:0005524(ATP binding);GO:0005886(plasma membrane);GO:0006468(protein phosphorylation);GO:0008150(biological_process);GO:0008152(metabolic process);GO:0009987(cellular process);GO:0016301(kinase activity)	NA	Wild	Mutant	OK	0.147178	0.8698	2.56312	3.40458	0.00085	0.00518349	yes
XLOC_025772	XLOC_025772	LOC_Os04g05650.1	LOC_Os04g05650	chr4:2889812-2891360	LOC_Os04g05650	NA	NA	NA	NA	Wild	Mutant	OK	1.01234	5.97931	2.56229	4.70241	5e-05	0.000420893	yes
XLOC_037549	XLOC_037549	LOC_Os07g02130.1	LOC_Os07g02130	chr7:677500-678907	LOC_Os07g02130	NA	Flavin-binding monooxygenase family protein	GO:0000166(nucleotide binding);GO:0003824(catalytic activity);GO:0004499("N,N-dimethylaniline monooxygenase activity");GO:0005488(binding);GO:0005575(cellular_component);GO:0008152(metabolic process);GO:0009055(electron carrier activity);GO:0016491(oxidoreductase activity);GO:0050660(flavin adenine dinucleotide binding);GO:0050661(NADP binding);GO:0055114(oxidation-reduction process)	NA	Wild	Mutant	OK	0.3384	1.99612	2.5604	5.62446	0.0041	0.0190531	yes
XLOC_029280	XLOC_029280	LOC_Os04g49210.1	LOC_Os04g49210	chr4:29338949-29341166	LOC_Os04g49210	NA	2-oxoglutarate (2OG) and Fe(II)-dependent oxygenase superfamily protein	GO:0003824(catalytic activity);GO:0008152(metabolic process);GO:0016491(oxidoreductase activity);GO:0016706("oxidoreductase activity, acting on paired donors, with incorporation or reduction of molecular oxygen, 2-oxoglutarate as one donor, and incorporation of one atom each of oxygen into both donors");GO:0019748(secondary metabolic process);GO:0055114(oxidation-reduction process)	NA	Wild	Mutant	OK	1.52469	8.92625	2.54954	9.58247	5e-05	0.000420893	yes
XLOC_015024	XLOC_015024	-	-	chr12:25141663-25142625	NA	NA	NA	NA	NA	Wild	Mutant	OK	0.214321	1.24611	2.53959	3.17049	0.01385	0.0504557	yes
XLOC_031015	XLOC_031015	LOC_Os05g37190.1	LOC_Os05g37190	chr5:21737274-21739746	LOC_Os05g37190	WIP4	WIP domain protein 4	GO:0003676(nucleic acid binding);GO:0003700(sequence-specific DNA binding transcription factor activity);GO:0005488(binding);GO:0005634(nucleus);GO:0006139(nucleobase-containing compound metabolic process);GO:0009058(biosynthetic process)	NA	Wild	Mutant	OK	0.418329	2.42278	2.53396	6.14033	5e-05	0.000420893	yes
XLOC_004077	XLOC_004077	LOC_Os01g21650.1	LOC_Os01g21650	chr1:12129593-12133198	LOC_Os01g21650	NA	Plant protein of unknown function (DUF247)	GO:0005739(mitochondrion);GO:0008150(biological_process)	NA	Wild	Mutant	OK	0.906966	5.18406	2.51496	9.06834	5e-05	0.000420893	yes
XLOC_041991	XLOC_041991	LOC_Os08g24300.1	LOC_Os08g24300	chr8:14663466-14664251	LOC_Os08g24300	NA	NA	NA	NA	Wild	Mutant	OK	0.956082	5.45193	2.51156	6.40801	5e-05	0.000420893	yes
XLOC_018460	XLOC_018460	LOC_Os02g15860.1	LOC_Os02g15860	chr2:8973656-8974437	LOC_Os02g15860	NA	NA	GO:0003674(molecular_function);GO:0005575(cellular_component);GO:0008150(biological_process)	NA	Wild	Mutant	OK	2.5627	14.6104	2.51126	9.73064	5e-05	0.000420893	yes
XLOC_041238	XLOC_041238	LOC_Os08g01950.1	LOC_Os08g01950	chr8:594452-598041	LOC_Os08g01950	NA	HXXXD-type acyl-transferase family protein	GO:0005575(cellular_component);GO:0008150(biological_process);GO:0008152(metabolic process);GO:0016740(transferase activity);GO:0016747("transferase activity, transferring acyl groups other than amino-acyl groups")	NA	Wild	Mutant	OK	0.134991	0.76864	2.50945	1.15299	0.0329	0.0996813	yes
XLOC_039387	XLOC_039387	LOC_Os07g48980.1	LOC_Os07g48980	chr7:29323093-29324723	LOC_Os07g48980	ATNAS3	nicotianamine synthase 3	GO:0009058(biosynthetic process);GO:0009987(cellular process);GO:0016740(transferase activity);GO:0030410(nicotianamine synthase activity);GO:0030418(nicotianamine biosynthetic process)	NA	Wild	Mutant	OK	5.73381	32.6385	2.50901	14.4809	5e-05	0.000420893	yes
XLOC_009975	XLOC_009975	LOC_Os11g31470.2;LOC_Os11g31470.4;LOC_Os11g31470.1;LOC_Os11g31470.3	LOC_Os11g31470	chr11:18382018-18390451	LOC_Os11g31470	HST	ARM repeat superfamily protein	GO:0005215(transporter activity);GO:0005515(protein binding);GO:0005634(nucleus);GO:0005635(nuclear envelope);GO:0006810(transport);GO:0007275(multicellular organismal development);GO:0009653(anatomical structure morphogenesis);GO:0009908(flower development);GO:0009987(cellular process);GO:0040029("regulation of gene expression, epigenetic")	NA	Wild	Mutant	OK	0.223695	1.25744	2.49088	4.19976	5e-05	0.000420893	yes
XLOC_027848	XLOC_027848	LOC_Os04g05650.1	LOC_Os04g05650	chr4:2889812-2891360	LOC_Os04g05650	NA	NA	NA	NA	Wild	Mutant	OK	9.55951	53.7133	2.49027	6.58754	5e-05	0.000420893	yes
XLOC_038351	XLOC_038351	LOC_Os07g26660.1	LOC_Os07g26660	chr7:15376915-15378292	LOC_Os07g26660	PIP2;2	plasma membrane intrinsic protein 2	GO:0005215(transporter activity);GO:0005575(cellular_component);GO:0005886(plasma membrane);GO:0006810(transport);GO:0006950(response to stress);GO:0009536(plastid);GO:0009628(response to abiotic stimulus);GO:0009719(response to endogenous stimulus);GO:0009987(cellular process);GO:0016020(membrane)	NA	Wild	Mutant	OK	1.23735	6.94579	2.48889	9.70793	5e-05	0.000420893	yes
XLOC_045238	XLOC_045238	-	-	chr9:14834970-14836128	NA	NA	NA	NA	NA	Wild	Mutant	OK	0.162215	0.908209	2.48512	3.35958	0.0168	0.0585748	yes
XLOC_004780	XLOC_004780	LOC_Os01g43720.1	LOC_Os01g43720	chr1:25055771-25058195	LOC_Os01g43720	CYP72A15	cytochrome P450, family 72, subfamily A, polypeptide 15	GO:0003674(molecular_function);GO:0003824(catalytic activity);GO:0005488(binding);GO:0005506(iron ion binding);GO:0005623(cell);GO:0008152(metabolic process);GO:0009055(electron carrier activity);GO:0016705("oxidoreductase activity, acting on paired donors, with incorporation or reduction of molecular oxygen");GO:0019825(oxygen binding);GO:0020037(heme binding);GO:0055114(oxidation-reduction proc…	NA	Wild	Mutant	OK	0.911146	5.0674	2.47549	8.36172	5e-05	0.000420893	yes
XLOC_026708	XLOC_026708	-	-	chr4:22641237-22641683	NA	NA	NA	NA	NA	Wild	Mutant	OK	1.48601	8.23796	2.47085	7.56809	0.00455	0.0207255	yes
XLOC_012434	XLOC_012434	LOC_Os12g04690.1	LOC_Os12g04690	chr12:1986250-1989234	LOC_Os12g04690	NA	Ankyrin repeat family protein	NA	NA	Wild	Mutant	OK	0.36221	1.99825	2.46384	7.12862	5e-05	0.000420893	yes
XLOC_039267	XLOC_039267	LOC_Os07g46910.1	LOC_Os07g46910	chr7:28044880-28046299	LOC_Os07g46910	NA	NAD(P)-binding Rossmann-fold superfamily protein	GO:0003824(catalytic activity);GO:0005488(binding);GO:0008152(metabolic process);GO:0016491(oxidoreductase activity)	NA	Wild	Mutant	OK	3.88756	21.2062	2.44755	16.5548	5e-05	0.000420893	yes
XLOC_030732	XLOC_030732	LOC_Os05g30500.1	LOC_Os05g30500	chr5:17670773-17671582	LOC_Os05g30500	NA	NA	NA	NA	Wild	Mutant	OK	1.25191	6.82606	2.44692	8.6936	5e-05	0.000420893	yes
XLOC_001589	XLOC_001589	LOC_Os01g42690.2;LOC_Os01g42690.1	LOC_Os01g42690	chr1:24277094-24281049	LOC_Os01g42690	NA	alpha/beta-Hydrolases superfamily protein	GO:0008150(biological_process);GO:0008152(metabolic process);GO:0016787(hydrolase activity)	NA	Wild	Mutant	OK	3.41256	18.4828	2.43726	7.80159	5e-05	0.000420893	yes
XLOC_017882	XLOC_017882	LOC_Os02g03200.1	LOC_Os02g03200	chr2:1263499-1266099	LOC_Os02g03200	NA	D-arabinono-1,4-lactone oxidase family protein	GO:0003824(catalytic activity);GO:0003885("D-arabinono-1,4-lactone oxidase activity");GO:0005488(binding);GO:0008152(metabolic process);GO:0008762(UDP-N-acetylmuramate dehydrogenase activity);GO:0016020(membrane);GO:0016491(oxidoreductase activity);GO:0050660(flavin adenine dinucleotide binding);GO:0055114(oxidation-reduction process)	NA	Wild	Mutant	OK	0.87989	4.75436	2.43386	11.1095	5e-05	0.000420893	yes
XLOC_045416	XLOC_045416	LOC_Os09g28420.1	LOC_Os09g28420	chr9:17296165-17305724	LOC_Os09g28420	AMY1	alpha-amylase-like	GO:0003824(catalytic activity);GO:0004556(alpha-amylase activity);GO:0005509(calcium ion binding);GO:0005576(extracellular region);GO:0005975(carbohydrate metabolic process);GO:0008152(metabolic process);GO:0009719(response to endogenous stimulus);GO:0016787(hydrolase activity);GO:0043169(cation binding)	00500(Starch and sucrose metabolism);04973(Carbohydrate digestion and absorption)	Wild	Mutant	OK	0.618396	3.30862	2.41963	5.5572	5e-05	0.000420893	yes
XLOC_023404	XLOC_023404	LOC_Os03g10030.1	LOC_Os03g10030	chr3:5034167-5040417	LOC_Os03g10030	NA	Uncharacterised protein family (UPF0497)	GO:0003674(molecular_function);GO:0005575(cellular_component);GO:0008150(biological_process)	NA	Wild	Mutant	OK	0.381464	2.02782	2.41031	2.81444	0.00085	0.00518349	yes
XLOC_012454	XLOC_012454	LOC_Os12g05210.1	LOC_Os12g05210	chr12:2312449-2313272	LOC_Os12g05210	NA	NA	GO:0003674(molecular_function);GO:0005575(cellular_component);GO:0006091(generation of precursor metabolites and energy);GO:0006950(response to stress)	NA	Wild	Mutant	OK	0.714787	3.79768	2.40953	6.37747	0.00095	0.00568241	yes
XLOC_006953	XLOC_006953	LOC_Os10g30150.1;LOC_Os10g30150.2	LOC_Os10g30150	chr10:15663622-15664584	LOC_Os10g30150	NA	Adenine nucleotide alpha hydrolases-like superfamily protein	GO:0003674(molecular_function);GO:0005575(cellular_component);GO:0006950(response to stress)	NA	Wild	Mutant	OK	7.1917	38.163	2.40777	11.4749	5e-05	0.000420893	yes
XLOC_011386	XLOC_011386	LOC_Os11g19840.1	LOC_Os11g19840	chr11:11430569-11432967	LOC_Os11g19840	NA	O-methyltransferase family protein	GO:0005515(protein binding);GO:0005829(cytosol);GO:0008152(metabolic process);GO:0008168(methyltransferase activity);GO:0008171(O-methyltransferase activity);GO:0009987(cellular process);GO:0016740(transferase activity);GO:0046983(protein dimerization activity)	NA	Wild	Mutant	OK	1.34205	7.11264	2.40595	7.08375	5e-05	0.000420893	yes
XLOC_018621	XLOC_018621	LOC_Os02g20360.1;LOC_Os02g20360.2	LOC_Os02g20360	chr2:11997093-12002633	LOC_Os02g20360	NA	Tyrosine transaminase family protein	GO:0005575(cellular_component);GO:0006520(cellular amino acid metabolic process);GO:0008152(metabolic process);GO:0009058(biosynthetic process);GO:0009987(cellular process);GO:0016740(transferase activity);GO:0016769("transferase activity, transferring nitrogenous groups");GO:0016829(lyase activity);GO:0030170(pyridoxal phosphate binding)	00380(Tryptophan metabolism);00966(Glucosinolate biosynthesis);01210(2-Oxocarboxylic acid metabolism)	Wild	Mutant	OK	4.4957	23.7068	2.39868	8.49942	5e-05	0.000420893	yes
XLOC_034341	XLOC_034341	LOC_Os06g19740.1	LOC_Os06g19740	chr6:11283238-11292982	LOC_Os06g19740	NA	NA	NA	NA	Wild	Mutant	OK	3.05004	16.055	2.39612	10.0597	0.0074	0.0307055	yes
XLOC_020502	XLOC_020502	LOC_Os03g04740.1	LOC_Os03g04740	chr3:2260796-2263995	LOC_Os03g04740	RIN13	RPM1 interacting protein 13	GO:0005575(cellular_component)	NA	Wild	Mutant	OK	0.14857	0.778319	2.38922	2.66045	0.00595	0.0258025	yes
XLOC_009648	XLOC_009648	LOC_Os11g16990.1	LOC_Os11g16990	chr11:9417093-9418074	LOC_Os11g16990	ATECI3	3-hydroxyacyl-CoA dehydratase 1	NA	NA	Wild	Mutant	OK	5.04129	26.3967	2.38849	14.0045	0.00015	0.00113385	yes
XLOC_022226	XLOC_022226	LOC_Os03g48310.1	LOC_Os03g48310	chr3:27510163-27517321	LOC_Os03g48310	AHA11	H(+)-ATPase 11	GO:0000166(nucleotide binding);GO:0003824(catalytic activity);GO:0005886(plasma membrane);GO:0006139(nucleobase-containing compound metabolic process);GO:0006754(ATP biosynthetic process);GO:0006810(transport);GO:0006812(cation transport);GO:0008152(metabolic process);GO:0009056(catabolic process);GO:0009058(biosynthetic process);GO:0015662("ATPase activity, coupled to transmembrane movement of i…	00190(Oxidative phosphorylation)	Wild	Mutant	OK	0.663968	3.4695	2.38554	6.64815	5e-05	0.000420893	yes
XLOC_033883	XLOC_033883	LOC_Os06g08210.1	LOC_Os06g08210	chr6:3977524-3978241	LOC_Os06g08210	NA	NA	NA	NA	Wild	Mutant	OK	0.531452	2.77215	2.383	3.88767	0.00295	0.0145886	yes
XLOC_027159	XLOC_027159	LOC_Os04g47360.1	LOC_Os04g47360	chr4:28108756-28113606	LOC_Os04g47360	NA	Prolyl oligopeptidase family protein	GO:0004252(serine-type endopeptidase activity);GO:0006508(proteolysis);GO:0008236(serine-type peptidase activity);GO:0009536(plastid);GO:0016787(hydrolase activity);GO:0019538(protein metabolic process)	NA	Wild	Mutant	OK	1.99644	10.4039	2.38163	9.75022	5e-05	0.000420893	yes
XLOC_036344	XLOC_036344	LOC_Os06g19740.1	LOC_Os06g19740	chr6:11283238-11292982	LOC_Os06g19740	NA	NA	NA	NA	Wild	Mutant	OK	0.896965	4.66731	2.37947	4.34734	5e-05	0.000420893	yes
XLOC_009269	XLOC_009269	LOC_Os11g06650.1	LOC_Os11g06650	chr11:3233710-3236546	LOC_Os11g06650	NA	Transcription elongation factor (TFIIS) family protein	GO:0003677(DNA binding);GO:0005634(nucleus);GO:0005829(cytosol);GO:0006139(nucleobase-containing compound metabolic process);GO:0006351("transcription, DNA-templated");GO:0009058(biosynthetic process);GO:0030528(transcription regulator activity)	NA	Wild	Mutant	OK	0.227803	1.18161	2.37489	1.6922	0.00885	0.0353496	yes
XLOC_003270	XLOC_003270	LOC_Os01g03360.1	LOC_Os01g03360	chr1:1353628-1354802	LOC_Os01g03360	NA	NA	GO:0004867(serine-type endopeptidase inhibitor activity);GO:0005576(extracellular region)	NA	Wild	Mutant	OK	17.2757	89.5653	2.3742	16.4339	5e-05	0.000420893	yes
XLOC_028541	XLOC_028541	LOC_Os04g33150.1	LOC_Os04g33150	chr4:20065192-20066677	LOC_Os04g33150	NA	NA	GO:0003674(molecular_function);GO:0005623(cell);GO:0008150(biological_process)	NA	Wild	Mutant	OK	1.08836	5.62156	2.36882	10.156	5e-05	0.000420893	yes
XLOC_009974	XLOC_009974	LOC_Os11g31430.1	LOC_Os11g31430	chr11:18350473-18364500	LOC_Os11g31430	HST	ARM repeat superfamily protein	GO:0005215(transporter activity);GO:0005515(protein binding);GO:0005634(nucleus);GO:0005635(nuclear envelope);GO:0006810(transport);GO:0007275(multicellular organismal development);GO:0009653(anatomical structure morphogenesis);GO:0009908(flower development);GO:0009987(cellular process);GO:0040029("regulation of gene expression, epigenetic")	NA	Wild	Mutant	OK	0.266016	1.37196	2.36666	4.88637	5e-05	0.000420893	yes
XLOC_017326	XLOC_017326	LOC_Os02g50700.1	LOC_Os02g50700	chr2:30971576-30973169	LOC_Os02g50700	NA	NA	NA	NA	Wild	Mutant	OK	0.842956	4.33163	2.36138	5.14668	0.0022	0.011424	yes
XLOC_012134	XLOC_012134	LOC_Os11g44340.1	LOC_Os11g44340	chr11:26794436-26802410	LOC_Os11g44340	NA	Calmodulin binding protein-like	GO:0005515(protein binding);GO:0005575(cellular_component);GO:0008150(biological_process)	NA	Wild	Mutant	OK	0.195866	1.00553	2.36001	1.23257	0.04175	0.119552	yes
XLOC_012492	XLOC_012492	LOC_Os12g05990.1	LOC_Os12g05990	chr12:2762321-2763606	LOC_Os12g05990	anac090	NAC domain containing protein 90	GO:0003677(DNA binding);GO:0003700(sequence-specific DNA binding transcription factor activity);GO:0005575(cellular_component);GO:0006139(nucleobase-containing compound metabolic process);GO:0006355("regulation of transcription, DNA-templated");GO:0007275(multicellular organismal development);GO:0009058(biosynthetic process)	NA	Wild	Mutant	OK	0.355549	1.82162	2.3571	4.99801	0.0055	0.0241756	yes
XLOC_009225	XLOC_009225	LOC_Os11g05614.1	LOC_Os11g05614	chr11:2550550-2553128	LOC_Os11g05614	anac090	NAC domain containing protein 90	GO:0003677(DNA binding);GO:0003700(sequence-specific DNA binding transcription factor activity);GO:0005575(cellular_component);GO:0006139(nucleobase-containing compound metabolic process);GO:0006355("regulation of transcription, DNA-templated");GO:0007275(multicellular organismal development);GO:0009058(biosynthetic process)	NA	Wild	Mutant	OK	0.62815	3.21419	2.35527	7.94511	5e-05	0.000420893	yes
XLOC_018019	XLOC_018019	LOC_Os02g06070.1	LOC_Os02g06070	chr2:3028947-3031113	LOC_Os02g06070	AtRLP3	receptor like protein 3	GO:0000166(nucleotide binding);GO:0004871(signal transducer activity);GO:0004872(receptor activity);GO:0005488(binding);GO:0005515(protein binding);GO:0005575(cellular_component);GO:0006464(cellular protein modification process);GO:0006950(response to stress);GO:0007165(signal transduction);GO:0016301(kinase activity)	NA	Wild	Mutant	OK	0.297718	1.52272	2.35464	4.5963	5e-05	0.000420893	yes
XLOC_043757	XLOC_043757	-	-	chr8:15476766-15477369	NA	NA	NA	NA	NA	Wild	Mutant	OK	0.577643	2.9496	2.35227	4.32151	0.0008	0.00491717	yes
XLOC_012133	XLOC_012133	LOC_Os11g44340.1	LOC_Os11g44340	chr11:26794436-26802410	LOC_Os11g44340	NA	Calmodulin binding protein-like	GO:0005515(protein binding);GO:0005575(cellular_component);GO:0008150(biological_process)	NA	Wild	Mutant	OK	0.379371	1.92686	2.34457	3.25791	5e-05	0.000420893	yes
XLOC_010474	XLOC_010474	LOC_Os11g44340.1	LOC_Os11g44340	chr11:26794436-26802410	LOC_Os11g44340	NA	Calmodulin binding protein-like	GO:0005515(protein binding);GO:0005575(cellular_component);GO:0008150(biological_process)	NA	Wild	Mutant	OK	0.729781	3.70501	2.34394	5.59177	5e-05	0.000420893	yes
XLOC_020547	XLOC_020547	LOC_Os03g05510.1	LOC_Os03g05510	chr3:2726272-2727559	LOC_Os03g05510	NA	Lateral organ boundaries (LOB) domain family protein	GO:0005634(nucleus);GO:0009653(anatomical structure morphogenesis);GO:0009791(post-embryonic development)	NA	Wild	Mutant	OK	1.0831	5.43494	2.3271	4.75168	0.00385	0.0181406	yes
XLOC_023951	XLOC_023951	LOC_Os03g21060.1	LOC_Os03g21060	chr3:11973969-11976426	LOC_Os03g21060	anac047	NAC domain containing protein 47	GO:0003677(DNA binding);GO:0003700(sequence-specific DNA binding transcription factor activity);GO:0005575(cellular_component);GO:0006139(nucleobase-containing compound metabolic process);GO:0006355("regulation of transcription, DNA-templated");GO:0007275(multicellular organismal development);GO:0009058(biosynthetic process)	NA	Wild	Mutant	OK	1.78648	8.95323	2.32529	10.2674	5e-05	0.000420893	yes
XLOC_028988	XLOC_028988	LOC_Os04g43200.1;LOC_Os04g43200.2	LOC_Os04g43200	chr4:25563392-25565204	LOC_Os04g43200	CLO-3	Caleosin-related family protein	GO:0000003(reproduction);GO:0003824(catalytic activity);GO:0005488(binding);GO:0006629(lipid metabolic process);GO:0006950(response to stress);GO:0008152(metabolic process);GO:0009058(biosynthetic process);GO:0009790(embryo development);GO:0009791(post-embryonic development);GO:0009987(cellular process);GO:0016020(membrane);GO:0016043(cellular component organization)	NA	Wild	Mutant	OK	3.20937	16.0073	2.31836	7.53404	5e-05	0.000420893	yes
XLOC_026233	XLOC_026233	LOC_Os04g27830.1	LOC_Os04g27830	chr4:16442095-16446456	LOC_Os04g27830	ATARD2	RmlC-like cupins superfamily protein	GO:0003824(catalytic activity);GO:0005488(binding);GO:0005829(cytosol);GO:0008152(metabolic process);GO:0009058(biosynthetic process);GO:0009987(cellular process);GO:0010309(acireductone dioxygenase [iron(II)-requiring] activity);GO:0055114(oxidation-reduction process)	NA	Wild	Mutant	OK	0.797584	3.93889	2.30408	4.68985	0.0001	0.000786081	yes
XLOC_046879	XLOC_046879	LOC_Os09g31120.1	LOC_Os09g31120	chr9:18707882-18710315	LOC_Os09g31120	NA	RmlC-like cupins superfamily protein	GO:0005515(protein binding);GO:0005575(cellular_component);GO:0008150(biological_process)	NA	Wild	Mutant	OK	0.302021	1.48733	2.30001	1.64717	0.01415	0.0513016	yes
XLOC_009286	XLOC_009286	LOC_Os11g07010.1	LOC_Os11g07010	chr11:3484391-3485242	LOC_Os11g07010	NA	Protein of unknown function (DUF594)	NA	NA	Wild	Mutant	OK	0.426169	2.0874	2.29221	3.50721	0.02775	0.0872026	yes
XLOC_013218	XLOC_013218	LOC_Os12g32400.1	LOC_Os12g32400	chr12:19545653-19547564	LOC_Os12g32400	RSL2	ROOT HAIR DEFECTIVE 6-LIKE 2	GO:0003677(DNA binding);GO:0003700(sequence-specific DNA binding transcription factor activity);GO:0005634(nucleus);GO:0006139(nucleobase-containing compound metabolic process);GO:0006355("regulation of transcription, DNA-templated");GO:0007275(multicellular organismal development);GO:0009058(biosynthetic process);GO:0009653(anatomical structure morphogenesis);GO:0009719(response to endogenous st…	NA	Wild	Mutant	OK	0.702687	3.43845	2.2908	1.67324	0.0281	0.0880138	yes
XLOC_043491	XLOC_043491	LOC_Os08g15420.1	LOC_Os08g15420	chr8:9382616-9387790	LOC_Os08g15420	ATCSLC05	Cellulose-synthase-like C5	GO:0005634(nucleus);GO:0008152(metabolic process);GO:0016740(transferase activity)	NA	Wild	Mutant	OK	0.726478	3.55326	2.29015	2.5945	0.03985	0.115353	yes
XLOC_014321	XLOC_014321	LOC_Os12g17160.1	LOC_Os12g17160	chr12:9821542-9823933	LOC_Os12g17160	NA	P-loop containing nucleoside triphosphate hydrolases superfamily protein	GO:0005575(cellular_component);GO:0008146(sulfotransferase activity);GO:0008152(metabolic process);GO:0009719(response to endogenous stimulus);GO:0016740(transferase activity)	NA	Wild	Mutant	OK	1.27708	6.23218	2.28689	7.05015	5e-05	0.000420893	yes
XLOC_000503	XLOC_000503	LOC_Os01g11620.1;LOC_Os01g11620.2	LOC_Os01g11620	chr1:6267439-6270903	LOC_Os01g11620	NA	GDSL-like Lipase/Acylhydrolase superfamily protein	GO:0005618(cell wall);GO:0006629(lipid metabolic process);GO:0008152(metabolic process);GO:0016787(hydrolase activity);GO:0016788("hydrolase activity, acting on ester bonds")	NA	Wild	Mutant	OK	24.4206	118.71	2.28127	11.9183	5e-05	0.000420893	yes
XLOC_026320	XLOC_026320	LOC_Os04g30030.1	LOC_Os04g30030	chr4:17913436-17917187	LOC_Os04g30030	CRK12	cysteine-rich RLK (RECEPTOR-like protein kinase) 12	GO:0000166(nucleotide binding);GO:0004672(protein kinase activity);GO:0005198(structural molecule activity);GO:0005524(ATP binding);GO:0005575(cellular_component);GO:0006464(cellular protein modification process);GO:0006468(protein phosphorylation);GO:0008152(metabolic process);GO:0009987(cellular process);GO:0016301(kinase activity)	NA	Wild	Mutant	OK	0.159189	0.773828	2.28127	2.49556	5e-05	0.000420893	yes
XLOC_002197	XLOC_002197	LOC_Os01g55080.1	LOC_Os01g55080	chr1:31669228-31670151	LOC_Os01g55080	NA	NA	NA	NA	Wild	Mutant	OK	0.619504	3.00593	2.27862	4.49913	5e-05	0.000420893	yes
XLOC_004729	XLOC_004729	LOC_Os01g42780.1	LOC_Os01g42780	chr1:24341213-24345173	LOC_Os01g42780	NA	Cysteine proteinases superfamily protein	GO:0005773(vacuole);GO:0006508(proteolysis);GO:0006950(response to stress);GO:0007275(multicellular organismal development);GO:0008150(biological_process);GO:0008234(cysteine-type peptidase activity);GO:0009607(response to biotic stimulus);GO:0009719(response to endogenous stimulus);GO:0016787(hydrolase activity);GO:0019538(protein metabolic process)	NA	Wild	Mutant	OK	0.212532	1.03017	2.27713	2.20299	0.0001	0.000786081	yes
XLOC_027973	XLOC_027973	LOC_Os04g11110.1	LOC_Os04g11110	chr4:6046603-6047475	LOC_Os04g11110	NA	NA	NA	NA	Wild	Mutant	OK	0.619177	2.99416	2.27373	2.2217	0.0175	0.0604873	yes
XLOC_031748	XLOC_031748	LOC_Os05g02390.1	LOC_Os05g02390	chr5:783044-784097	LOC_Os05g02390	RHL41	C2H2-type zinc finger family protein	GO:0003676(nucleic acid binding);GO:0003700(sequence-specific DNA binding transcription factor activity);GO:0005488(binding);GO:0005622(intracellular);GO:0006139(nucleobase-containing compound metabolic process);GO:0009058(biosynthetic process)	NA	Wild	Mutant	OK	12.9885	62.7407	2.27216	16.7836	5e-05	0.000420893	yes
XLOC_007140	XLOC_007140	LOC_Os10g34680.1	LOC_Os10g34680	chr10:18486476-18496730	LOC_Os10g34680	ATVPS52	Vps52 / Sac2 family	GO:0000003(reproduction);GO:0003674(molecular_function);GO:0005623(cell);GO:0005794(Golgi apparatus);GO:0007275(multicellular organismal development);GO:0009653(anatomical structure morphogenesis);GO:0009856(pollination);GO:0016020(membrane);GO:0016043(cellular component organization);GO:0016049(cell growth);GO:0030154(cell differentiation)	NA	Wild	Mutant	OK	0.668207	3.21013	2.26426	5.53577	5e-05	0.000420893	yes
XLOC_030262	XLOC_030262	LOC_Os05g11620.1	LOC_Os05g11620	chr5:6582132-6582888	LOC_Os05g11620	NA	NA	NA	NA	Wild	Mutant	OK	0.800134	3.83732	2.26179	5.17475	0.0005	0.00326078	yes
XLOC_035966	XLOC_035966	LOC_Os06g10710.1	LOC_Os06g10710	chr6:5588195-5594757	LOC_Os06g10710	NA	DNA-binding storekeeper protein-related transcriptional regulator	GO:0006139(nucleobase-containing compound metabolic process);GO:0008150(biological_process);GO:0009058(biosynthetic process);GO:0009536(plastid)	NA	Wild	Mutant	OK	0.125975	0.603913	2.2612	1.54423	0.00745	0.0308818	yes
XLOC_014906	XLOC_014906	LOC_Os12g37690.1	LOC_Os12g37690	chr12:23135055-23137352	LOC_Os12g37690	AtMYB112	myb domain protein 112	GO:0003677(DNA binding);GO:0003700(sequence-specific DNA binding transcription factor activity);GO:0006139(nucleobase-containing compound metabolic process);GO:0006950(response to stress);GO:0009058(biosynthetic process);GO:0009628(response to abiotic stimulus);GO:0009719(response to endogenous stimulus)	NA	Wild	Mutant	OK	0.734941	3.51185	2.25653	6.17255	5e-05	0.000420893	yes
XLOC_000160	XLOC_000160	LOC_Os01g04280.1	LOC_Os01g04280	chr1:1902735-1905247	LOC_Os01g04280	NA	Calmodulin-binding protein	GO:0005515(protein binding);GO:0005575(cellular_component);GO:0008150(biological_process)	NA	Wild	Mutant	OK	8.74184	41.6696	2.25299	13.0735	5e-05	0.000420893	yes
XLOC_027131	XLOC_027131	LOC_Os04g46630.1	LOC_Os04g46630	chr4:27645594-27647517	LOC_Os04g46630	ATEXPB2	expansin B2	GO:0005576(extracellular region);GO:0005623(cell);GO:0009653(anatomical structure morphogenesis);GO:0009987(cellular process);GO:0016043(cellular component organization);GO:0016049(cell growth)	NA	Wild	Mutant	OK	11.1862	53.2588	2.2513	15.6434	5e-05	0.000420893	yes
XLOC_013114	XLOC_013114	-	-	chr12:17521039-17522548	NA	NA	NA	NA	NA	Wild	Mutant	OK	0.45	2.14161	2.25069	4.46438	5e-05	0.000420893	yes
XLOC_016858	XLOC_016858	-	-	chr2:25075493-25076249	NA	NA	NA	NA	NA	Wild	Mutant	OK	0.280708	1.33471	2.24938	2.74316	0.0125	0.0465041	yes
XLOC_026442	XLOC_026442	LOC_Os04g32404.1	LOC_Os04g32404	chr4:19430044-19435390	LOC_Os04g32404	NA	NA	NA	NA	Wild	Mutant	OK	0.564628	2.68423	2.24913	3.20136	0.0095	0.0373951	yes
XLOC_019676	XLOC_019676	LOC_Os02g46780.1	LOC_Os02g46780	chr2:28558085-28560022	LOC_Os02g46780	ATMYB58	myb domain protein 58	GO:0003677(DNA binding);GO:0003700(sequence-specific DNA binding transcription factor activity);GO:0006139(nucleobase-containing compound metabolic process);GO:0008150(biological_process);GO:0009058(biosynthetic process);GO:0009719(response to endogenous stimulus);GO:0009987(cellular process)	NA	Wild	Mutant	OK	0.416777	1.97971	2.24794	5.47124	5e-05	0.000420893	yes
XLOC_038595	XLOC_038595	LOC_Os07g33320.1	LOC_Os07g33320	chr7:19916968-19917633	LOC_Os07g33320	NA	NA	NA	NA	Wild	Mutant	OK	1.8694	8.85944	2.24464	8.70387	5e-05	0.000420893	yes
XLOC_044402	XLOC_044402	LOC_Os08g41720.1	LOC_Os08g41720	chr8:26332322-26335559	LOC_Os08g41720	PIN5	Auxin efflux carrier family protein	GO:0005215(transporter activity);GO:0005773(vacuole);GO:0005886(plasma membrane);GO:0006810(transport);GO:0007165(signal transduction);GO:0008150(biological_process);GO:0009606(tropism);GO:0009628(response to abiotic stimulus);GO:0009719(response to endogenous stimulus);GO:0009987(cellular process);GO:0016021(integral component of membrane);GO:0055085(transmembrane transport)	NA	Wild	Mutant	OK	0.374646	1.76998	2.24014	4.19972	0.00715	0.0298838	yes
XLOC_041891	XLOC_041891	-	-	chr8:11688539-11690510	NA	NA	NA	NA	NA	Wild	Mutant	OK	0.25058	1.18016	2.23564	3.66827	5e-05	0.000420893	yes
XLOC_007001	XLOC_007001	-	-	chr10:16599612-16600313	NA	NA	NA	NA	NA	Wild	Mutant	OK	0.526929	2.44414	2.21364	3.83052	0.0074	0.0307055	yes
XLOC_043022	XLOC_043022	LOC_Os08g02700.1	LOC_Os08g02700	chr8:1127881-1129553	LOC_Os08g02700	NA	Aldolase superfamily protein	GO:0004332(fructose-bisphosphate aldolase activity);GO:0005488(binding);GO:0005575(cellular_component);GO:0005739(mitochondrion);GO:0005829(cytosol);GO:0005886(plasma membrane);GO:0005975(carbohydrate metabolic process);GO:0006096(glycolytic process);GO:0006139(nucleobase-containing compound metabolic process);GO:0006950(response to stress);GO:0008150(biological_process);GO:0009056(catabolic proc…	NA	Wild	Mutant	OK	21.6435	100.212	2.21105	22.3412	5e-05	0.000420893	yes
XLOC_027548	XLOC_027548	LOC_Os04g55980.1	LOC_Os04g55980	chr4:33347711-33348397	LOC_Os04g55980	NA	NA	NA	NA	Wild	Mutant	OK	0.773474	3.57703	2.20934	1.75756	0.01565	0.055453	yes
XLOC_020927	XLOC_020927	LOC_Os03g13140.1;LOC_Os03g13140.2	LOC_Os03g13140	chr3:7092738-7094015	LOC_Os03g13140	AHB1	hemoglobin 1	GO:0005506(iron ion binding);GO:0005575(cellular_component);GO:0005618(cell wall);GO:0005829(cytosol);GO:0005886(plasma membrane);GO:0006950(response to stress);GO:0019825(oxygen binding);GO:0020037(heme binding)	NA	Wild	Mutant	OK	1.31471	6.07812	2.20888	4.98212	5e-05	0.000420893	yes
XLOC_006728	XLOC_006728	LOC_Os10g22890.1	LOC_Os10g22890	chr10:11893674-11899916	LOC_Os10g22890	NA	Leucine-rich repeat protein kinase family protein	GO:0000166(nucleotide binding);GO:0004672(protein kinase activity);GO:0005515(protein binding);GO:0005524(ATP binding);GO:0006464(cellular protein modification process);GO:0006468(protein phosphorylation);GO:0007165(signal transduction);GO:0009536(plastid);GO:0016301(kinase activity)	NA	Wild	Mutant	OK	0.23197	1.07147	2.20758	4.65218	5e-05	0.000420893	yes
XLOC_019196	XLOC_019196	LOC_Os02g36830.1	LOC_Os02g36830	chr2:22215056-22217951	LOC_Os02g36830	AtUGT85A3	UDP-glucosyl transferase 85A3	GO:0005575(cellular_component);GO:0008152(metabolic process);GO:0016740(transferase activity);GO:0016758("transferase activity, transferring hexosyl groups")	NA	Wild	Mutant	OK	1.09761	5.05916	2.20453	1.85416	0.0019	0.0101693	yes
XLOC_030250	XLOC_030250	LOC_Os05g11320.1	LOC_Os05g11320	chr5:6393879-6396096	LOC_Os05g11320	ATMT3	metallothionein 3	GO:0005488(binding);GO:0005575(cellular_component);GO:0019725(cellular homeostasis)	NA	Wild	Mutant	OK	563.875	2594.13	2.2018	20.9062	5e-05	0.000420893	yes
XLOC_006244	XLOC_006244	LOC_Os10g03100.1	LOC_Os10g03100	chr10:1308413-1310945	LOC_Os10g03100	AtRLP12	receptor like protein 12	GO:0005515(protein binding);GO:0005618(cell wall);GO:0006950(response to stress);GO:0007165(signal transduction);GO:0009607(response to biotic stimulus)	NA	Wild	Mutant	OK	0.711657	3.25685	2.19422	5.95597	5e-05	0.000420893	yes
XLOC_016842	XLOC_016842	LOC_Os02g40770.2;LOC_Os02g40770.1	LOC_Os02g40770	chr2:24707984-24717301	LOC_Os02g40770	SDG18	SET-domain containing protein lysine methyltransferase family protein	GO:0005515(protein binding);GO:0005575(cellular_component);GO:0005634(nucleus);GO:0005730(nucleolus);GO:0006464(cellular protein modification process);GO:0008270(zinc ion binding);GO:0009987(cellular process);GO:0016043(cellular component organization);GO:0016740(transferase activity);GO:0018024(histone-lysine N-methyltransferase activity);GO:0034968(histone lysine methylation)	NA	Wild	Mutant	OK	0.198485	0.899975	2.18086	3.09442	5e-05	0.000420893	yes
XLOC_045078	XLOC_045078	LOC_Os09g20000.1	LOC_Os09g20000	chr9:11976354-11978024	LOC_Os09g20000	NA	Heavy metal transport/detoxification superfamily protein	GO:0005488(binding);GO:0005575(cellular_component);GO:0006810(transport);GO:0030001(metal ion transport);GO:0046872(metal ion binding)	NA	Wild	Mutant	OK	1.67022	7.57066	2.18038	5.48372	5e-05	0.000420893	yes
XLOC_023353	XLOC_023353	LOC_Os03g08530.1	LOC_Os03g08530	chr3:4384010-4389386	LOC_Os03g08530	ALAAT2	alanine aminotransferase 2	GO:0000166(nucleotide binding);GO:0005515(protein binding);GO:0005739(mitochondrion);GO:0006950(response to stress);GO:0008150(biological_process);GO:0008152(metabolic process);GO:0009056(catabolic process);GO:0009058(biosynthetic process);GO:0009536(plastid);GO:0009987(cellular process);GO:0016740(transferase activity);GO:0016769("transferase activity, transferring nitrogenous groups");GO:003017…	NA	Wild	Mutant	OK	0.857765	3.88529	2.17937	6.30333	5e-05	0.000420893	yes
XLOC_006785	XLOC_006785	LOC_Os10g25420.1	LOC_Os10g25420	chr10:13142397-13144630	LOC_Os10g25420	NA	SGNH hydrolase-type esterase superfamily protein	GO:0005623(cell);GO:0006629(lipid metabolic process);GO:0008152(metabolic process);GO:0016787(hydrolase activity);GO:0016788("hydrolase activity, acting on ester bonds")	NA	Wild	Mutant	OK	1.17702	5.30713	2.17279	9.53415	5e-05	0.000420893	yes
XLOC_029240	XLOC_029240	LOC_Os04g48200.1	LOC_Os04g48200	chr4:28703938-28708196	LOC_Os04g48200	CYP87A2	cytochrome P450, family 87, subfamily A, polypeptide 2	GO:0003674(molecular_function);GO:0003824(catalytic activity);GO:0005488(binding);GO:0005506(iron ion binding);GO:0008152(metabolic process);GO:0009055(electron carrier activity);GO:0016705("oxidoreductase activity, acting on paired donors, with incorporation or reduction of molecular oxygen");GO:0019825(oxygen binding);GO:0020037(heme binding);GO:0055114(oxidation-reduction process)	NA	Wild	Mutant	OK	6.25295	28.141	2.17007	9.55815	5e-05	0.000420893	yes
XLOC_037900	XLOC_037900	LOC_Os07g09610.1	LOC_Os07g09610	chr7:5102508-5107298	LOC_Os07g09610	AKIN11	SNF1 kinase homolog 11	GO:0004672(protein kinase activity);GO:0004674(protein serine/threonine kinase activity);GO:0005515(protein binding);GO:0005524(ATP binding);GO:0006464(cellular protein modification process);GO:0006468(protein phosphorylation);GO:0016301(kinase activity)	NA	Wild	Mutant	OK	0.702745	3.15941	2.16858	6.7683	5e-05	0.000420893	yes
XLOC_029968	XLOC_029968	LOC_Os05g04240.1	LOC_Os05g04240	chr5:1931889-1934198	LOC_Os05g04240	NA	GDSL-like Lipase/Acylhydrolase superfamily protein	GO:0005975(carbohydrate metabolic process);GO:0006091(generation of precursor metabolites and energy);GO:0006629(lipid metabolic process);GO:0008152(metabolic process);GO:0009058(biosynthetic process);GO:0009536(plastid);GO:0016787(hydrolase activity);GO:0016788("hydrolase activity, acting on ester bonds")	NA	Wild	Mutant	OK	0.747389	3.35014	2.16429	7.074	5e-05	0.000420893	yes
XLOC_011104	XLOC_011104	LOC_Os11g10710.1	LOC_Os11g10710	chr11:5873584-5880713	LOC_Os11g10710	CRK10	cysteine-rich RLK (RECEPTOR-like protein kinase) 10	GO:0004672(protein kinase activity);GO:0005524(ATP binding);GO:0006464(cellular protein modification process);GO:0006468(protein phosphorylation);GO:0008152(metabolic process);GO:0009987(cellular process);GO:0016301(kinase activity)	NA	Wild	Mutant	OK	1.1495	5.14413	2.16192	5.17857	5e-05	0.000420893	yes
XLOC_028763	XLOC_028763	LOC_Os04g38860.1;LOC_Os04g38860.2	LOC_Os04g38860	chr4:23097995-23100389	LOC_Os04g38860	LHT1	lysine histidine transporter 1	GO:0005215(transporter activity);GO:0006810(transport);GO:0009987(cellular process);GO:0016020(membrane)	NA	Wild	Mutant	OK	2.75266	12.3152	2.16154	10.8665	5e-05	0.000420893	yes
XLOC_023433	XLOC_023433	-	-	chr3:5382179-5383383	NA	NA	NA	NA	NA	Wild	Mutant	OK	0.19677	0.878731	2.15891	2.44106	0.0079	0.032323	yes
XLOC_007003	XLOC_007003	LOC_Os10g31710.1	LOC_Os10g31710	chr10:16620785-16621703	LOC_Os10g31710	NA	NA	NA	NA	Wild	Mutant	OK	3.84803	17.1593	2.1568	6.97752	0.0033	0.016011	yes
XLOC_041077	XLOC_041077	LOC_Os07g46920.1	LOC_Os07g46920	chr7:28050895-28053431	LOC_Os07g46920	NA	NAD(P)-binding Rossmann-fold superfamily protein	GO:0003824(catalytic activity);GO:0005488(binding);GO:0008152(metabolic process);GO:0016491(oxidoreductase activity)	NA	Wild	Mutant	OK	0.257817	1.14871	2.1556	2.34242	0.003	0.014785	yes
XLOC_027862	XLOC_027862	LOC_Os04g06590.1	LOC_Os04g06590	chr4:3465244-3470783	LOC_Os04g06590	NA	Protein of unknown function (DUF594)	GO:0003674(molecular_function);GO:0005623(cell);GO:0008150(biological_process)	NA	Wild	Mutant	OK	0.626246	2.77525	2.14782	3.50998	5e-05	0.000420893	yes
XLOC_045137	XLOC_045137	LOC_Os09g21180.1	LOC_Os09g21180	chr9:12780658-12783649	LOC_Os09g21180	ATHB-1	homeobox 1	GO:0003677(DNA binding);GO:0003700(sequence-specific DNA binding transcription factor activity);GO:0005515(protein binding);GO:0005634(nucleus);GO:0006139(nucleobase-containing compound metabolic process);GO:0006355("regulation of transcription, DNA-templated");GO:0006950(response to stress);GO:0007275(multicellular organismal development);GO:0009058(biosynthetic process);GO:0009628(response to a…	NA	Wild	Mutant	OK	0.208139	0.922179	2.1475	1.17897	0.0153	0.054522	yes
XLOC_010219	XLOC_010219	LOC_Os11g37950.1	LOC_Os11g37950	chr11:22502006-22503109	LOC_Os11g37950	HEL	pathogenesis-related 4	GO:0005515(protein binding);GO:0005623(cell);GO:0006950(response to stress);GO:0009607(response to biotic stimulus);GO:0009628(response to abiotic stimulus);GO:0009719(response to endogenous stimulus);GO:0030246(carbohydrate binding);GO:0042742(defense response to bacterium);GO:0050832(defense response to fungus)	NA	Wild	Mutant	OK	8.38706	37.0779	2.14432	11.3383	5e-05	0.000420893	yes
XLOC_038350	XLOC_038350	LOC_Os07g26640.1	LOC_Os07g26640	chr7:15369134-15370167	LOC_Os07g26640	PIP2;2	plasma membrane intrinsic protein 2	GO:0005215(transporter activity);GO:0005575(cellular_component);GO:0005886(plasma membrane);GO:0006810(transport);GO:0006950(response to stress);GO:0009536(plastid);GO:0009628(response to abiotic stimulus);GO:0009719(response to endogenous stimulus);GO:0009987(cellular process);GO:0016020(membrane)	NA	Wild	Mutant	OK	0.788613	3.47366	2.13907	5.34064	0.0084	0.0339436	yes
XLOC_006366	XLOC_006366	LOC_Os10g06630.1	LOC_Os10g06630	chr10:3438471-3439486	LOC_Os10g06630	ROC3	rotamase CYP 3	GO:0003755(peptidyl-prolyl cis-trans isomerase activity);GO:0003824(catalytic activity);GO:0005575(cellular_component);GO:0005829(cytosol);GO:0005886(plasma membrane);GO:0006457(protein folding);GO:0006464(cellular protein modification process);GO:0007165(signal transduction);GO:0009536(plastid);GO:0009987(cellular process);GO:0019538(protein metabolic process)	NA	Wild	Mutant	OK	1.19384	5.24889	2.1364	7.46656	5e-05	0.000420893	yes
XLOC_006475	XLOC_006475	LOC_Os10g10480.1	LOC_Os10g10480	chr10:5759717-5767352	LOC_Os10g10480	NA	Protein of unknown function (DUF594)	GO:0003674(molecular_function);GO:0005886(plasma membrane);GO:0008150(biological_process)	NA	Wild	Mutant	OK	1.02749	4.49788	2.13012	7.47789	5e-05	0.000420893	yes
XLOC_030107	XLOC_030107	LOC_Os05g06920.1	LOC_Os05g06920	chr5:3626393-3629132	LOC_Os05g06920	ATCRSH	Ca2+-activated RelA/spot homolog	GO:0005488(binding);GO:0006139(nucleobase-containing compound metabolic process);GO:0008152(metabolic process);GO:0009536(plastid);GO:0015969(guanosine tetraphosphate metabolic process);GO:0016740(transferase activity)	NA	Wild	Mutant	OK	2.66597	11.6464	2.12715	12.6619	5e-05	0.000420893	yes
XLOC_021638	XLOC_021638	LOC_Os03g29190.1;LOC_Os03g29190.2;LOC_Os03g29240.1	LOC_Os03g29190,LOC_Os03g29240	chr3:16590186-16632077	NA	NA	NA	NA	NA	Wild	Mutant	OK	44.4567	193.566	2.12236	9.73022	5e-05	0.000420893	yes
XLOC_032746	XLOC_032746	LOC_Os05g33554.1	LOC_Os05g33554	chr5:19705355-19707432	LOC_Os05g33554	MBD1	methyl-CPG-binding domain 1	GO:0000166(nucleotide binding);GO:0003677(DNA binding);GO:0005634(nucleus);GO:0008150(biological_process);GO:0008270(zinc ion binding)	NA	Wild	Mutant	OK	0.633503	2.74913	2.11755	4.19105	0.00065	0.00411123	yes
XLOC_009695	XLOC_009695	LOC_Os11g19060.1	LOC_Os11g19060	chr11:10863335-10868794	LOC_Os11g19060	PLT1	Integrase-type DNA-binding superfamily protein	GO:0003677(DNA binding);GO:0003700(sequence-specific DNA binding transcription factor activity);GO:0005634(nucleus);GO:0006139(nucleobase-containing compound metabolic process);GO:0006355("regulation of transcription, DNA-templated");GO:0007275(multicellular organismal development);GO:0009058(biosynthetic process);GO:0009653(anatomical structure morphogenesis)	NA	Wild	Mutant	OK	0.171848	0.744501	2.11514	3.15386	0.0007	0.00438407	yes
XLOC_006819	XLOC_006819	LOC_Os10g26460.1	LOC_Os10g26460	chr10:13773716-13774369	LOC_Os10g26460	KDR	basic helix-loop-helix (bHLH) DNA-binding superfamily protein	GO:0005634(nucleus);GO:0009536(plastid);GO:0009628(response to abiotic stimulus)	NA	Wild	Mutant	OK	0.595876	2.57154	2.10955	3.91183	0.0161	0.0566703	yes
XLOC_004079	XLOC_004079	-	-	chr1:12150827-12151565	NA	NA	NA	NA	NA	Wild	Mutant	OK	9.29912	40.0714	2.10741	11.2689	5e-05	0.000420893	yes
XLOC_027394	XLOC_027394	LOC_Os04g52770.1	LOC_Os04g52770	chr4:31416377-31420192	LOC_Os04g52770	PIF1	phytochrome interacting factor 3-like 5	GO:0003677(DNA binding);GO:0003700(sequence-specific DNA binding transcription factor activity);GO:0005515(protein binding);GO:0005634(nucleus);GO:0006139(nucleobase-containing compound metabolic process);GO:0006355("regulation of transcription, DNA-templated");GO:0006629(lipid metabolic process);GO:0007165(signal transduction);GO:0009058(biosynthetic process);GO:0009606(tropism);GO:0009628(respo…	NA	Wild	Mutant	OK	2.05647	8.8263	2.10164	7.76065	5e-05	0.000420893	yes
XLOC_015019	XLOC_015019	-	-	chr12:25126952-25128637	NA	NA	NA	NA	NA	Wild	Mutant	OK	0.159225	0.683207	2.10126	2.8448	0.00675	0.0284937	yes
XLOC_031613	XLOC_031613	LOC_Os05g50410.1;LOC_Os05g50410.2	LOC_Os05g50410	chr5:28889621-28896998	LOC_Os05g50410	ATREC8	Rad21/Rec8-like family protein	GO:0000228(nuclear chromosome);GO:0003674(molecular_function);GO:0005515(protein binding);GO:0005622(intracellular);GO:0006259(DNA metabolic process);GO:0007049(cell cycle);GO:0009987(cellular process);GO:0016043(cellular component organization)	NA	Wild	Mutant	OK	0.382069	1.63581	2.0981	3.87084	5e-05	0.000420893	yes
XLOC_033674	XLOC_033674	LOC_Os06g04140.1	LOC_Os06g04140	chr6:1731808-1732565	LOC_Os06g04140	NA	NA	NA	NA	Wild	Mutant	OK	8.68441	37.1628	2.09736	17.9989	0.05	0.137126	yes
XLOC_035978	XLOC_035978	LOC_Os06g11030.1	LOC_Os06g11030	chr6:5778760-5779333	LOC_Os06g11030	MSS3	Calcium-binding EF-hand family protein	NA	NA	Wild	Mutant	OK	0.58503	2.49715	2.0937	3.72272	0.03445	0.103128	yes
XLOC_029663	XLOC_029663	LOC_Os04g56920.1	LOC_Os04g56920	chr4:33940928-33943427	LOC_Os04g56920	AtcwINV3	beta-fructofuranosidase 5	GO:0005773(vacuole);GO:0005975(carbohydrate metabolic process);GO:0008152(metabolic process);GO:0016787(hydrolase activity)	NA	Wild	Mutant	OK	0.518033	2.20523	2.08981	7.40261	0.00025	0.00178331	yes
XLOC_039864	XLOC_039864	LOC_Os07g10840.1	LOC_Os07g10840	chr7:5890557-5894135	LOC_Os07g10840	AtSIP2	seed imbibition 2	GO:0005575(cellular_component);GO:0005975(carbohydrate metabolic process);GO:0006950(response to stress);GO:0008152(metabolic process);GO:0009056(catabolic process);GO:0009628(response to abiotic stimulus);GO:0016787(hydrolase activity)	NA	Wild	Mutant	OK	20.6696	87.8796	2.08802	19.4754	5e-05	0.000420893	yes
XLOC_037620	XLOC_037620	LOC_Os07g03730.1	LOC_Os07g03730	chr7:1523652-1524629	LOC_Os07g03730	NA	CAP (Cysteine-rich secretory proteins, Antigen 5, and Pathogenesis-related 1 protein) superfamily protein	GO:0003674(molecular_function);GO:0005576(extracellular region);GO:0008150(biological_process)	NA	Wild	Mutant	OK	6.26015	26.5259	2.08313	12.1315	5e-05	0.000420893	yes
XLOC_001380	XLOC_001380	LOC_Os01g37460.1	LOC_Os01g37460	chr1:20935788-20937740	LOC_Os01g37460	NA	Ran BP2/NZF zinc finger-like superfamily protein	GO:0005488(binding);GO:0005622(intracellular);GO:0008150(biological_process);GO:0008270(zinc ion binding)	NA	Wild	Mutant	OK	1.90337	8.03867	2.0784	6.00746	5e-05	0.000420893	yes
XLOC_000968	XLOC_000968	LOC_Os01g23070.1	LOC_Os01g23070	chr1:12980584-12982781	LOC_Os01g23070	NA	Protein of unknown function (DUF594)	GO:0003674(molecular_function);GO:0005575(cellular_component);GO:0008150(biological_process)	NA	Wild	Mutant	OK	0.776696	3.27697	2.07694	6.85435	5e-05	0.000420893	yes
XLOC_011872	XLOC_011872	LOC_Os11g37090.1	LOC_Os11g37090	chr11:21892580-21897269	LOC_Os11g37090	APUM12	pumilio 12	GO:0003723(RNA binding);GO:0005488(binding);GO:0005634(nucleus);GO:0005737(cytoplasm)	NA	Wild	Mutant	OK	0.181545	0.764827	2.07481	3.46237	5e-05	0.000420893	yes
XLOC_042810	XLOC_042810	LOC_Os08g43120.1	LOC_Os08g43120	chr8:27268082-27277540	LOC_Os08g43120	ATPDR11	pleiotropic drug resistance 11	GO:0005215(transporter activity);GO:0005524(ATP binding);GO:0006139(nucleobase-containing compound metabolic process);GO:0006810(transport);GO:0009056(catabolic process);GO:0009987(cellular process);GO:0016020(membrane);GO:0016787(hydrolase activity);GO:0016887(ATPase activity)	NA	Wild	Mutant	OK	0.380046	1.6005	2.07427	5.08118	5e-05	0.000420893	yes
XLOC_026418	XLOC_026418	LOC_Os04g32010.1	LOC_Os04g32010	chr4:19169129-19171314	LOC_Os04g32010	AHAS	chlorsulfuron/imidazolinone resistant 1	GO:0000287(magnesium ion binding);GO:0003824(catalytic activity);GO:0008152(metabolic process);GO:0009058(biosynthetic process);GO:0009536(plastid);GO:0009987(cellular process);GO:0016740(transferase activity);GO:0030976(thiamine pyrophosphate binding)	NA	Wild	Mutant	OK	0.534368	2.24726	2.07226	7.26806	5e-05	0.000420893	yes
XLOC_033971	XLOC_033971	LOC_Os06g09980.1;LOC_Os06g09990.1	LOC_Os06g09980	chr6:5090598-5098028	LOC_Os06g09980	NA	NA	NA	NA	Wild	Mutant	OK	3.52772	14.8234	2.07107	7.11675	5e-05	0.000420893	yes
XLOC_010704	XLOC_010704	LOC_Os11g02530.1	LOC_Os11g02530	chr11:787541-789030	LOC_Os11g02530	ATWRKY70	WRKY DNA-binding protein 70	GO:0003700(sequence-specific DNA binding transcription factor activity);GO:0006139(nucleobase-containing compound metabolic process);GO:0006355("regulation of transcription, DNA-templated");GO:0009058(biosynthetic process);GO:0043565(sequence-specific DNA binding)	NA	Wild	Mutant	OK	0.219726	0.919688	2.06544	2.56528	0.01015	0.0394567	yes
XLOC_001224	XLOC_001224	LOC_Os01g32380.1	LOC_Os01g32380	chr1:17767879-17768465	LOC_Os01g32380	NA	NA	NA	NA	Wild	Mutant	OK	2.571	10.7376	2.06226	9.26406	5e-05	0.000420893	yes
XLOC_002695	XLOC_002695	LOC_Os01g65100.1;LOC_Os01g65100.3;LOC_Os01g65100.2	LOC_Os01g65100	chr1:37790110-37792998	LOC_Os01g65100	NA	Major facilitator superfamily protein	GO:0005215(transporter activity);GO:0006810(transport);GO:0006857(oligopeptide transport);GO:0016020(membrane);GO:0016021(integral component of membrane);GO:0055085(transmembrane transport)	NA	Wild	Mutant	OK	17.8882	74.7049	2.0622	14.3542	5e-05	0.000420893	yes
XLOC_034637	XLOC_034637	LOC_Os06g29994.1	LOC_Os06g29994	chr6:17257329-17269681	LOC_Os06g29994	NA	MATE efflux family protein	GO:0005215(transporter activity);GO:0005773(vacuole);GO:0006810(transport);GO:0006855(drug transmembrane transport);GO:0009607(response to biotic stimulus);GO:0009987(cellular process);GO:0015238(drug transmembrane transporter activity);GO:0015297(antiporter activity);GO:0016020(membrane);GO:0055085(transmembrane transport)	NA	Wild	Mutant	OK	0.407798	1.69812	2.05801	5.33667	0.00095	0.00568241	yes
XLOC_005935	XLOC_005935	LOC_Os01g69830.1	LOC_Os01g69830	chr1:40331026-40335718	LOC_Os01g69830	NA	Squamosa promoter-binding protein-like (SBP domain) transcription factor family protein	GO:0003677(DNA binding);GO:0003700(sequence-specific DNA binding transcription factor activity);GO:0005634(nucleus);GO:0006139(nucleobase-containing compound metabolic process);GO:0009058(biosynthetic process);GO:0009908(flower development)	NA	Wild	Mutant	OK	1.08441	4.51108	2.05657	2.25519	0.0003	0.00208917	yes
XLOC_042985	XLOC_042985	LOC_Os08g01960.1	LOC_Os08g01960	chr8:610521-612123	LOC_Os08g01960	NA	HXXXD-type acyl-transferase family protein	GO:0005829(cytosol);GO:0008150(biological_process);GO:0008152(metabolic process);GO:0016740(transferase activity);GO:0016747("transferase activity, transferring acyl groups other than amino-acyl groups")	NA	Wild	Mutant	OK	0.48213	1.98869	2.04433	5.98183	0.0011	0.00641284	yes
XLOC_004811	XLOC_004811	LOC_Os01g44970.1	LOC_Os01g44970	chr1:25513805-25519510	LOC_Os01g44970	NA	Pectin lyase-like superfamily protein	GO:0004650(polygalacturonase activity);GO:0005975(carbohydrate metabolic process);GO:0016787(hydrolase activity)	NA	Wild	Mutant	OK	0.182892	0.752588	2.04086	1.61236	0.0038	0.0179521	yes
XLOC_028358	XLOC_028358	LOC_Os04g27830.1	LOC_Os04g27830	chr4:16442095-16446456	LOC_Os04g27830	ATARD2	RmlC-like cupins superfamily protein	GO:0003824(catalytic activity);GO:0005488(binding);GO:0005829(cytosol);GO:0008152(metabolic process);GO:0009058(biosynthetic process);GO:0009987(cellular process);GO:0010309(acireductone dioxygenase [iron(II)-requiring] activity);GO:0055114(oxidation-reduction process)	NA	Wild	Mutant	OK	5.28234	21.7074	2.03894	2.77234	5e-05	0.000420893	yes
XLOC_042369	XLOC_042369	LOC_Os08g34240.1	LOC_Os08g34240	chr8:21466750-21468619	LOC_Os08g34240	ATCIPK6	SOS3-interacting protein 3	GO:0000166(nucleotide binding);GO:0004672(protein kinase activity);GO:0005515(protein binding);GO:0005524(ATP binding);GO:0005575(cellular_component);GO:0006464(cellular protein modification process);GO:0006468(protein phosphorylation);GO:0006810(transport);GO:0006950(response to stress);GO:0007165(signal transduction);GO:0007275(multicellular organismal development);GO:0008152(metabolic process)…	NA	Wild	Mutant	OK	5.67205	23.2774	2.03699	16.6618	5e-05	0.000420893	yes
XLOC_039268	XLOC_039268	LOC_Os07g46920.1	LOC_Os07g46920	chr7:28050895-28053431	LOC_Os07g46920	NA	NAD(P)-binding Rossmann-fold superfamily protein	GO:0003824(catalytic activity);GO:0005488(binding);GO:0008152(metabolic process);GO:0016491(oxidoreductase activity)	NA	Wild	Mutant	OK	5.13983	21.0896	2.03674	10.1813	5e-05	0.000420893	yes
XLOC_011659	XLOC_011659	LOC_Os11g31500.1	LOC_Os11g31500	chr11:18409734-18416541	LOC_Os11g31500	NA	DNA binding;ATP binding	GO:0000166(nucleotide binding);GO:0003677(DNA binding);GO:0008150(biological_process);GO:0009536(plastid)	NA	Wild	Mutant	OK	0.162597	0.666042	2.03431	3.95801	5e-05	0.000420893	yes
XLOC_032124	XLOC_032124	LOC_Os05g11414.1	LOC_Os05g11414	chr5:6447182-6458100	LOC_Os05g11414	AG	K-box region and MADS-box transcription factor family protein	GO:0003677(DNA binding);GO:0003700(sequence-specific DNA binding transcription factor activity);GO:0005515(protein binding);GO:0005623(cell);GO:0005634(nucleus);GO:0006139(nucleobase-containing compound metabolic process);GO:0006355("regulation of transcription, DNA-templated");GO:0007275(multicellular organismal development);GO:0009058(biosynthetic process);GO:0009908(flower development);GO:0030…	NA	Wild	Mutant	OK	2.27752	9.30009	2.02978	7.22568	5e-05	0.000420893	yes
XLOC_019873	XLOC_019873	LOC_Os02g50690.1;LOC_Os02g50690.2	LOC_Os02g50690	chr2:30965581-30967599	LOC_Os02g50690	NA	GDSL-like Lipase/Acylhydrolase superfamily protein	GO:0005623(cell);GO:0006629(lipid metabolic process);GO:0008152(metabolic process);GO:0016787(hydrolase activity);GO:0016788("hydrolase activity, acting on ester bonds")	NA	Wild	Mutant	OK	0.852958	3.4754	2.02663	5.75806	5e-05	0.000420893	yes
XLOC_019005	XLOC_019005	LOC_Os02g32814.1	LOC_Os02g32814	chr2:19472210-19486248	LOC_Os02g32814	SLAH3	SLAC1 homologue 3	GO:0005215(transporter activity);GO:0005886(plasma membrane);GO:0006810(transport);GO:0016020(membrane);GO:0019725(cellular homeostasis);GO:0030001(metal ion transport);GO:0046872(metal ion binding)	NA	Wild	Mutant	OK	33.7908	137.424	2.02393	13.133	5e-05	0.000420893	yes
XLOC_004994	XLOC_004994	LOC_Os01g49320.1	LOC_Os01g49320	chr1:28354770-28356109	LOC_Os01g49320	ATCHIA	chitinase A	GO:0003824(catalytic activity);GO:0004553("hydrolase activity, hydrolyzing O-glycosyl compounds");GO:0005488(binding);GO:0005623(cell);GO:0005975(carbohydrate metabolic process);GO:0006950(response to stress);GO:0007154(cell communication);GO:0008152(metabolic process);GO:0009628(response to abiotic stimulus);GO:0009991(response to extracellular stimulus);GO:0016787(hydrolase activity)	NA	Wild	Mutant	OK	21.9157	89.0622	2.02285	15.5088	5e-05	0.000420893	yes
XLOC_011300	XLOC_011300	LOC_Os11g16970.1	LOC_Os11g16970	chr11:9410400-9411512	LOC_Os11g16970	ATECI1	delta(3), delta(2)-enoyl CoA isomerase 1	GO:0003824(catalytic activity);GO:0008152(metabolic process)	NA	Wild	Mutant	OK	3.87746	15.6704	2.01485	12.9524	5e-05	0.000420893	yes
XLOC_019874	XLOC_019874	LOC_Os02g50700.1	LOC_Os02g50700	chr2:30971576-30973169	LOC_Os02g50700	NA	NA	NA	NA	Wild	Mutant	OK	0.389906	1.57355	2.01283	2.67917	5e-05	0.000420893	yes
XLOC_021026	XLOC_021026	LOC_Os03g15340.1	LOC_Os03g15340	chr3:8396568-8397445	LOC_Os03g15340	ARPN	plantacyanin	GO:0003674(molecular_function);GO:0005488(binding);GO:0005507(copper ion binding);GO:0005576(extracellular region);GO:0009055(electron carrier activity);GO:0009856(pollination);GO:0009908(flower development);GO:0030312(external encapsulating structure)	NA	Wild	Mutant	OK	1.30771	5.273	2.01158	6.75552	5e-05	0.000420893	yes
XLOC_032462	XLOC_032462	LOC_Os05g25430.1;LOC_Os05g25430.2	LOC_Os05g25430	chr5:14784691-14789077	LOC_Os05g25430	FER	Malectin/receptor-like protein kinase family protein	GO:0004672(protein kinase activity);GO:0005524(ATP binding);GO:0005575(cellular_component);GO:0005618(cell wall);GO:0005886(plasma membrane);GO:0006464(cellular protein modification process);GO:0006468(protein phosphorylation);GO:0006950(response to stress);GO:0008152(metabolic process);GO:0009607(response to biotic stimulus);GO:0009791(post-embryonic development);GO:0009856(pollination);GO:00099…	NA	Wild	Mutant	OK	1.66452	6.69929	2.0089	6.59765	5e-05	0.000420893	yes
XLOC_021232	XLOC_021232	LOC_Os03g19290.1;LOC_Os03g19290.2	LOC_Os03g19290	chr3:10848473-10850026	LOC_Os03g19290	ATOEP16-2	Mitochondrial import inner membrane translocase subunit Tim17/Tim22/Tim23 family protein	GO:0005215(transporter activity);GO:0005739(mitochondrion);GO:0005743(mitochondrial inner membrane);GO:0006810(transport);GO:0008565(protein transporter activity);GO:0009536(plastid);GO:0009987(cellular process);GO:0015031(protein transport);GO:0016020(membrane)	NA	Wild	Mutant	OK	0.787941	3.16606	2.00653	3.40655	0.0001	0.000786081	yes
XLOC_042993	XLOC_042993	LOC_Os08g02030.1	LOC_Os08g02030	chr8:655747-657391	LOC_Os08g02030	NA	HXXXD-type acyl-transferase family protein	GO:0005575(cellular_component);GO:0008150(biological_process);GO:0008152(metabolic process);GO:0016740(transferase activity);GO:0016747("transferase activity, transferring acyl groups other than amino-acyl groups")	NA	Wild	Mutant	OK	2.86384	11.4487	1.99916	12.5777	5e-05	0.000420893	yes
XLOC_009539	XLOC_009539	-	-	chr11:7327084-7327575	NA	NA	NA	NA	NA	Wild	Mutant	OK	3.48137	13.9151	1.99892	9.66174	5e-05	0.000420893	yes
XLOC_008850	XLOC_008850	LOC_Os10g40550.1;LOC_Os10g40550.2;LOC_Os10g40555.1	LOC_Os10g40550,LOC_Os10g40555	chr10:21706908-21710977	NA	NA	NA	NA	NA	Wild	Mutant	OK	7.80695	31.149	1.99636	6.07042	5e-05	0.000420893	yes
XLOC_047039	XLOC_047039	LOC_Os09g34920.1	LOC_Os09g34920	chr9:20348938-20355940	LOC_Os09g34920	ATFUC1	alpha-L-fucosidase 1	GO:0004560(alpha-L-fucosidase activity);GO:0005515(protein binding);GO:0005773(vacuole);GO:0005975(carbohydrate metabolic process);GO:0007155(cell adhesion);GO:0008152(metabolic process);GO:0009056(catabolic process);GO:0009987(cellular process);GO:0016787(hydrolase activity)	NA	Wild	Mutant	OK	2.72202	10.8458	1.99438	8.89969	5e-05	0.000420893	yes
XLOC_007831	XLOC_007831	LOC_Os10g09110.1;LOC_Os10g09110.2	LOC_Os10g09110	chr10:4929205-4931187	LOC_Os10g09110	CYP76C4	cytochrome P450, family 76, subfamily C, polypeptide 4	GO:0003674(molecular_function);GO:0003824(catalytic activity);GO:0005488(binding);GO:0005506(iron ion binding);GO:0008152(metabolic process);GO:0009055(electron carrier activity);GO:0016705("oxidoreductase activity, acting on paired donors, with incorporation or reduction of molecular oxygen");GO:0019825(oxygen binding);GO:0020037(heme binding);GO:0055114(oxidation-reduction process)	NA	Wild	Mutant	OK	0.904435	3.60268	1.99398	5.03402	0.0006	0.00382783	yes
XLOC_035376	XLOC_035376	LOC_Os06g49190.1	LOC_Os06g49190	chr6:29807814-29808464	LOC_Os06g49190	NA	Bifunctional inhibitor/lipid-transfer protein/seed storage 2S albumin superfamily protein	GO:0005623(cell);GO:0006810(transport);GO:0008289(lipid binding)	NA	Wild	Mutant	OK	0.58602	2.31842	1.98412	4.10501	0.04195	0.119946	yes
XLOC_015023	XLOC_015023	-	-	chr12:25140415-25141415	NA	NA	NA	NA	NA	Wild	Mutant	OK	0.276803	1.09323	1.98167	2.38603	0.004	0.0186942	yes
XLOC_009171	XLOC_009171	LOC_Os11g04830.1	LOC_Os11g04830	chr11:2056278-2059255	LOC_Os11g04830	NA	Ankyrin repeat family protein	GO:0005575(cellular_component);GO:0008150(biological_process)	NA	Wild	Mutant	OK	1.14848	4.53289	1.98071	8.79464	5e-05	0.000420893	yes
XLOC_046220	XLOC_046220	LOC_Os09g12480.1	LOC_Os09g12480	chr9:7133649-7145978	LOC_Os09g12480	NA	Ankyrin repeat family protein	GO:0005515(protein binding);GO:0006508(proteolysis);GO:0008234(cysteine-type peptidase activity)	NA	Wild	Mutant	OK	0.405594	1.60031	1.98025	5.00571	5e-05	0.000420893	yes
XLOC_035107	XLOC_035107	LOC_Os06g43304.1	LOC_Os06g43304	chr6:26022266-26029283	LOC_Os06g43304	CYP71B4	cytochrome P450, family 71, subfamily B, polypeptide 4	GO:0003824(catalytic activity);GO:0005506(iron ion binding);GO:0005515(protein binding);GO:0006950(response to stress);GO:0008152(metabolic process);GO:0009055(electron carrier activity);GO:0009058(biosynthetic process);GO:0009607(response to biotic stimulus);GO:0009987(cellular process);GO:0016705("oxidoreductase activity, acting on paired donors, with incorporation or reduction of molecular oxy…	NA	Wild	Mutant	OK	5.09277	20.0239	1.9752	13.9974	5e-05	0.000420893	yes
XLOC_003414	XLOC_003414	LOC_Os01g06500.1;LOC_Os01g06500.2	LOC_Os01g06500	chr1:3058542-3059717	LOC_Os01g06500	ATPP2-A1	phloem protein 2-A1	GO:0005515(protein binding);GO:0005575(cellular_component);GO:0009607(response to biotic stimulus);GO:0030246(carbohydrate binding)	NA	Wild	Mutant	OK	3.8311	15.0567	1.97457	5.60591	5e-05	0.000420893	yes
XLOC_005587	XLOC_005587	LOC_Os01g62110.1	LOC_Os01g62110	chr1:35952918-35953507	LOC_Os01g62110	NA	NA	NA	NA	Wild	Mutant	OK	1.51182	5.91355	1.96774	6.38092	0.00065	0.00411123	yes
XLOC_008654	XLOC_008654	LOC_Os10g35950.1	LOC_Os10g35950	chr10:19213621-19216326	LOC_Os10g35950	NA	HXXXD-type acyl-transferase family protein	GO:0005575(cellular_component);GO:0008150(biological_process);GO:0008152(metabolic process);GO:0016740(transferase activity);GO:0016747("transferase activity, transferring acyl groups other than amino-acyl groups")	NA	Wild	Mutant	OK	36.4339	142.394	1.96654	2.55895	5e-05	0.000420893	yes
XLOC_042703	XLOC_042703	LOC_Os08g40940.1	LOC_Os08g40940	chr8:25909389-25910674	LOC_Os08g40940	NA	Protein of unknown function, DUF599	GO:0003674(molecular_function);GO:0005623(cell);GO:0008150(biological_process)	NA	Wild	Mutant	OK	9.38139	36.6057	1.9642	12.667	5e-05	0.000420893	yes
XLOC_013213	XLOC_013213	LOC_Os12g32360.1	LOC_Os12g32360	chr12:19518735-19521111	LOC_Os12g32360	NA	NA	GO:0003674(molecular_function);GO:0005575(cellular_component);GO:0008150(biological_process)	NA	Wild	Mutant	OK	0.782129	3.04674	1.96179	1.91632	0.0002	0.00146519	yes
XLOC_005995	XLOC_005995	LOC_Os01g70870.1	LOC_Os01g70870	chr1:41011305-41015063	LOC_Os01g70870	AtIDD2	indeterminate(ID)-domain 2	GO:0000003(reproduction);GO:0003676(nucleic acid binding);GO:0003700(sequence-specific DNA binding transcription factor activity);GO:0005488(binding);GO:0005515(protein binding);GO:0005634(nucleus);GO:0006139(nucleobase-containing compound metabolic process);GO:0007165(signal transduction);GO:0009058(biosynthetic process);GO:0009719(response to endogenous stimulus);GO:0009791(post-embryonic devel…	NA	Wild	Mutant	OK	0.377795	1.47107	1.96119	5.21903	0.00145	0.00812537	yes
XLOC_039597	XLOC_039597	LOC_Os07g04970.1	LOC_Os07g04970	chr7:2187377-2188939	LOC_Os07g04970	NA	HXXXD-type acyl-transferase family protein	GO:0005829(cytosol);GO:0008150(biological_process);GO:0008152(metabolic process);GO:0016740(transferase activity);GO:0016747("transferase activity, transferring acyl groups other than amino-acyl groups")	NA	Wild	Mutant	OK	1.13951	4.43104	1.95924	10.2679	5e-05	0.000420893	yes
XLOC_002999	XLOC_002999	LOC_Os01g71474.1	LOC_Os01g71474	chr1:41397747-41401593	LOC_Os01g71474	BG2	beta-1,3-glucanase 2	GO:0004553("hydrolase activity, hydrolyzing O-glycosyl compounds");GO:0005515(protein binding);GO:0005576(extracellular region);GO:0005618(cell wall);GO:0005773(vacuole);GO:0005975(carbohydrate metabolic process);GO:0006950(response to stress);GO:0008152(metabolic process);GO:0009607(response to biotic stimulus);GO:0009628(response to abiotic stimulus);GO:0016787(hydrolase activity)	NA	Wild	Mutant	OK	0.193467	0.749277	1.95341	1.12386	0.0182	0.0624115	yes
XLOC_001637	XLOC_001637	LOC_Os01g43700.2;LOC_Os01g43700.1	LOC_Os01g43700	chr1:25040213-25044050	LOC_Os01g43700	CYP72A13	cytochrome P450, family 72, subfamily A, polypeptide 13	GO:0003674(molecular_function);GO:0003824(catalytic activity);GO:0005488(binding);GO:0005506(iron ion binding);GO:0005623(cell);GO:0008152(metabolic process);GO:0009055(electron carrier activity);GO:0016705("oxidoreductase activity, acting on paired donors, with incorporation or reduction of molecular oxygen");GO:0019825(oxygen binding);GO:0020037(heme binding);GO:0055114(oxidation-reduction proc…	NA	Wild	Mutant	OK	5.2199	20.1685	1.95001	8.69714	5e-05	0.000420893	yes
XLOC_044941	XLOC_044941	LOC_Os09g15670.1	LOC_Os09g15670	chr9:9567470-9568905	LOC_Os09g15670	HAI2	highly ABA-induced PP2C gene 2	GO:0003824(catalytic activity);GO:0005623(cell);GO:0006464(cellular protein modification process);GO:0008152(metabolic process);GO:0009987(cellular process);GO:0016787(hydrolase activity)	04075(Plant hormone signal transduction)	Wild	Mutant	OK	0.565937	2.18491	1.94886	6.15961	0.00515	0.0229317	yes
XLOC_017961	XLOC_017961	LOC_Os02g04760.1	LOC_Os02g04760	chr2:2153449-2178739	LOC_Os02g04760	CAS1	cycloartenol synthase 1	GO:0003824(catalytic activity);GO:0005773(vacuole);GO:0006629(lipid metabolic process);GO:0007275(multicellular organismal development);GO:0009058(biosynthetic process);GO:0009987(cellular process);GO:0016043(cellular component organization)	NA	Wild	Mutant	OK	1.29281	4.98364	1.94669	2.88284	0.0077	0.0316669	yes
XLOC_015597	XLOC_015597	LOC_Os02g09070.1	LOC_Os02g09070	chr2:4639937-4641461	LOC_Os02g09070	NA	PLATZ transcription factor family protein	GO:0003674(molecular_function);GO:0005575(cellular_component);GO:0008150(biological_process)	NA	Wild	Mutant	OK	0.210843	0.810859	1.94328	1.55147	0.0189	0.0642144	yes
XLOC_046157	XLOC_046157	LOC_Os09g10340.1	LOC_Os09g10340	chr9:5643293-5645523	LOC_Os09g10340	CYP71B37	cytochrome P450, family 71, subfamily B, polypeptide 37	GO:0003674(molecular_function);GO:0003824(catalytic activity);GO:0005488(binding);GO:0005506(iron ion binding);GO:0008152(metabolic process);GO:0009055(electron carrier activity);GO:0016705("oxidoreductase activity, acting on paired donors, with incorporation or reduction of molecular oxygen");GO:0019825(oxygen binding);GO:0020037(heme binding);GO:0055114(oxidation-reduction process)	00363(Bisphenol degradation);00624(Polycyclic aromatic hydrocarbon degradation);00627(Aminobenzoate degradation);00903(Limonene and pinene degradation);00945(Stilbenoid, diarylheptanoid and gingerol biosynthesis)	Wild	Mutant	OK	2.26139	8.6831	1.941	9.03929	5e-05	0.000420893	yes
XLOC_011670	XLOC_011670	LOC_Os11g31660.1	LOC_Os11g31660	chr11:18516045-18520869	LOC_Os11g31660	NA	NA	NA	NA	Wild	Mutant	OK	1.09116	4.17797	1.93694	1.38857	0.0322	0.0980461	yes
XLOC_014641	XLOC_014641	LOC_Os12g30520.1	LOC_Os12g30520	chr12:18314935-18319067	LOC_Os12g30520	APUM12	pumilio 12	GO:0003723(RNA binding);GO:0005488(binding);GO:0005634(nucleus);GO:0005737(cytoplasm)	NA	Wild	Mutant	OK	0.699956	2.66732	1.93006	5.1455	5e-05	0.000420893	yes
XLOC_007246	XLOC_007246	LOC_Os10g36924.1	LOC_Os10g36924	chr10:19778054-19785158	LOC_Os10g36924	NIP5;1	NOD26-like intrinsic protein 5;1	GO:0005215(transporter activity);GO:0005886(plasma membrane);GO:0006810(transport);GO:0007154(cell communication);GO:0008150(biological_process);GO:0009987(cellular process);GO:0009991(response to extracellular stimulus);GO:0016020(membrane)	NA	Wild	Mutant	OK	4.13349	15.7475	1.92969	5.56575	0.0037	0.0175721	yes
XLOC_003574	XLOC_003574	LOC_Os01g09460.1	LOC_Os01g09460	chr1:4820103-4823129	LOC_Os01g09460	ATHXK1	hexokinase 1	GO:0000166(nucleotide binding);GO:0005488(binding);GO:0005515(protein binding);GO:0005524(ATP binding);GO:0005634(nucleus);GO:0005739(mitochondrion);GO:0005773(vacuole);GO:0005975(carbohydrate metabolic process);GO:0007165(signal transduction);GO:0008219(cell death);GO:0009056(catabolic process);GO:0009536(plastid);GO:0009987(cellular process);GO:0016020(membrane);GO:0016301(kinase activity);GO:0…	NA	Wild	Mutant	OK	2.23908	8.52255	1.92838	7.07297	5e-05	0.000420893	yes
XLOC_005180	XLOC_005180	LOC_Os01g53630.1	LOC_Os01g53630	chr1:30788729-30796556	LOC_Os01g53630	OTS2	Cysteine proteinases superfamily protein	GO:0000003(reproduction);GO:0005634(nucleus);GO:0006464(cellular protein modification process);GO:0006508(proteolysis);GO:0006950(response to stress);GO:0008234(cysteine-type peptidase activity);GO:0009628(response to abiotic stimulus);GO:0009791(post-embryonic development);GO:0016787(hydrolase activity);GO:0019538(protein metabolic process)	NA	Wild	Mutant	OK	0.195134	0.733837	1.91099	2.86764	0.0014	0.00789443	yes
XLOC_011342	XLOC_011342	LOC_Os11g18366.3;LOC_Os11g18366.2;LOC_Os11g18366.4	LOC_Os11g18366	chr11:10352223-10376611	LOC_Os11g18366	CAS1	cycloartenol synthase 1	GO:0003824(catalytic activity);GO:0005773(vacuole);GO:0006629(lipid metabolic process);GO:0007275(multicellular organismal development);GO:0009058(biosynthetic process);GO:0009987(cellular process);GO:0016043(cellular component organization)	NA	Wild	Mutant	OK	1.73077	6.50402	1.90992	5.65871	5e-05	0.000420893	yes
XLOC_003518	XLOC_003518	LOC_Os01g08360.1	LOC_Os01g08360	chr1:4099285-4101882	LOC_Os01g08360	NA	NA	NA	NA	Wild	Mutant	OK	1.22969	4.61443	1.90786	2.54008	5e-05	0.000420893	yes
XLOC_025636	XLOC_025636	LOC_Os03g64100.1	LOC_Os03g64100	chr3:36224272-36225086	LOC_Os03g64100	NA	NA	NA	NA	Wild	Mutant	OK	1.03769	3.88712	1.90533	5.98932	0.0006	0.00382783	yes
XLOC_005054	XLOC_005054	LOC_Os01g50610.1;LOC_Os01g50610.2	LOC_Os01g50610	chr1:29050750-29053594	LOC_Os01g50610	NA	S-adenosyl-L-methionine-dependent methyltransferases superfamily protein	GO:0005575(cellular_component);GO:0008150(biological_process);GO:0008152(metabolic process);GO:0008168(methyltransferase activity);GO:0009987(cellular process);GO:0016740(transferase activity)	NA	Wild	Mutant	OK	0.610718	2.28228	1.9019	4.35449	5e-05	0.000420893	yes
XLOC_008442	XLOC_008442	LOC_Os10g31710.1	LOC_Os10g31710	chr10:16620785-16621703	LOC_Os10g31710	NA	NA	NA	NA	Wild	Mutant	OK	5.53354	20.6015	1.89647	3.67382	5e-05	0.000420893	yes
XLOC_029871	XLOC_029871	LOC_Os05g02070.3;LOC_Os05g02070.2	LOC_Os05g02070	chr5:605759-606871	LOC_Os05g02070	NA	NA	GO:0046872(metal ion binding)	NA	Wild	Mutant	OK	1160.7	4314.01	1.89404	7.18681	5e-05	0.000420893	yes
XLOC_023405	XLOC_023405	LOC_Os03g10030.1	LOC_Os03g10030	chr3:5034167-5040417	LOC_Os03g10030	NA	Uncharacterised protein family (UPF0497)	GO:0003674(molecular_function);GO:0005575(cellular_component);GO:0008150(biological_process)	NA	Wild	Mutant	OK	0.38901	1.44443	1.89262	1.70374	0.0003	0.00208917	yes
XLOC_021980	XLOC_021980	-	-	chr3:23629201-23630655	NA	NA	NA	NA	NA	Wild	Mutant	OK	3.73059	13.8314	1.89047	7.10512	5e-05	0.000420893	yes
XLOC_011299	XLOC_011299	LOC_Os11g16960.1	LOC_Os11g16960	chr11:9407175-9409986	LOC_Os11g16960	ATECI3	3-hydroxyacyl-CoA dehydratase 1	GO:0003824(catalytic activity);GO:0005777(peroxisome);GO:0006629(lipid metabolic process);GO:0007275(multicellular organismal development);GO:0008152(metabolic process);GO:0009056(catabolic process);GO:0009653(anatomical structure morphogenesis);GO:0009719(response to endogenous stimulus);GO:0009987(cellular process);GO:0016049(cell growth);GO:0030154(cell differentiation)	NA	Wild	Mutant	OK	2.12632	7.87771	1.88942	8.55505	5e-05	0.000420893	yes
XLOC_029228	XLOC_029228	LOC_Os04g47930.1	LOC_Os04g47930	chr4:28500005-28502492	LOC_Os04g47930	NA	Aluminium activated malate transporter family protein	GO:0003674(molecular_function);GO:0005575(cellular_component);GO:0008150(biological_process);GO:0010044(response to aluminum ion)	NA	Wild	Mutant	OK	0.3633	1.34557	1.88898	5.25471	0.0002	0.00146519	yes
XLOC_022410	XLOC_022410	LOC_Os03g52370.1;LOC_Os03g52370.2	LOC_Os03g52370	chr3:30074923-30077045	LOC_Os03g52370	NA	NA	NA	NA	Wild	Mutant	OK	5.37699	19.9144	1.88894	9.2212	5e-05	0.000420893	yes
XLOC_000419	XLOC_000419	LOC_Os01g09570.1	LOC_Os01g09570	chr1:4905500-4909514	LOC_Os01g09570	PFK3	phosphofructokinase 3	GO:0003872(6-phosphofructokinase activity);GO:0005515(protein binding);GO:0005829(cytosol);GO:0005945(6-phosphofructokinase complex);GO:0005975(carbohydrate metabolic process);GO:0006091(generation of precursor metabolites and energy);GO:0006096(glycolytic process);GO:0009056(catabolic process);GO:0009987(cellular process);GO:0016301(kinase activity)	00010(Glycolysis / Gluconeogenesis);00030(Pentose phosphate pathway);00051(Fructose and mannose metabolism);00052(Galactose metabolism);00680(Methane metabolism);01200(Carbon metabolism);01230(Biosynthesis of amino acids);03018(RNA degradation);04152(AMPK signaling pathway);05230(Central carbon metabolism in cancer)	Wild	Mutant	OK	18.9646	70.0637	1.88536	9.87157	5e-05	0.000420893	yes
XLOC_013053	XLOC_013053	LOC_Os12g26960.1	LOC_Os12g26960	chr12:15788560-15789163	LOC_Os12g26960	NA	NA	NA	NA	Wild	Mutant	OK	4.29122	15.843	1.88438	9.6951	5e-05	0.000420893	yes
XLOC_035711	XLOC_035711	LOC_Os06g05480.1	LOC_Os06g05480	chr6:2477491-2478406	LOC_Os06g05480	NA	NA	NA	NA	Wild	Mutant	OK	2.39145	8.8193	1.88278	7.84326	5e-05	0.000420893	yes
XLOC_034643	XLOC_034643	LOC_Os06g30179.1	LOC_Os06g30179	chr6:17411744-17428547	LOC_Os06g30179	CYP71B2	cytochrome P450, family 71, subfamily B, polypeptide 2	GO:0003674(molecular_function);GO:0003824(catalytic activity);GO:0005488(binding);GO:0005506(iron ion binding);GO:0006950(response to stress);GO:0008152(metabolic process);GO:0009055(electron carrier activity);GO:0009628(response to abiotic stimulus);GO:0016705("oxidoreductase activity, acting on paired donors, with incorporation or reduction of molecular oxygen");GO:0019825(oxygen binding);GO:00…	NA	Wild	Mutant	OK	0.271645	0.999951	1.88014	3.6001	5e-05	0.000420893	yes
XLOC_031907	XLOC_031907	LOC_Os05g05690.1	LOC_Os05g05690	chr5:2830904-2833764	LOC_Os05g05690	NA	Arabidopsis thaliana protein of unknown function (DUF821)	GO:0003674(molecular_function);GO:0005739(mitochondrion);GO:0008150(biological_process)	NA	Wild	Mutant	OK	0.232215	0.854799	1.88012	1.30363	0.02215	0.07308	yes
XLOC_011732	XLOC_011732	LOC_Os11g32950.1	LOC_Os11g32950	chr11:19475736-19476973	LOC_Os11g32950	NA	Family of unknown function (DUF716)	GO:0003674(molecular_function);GO:0005623(cell);GO:0008150(biological_process)	NA	Wild	Mutant	OK	0.688438	2.52957	1.87749	1.0731	0.02985	0.0924177	yes
XLOC_011929	XLOC_011929	LOC_Os11g38780.1	LOC_Os11g38780	chr11:23060524-23061100	LOC_Os11g38780	NA	Calcium-binding EF-hand family protein	GO:0005488(binding);GO:0005515(protein binding);GO:0005575(cellular_component);GO:0008150(biological_process)	NA	Wild	Mutant	OK	0.657649	2.40475	1.8705	4.04591	0.03415	0.1024	yes
XLOC_030130	XLOC_030130	LOC_Os05g07740.1	LOC_Os05g07740	chr5:4172713-4176808	LOC_Os05g07740	NA	Leucine-rich receptor-like protein kinase family protein	GO:0000166(nucleotide binding);GO:0004672(protein kinase activity);GO:0005515(protein binding);GO:0005524(ATP binding);GO:0005623(cell);GO:0006464(cellular protein modification process);GO:0006468(protein phosphorylation);GO:0007165(signal transduction);GO:0016301(kinase activity)	NA	Wild	Mutant	OK	3.81636	13.9239	1.8673	13.027	5e-05	0.000420893	yes
XLOC_029744	XLOC_029744	LOC_Os04g58090.1	LOC_Os04g58090	chr4:34597644-34598781	LOC_Os04g58090	NHL25	NDR1/HIN1-like 25	GO:0003674(molecular_function);GO:0008150(biological_process)	NA	Wild	Mutant	OK	1.38717	5.05414	1.86533	7.59696	5e-05	0.000420893	yes
XLOC_022412	XLOC_022412	LOC_Os03g52390.1	LOC_Os03g52390	chr3:30078323-30078929	LOC_Os03g52390	NA	serine-type endopeptidase inhibitors	GO:0004867(serine-type endopeptidase inhibitor activity);GO:0005623(cell);GO:0006950(response to stress);GO:0008152(metabolic process);GO:0030234(enzyme regulator activity)	NA	Wild	Mutant	OK	26.3297	95.6931	1.86172	17.5245	5e-05	0.000420893	yes
XLOC_036396	XLOC_036396	LOC_Os06g21550.1	LOC_Os06g21550	chr6:12431763-12432551	LOC_Os06g21550	NA	Thioredoxin superfamily protein	GO:0005575(cellular_component);GO:0019725(cellular homeostasis)	NA	Wild	Mutant	OK	55.1968	200.261	1.85922	18.2877	5e-05	0.000420893	yes
XLOC_035108	XLOC_035108	LOC_Os06g43320.1	LOC_Os06g43320	chr6:26034856-26038356	LOC_Os06g43320	CYP71B4	cytochrome P450, family 71, subfamily B, polypeptide 4	GO:0003824(catalytic activity);GO:0005506(iron ion binding);GO:0005515(protein binding);GO:0006950(response to stress);GO:0008152(metabolic process);GO:0009055(electron carrier activity);GO:0009058(biosynthetic process);GO:0009607(response to biotic stimulus);GO:0009987(cellular process);GO:0016705("oxidoreductase activity, acting on paired donors, with incorporation or reduction of molecular oxy…	NA	Wild	Mutant	OK	2.37251	8.60406	1.85861	11.347	5e-05	0.000420893	yes
XLOC_027385	XLOC_027385	LOC_Os04g52650.1	LOC_Os04g52650	chr4:31329730-31331334	LOC_Os04g52650	NA	NA	NA	NA	Wild	Mutant	OK	0.378783	1.37081	1.85558	3.28697	0.0111	0.0422638	yes
XLOC_006206	XLOC_006206	LOC_Os10g02000.1	LOC_Os10g02000	chr10:632157-633300	LOC_Os10g02000	NA	HXXXD-type acyl-transferase family protein	GO:0005575(cellular_component);GO:0008150(biological_process);GO:0008152(metabolic process);GO:0016740(transferase activity);GO:0016747("transferase activity, transferring acyl groups other than amino-acyl groups")	NA	Wild	Mutant	OK	0.276904	1.00134	1.85447	2.77264	0.01295	0.0478562	yes
XLOC_022745	XLOC_022745	LOC_Os03g59380.1	LOC_Os03g59380	chr3:33798939-33799765	LOC_Os03g59380	LTP3	lipid transfer protein 3	GO:0005576(extracellular region);GO:0005618(cell wall);GO:0006950(response to stress);GO:0008289(lipid binding);GO:0009628(response to abiotic stimulus);GO:0009719(response to endogenous stimulus)	NA	Wild	Mutant	OK	0.472224	1.70511	1.85232	3.72547	0.01565	0.055453	yes
XLOC_027843	XLOC_027843	LOC_Os04g05470.1	LOC_Os04g05470	chr4:2752710-2758880	LOC_Os04g05470	NA	Concanavalin A-like lectin protein kinase family protein	GO:0004672(protein kinase activity);GO:0005488(binding);GO:0005524(ATP binding);GO:0005623(cell);GO:0006464(cellular protein modification process);GO:0006468(protein phosphorylation);GO:0008152(metabolic process);GO:0009987(cellular process);GO:0016301(kinase activity)	NA	Wild	Mutant	OK	0.414416	1.4939	1.84993	4.28683	5e-05	0.000420893	yes
XLOC_016652	XLOC_016652	LOC_Os02g36830.1	LOC_Os02g36830	chr2:22215056-22217951	LOC_Os02g36830	AtUGT85A3	UDP-glucosyl transferase 85A3	GO:0005575(cellular_component);GO:0008152(metabolic process);GO:0016740(transferase activity);GO:0016758("transferase activity, transferring hexosyl groups")	NA	Wild	Mutant	OK	2.84279	10.2371	1.84843	11.1265	5e-05	0.000420893	yes
XLOC_020498	XLOC_020498	LOC_Os03g04680.1	LOC_Os03g04680	chr3:2223101-2225205	LOC_Os03g04680	CYP96A1	cytochrome P450, family 96, subfamily A, polypeptide 1	GO:0003674(molecular_function);GO:0003824(catalytic activity);GO:0005488(binding);GO:0005506(iron ion binding);GO:0005623(cell);GO:0008152(metabolic process);GO:0009055(electron carrier activity);GO:0016705("oxidoreductase activity, acting on paired donors, with incorporation or reduction of molecular oxygen");GO:0020037(heme binding);GO:0055114(oxidation-reduction process)	NA	Wild	Mutant	OK	22.3472	80.4222	1.8475	13.5871	5e-05	0.000420893	yes
XLOC_035239	XLOC_035239	LOC_Os06g46340.1	LOC_Os06g46340	chr6:28100800-28106083	LOC_Os06g46340	NA	Glycosyl hydrolases family 31 protein	GO:0004553("hydrolase activity, hydrolyzing O-glycosyl compounds");GO:0005576(extracellular region);GO:0005618(cell wall);GO:0005773(vacuole);GO:0005975(carbohydrate metabolic process);GO:0008152(metabolic process);GO:0016787(hydrolase activity)	00052(Galactose metabolism);00500(Starch and sucrose metabolism)	Wild	Mutant	OK	7.52688	27.0691	1.84652	15.0058	5e-05	0.000420893	yes
XLOC_018139	XLOC_018139	LOC_Os02g08270.1	LOC_Os02g08270	chr2:4390132-4393564	LOC_Os02g08270	NA	Class I glutamine amidotransferase-like superfamily protein	GO:0003824(catalytic activity);GO:0006541(glutamine metabolic process);GO:0006950(response to stress);GO:0008152(metabolic process);GO:0016787(hydrolase activity)	NA	Wild	Mutant	OK	0.897718	3.22538	1.84513	5.60974	5e-05	0.000420893	yes
XLOC_001824	XLOC_001824	-	-	chr1:27430988-27431681	NA	NA	NA	NA	NA	Wild	Mutant	OK	0.852982	3.06463	1.84512	4.29107	0.00185	0.00995171	yes
XLOC_030233	XLOC_030233	LOC_Os05g10930.1	LOC_Os05g10930	chr5:6086092-6087029	LOC_Os05g10930	NA	Thioredoxin superfamily protein	GO:0003674(molecular_function);GO:0003824(catalytic activity);GO:0008152(metabolic process);GO:0009055(electron carrier activity);GO:0015035(protein disulfide oxidoreductase activity);GO:0019725(cellular homeostasis);GO:0045454(cell redox homeostasis)	NA	Wild	Mutant	OK	2.51445	9.03168	1.84475	9.95818	5e-05	0.000420893	yes
XLOC_034843	XLOC_034843	LOC_Os06g37010.2	LOC_Os06g37010	chr6:21824374-21826735	LOC_Os06g37010	ATZIP4	zinc transporter 4 precursor	GO:0005215(transporter activity);GO:0005515(protein binding);GO:0006810(transport);GO:0009536(plastid);GO:0009987(cellular process);GO:0016020(membrane);GO:0030001(metal ion transport);GO:0046873(metal ion transmembrane transporter activity);GO:0055085(transmembrane transport)	NA	Wild	Mutant	OK	10.3475	37.1611	1.8445	9.43238	5e-05	0.000420893	yes
XLOC_010598	XLOC_010598	LOC_Os11g47580.1	LOC_Os11g47580	chr11:28753856-28755114	LOC_Os11g47580	ATCHIA	chitinase A	GO:0003824(catalytic activity);GO:0004553("hydrolase activity, hydrolyzing O-glycosyl compounds");GO:0005488(binding);GO:0005623(cell);GO:0005975(carbohydrate metabolic process);GO:0006950(response to stress);GO:0007154(cell communication);GO:0008152(metabolic process);GO:0009628(response to abiotic stimulus);GO:0009991(response to extracellular stimulus);GO:0016787(hydrolase activity)	NA	Wild	Mutant	OK	0.340455	1.21991	1.84123	3.32983	0.0061	0.0263061	yes
XLOC_026686	XLOC_026686	LOC_Os04g37700.1	LOC_Os04g37700	chr4:22425446-22426575	LOC_Os04g37700	NA	NA	GO:0005575(cellular_component)	NA	Wild	Mutant	OK	0.477244	1.70939	1.84069	3.96635	0.01925	0.0651188	yes
XLOC_038974	XLOC_038974	LOC_Os07g41410.1	LOC_Os07g41410	chr7:24809649-24810369	LOC_Os07g41410	NA	NA	NA	NA	Wild	Mutant	OK	6.08659	21.7847	1.83961	13.4209	5e-05	0.000420893	yes
XLOC_046716	XLOC_046716	LOC_Os09g26780.1	LOC_Os09g26780	chr9:16273335-16275273	LOC_Os09g26780	JAZ1	jasmonate-zim-domain protein 1	GO:0005515(protein binding);GO:0005634(nucleus);GO:0006950(response to stress);GO:0007165(signal transduction);GO:0007275(multicellular organismal development);GO:0009607(response to biotic stimulus);GO:0009719(response to endogenous stimulus);GO:0009908(flower development)	NA	Wild	Mutant	OK	5.51599	19.7213	1.83806	8.43548	5e-05	0.000420893	yes
XLOC_044730	XLOC_044730	LOC_Os09g08160.1	LOC_Os09g08160	chr9:4227427-4229778	LOC_Os09g08160	NA	Plant protein of unknown function (DUF247)	GO:0005575(cellular_component);GO:0008150(biological_process)	NA	Wild	Mutant	OK	0.276246	0.985064	1.83426	4.02492	0.00025	0.00178331	yes
XLOC_041720	XLOC_041720	LOC_Os08g14180.1	LOC_Os08g14180	chr8:8464912-8469510	LOC_Os08g14180	NA	P-loop containing nucleoside triphosphate hydrolases superfamily protein	GO:0005575(cellular_component);GO:0008146(sulfotransferase activity);GO:0008150(biological_process);GO:0008152(metabolic process);GO:0016740(transferase activity)	NA	Wild	Mutant	OK	0.899832	3.20808	1.83398	5.58547	5e-05	0.000420893	yes
XLOC_004125	XLOC_004125	LOC_Os01g23070.1	LOC_Os01g23070	chr1:12980584-12982781	LOC_Os01g23070	NA	Protein of unknown function (DUF594)	GO:0003674(molecular_function);GO:0005575(cellular_component);GO:0008150(biological_process)	NA	Wild	Mutant	OK	3.50776	12.489	1.83204	1.95383	0.00795	0.0324813	yes
XLOC_030253	XLOC_030253	-	-	chr5:6446881-6447159	NA	NA	NA	NA	NA	Wild	Mutant	OK	15.7003	55.6996	1.82688	28.6777	0.00075	0.0046406	yes
XLOC_012305	XLOC_012305	LOC_Os12g02030.1	LOC_Os12g02030	chr12:602655-604538	LOC_Os12g02030	NA	BTB/POZ domain-containing protein	GO:0005515(protein binding);GO:0005575(cellular_component);GO:0008150(biological_process)	NA	Wild	Mutant	OK	0.458013	1.61909	1.82172	1.27163	0.01755	0.0606091	yes
XLOC_035994	XLOC_035994	LOC_Os06g11290.1	LOC_Os06g11290	chr6:5918105-5919690	LOC_Os06g11290	ATOPR2	12-oxophytodienoate reductase 2	GO:0003824(catalytic activity);GO:0005829(cytosol);GO:0006629(lipid metabolic process);GO:0006950(response to stress);GO:0007275(multicellular organismal development);GO:0008150(biological_process);GO:0008152(metabolic process);GO:0009987(cellular process);GO:0010181(FMN binding);GO:0016491(oxidoreductase activity);GO:0055114(oxidation-reduction process)	NA	Wild	Mutant	OK	1.03309	3.64012	1.81702	6.2974	5e-05	0.000420893	yes
XLOC_000508	XLOC_000508	LOC_Os01g11700.1;LOC_Os01g11700.2	LOC_Os01g11700	chr1:6304801-6306608	LOC_Os01g11700	NA	GDSL-like Lipase/Acylhydrolase superfamily protein	GO:0005623(cell);GO:0005975(carbohydrate metabolic process);GO:0006091(generation of precursor metabolites and energy);GO:0006629(lipid metabolic process);GO:0008152(metabolic process);GO:0009058(biosynthetic process);GO:0016787(hydrolase activity);GO:0016788("hydrolase activity, acting on ester bonds")	NA	Wild	Mutant	OK	2.95365	10.4016	1.81624	8.28626	5e-05	0.000420893	yes
XLOC_014887	XLOC_014887	LOC_Os12g37260.1	LOC_Os12g37260	chr12:22854610-22860200	LOC_Os12g37260	ATLOX2	lipoxygenase 2	GO:0003824(catalytic activity);GO:0005515(protein binding);GO:0005737(cytoplasm);GO:0006629(lipid metabolic process);GO:0006950(response to stress);GO:0008152(metabolic process);GO:0009058(biosynthetic process);GO:0009536(plastid);GO:0009579(thylakoid);GO:0009607(response to biotic stimulus);GO:0009628(response to abiotic stimulus);GO:0009719(response to endogenous stimulus);GO:0009987(cellular p…	NA	Wild	Mutant	OK	3.06296	10.7561	1.81215	9.92079	5e-05	0.000420893	yes
XLOC_011301	XLOC_011301	LOC_Os11g16990.1	LOC_Os11g16990	chr11:9417093-9418074	LOC_Os11g16990	ATECI3	3-hydroxyacyl-CoA dehydratase 1	NA	NA	Wild	Mutant	OK	2.50545	8.79672	1.8119	4.36867	5e-05	0.000420893	yes
XLOC_041555	XLOC_041555	LOC_Os08g08960.1	LOC_Os08g08960	chr8:5208384-5209569	LOC_Os08g08960	NA	RmlC-like cupins superfamily protein	GO:0003674(molecular_function);GO:0005488(binding);GO:0005576(extracellular region);GO:0005623(cell);GO:0008150(biological_process);GO:0045735(nutrient reservoir activity)	NA	Wild	Mutant	OK	5.82862	20.4195	1.80872	8.58402	5e-05	0.000420893	yes
XLOC_011683	XLOC_011683	LOC_Os11g32030.1	LOC_Os11g32030	chr11:18874059-18877031	LOC_Os11g32030	NA	NAD(P)-binding Rossmann-fold superfamily protein	GO:0003824(catalytic activity);GO:0005488(binding);GO:0008152(metabolic process);GO:0016491(oxidoreductase activity);GO:0044237(cellular metabolic process);GO:0050662(coenzyme binding)	NA	Wild	Mutant	OK	0.276378	0.967351	1.8074	1.41682	0.01005	0.0391579	yes
XLOC_032173	XLOC_032173	LOC_Os05g12400.1	LOC_Os05g12400	chr5:7134026-7135550	LOC_Os05g12400	ATRD22	BURP domain-containing protein	GO:0003674(molecular_function);GO:0005623(cell);GO:0006950(response to stress);GO:0009628(response to abiotic stimulus);GO:0009719(response to endogenous stimulus)	NA	Wild	Mutant	OK	18.9281	66.0292	1.80257	13.1761	5e-05	0.000420893	yes
XLOC_038282	XLOC_038282	LOC_Os07g24000.1	LOC_Os07g24000	chr7:13607702-13609045	LOC_Os07g24000	NA	AWPM-19-like family protein	GO:0003674(molecular_function);GO:0005623(cell);GO:0008150(biological_process)	NA	Wild	Mutant	OK	0.323768	1.12721	1.79972	2.96648	0.00835	0.0337938	yes
XLOC_016495	XLOC_016495	LOC_Os02g32814.1	LOC_Os02g32814	chr2:19472210-19486248	LOC_Os02g32814	SLAH3	SLAC1 homologue 3	GO:0005215(transporter activity);GO:0005886(plasma membrane);GO:0006810(transport);GO:0016020(membrane);GO:0019725(cellular homeostasis);GO:0030001(metal ion transport);GO:0046872(metal ion binding)	NA	Wild	Mutant	OK	2.54014	8.8056	1.79351	1.2004	0.0118	0.0444464	yes
XLOC_039269	XLOC_039269	LOC_Os07g46930.1	LOC_Os07g46930	chr7:28053813-28056609	LOC_Os07g46930	NA	NAD(P)-binding Rossmann-fold superfamily protein	GO:0003824(catalytic activity);GO:0005488(binding);GO:0008152(metabolic process);GO:0016491(oxidoreductase activity)	NA	Wild	Mutant	OK	1.05034	3.63492	1.79107	6.71365	5e-05	0.000420893	yes
XLOC_017050	XLOC_017050	LOC_Os02g45520.1;LOC_Os02g45520.2	LOC_Os02g45520	chr2:27696286-27702193	LOC_Os02g45520	NA	Major Facilitator Superfamily with SPX (SYG1/Pho81/XPR1) domain-containing protein	GO:0005773(vacuole);GO:0006810(transport);GO:0009987(cellular process);GO:0016020(membrane);GO:0016021(integral component of membrane);GO:0055085(transmembrane transport)	NA	Wild	Mutant	OK	0.92124	3.18586	1.79004	4.94417	5e-05	0.000420893	yes
XLOC_015215	XLOC_015215	LOC_Os02g01590.1;LOC_Os02g01590.2	LOC_Os02g01590	chr2:343056-347196	LOC_Os02g01590	NA	Glycosyl hydrolases family 32 protein	GO:0004564(beta-fructofuranosidase activity);GO:0004575(sucrose alpha-glucosidase activity);GO:0005773(vacuole);GO:0005975(carbohydrate metabolic process);GO:0008152(metabolic process);GO:0016787(hydrolase activity)	00052(Galactose metabolism);00500(Starch and sucrose metabolism)	Wild	Mutant	OK	2.82786	9.7746	1.78933	8.12894	5e-05	0.000420893	yes
XLOC_020391	XLOC_020391	-	-	chr3:1133051-1133449	NA	NA	NA	NA	NA	Wild	Mutant	OK	1.2401	4.28264	1.78804	4.75017	0.03355	0.101107	yes
XLOC_030892	XLOC_030892	LOC_Os05g33940.1	LOC_Os05g33940	chr5:20037847-20039656	LOC_Os05g33940	AtCXE17	carboxyesterase 17	GO:0005575(cellular_component);GO:0008152(metabolic process);GO:0016787(hydrolase activity)	NA	Wild	Mutant	OK	12.4419	42.8916	1.78549	14.6084	5e-05	0.000420893	yes
XLOC_018882	XLOC_018882	LOC_Os02g29150.2;LOC_Os02g29150.1	LOC_Os02g29150	chr2:17271182-17275865	LOC_Os02g29150	NA	ankyrin repeat family protein	GO:0005488(binding);GO:0005515(protein binding);GO:0005575(cellular_component);GO:0008150(biological_process)	NA	Wild	Mutant	OK	0.943842	3.24865	1.78322	5.30677	5e-05	0.000420893	yes
XLOC_010299	XLOC_010299	LOC_Os11g40030.1;LOC_Os11g40030.2	LOC_Os11g40030	chr11:23866044-23867908	LOC_Os11g40030	ICK5	Cyclin-dependent kinase inhibitor family protein	GO:0004861(cyclin-dependent protein serine/threonine kinase inhibitor activity);GO:0005634(nucleus);GO:0007050(cell cycle arrest)	NA	Wild	Mutant	OK	0.437598	1.50605	1.78309	2.3543	0.00115	0.00665306	yes
XLOC_007219	XLOC_007219	LOC_Os10g36180.1	LOC_Os10g36180	chr10:19346333-19348306	LOC_Os10g36180	LTI65	CAP160 protein	GO:0003674(molecular_function);GO:0005575(cellular_component);GO:0006950(response to stress);GO:0007165(signal transduction);GO:0009628(response to abiotic stimulus);GO:0009719(response to endogenous stimulus)	NA	Wild	Mutant	OK	1.94045	6.65003	1.77697	10.9973	5e-05	0.000420893	yes
XLOC_046119	XLOC_046119	LOC_Os09g09230.1	LOC_Os09g09230	chr9:4943207-4943863	LOC_Os09g09230	ATCCR1	cinnamoyl coa reductase 1	GO:0003824(catalytic activity);GO:0005829(cytosol);GO:0006950(response to stress);GO:0008152(metabolic process);GO:0009058(biosynthetic process);GO:0009628(response to abiotic stimulus);GO:0009987(cellular process);GO:0019748(secondary metabolic process)	NA	Wild	Mutant	OK	2.18858	7.49192	1.77534	6.45393	0.00375	0.0177714	yes
XLOC_037359	XLOC_037359	LOC_Os06g48810.1	LOC_Os06g48810	chr6:29538933-29541219	LOC_Os06g48810	ATHKT1	high-affinity K+ transporter 1	GO:0005215(transporter activity);GO:0005886(plasma membrane);GO:0006810(transport);GO:0006812(cation transport);GO:0006950(response to stress);GO:0008324(cation transmembrane transporter activity);GO:0009628(response to abiotic stimulus);GO:0009987(cellular process);GO:0055085(transmembrane transport)	NA	Wild	Mutant	OK	1.59293	5.44528	1.77332	5.91263	5e-05	0.000420893	yes
XLOC_024821	XLOC_024821	LOC_Os03g47210.1	LOC_Os03g47210	chr3:26722019-26722640	LOC_Os03g47210	NA	NA	NA	NA	Wild	Mutant	OK	0.876111	2.99288	1.77235	4.43431	0.02015	0.0676459	yes
XLOC_004941	XLOC_004941	LOC_Os01g48040.1	LOC_Os01g48040	chr1:27493828-27496529	LOC_Os01g48040	NA	lectin protein kinase family protein	GO:0000166(nucleotide binding);GO:0004672(protein kinase activity);GO:0005515(protein binding);GO:0005524(ATP binding);GO:0005886(plasma membrane);GO:0006464(cellular protein modification process);GO:0006468(protein phosphorylation);GO:0008152(metabolic process);GO:0009987(cellular process);GO:0016301(kinase activity);GO:0030246(carbohydrate binding);GO:0048544(recognition of pollen)	NA	Wild	Mutant	OK	0.679856	2.32164	1.77185	4.69514	5e-05	0.000420893	yes
XLOC_024968	XLOC_024968	LOC_Os03g50160.1	LOC_Os03g50160	chr3:28604431-28606325	LOC_Os03g50160	ARPN	plantacyanin	GO:0003674(molecular_function);GO:0005488(binding);GO:0005507(copper ion binding);GO:0005576(extracellular region);GO:0009055(electron carrier activity);GO:0009856(pollination);GO:0009908(flower development);GO:0030312(external encapsulating structure)	NA	Wild	Mutant	OK	15.7514	53.6644	1.76848	14.135	5e-05	0.000420893	yes
XLOC_044938	XLOC_044938	LOC_Os09g15590.1	LOC_Os09g15590	chr9:9518483-9524804	LOC_Os09g15590	NA	F-box/RNI-like/FBD-like domains-containing protein	GO:0003674(molecular_function);GO:0005575(cellular_component);GO:0008150(biological_process)	NA	Wild	Mutant	OK	0.245701	0.837072	1.76845	2.91213	0.00055	0.00354265	yes
XLOC_024446	XLOC_024446	LOC_Os03g37470.1	LOC_Os03g37470	chr3:20772674-20782658	LOC_Os03g37470	NA	MATE efflux family protein	GO:0005215(transporter activity);GO:0005773(vacuole);GO:0006810(transport);GO:0006855(drug transmembrane transport);GO:0009987(cellular process);GO:0015238(drug transmembrane transporter activity);GO:0015297(antiporter activity);GO:0016020(membrane);GO:0055085(transmembrane transport)	NA	Wild	Mutant	OK	3.33626	11.3467	1.76596	7.92923	5e-05	0.000420893	yes
XLOC_033607	XLOC_033607	LOC_Os06g02520.1	LOC_Os06g02520	chr6:871773-875187	LOC_Os06g02520	NA	NA	NA	NA	Wild	Mutant	OK	0.820076	2.78066	1.7616	4.54499	5e-05	0.000420893	yes
XLOC_029241	XLOC_029241	LOC_Os04g48210.1;LOC_Os04g48210.2	LOC_Os04g48210	chr4:28715431-28720804	LOC_Os04g48210	CYP87A2	cytochrome P450, family 87, subfamily A, polypeptide 2	GO:0003674(molecular_function);GO:0003824(catalytic activity);GO:0005488(binding);GO:0005506(iron ion binding);GO:0008152(metabolic process);GO:0009055(electron carrier activity);GO:0016705("oxidoreductase activity, acting on paired donors, with incorporation or reduction of molecular oxygen");GO:0019825(oxygen binding);GO:0020037(heme binding);GO:0055114(oxidation-reduction process)	NA	Wild	Mutant	OK	0.422037	1.42919	1.75976	3.08048	5e-05	0.000420893	yes
XLOC_008433	XLOC_008433	LOC_Os10g31540.1	LOC_Os10g31540	chr10:16518759-16519658	LOC_Os10g31540	NA	NA	NA	NA	Wild	Mutant	OK	0.37122	1.25409	1.75629	2.64038	0.02335	0.076165	yes
XLOC_002859	XLOC_002859	LOC_Os01g68269.1	LOC_Os01g68269	chr1:39670738-39672248	LOC_Os01g68269	NA	NA	NA	NA	Wild	Mutant	OK	3.74798	12.6094	1.75032	9.60276	5e-05	0.000420893	yes
XLOC_007000	XLOC_007000	LOC_Os10g31660.1	LOC_Os10g31660	chr10:16592282-16593103	LOC_Os10g31660	NA	NA	NA	NA	Wild	Mutant	OK	13.0227	43.7579	1.74852	10.4313	5e-05	0.000420893	yes
XLOC_008763	XLOC_008763	LOC_Os10g38489.1	LOC_Os10g38489	chr10:20553663-20560790	LOC_Os10g38489	ATGSTU18	glutathione S-transferase TAU 18	GO:0005515(protein binding);GO:0005737(cytoplasm);GO:0008152(metabolic process);GO:0009056(catabolic process);GO:0009536(plastid);GO:0009628(response to abiotic stimulus);GO:0009719(response to endogenous stimulus);GO:0009791(post-embryonic development);GO:0009987(cellular process);GO:0016740(transferase activity);GO:0019748(secondary metabolic process)	NA	Wild	Mutant	OK	5.19199	17.438	1.74788	3.55258	5e-05	0.000420893	yes
XLOC_018709	XLOC_018709	-	-	chr2:13609339-13611224	NA	NA	NA	NA	NA	Wild	Mutant	OK	0.249183	0.835661	1.74571	2.71452	5e-05	0.000420893	yes
XLOC_007218	XLOC_007218	LOC_Os10g36100.1	LOC_Os10g36100	chr10:19303782-19304347	LOC_Os10g36100	NA	Bifunctional inhibitor/lipid-transfer protein/seed storage 2S albumin superfamily protein	GO:0005623(cell);GO:0006810(transport);GO:0008289(lipid binding)	NA	Wild	Mutant	OK	3.60364	12.0604	1.74275	8.7041	5e-05	0.000420893	yes
XLOC_038507	XLOC_038507	LOC_Os07g31190.1	LOC_Os07g31190	chr7:18453654-18462456	LOC_Os07g31190	WAK2	wall-associated kinase 2	GO:0000166(nucleotide binding);GO:0004672(protein kinase activity);GO:0005488(binding);GO:0005524(ATP binding);GO:0005886(plasma membrane);GO:0005975(carbohydrate metabolic process);GO:0006464(cellular protein modification process);GO:0006468(protein phosphorylation);GO:0008150(biological_process);GO:0009653(anatomical structure morphogenesis);GO:0016043(cellular component organization);GO:001604…	NA	Wild	Mutant	OK	0.174371	0.582589	1.74032	2.20993	0.00155	0.00858533	yes
XLOC_012188	XLOC_012188	LOC_Os11g45620.1	LOC_Os11g45620	chr11:27603340-27609143	LOC_Os11g45620	RPM1	NB-ARC domain-containing disease resistance protein	GO:0005515(protein binding);GO:0005524(ATP binding);GO:0006915(apoptotic process);GO:0006950(response to stress);GO:0043531(ADP binding)	NA	Wild	Mutant	OK	0.233578	0.778491	1.73678	3.36722	5e-05	0.000420893	yes
XLOC_017031	XLOC_017031	-	-	chr2:27296684-27297801	NA	NA	NA	NA	NA	Wild	Mutant	OK	0.247164	0.822083	1.73382	2.16201	0.02545	0.0816257	yes
XLOC_001489	XLOC_001489	LOC_Os01g40560.1	LOC_Os01g40560	chr1:22905357-22908104	LOC_Os01g40560	ATHIR1	SPFH/Band 7/PHB domain-containing membrane-associated protein family	GO:0005515(protein binding);GO:0005575(cellular_component);GO:0005773(vacuole);GO:0005886(plasma membrane);GO:0006464(cellular protein modification process);GO:0009058(biosynthetic process);GO:0016020(membrane)	NA	Wild	Mutant	OK	5.77611	19.2113	1.73378	6.74538	5e-05	0.000420893	yes
XLOC_029033	XLOC_029033	LOC_Os04g44240.1	LOC_Os04g44240	chr4:26206038-26207903	LOC_Os04g44240	UGT73D1	UDP-glucosyl transferase 73D1	GO:0005623(cell);GO:0008152(metabolic process);GO:0016740(transferase activity);GO:0016758("transferase activity, transferring hexosyl groups")	NA	Wild	Mutant	OK	5.26528	17.444	1.72815	11.9427	5e-05	0.000420893	yes
XLOC_003401	XLOC_003401	LOC_Os01g06220.1	LOC_Os01g06220	chr1:2957065-2958443	LOC_Os01g06220	NA	alpha/beta-Hydrolases superfamily protein	GO:0005575(cellular_component);GO:0008152(metabolic process);GO:0016787(hydrolase activity)	NA	Wild	Mutant	OK	3.69093	12.1955	1.72429	9.60334	5e-05	0.000420893	yes
XLOC_024904	XLOC_024904	LOC_Os03g48780.1	LOC_Os03g48780	chr3:27790976-27792047	LOC_Os03g48780	GLP4	germin-like protein 4	GO:0003674(molecular_function);GO:0005488(binding);GO:0005576(extracellular region);GO:0005623(cell);GO:0045735(nutrient reservoir activity)	NA	Wild	Mutant	OK	1.5202	5.02151	1.72386	6.90225	5e-05	0.000420893	yes
XLOC_010420	XLOC_010420	LOC_Os11g42880.1	LOC_Os11g42880	chr11:25829225-25833425	LOC_Os11g42880	NA	NA	NA	NA	Wild	Mutant	OK	0.343153	1.13196	1.7219	2.60123	0.0017	0.00927499	yes
XLOC_006739	XLOC_006739	LOC_Os10g23090.1;LOC_Os10g23090.2	LOC_Os10g23090	chr10:12041603-12043235	LOC_Os10g23090	ATHB-16	homeobox protein 16	GO:0000003(reproduction);GO:0003677(DNA binding);GO:0003700(sequence-specific DNA binding transcription factor activity);GO:0005634(nucleus);GO:0006139(nucleobase-containing compound metabolic process);GO:0006355("regulation of transcription, DNA-templated");GO:0007275(multicellular organismal development);GO:0009058(biosynthetic process);GO:0009628(response to abiotic stimulus);GO:0009791(post-e…	NA	Wild	Mutant	OK	3.1904	10.514	1.7205	8.0224	5e-05	0.000420893	yes
XLOC_014612	XLOC_014612	LOC_Os12g29500.1	LOC_Os12g29500	chr12:17537307-17539450	LOC_Os12g29500	NA	RING finger protein	GO:0003674(molecular_function);GO:0005623(cell);GO:0008150(biological_process)	NA	Wild	Mutant	OK	1.078	3.54478	1.71734	5.40505	0.0188	0.0639351	yes
XLOC_022409	XLOC_022409	LOC_Os03g52360.1	LOC_Os03g52360	chr3:30071151-30072371	LOC_Os03g52360	NA	NA	NA	NA	Wild	Mutant	OK	5.06598	16.6564	1.71716	4.59961	5e-05	0.000420893	yes
XLOC_007504	XLOC_007504	LOC_Os10g41980.1;LOC_Os10g41999.1	LOC_Os10g41980,LOC_Os10g41999	chr10:22575211-22583351	NA	NA	NA	NA	NA	Wild	Mutant	OK	13.0381	42.8355	1.71607	10.3049	5e-05	0.000420893	yes
XLOC_046482	XLOC_046482	LOC_Os09g21180.1	LOC_Os09g21180	chr9:12780658-12783649	LOC_Os09g21180	ATHB-1	homeobox 1	GO:0003677(DNA binding);GO:0003700(sequence-specific DNA binding transcription factor activity);GO:0005515(protein binding);GO:0005634(nucleus);GO:0006139(nucleobase-containing compound metabolic process);GO:0006355("regulation of transcription, DNA-templated");GO:0006950(response to stress);GO:0007275(multicellular organismal development);GO:0009058(biosynthetic process);GO:0009628(response to a…	NA	Wild	Mutant	OK	1.50577	4.94663	1.71594	6.50033	5e-05	0.000420893	yes
XLOC_003544	XLOC_003544	-	-	chr1:4438392-4438996	NA	NA	NA	NA	NA	Wild	Mutant	OK	0.618059	2.02944	1.71527	3.67709	0.0468	0.130314	yes
XLOC_009127	XLOC_009127	LOC_Os11g04060.1	LOC_Os11g04060	chr11:1640962-1645544	LOC_Os11g04060	ZIFL1	zinc induced facilitator-like 1	GO:0005215(transporter activity);GO:0006810(transport);GO:0009628(response to abiotic stimulus);GO:0009987(cellular process);GO:0016021(integral component of membrane);GO:0022857(transmembrane transporter activity);GO:0055085(transmembrane transport)	NA	Wild	Mutant	OK	0.368751	1.20847	1.71246	2.41233	0.00015	0.00113385	yes
XLOC_017700	XLOC_017700	LOC_Os02g57720.1	LOC_Os02g57720	chr2:35349672-35351454	LOC_Os02g57720	PIP1;4	plasma membrane intrinsic protein 1;4	GO:0005215(transporter activity);GO:0005575(cellular_component);GO:0005886(plasma membrane);GO:0006810(transport);GO:0006950(response to stress);GO:0009628(response to abiotic stimulus);GO:0009987(cellular process);GO:0016020(membrane)	NA	Wild	Mutant	OK	15.6243	51.15	1.71094	10.4403	5e-05	0.000420893	yes
XLOC_003197	XLOC_003197	LOC_Os01g02050.1	LOC_Os01g02050	chr1:562055-572138	LOC_Os01g02050	ATPPC4	phosphoenolpyruvate carboxylase 4	GO:0003824(catalytic activity);GO:0006091(generation of precursor metabolites and energy);GO:0006099(tricarboxylic acid cycle);GO:0008964(phosphoenolpyruvate carboxylase activity);GO:0009056(catabolic process);GO:0015977(carbon fixation)	00620(Pyruvate metabolism);00680(Methane metabolism);00710(Carbon fixation in photosynthetic organisms);00720(Carbon fixation pathways in prokaryotes);01200(Carbon metabolism)	Wild	Mutant	OK	0.440674	1.43904	1.70732	4.65855	5e-05	0.000420893	yes
XLOC_038278	XLOC_038278	LOC_Os07g23944.1	LOC_Os07g23944	chr7:13534770-13548807	LOC_Os07g23944	HGL1	heteroglycan glucosidase 1	GO:0004553("hydrolase activity, hydrolyzing O-glycosyl compounds");GO:0005975(carbohydrate metabolic process);GO:0008152(metabolic process);GO:0009536(plastid);GO:0016787(hydrolase activity)	NA	Wild	Mutant	OK	4.31616	14.0451	1.70225	6.82322	5e-05	0.000420893	yes
XLOC_016876	XLOC_016876	LOC_Os02g42000.1	LOC_Os02g42000	chr2:25239747-25241501	LOC_Os02g42000	PQL1	PsbQ-like 1	GO:0003674(molecular_function);GO:0005509(calcium ion binding);GO:0005623(cell);GO:0006091(generation of precursor metabolites and energy);GO:0009523(photosystem II);GO:0009536(plastid);GO:0009579(thylakoid);GO:0009654(photosystem II oxygen evolving complex);GO:0015979(photosynthesis);GO:0016020(membrane);GO:0019898(extrinsic component of membrane)	NA	Wild	Mutant	OK	0.484447	1.57614	1.70198	3.0677	0.00415	0.0192482	yes
XLOC_034462	XLOC_034462	LOC_Os06g23114.1	LOC_Os06g23114	chr6:13476486-13485209	LOC_Os06g23114	NA	Copper amine oxidase family protein	GO:0003824(catalytic activity);GO:0005488(binding);GO:0005507(copper ion binding);GO:0005623(cell);GO:0008131(primary amine oxidase activity);GO:0008152(metabolic process);GO:0009308(amine metabolic process);GO:0048038(quinone binding);GO:0055114(oxidation-reduction process)	NA	Wild	Mutant	OK	10.6325	34.5349	1.69958	10.0381	5e-05	0.000420893	yes
XLOC_026563	XLOC_026563	LOC_Os04g34580.1	LOC_Os04g34580	chr4:20924200-20925292	LOC_Os04g34580	CTF2A	FAD/NAD(P)-binding oxidoreductase family protein	GO:0003824(catalytic activity);GO:0004497(monooxygenase activity);GO:0008152(metabolic process);GO:0055114(oxidation-reduction process)	NA	Wild	Mutant	OK	0.56706	1.84118	1.69905	3.84174	0.0277	0.0870835	yes
XLOC_026190	XLOC_026190	LOC_Os04g25900.1;LOC_Os04g25900.2	LOC_Os04g25900	chr4:15062898-15069143	LOC_Os04g25900	NA	NB-ARC domain-containing disease resistance protein	GO:0000166(nucleotide binding);GO:0005524(ATP binding);GO:0006915(apoptotic process);GO:0006950(response to stress);GO:0043531(ADP binding)	NA	Wild	Mutant	OK	0.452029	1.4671	1.69848	3.64102	5e-05	0.000420893	yes
XLOC_027089	XLOC_027089	LOC_Os04g45810.1	LOC_Os04g45810	chr4:27124165-27125512	LOC_Os04g45810	ATHB-7	homeobox 7	GO:0003677(DNA binding);GO:0003700(sequence-specific DNA binding transcription factor activity);GO:0005634(nucleus);GO:0006139(nucleobase-containing compound metabolic process);GO:0006355("regulation of transcription, DNA-templated");GO:0006950(response to stress);GO:0007165(signal transduction);GO:0009058(biosynthetic process);GO:0009628(response to abiotic stimulus);GO:0009719(response to endog…	NA	Wild	Mutant	OK	1.14695	3.71988	1.69746	5.71376	5e-05	0.000420893	yes
XLOC_011489	XLOC_011489	LOC_Os11g25454.1	LOC_Os11g25454	chr11:14509761-14516345	LOC_Os11g25454	NA	UDP-Glycosyltransferase superfamily protein	GO:0005623(cell);GO:0006950(response to stress);GO:0008152(metabolic process);GO:0009607(response to biotic stimulus);GO:0016740(transferase activity);GO:0016758("transferase activity, transferring hexosyl groups")	NA	Wild	Mutant	OK	1.40023	4.54093	1.69732	7.00477	5e-05	0.000420893	yes
XLOC_018141	XLOC_018141	LOC_Os02g08330.1	LOC_Os02g08330	chr2:4424438-4426620	LOC_Os02g08330	NA	Uncharacterised conserved protein UCP015417, vWA	NA	NA	Wild	Mutant	OK	1.09332	3.54526	1.69717	8.83889	5e-05	0.000420893	yes
XLOC_004861	XLOC_004861	-	-	chr1:26308467-26309723	NA	NA	NA	NA	NA	Wild	Mutant	OK	0.990577	3.20306	1.69311	5.7318	5e-05	0.000420893	yes
XLOC_020449	XLOC_020449	LOC_Os03g03790.1	LOC_Os03g03790	chr3:1706050-1708336	LOC_Os03g03790	AAE12	acyl activating enzyme 12	GO:0003824(catalytic activity);GO:0008152(metabolic process)	NA	Wild	Mutant	OK	6.95298	22.4529	1.6912	13.9724	5e-05	0.000420893	yes
XLOC_017396	XLOC_017396	LOC_Os02g51930.1	LOC_Os02g51930	chr2:31805976-31807891	LOC_Os02g51930	ATUGT85A1	UDP-Glycosyltransferase superfamily protein	GO:0005575(cellular_component);GO:0008152(metabolic process);GO:0016740(transferase activity);GO:0016758("transferase activity, transferring hexosyl groups")	NA	Wild	Mutant	OK	5.2129	16.8246	1.69041	10.9245	5e-05	0.000420893	yes
XLOC_041787	XLOC_041787	LOC_Os08g15420.1	LOC_Os08g15420	chr8:9382616-9387790	LOC_Os08g15420	ATCSLC05	Cellulose-synthase-like C5	GO:0005634(nucleus);GO:0008152(metabolic process);GO:0016740(transferase activity)	NA	Wild	Mutant	OK	1.87831	6.05948	1.68976	7.1584	5e-05	0.000420893	yes
XLOC_008879	XLOC_008879	LOC_Os10g41083.1	LOC_Os10g41083	chr10:22062364-22065838	LOC_Os10g41083	NA	PLAC8 family protein	GO:0003674(molecular_function);GO:0005575(cellular_component);GO:0008150(biological_process)	NA	Wild	Mutant	OK	1.45753	4.70154	1.6896	5.48451	5e-05	0.000420893	yes
XLOC_028098	XLOC_028098	LOC_Os04g15920.1	LOC_Os04g15920	chr4:8637040-8639345	LOC_Os04g15920	ATCAD9	cinnamyl alcohol dehydrogenase 9	GO:0003824(catalytic activity);GO:0005488(binding);GO:0005515(protein binding);GO:0005576(extracellular region);GO:0008152(metabolic process);GO:0008270(zinc ion binding);GO:0009058(biosynthetic process);GO:0009987(cellular process);GO:0016491(oxidoreductase activity);GO:0016616("oxidoreductase activity, acting on the CH-OH group of donors, NAD or NADP as acceptor");GO:0019748(secondary metabolic…	NA	Wild	Mutant	OK	2.45494	7.89936	1.68605	7.59856	5e-05	0.000420893	yes
XLOC_037579	XLOC_037579	LOC_Os07g02850.1	LOC_Os07g02850	chr7:1067017-1067868	LOC_Os07g02850	NA	Protein of unknown function, DUF538	GO:0005515(protein binding);GO:0005576(extracellular region);GO:0008150(biological_process)	NA	Wild	Mutant	OK	0.409906	1.31318	1.6797	2.61227	0.0275	0.0865873	yes
XLOC_027650	XLOC_027650	LOC_Os04g58200.1;LOC_Os04g58200.3;LOC_Os04g58200.2	LOC_Os04g58200	chr4:34663054-34664723	LOC_Os04g58200	PORA	protochlorophyllide oxidoreductase A	GO:0003824(catalytic activity);GO:0008152(metabolic process);GO:0009058(biosynthetic process);GO:0009536(plastid);GO:0009719(response to endogenous stimulus);GO:0009987(cellular process);GO:0016491(oxidoreductase activity)	NA	Wild	Mutant	OK	13.0168	41.6834	1.6791	10.4871	5e-05	0.000420893	yes
XLOC_042194	XLOC_042194	LOC_Os08g30510.1	LOC_Os08g30510	chr8:18770160-18771329	LOC_Os08g30510	NA	NA	NA	NA	Wild	Mutant	OK	2.66622	8.5269	1.67723	6.12673	5e-05	0.000420893	yes
XLOC_008697	XLOC_008697	LOC_Os10g36924.1	LOC_Os10g36924	chr10:19778054-19785158	LOC_Os10g36924	NIP5;1	NOD26-like intrinsic protein 5;1	GO:0005215(transporter activity);GO:0005886(plasma membrane);GO:0006810(transport);GO:0007154(cell communication);GO:0008150(biological_process);GO:0009987(cellular process);GO:0009991(response to extracellular stimulus);GO:0016020(membrane)	NA	Wild	Mutant	OK	3.85443	12.3096	1.6752	7.41861	5e-05	0.000420893	yes
XLOC_014288	XLOC_014288	-	-	chr12:8961978-8963280	NA	NA	NA	NA	NA	Wild	Mutant	OK	1.61384	5.15256	1.67479	6.3944	5e-05	0.000420893	yes
XLOC_015563	XLOC_015563	-	-	chr2:4210535-4210972	NA	NA	NA	NA	NA	Wild	Mutant	OK	3.46828	11.0704	1.67441	9.23969	0.00135	0.00765453	yes
XLOC_007448	XLOC_007448	LOC_Os10g41130.1	LOC_Os10g41130	chr10:22099129-22100558	LOC_Os10g41130	NA	Integrase-type DNA-binding superfamily protein	GO:0003677(DNA binding);GO:0003700(sequence-specific DNA binding transcription factor activity);GO:0005634(nucleus);GO:0006139(nucleobase-containing compound metabolic process);GO:0006355("regulation of transcription, DNA-templated");GO:0009058(biosynthetic process);GO:0009536(plastid)	NA	Wild	Mutant	OK	1.44992	4.6233	1.67295	4.06583	0.00035	0.00238706	yes
XLOC_031603	XLOC_031603	LOC_Os05g50260.1	LOC_Os05g50260	chr5:28801863-28805243	LOC_Os05g50260	NA	Pectin lyase-like superfamily protein	GO:0004650(polygalacturonase activity);GO:0005975(carbohydrate metabolic process);GO:0016787(hydrolase activity)	NA	Wild	Mutant	OK	0.309786	0.987104	1.67193	1.53846	0.00105	0.00617141	yes
XLOC_038491	XLOC_038491	LOC_Os07g30760.1	LOC_Os07g30760	chr7:18203444-18205160	LOC_Os07g30760	AtUGT85A2	UDP-glucosyl transferase 85A2	GO:0008152(metabolic process);GO:0016740(transferase activity);GO:0016758("transferase activity, transferring hexosyl groups")	NA	Wild	Mutant	OK	1.46189	4.65628	1.67134	8.61735	5e-05	0.000420893	yes
XLOC_009285	XLOC_009285	LOC_Os11g07000.1	LOC_Os11g07000	chr11:3482420-3483866	LOC_Os11g07000	NA	NA	NA	NA	Wild	Mutant	OK	0.457608	1.45614	1.66996	3.64314	0.0003	0.00208917	yes
XLOC_018997	XLOC_018997	LOC_Os02g32660.1;LOC_Os02g32660.2	LOC_Os02g32660	chr2:19355747-19367127	LOC_Os02g32660	SBE2.2	starch branching enzyme 2.2	GO:0003824(catalytic activity);GO:0004553("hydrolase activity, hydrolyzing O-glycosyl compounds");GO:0005975(carbohydrate metabolic process);GO:0008152(metabolic process);GO:0009058(biosynthetic process);GO:0009536(plastid);GO:0009987(cellular process);GO:0016740(transferase activity);GO:0043169(cation binding)	00500(Starch and sucrose metabolism)	Wild	Mutant	OK	0.554605	1.76361	1.669	3.67736	5e-05	0.000420893	yes
XLOC_023805	XLOC_023805	LOC_Os03g17870.1	LOC_Os03g17870	chr3:9957259-9958425	LOC_Os03g17870	ATMT-1	metallothionein 2A	GO:0005488(binding);GO:0019725(cellular homeostasis);GO:0046872(metal ion binding)	NA	Wild	Mutant	OK	16.4893	52.333	1.66619	7.3448	5e-05	0.000420893	yes
XLOC_009036	XLOC_009036	LOC_Os11g02070.1	LOC_Os11g02070	chr11:552467-560729	LOC_Os11g02070	NA	BTB/POZ domain-containing protein	GO:0005515(protein binding);GO:0005575(cellular_component);GO:0008150(biological_process)	NA	Wild	Mutant	OK	0.563872	1.7866	1.66378	1.11652	0.0361	0.10681	yes
XLOC_013411	XLOC_013411	LOC_Os12g37840.1;LOC_Os12g37840.2	LOC_Os12g37840	chr12:23248823-23253345	LOC_Os12g37840	NA	HCO3- transporter family	GO:0005215(transporter activity);GO:0005452(inorganic anion exchanger activity);GO:0005576(extracellular region);GO:0005737(cytoplasm);GO:0005768(endosome);GO:0005773(vacuole);GO:0005886(plasma membrane);GO:0006810(transport);GO:0006820(anion transport);GO:0008150(biological_process);GO:0009987(cellular process);GO:0016020(membrane);GO:0016021(integral component of membrane)	NA	Wild	Mutant	OK	24.0174	75.8043	1.6582	7.45391	5e-05	0.000420893	yes
XLOC_031867	XLOC_031867	LOC_Os05g05020.1	LOC_Os05g05020	chr5:2436922-2437582	LOC_Os05g05020	NA	NA	NA	NA	Wild	Mutant	OK	4.80322	15.1553	1.65774	8.16719	5e-05	0.000420893	yes
XLOC_025714	XLOC_025714	LOC_Os04g02970.1	LOC_Os04g02970	chr4:1201201-1202917	LOC_Os04g02970	NA	Subtilase family protein	GO:0005515(protein binding);GO:0005618(cell wall);GO:0008152(metabolic process);GO:0016787(hydrolase activity);GO:0019538(protein metabolic process)	NA	Wild	Mutant	OK	0.355195	1.1183	1.65462	2.35353	0.0289	0.0900779	yes
XLOC_007318	XLOC_007318	LOC_Os10g38740.1	LOC_Os10g38740	chr10:20633311-20634954	LOC_Os10g38740	ATGSTU17	Glutathione S-transferase family protein	GO:0005515(protein binding);GO:0005737(cytoplasm);GO:0008152(metabolic process);GO:0009056(catabolic process);GO:0009536(plastid);GO:0009628(response to abiotic stimulus);GO:0009719(response to endogenous stimulus);GO:0009791(post-embryonic development);GO:0009987(cellular process);GO:0016740(transferase activity);GO:0019748(secondary metabolic process)	NA	Wild	Mutant	OK	8.90353	27.9769	1.65179	9.49197	5e-05	0.000420893	yes
XLOC_032680	XLOC_032680	LOC_Os05g32070.1	LOC_Os05g32070	chr5:18693816-18695153	LOC_Os05g32070	LRP1	Lateral root primordium (LRP) protein-related	GO:0005515(protein binding);GO:0005575(cellular_component);GO:0007275(multicellular organismal development);GO:0009719(response to endogenous stimulus)	NA	Wild	Mutant	OK	3.00698	9.4131	1.64636	10.244	5e-05	0.000420893	yes
XLOC_039737	XLOC_039737	LOC_Os07g08140.1	LOC_Os07g08140	chr7:4139159-4142449	LOC_Os07g08140	AT-HSFA6B	heat shock transcription factor A6B	GO:0003677(DNA binding);GO:0003700(sequence-specific DNA binding transcription factor activity);GO:0005634(nucleus);GO:0006139(nucleobase-containing compound metabolic process);GO:0006355("regulation of transcription, DNA-templated");GO:0009058(biosynthetic process);GO:0043565(sequence-specific DNA binding)	NA	Wild	Mutant	OK	0.310628	0.970371	1.64335	1.51446	0.00265	0.0133065	yes
XLOC_009639	XLOC_009639	LOC_Os11g16530.2;LOC_Os11g16530.1	LOC_Os11g16530	chr11:9144176-9151398	LOC_Os11g16530	RPM1	NB-ARC domain-containing disease resistance protein	GO:0000166(nucleotide binding);GO:0005515(protein binding);GO:0005524(ATP binding);GO:0005886(plasma membrane);GO:0006915(apoptotic process);GO:0006950(response to stress);GO:0008219(cell death);GO:0043531(ADP binding)	NA	Wild	Mutant	OK	8.52806	26.6398	1.6433	6.26773	5e-05	0.000420893	yes
XLOC_007304	XLOC_007304	LOC_Os10g38489.1	LOC_Os10g38489	chr10:20553663-20560790	LOC_Os10g38489	ATGSTU18	glutathione S-transferase TAU 18	GO:0005515(protein binding);GO:0005737(cytoplasm);GO:0008152(metabolic process);GO:0009056(catabolic process);GO:0009536(plastid);GO:0009628(response to abiotic stimulus);GO:0009719(response to endogenous stimulus);GO:0009791(post-embryonic development);GO:0009987(cellular process);GO:0016740(transferase activity);GO:0019748(secondary metabolic process)	NA	Wild	Mutant	OK	4.95241	15.4602	1.64236	8.0628	5e-05	0.000420893	yes
XLOC_004014	XLOC_004014	-	-	chr1:11017258-11017845	NA	NA	NA	NA	NA	Wild	Mutant	OK	1.33949	4.17522	1.64017	4.49736	0.00055	0.00354265	yes
XLOC_044884	XLOC_044884	LOC_Os09g13890.1	LOC_Os09g13890	chr9:8173210-8177505	LOC_Os09g13890	NA	Calmodulin-binding protein	GO:0005515(protein binding);GO:0005575(cellular_component);GO:0008150(biological_process)	NA	Wild	Mutant	OK	1.3622	4.24521	1.6399	5.40227	5e-05	0.000420893	yes
XLOC_002661	XLOC_002661	LOC_Os01g64410.1	LOC_Os01g64410	chr1:37381456-37382214	LOC_Os01g64410	ATOFP13	ovate family protein 13	GO:0009536(plastid)	NA	Wild	Mutant	OK	1.15052	3.58137	1.63823	5.0334	0.00265	0.0133065	yes
XLOC_006018	XLOC_006018	LOC_Os01g71256.1	LOC_Os01g71256	chr1:41230853-41235660	LOC_Os01g71256	NA	BRCT domain-containing DNA repair protein	GO:0003674(molecular_function);GO:0005622(intracellular);GO:0008150(biological_process)	NA	Wild	Mutant	OK	0.484095	1.50542	1.6368	3.78632	5e-05	0.000420893	yes
XLOC_024567	XLOC_024567	-	-	chr3:22614025-22614394	NA	NA	NA	NA	NA	Wild	Mutant	OK	1.51831	4.71633	1.6352	4.82319	0.04875	0.134506	yes
XLOC_038377	XLOC_038377	LOC_Os07g27280.1	LOC_Os07g27280	chr7:15852228-15854602	LOC_Os07g27280	NA	Protein of unknown function (DUF594)	GO:0003674(molecular_function);GO:0005575(cellular_component);GO:0008150(biological_process)	NA	Wild	Mutant	OK	5.96986	18.5372	1.63465	11.2084	5e-05	0.000420893	yes
XLOC_016444	XLOC_016444	LOC_Os02g31280.1	LOC_Os02g31280	chr2:18746714-18747825	LOC_Os02g31280	NA	NA	NA	NA	Wild	Mutant	OK	0.714422	2.2171	1.63383	3.99038	0.00385	0.0181406	yes
XLOC_044230	XLOC_044230	LOC_Os08g38080.1	LOC_Os08g38080	chr8:24121859-24124401	LOC_Os08g38080	NA	basic helix-loop-helix (bHLH) DNA-binding superfamily protein	GO:0003677(DNA binding);GO:0003700(sequence-specific DNA binding transcription factor activity);GO:0005634(nucleus);GO:0006139(nucleobase-containing compound metabolic process);GO:0006355("regulation of transcription, DNA-templated");GO:0009058(biosynthetic process);GO:0009908(flower development);GO:0030528(transcription regulator activity)	NA	Wild	Mutant	OK	1.29737	4.02497	1.63339	1.59074	0.01005	0.0391579	yes
XLOC_020506	XLOC_020506	LOC_Os03g04830.1	LOC_Os03g04830	chr3:2295318-2299841	LOC_Os03g04830	NA	NA	NA	NA	Wild	Mutant	OK	0.461903	1.43113	1.6315	3.76756	5e-05	0.000420893	yes
XLOC_009563	XLOC_009563	LOC_Os11g14040.1	LOC_Os11g14040	chr11:7792163-7794861	LOC_Os11g14040	ATGSTZ1	glutathione S-transferase zeta 1	GO:0003824(catalytic activity);GO:0005515(protein binding);GO:0005737(cytoplasm);GO:0005829(cytosol);GO:0008152(metabolic process);GO:0009056(catabolic process);GO:0009987(cellular process);GO:0016740(transferase activity);GO:0019748(secondary metabolic process)	NA	Wild	Mutant	OK	1.78235	5.518	1.63036	5.53041	5e-05	0.000420893	yes
XLOC_042986	XLOC_042986	LOC_Os08g01980.1	LOC_Os08g01980	chr8:632774-634169	LOC_Os08g01980	NA	HXXXD-type acyl-transferase family protein	GO:0005575(cellular_component);GO:0008150(biological_process);GO:0008152(metabolic process);GO:0016740(transferase activity);GO:0016747("transferase activity, transferring acyl groups other than amino-acyl groups")	NA	Wild	Mutant	OK	0.460778	1.42427	1.62808	4.29452	0.00925	0.0365964	yes
XLOC_034844	XLOC_034844	LOC_Os06g37020.1	LOC_Os06g37020	chr6:21841185-21842474	LOC_Os06g37020	NA	Protein of unknown function (DUF761)	GO:0003674(molecular_function);GO:0005623(cell);GO:0008150(biological_process)	NA	Wild	Mutant	OK	1.36455	4.21578	1.62737	7.18997	5e-05	0.000420893	yes
XLOC_020171	XLOC_020171	LOC_Os02g56810.1	LOC_Os02g56810	chr2:34817758-34820153	LOC_Os02g56810	AtPP2-B2	phloem protein 2-B2	GO:0005575(cellular_component);GO:0006464(cellular protein modification process);GO:0009058(biosynthetic process);GO:0030246(carbohydrate binding)	NA	Wild	Mutant	OK	0.831851	2.56903	1.62683	2.8347	5e-05	0.000420893	yes
XLOC_026709	XLOC_026709	-	-	chr4:22644492-22648085	NA	NA	NA	NA	NA	Wild	Mutant	OK	0.573426	1.76845	1.6248	4.63988	5e-05	0.000420893	yes
XLOC_047027	XLOC_047027	LOC_Os09g34160.1	LOC_Os09g34160	chr9:20162669-20167776	LOC_Os09g34160	RPM1	NB-ARC domain-containing disease resistance protein	GO:0000166(nucleotide binding);GO:0005524(ATP binding);GO:0005623(cell);GO:0006915(apoptotic process);GO:0006950(response to stress);GO:0043531(ADP binding)	NA	Wild	Mutant	OK	1.73867	5.35846	1.62383	5.89064	5e-05	0.000420893	yes
XLOC_001685	XLOC_001685	LOC_Os01g45110.1	LOC_Os01g45110	chr1:25598445-25600373	LOC_Os01g45110	UGT73B5	UDP-glucosyl transferase 73B5	GO:0005829(cytosol);GO:0008152(metabolic process);GO:0009607(response to biotic stimulus);GO:0016740(transferase activity);GO:0016758("transferase activity, transferring hexosyl groups")	NA	Wild	Mutant	OK	0.710072	2.18068	1.61874	5.65227	5e-05	0.000420893	yes
XLOC_002823	XLOC_002823	LOC_Os01g67630.1;LOC_Os01g67630.2	LOC_Os01g67630	chr1:39307442-39310581	LOC_Os01g67630	ATPTR1	peptide transporter 1	GO:0005215(transporter activity);GO:0005575(cellular_component);GO:0005886(plasma membrane);GO:0006810(transport);GO:0006857(oligopeptide transport);GO:0008152(metabolic process);GO:0016020(membrane)	NA	Wild	Mutant	OK	3.28438	10.0528	1.61391	9.54185	5e-05	0.000420893	yes
XLOC_002252	XLOC_002252	LOC_Os01g56370.1	LOC_Os01g56370	chr1:32483639-32489971	LOC_Os01g56370	NA	O-acyltransferase (WSD1-like) family protein	GO:0003674(molecular_function);GO:0004144(diacylglycerol O-acyltransferase activity);GO:0005575(cellular_component);GO:0008150(biological_process)	NA	Wild	Mutant	OK	1.05643	3.23289	1.61362	3.09694	5e-05	0.000420893	yes
XLOC_016779	XLOC_016779	-	-	chr2:23900424-23901194	NA	NA	NA	NA	NA	Wild	Mutant	OK	0.522347	1.59751	1.61274	2.78131	0.00615	0.0264701	yes
XLOC_022919	XLOC_022919	LOC_Os03g63280.1	LOC_Os03g63280	chr3:35766929-35769093	LOC_Os03g63280	NA	NA	GO:0003674(molecular_function);GO:0005575(cellular_component);GO:0008150(biological_process)	NA	Wild	Mutant	OK	1.96218	5.99997	1.6125	6.94278	5e-05	0.000420893	yes
XLOC_023020	XLOC_023020	LOC_Os03g01800.1	LOC_Os03g01800	chr3:492651-494093	LOC_Os03g01800	XTH32	xyloglucan endotransglucosylase/hydrolase 32	GO:0004553("hydrolase activity, hydrolyzing O-glycosyl compounds");GO:0005576(extracellular region);GO:0005618(cell wall);GO:0005623(cell);GO:0005975(carbohydrate metabolic process);GO:0006073(cellular glucan metabolic process);GO:0008152(metabolic process);GO:0009987(cellular process);GO:0016740(transferase activity);GO:0016762(xyloglucan:xyloglucosyl transferase activity);GO:0016787(hydrolase a…	NA	Wild	Mutant	OK	14.8108	45.2509	1.61129	11.9301	5e-05	0.000420893	yes
XLOC_031113	XLOC_031113	LOC_Os05g39320.1	LOC_Os05g39320	chr5:23065606-23068203	LOC_Os05g39320	NA	Thiamine pyrophosphate dependent pyruvate decarboxylase family protein	GO:0000287(magnesium ion binding);GO:0003824(catalytic activity);GO:0005488(binding);GO:0005575(cellular_component);GO:0008152(metabolic process);GO:0016740(transferase activity);GO:0030976(thiamine pyrophosphate binding)	00010(Glycolysis / Gluconeogenesis)	Wild	Mutant	OK	1.06623	3.25732	1.61116	6.68288	5e-05	0.000420893	yes
XLOC_003057	XLOC_003057	LOC_Os01g72680.1	LOC_Os01g72680	chr1:42169411-42172204	LOC_Os01g72680	RPS5	Disease resistance protein (CC-NBS-LRR class) family	GO:0000166(nucleotide binding);GO:0005524(ATP binding);GO:0005575(cellular_component);GO:0006464(cellular protein modification process);GO:0006915(apoptotic process);GO:0006950(response to stress);GO:0009058(biosynthetic process);GO:0043531(ADP binding)	NA	Wild	Mutant	OK	0.224564	0.684662	1.60826	2.88904	5e-05	0.000420893	yes
XLOC_018707	XLOC_018707	LOC_Os02g22820.1	LOC_Os02g22820	chr2:13604860-13608090	LOC_Os02g22820	NA	NA	NA	NA	Wild	Mutant	OK	3.02573	9.22057	1.60757	4.66785	5e-05	0.000420893	yes
XLOC_042004	XLOC_042004	LOC_Os08g24750.1	LOC_Os08g24750	chr8:14976006-14978065	LOC_Os08g24750	ATFT1	fucosyltransferase 1	GO:0005623(cell);GO:0008107(galactoside 2-alpha-L-fucosyltransferase activity);GO:0008152(metabolic process);GO:0009987(cellular process);GO:0016020(membrane);GO:0016740(transferase activity);GO:0042546(cell wall biogenesis)	NA	Wild	Mutant	OK	0.464574	1.41395	1.60575	4.88872	0.0015	0.0083486	yes
XLOC_029181	XLOC_029181	LOC_Os04g47080.1	LOC_Os04g47080	chr4:27949383-27955640	LOC_Os04g47080	ATMYC-2	basic helix-loop-helix (bHLH) DNA-binding superfamily protein	GO:0003677(DNA binding);GO:0003700(sequence-specific DNA binding transcription factor activity);GO:0005515(protein binding);GO:0005634(nucleus);GO:0006139(nucleobase-containing compound metabolic process);GO:0006355("regulation of transcription, DNA-templated");GO:0007275(multicellular organismal development);GO:0009058(biosynthetic process);GO:0030154(cell differentiation);GO:0030528(transcripti…	NA	Wild	Mutant	OK	0.930825	2.83234	1.60541	5.31094	5e-05	0.000420893	yes
XLOC_009063	XLOC_009063	-	-	chr11:793070-793787	NA	NA	NA	NA	NA	Wild	Mutant	OK	0.892235	2.70731	1.60136	4.07831	0.00395	0.0185147	yes
XLOC_002553	XLOC_002553	-	-	chr1:35956575-35959815	NA	NA	NA	NA	NA	Wild	Mutant	OK	7.5908	22.9343	1.59518	1.92014	0.00205	0.0108012	yes
XLOC_046632	XLOC_046632	LOC_Os09g25060.1	LOC_Os09g25060	chr9:14975931-14977713	LOC_Os09g25060	ATWRKY40	WRKY DNA-binding protein 40	GO:0003700(sequence-specific DNA binding transcription factor activity);GO:0005515(protein binding);GO:0005634(nucleus);GO:0006139(nucleobase-containing compound metabolic process);GO:0006355("regulation of transcription, DNA-templated");GO:0006950(response to stress);GO:0008150(biological_process);GO:0009058(biosynthetic process);GO:0009607(response to biotic stimulus);GO:0043565(sequence-specif…	NA	Wild	Mutant	OK	3.5976	10.857	1.59353	8.82319	5e-05	0.000420893	yes
XLOC_002430	XLOC_002430	LOC_Os01g59530.1;LOC_Os01g59530.2	LOC_Os01g59530	chr1:34420989-34423678	LOC_Os01g59530	ACAM-2	calmodulin 5	GO:0005488(binding);GO:0005509(calcium ion binding);GO:0005515(protein binding);GO:0005578(proteinaceous extracellular matrix);GO:0005773(vacuole);GO:0005886(plasma membrane);GO:0007165(signal transduction);GO:0016020(membrane)	NA	Wild	Mutant	OK	24.647	74.3767	1.59344	7.43837	5e-05	0.000420893	yes
XLOC_032761	XLOC_032761	LOC_Os05g33860.1	LOC_Os05g33860	chr5:19977358-19978792	LOC_Os05g33860	NA	NA	GO:0003674(molecular_function);GO:0005623(cell);GO:0008150(biological_process)	NA	Wild	Mutant	OK	0.951579	2.86689	1.59109	1.10651	0.0371	0.109073	yes
XLOC_033468	XLOC_033468	LOC_Os05g50700.1	LOC_Os05g50700	chr5:29064581-29066123	LOC_Os05g50700	AtWRKY22	WRKY family transcription factor	GO:0003700(sequence-specific DNA binding transcription factor activity);GO:0005515(protein binding);GO:0005634(nucleus);GO:0006139(nucleobase-containing compound metabolic process);GO:0006355("regulation of transcription, DNA-templated");GO:0006950(response to stress);GO:0007165(signal transduction);GO:0009058(biosynthetic process);GO:0009607(response to biotic stimulus);GO:0009719(response to en…	NA	Wild	Mutant	OK	1.92389	5.7916	1.58993	1.45832	0.01135	0.0430106	yes
XLOC_025765	XLOC_025765	-	-	chr4:2649198-2649606	NA	NA	NA	NA	NA	Wild	Mutant	OK	1.72874	5.20227	1.58942	6.29758	0.0467	0.130111	yes
XLOC_010127	XLOC_010127	LOC_Os11g35930.1	LOC_Os11g35930	chr11:21102793-21104586	LOC_Os11g35930	ATCHS	Chalcone and stilbene synthase family protein	GO:0004315(3-oxoacyl-[acyl-carrier-protein] synthase activity);GO:0005634(nucleus);GO:0005773(vacuole);GO:0005783(endoplasmic reticulum);GO:0006633(fatty acid biosynthetic process);GO:0006810(transport);GO:0006950(response to stress);GO:0008610(lipid biosynthetic process);GO:0009058(biosynthetic process);GO:0009628(response to abiotic stimulus);GO:0009719(response to endogenous stimulus);GO:00099…	NA	Wild	Mutant	OK	1.16971	3.51901	1.58903	5.63168	5e-05	0.000420893	yes
XLOC_045311	XLOC_045311	LOC_Os09g26370.1	LOC_Os09g26370	chr9:15927024-15928164	LOC_Os09g26370	NA	Protein of unknown function (DUF581)	GO:0003674(molecular_function);GO:0005575(cellular_component);GO:0008150(biological_process)	NA	Wild	Mutant	OK	15.4231	46.3735	1.58821	10.6574	5e-05	0.000420893	yes
XLOC_030988	XLOC_030988	LOC_Os05g36050.1	LOC_Os05g36050	chr5:21342177-21345370	LOC_Os05g36050	NA	Protein kinase superfamily protein	GO:0004672(protein kinase activity);GO:0005524(ATP binding);GO:0005886(plasma membrane);GO:0006464(cellular protein modification process);GO:0006468(protein phosphorylation);GO:0008150(biological_process);GO:0008152(metabolic process);GO:0009987(cellular process);GO:0016301(kinase activity)	NA	Wild	Mutant	OK	1.69096	5.08179	1.5875	2.07371	0.001	0.00592355	yes
XLOC_008586	XLOC_008586	LOC_Os10g34680.1	LOC_Os10g34680	chr10:18486476-18496730	LOC_Os10g34680	ATVPS52	Vps52 / Sac2 family	GO:0000003(reproduction);GO:0003674(molecular_function);GO:0005623(cell);GO:0005794(Golgi apparatus);GO:0007275(multicellular organismal development);GO:0009653(anatomical structure morphogenesis);GO:0009856(pollination);GO:0016020(membrane);GO:0016043(cellular component organization);GO:0016049(cell growth);GO:0030154(cell differentiation)	NA	Wild	Mutant	OK	0.536148	1.6097	1.58608	1.066	0.03195	0.0974811	yes
XLOC_003973	XLOC_003973	LOC_Os01g18400.1	LOC_Os01g18400	chr1:10342024-10343570	LOC_Os01g18400	NA	Chitinase family protein	GO:0004568(chitinase activity);GO:0005623(cell);GO:0006032(chitin catabolic process);GO:0006950(response to stress);GO:0008152(metabolic process);GO:0009607(response to biotic stimulus);GO:0016787(hydrolase activity);GO:0016998(cell wall macromolecule catabolic process)	NA	Wild	Mutant	OK	2.5741	7.71294	1.58321	7.94231	5e-05	0.000420893	yes
XLOC_010878	XLOC_010878	LOC_Os11g05740.1	LOC_Os11g05740	chr11:2631706-2633563	LOC_Os11g05740	NA	AP2/B3-like transcriptional factor family protein	GO:0003677(DNA binding);GO:0003700(sequence-specific DNA binding transcription factor activity);GO:0005575(cellular_component);GO:0006139(nucleobase-containing compound metabolic process);GO:0006355("regulation of transcription, DNA-templated");GO:0009058(biosynthetic process);GO:0009628(response to abiotic stimulus)	NA	Wild	Mutant	OK	0.535426	1.60195	1.58107	3.8111	5e-05	0.000420893	yes
XLOC_035686	XLOC_035686	LOC_Os06g04990.1	LOC_Os06g04990	chr6:2199241-2200544	LOC_Os06g04990	NA	early nodulin-related	GO:0003674(molecular_function);GO:0005739(mitochondrion)	NA	Wild	Mutant	OK	2.78364	8.32131	1.57984	6.66305	5e-05	0.000420893	yes
XLOC_042338	XLOC_042338	LOC_Os08g33590.1	LOC_Os08g33590	chr8:20973961-20977254	LOC_Os08g33590	NA	basic helix-loop-helix (bHLH) DNA-binding superfamily protein	GO:0003677(DNA binding);GO:0003700(sequence-specific DNA binding transcription factor activity);GO:0005634(nucleus);GO:0006139(nucleobase-containing compound metabolic process);GO:0006355("regulation of transcription, DNA-templated");GO:0009058(biosynthetic process);GO:0030528(transcription regulator activity)	NA	Wild	Mutant	OK	0.266121	0.793964	1.57699	1.27687	0.01645	0.0576271	yes
XLOC_038132	XLOC_038132	LOC_Os07g16600.1	LOC_Os07g16600	chr7:9738286-9740798	LOC_Os07g16600	NA	Protein of unknown function (DUF594)	GO:0003674(molecular_function);GO:0005575(cellular_component);GO:0008150(biological_process)	NA	Wild	Mutant	OK	1.71713	5.12003	1.57616	5.40907	5e-05	0.000420893	yes
XLOC_023781	XLOC_023781	LOC_Os03g17480.1	LOC_Os03g17480	chr3:9717251-9719907	LOC_Os03g17480	GSTL2	glutathione transferase lambda 2	GO:0005829(cytosol);GO:0008150(biological_process)	NA	Wild	Mutant	OK	1.04927	3.12609	1.57497	4.29337	5e-05	0.000420893	yes
XLOC_039112	XLOC_039112	LOC_Os07g43950.1	LOC_Os07g43950	chr7:26265493-26268673	LOC_Os07g43950	SCL30A	SC35-like splicing factor 30A	GO:0000166(nucleotide binding);GO:0003676(nucleic acid binding);GO:0003723(RNA binding);GO:0005654(nucleoplasm);GO:0005829(cytosol);GO:0006139(nucleobase-containing compound metabolic process)	NA	Wild	Mutant	OK	2.22503	6.62709	1.57455	6.03707	5e-05	0.000420893	yes
XLOC_012831	XLOC_012831	LOC_Os12g16080.1	LOC_Os12g16080	chr12:9171683-9182918	LOC_Os12g16080	NA	ARM repeat superfamily protein	GO:0005488(binding);GO:0005575(cellular_component);GO:0008150(biological_process)	NA	Wild	Mutant	OK	3.0182	8.98436	1.57373	6.42017	5e-05	0.000420893	yes
XLOC_035548	XLOC_035548	LOC_Os06g01990.1	LOC_Os06g01990	chr6:550915-556547	LOC_Os06g01990	NA	Haloacid dehalogenase-like hydrolase (HAD) superfamily protein	GO:0003824(catalytic activity);GO:0005829(cytosol);GO:0005886(plasma membrane);GO:0008152(metabolic process);GO:0016787(hydrolase activity)	NA	Wild	Mutant	OK	11.9455	35.5463	1.57323	5.46029	5e-05	0.000420893	yes
XLOC_010863	XLOC_010863	LOC_Os11g05470.1	LOC_Os11g05470	chr11:2452524-2454103	LOC_Os11g05470	ATC	centroradialis	GO:0005575(cellular_component);GO:0008150(biological_process);GO:0008289(lipid binding)	NA	Wild	Mutant	OK	4.01025	11.9234	1.57203	6.28729	5e-05	0.000420893	yes
XLOC_001227	XLOC_001227	LOC_Os01g32460.1	LOC_Os01g32460	chr1:17798260-17799032	LOC_Os01g32460	NA	NA	NA	NA	Wild	Mutant	OK	19.5329	58.0434	1.57123	12.5178	5e-05	0.000420893	yes
XLOC_000124	XLOC_000124	LOC_Os01g03530.2;LOC_Os01g03530.1	LOC_Os01g03530	chr1:1433032-1436811	LOC_Os01g03530	LPR1	Cupredoxin superfamily protein	GO:0003824(catalytic activity);GO:0005488(binding);GO:0005507(copper ion binding);GO:0005783(endoplasmic reticulum);GO:0006950(response to stress);GO:0007154(cell communication);GO:0007275(multicellular organismal development);GO:0008152(metabolic process);GO:0009628(response to abiotic stimulus);GO:0009991(response to extracellular stimulus);GO:0016491(oxidoreductase activity);GO:0055114(oxidati…	NA	Wild	Mutant	OK	2.71547	8.06073	1.56971	7.74678	5e-05	0.000420893	yes
XLOC_006912	XLOC_006912	LOC_Os10g29180.2;LOC_Os10g29180.1	LOC_Os10g29180	chr10:15199436-15202164	LOC_Os10g29180	ATBPM1	BTB-POZ and MATH domain 1	GO:0005515(protein binding);GO:0005634(nucleus);GO:0006950(response to stress);GO:0007154(cell communication);GO:0009628(response to abiotic stimulus);GO:0009987(cellular process);GO:0009991(response to extracellular stimulus)	NA	Wild	Mutant	OK	0.294281	0.87334	1.56935	2.01401	0.0052	0.0231114	yes
XLOC_005836	XLOC_005836	LOC_Os01g67360.1	LOC_Os01g67360	chr1:39102275-39105764	LOC_Os01g67360	NA	S-adenosyl-L-methionine-dependent methyltransferases superfamily protein	GO:0008152(metabolic process);GO:0008168(methyltransferase activity)	NA	Wild	Mutant	OK	9.14906	27.1321	1.56831	7.5316	5e-05	0.000420893	yes
XLOC_031363	XLOC_031363	LOC_Os05g45150.1	LOC_Os05g45150	chr5:26215282-26218140	LOC_Os05g45150	UGT88A1	UDP-glucosyl transferase 88A1	GO:0005829(cytosol);GO:0008152(metabolic process);GO:0016740(transferase activity);GO:0016758("transferase activity, transferring hexosyl groups")	NA	Wild	Mutant	OK	0.882334	2.61575	1.56783	1.98526	0.0002	0.00146519	yes
XLOC_039935	XLOC_039935	LOC_Os07g12720.1	LOC_Os07g12720	chr7:7268626-7269392	LOC_Os07g12720	NA	NA	GO:0003674(molecular_function);GO:0008150(biological_process);GO:0009536(plastid)	NA	Wild	Mutant	OK	3.24436	9.6135	1.56713	8.03019	0.0089	0.0355	yes
XLOC_017962	XLOC_017962	LOC_Os02g04750.1;LOC_Os02g04750.2;LOC_Os02g04750.3	LOC_Os02g04750	chr2:2153449-2178739	LOC_Os02g04750	CAS1	cycloartenol synthase 1	GO:0003824(catalytic activity);GO:0005773(vacuole);GO:0006629(lipid metabolic process);GO:0007275(multicellular organismal development);GO:0009058(biosynthetic process);GO:0009987(cellular process);GO:0016043(cellular component organization)	NA	Wild	Mutant	OK	2.96171	8.75266	1.56329	4.46413	5e-05	0.000420893	yes
XLOC_040618	XLOC_040618	LOC_Os07g36630.1	LOC_Os07g36630	chr7:21910215-21915284	LOC_Os07g36630	ATCSLD3	cellulose synthase-like D3	GO:0005794(Golgi apparatus);GO:0005975(carbohydrate metabolic process);GO:0006950(response to stress);GO:0007275(multicellular organismal development);GO:0008150(biological_process);GO:0008152(metabolic process);GO:0009058(biosynthetic process);GO:0009628(response to abiotic stimulus);GO:0009987(cellular process);GO:0016020(membrane);GO:0016740(transferase activity);GO:0016760(cellulose synthase …	NA	Wild	Mutant	OK	7.90265	23.3452	1.56272	7.14076	5e-05	0.000420893	yes
XLOC_002354	XLOC_002354	LOC_Os01g58240.1;LOC_Os01g58270.1	LOC_Os01g58240,LOC_Os01g58270	chr1:33659781-33679717	NA	NA	NA	NA	NA	Wild	Mutant	OK	2.4316	7.18074	1.56222	5.81711	5e-05	0.000420893	yes
XLOC_024444	XLOC_024444	LOC_Os03g37411.1	LOC_Os03g37411	chr3:20725387-20747318	LOC_Os03g37411	NA	MATE efflux family protein	GO:0005215(transporter activity);GO:0005773(vacuole);GO:0006810(transport);GO:0006855(drug transmembrane transport);GO:0009987(cellular process);GO:0015238(drug transmembrane transporter activity);GO:0015297(antiporter activity);GO:0016020(membrane);GO:0055085(transmembrane transport)	NA	Wild	Mutant	OK	1.23228	3.63748	1.56161	6.39638	5e-05	0.000420893	yes
XLOC_012187	XLOC_012187	LOC_Os11g45600.1	LOC_Os11g45600	chr11:27596829-27598005	LOC_Os11g45600	NA	NB-ARC domain-containing disease resistance protein	GO:0005515(protein binding);GO:0006950(response to stress)	NA	Wild	Mutant	OK	0.72931	2.1522	1.56121	3.40765	0.0003	0.00208917	yes
XLOC_021560	XLOC_021560	LOC_Os03g26910.1	LOC_Os03g26910	chr3:15381802-15384274	LOC_Os03g26910	NA	Haloacid dehalogenase-like hydrolase (HAD) superfamily protein	GO:0003824(catalytic activity);GO:0005575(cellular_component);GO:0005975(carbohydrate metabolic process);GO:0005992(trehalose biosynthetic process);GO:0008152(metabolic process);GO:0009058(biosynthetic process);GO:0009987(cellular process);GO:0016787(hydrolase activity)	NA	Wild	Mutant	OK	2.1846	6.44607	1.56105	7.76659	5e-05	0.000420893	yes
XLOC_044478	XLOC_044478	LOC_Os08g43250.1	LOC_Os08g43250	chr8:27345293-27347063	LOC_Os08g43250	NA	MATE efflux family protein	GO:0005215(transporter activity);GO:0006810(transport);GO:0006855(drug transmembrane transport);GO:0009987(cellular process);GO:0015238(drug transmembrane transporter activity);GO:0015297(antiporter activity);GO:0016020(membrane);GO:0055085(transmembrane transport)	NA	Wild	Mutant	OK	0.902466	2.66285	1.56103	6.93523	5e-05	0.000420893	yes
XLOC_008743	XLOC_008743	LOC_Os10g38020.1	LOC_Os10g38020	chr10:20360946-20365155	LOC_Os10g38020	NA	NA	NA	NA	Wild	Mutant	OK	0.361553	1.06588	1.55976	2.01974	0.0005	0.00326078	yes
XLOC_020539	XLOC_020539	LOC_Os03g05334.1	LOC_Os03g05334	chr3:2608930-2609586	LOC_Os03g05334	NA	NA	NA	NA	Wild	Mutant	OK	4.65424	13.6859	1.55607	7.67997	5e-05	0.000420893	yes
XLOC_046838	XLOC_046838	LOC_Os09g29820.1	LOC_Os09g29820	chr9:18122579-18123465	LOC_Os09g29820	ATBZIP42	basic leucine-zipper 42	GO:0003677(DNA binding);GO:0003700(sequence-specific DNA binding transcription factor activity);GO:0005515(protein binding);GO:0006139(nucleobase-containing compound metabolic process);GO:0006355("regulation of transcription, DNA-templated");GO:0009058(biosynthetic process);GO:0043565(sequence-specific DNA binding);GO:0046983(protein dimerization activity)	NA	Wild	Mutant	OK	1.5474	4.54607	1.55478	5.56169	5e-05	0.000420893	yes
XLOC_001633	XLOC_001633	LOC_Os01g43650.2;LOC_Os01g43650.1	LOC_Os01g43650	chr1:25009452-25012236	LOC_Os01g43650	ATWRKY28	WRKY DNA-binding protein 28	GO:0003700(sequence-specific DNA binding transcription factor activity);GO:0006139(nucleobase-containing compound metabolic process);GO:0006355("regulation of transcription, DNA-templated");GO:0009058(biosynthetic process);GO:0043565(sequence-specific DNA binding)	NA	Wild	Mutant	OK	1.40537	4.1269	1.55411	5.0994	5e-05	0.000420893	yes
XLOC_028885	XLOC_028885	LOC_Os04g40990.1;LOC_Os04g40990.2	LOC_Os04g40990	chr4:24325763-24328254	LOC_Os04g40990	MLS	malate synthase	GO:0004474(malate synthase activity);GO:0005975(carbohydrate metabolic process);GO:0006097(glyoxylate cycle);GO:0008152(metabolic process);GO:0009987(cellular process);GO:0016740(transferase activity)	00620(Pyruvate metabolism);00630(Glyoxylate and dicarboxylate metabolism);01200(Carbon metabolism)	Wild	Mutant	OK	5.10861	14.9781	1.55185	11.5772	5e-05	0.000420893	yes
XLOC_047260	XLOC_047260	LOC_Os09g39260.1	LOC_Os09g39260	chr9:22561219-22565722	LOC_Os09g39260	ADT6	arogenate dehydratase 6	GO:0003824(catalytic activity);GO:0004664(prephenate dehydratase activity);GO:0008152(metabolic process);GO:0009058(biosynthetic process);GO:0009094(L-phenylalanine biosynthetic process);GO:0009536(plastid);GO:0009987(cellular process)	NA	Wild	Mutant	OK	0.408562	1.19719	1.55102	1.39865	0.02355	0.0766869	yes
XLOC_031784	XLOC_031784	-	-	chr5:1240669-1242972	NA	NA	NA	NA	NA	Wild	Mutant	OK	0.208425	0.610043	1.54938	2.28803	0.0002	0.00146519	yes
XLOC_016820	XLOC_016820	LOC_Os02g40260.1	LOC_Os02g40260	chr2:24372804-24374496	LOC_Os02g40260	NA	Leucine-rich repeat (LRR) family protein	GO:0008150(biological_process)	NA	Wild	Mutant	OK	17.2319	50.2197	1.54318	9.82472	5e-05	0.000420893	yes
XLOC_022650	XLOC_022650	LOC_Os03g57640.1	LOC_Os03g57640	chr3:32851424-32852782	LOC_Os03g57640	NA	alpha/beta-Hydrolases superfamily protein	GO:0005575(cellular_component);GO:0008152(metabolic process);GO:0016787(hydrolase activity)	NA	Wild	Mutant	OK	1.64206	4.77329	1.53948	8.29821	5e-05	0.000420893	yes
XLOC_044497	XLOC_044497	LOC_Os08g43654.1	LOC_Os08g43654	chr8:27592834-27598700	LOC_Os08g43654	NA	MATE efflux family protein	GO:0005215(transporter activity);GO:0005773(vacuole);GO:0006810(transport);GO:0006855(drug transmembrane transport);GO:0009835(fruit ripening);GO:0009987(cellular process);GO:0015238(drug transmembrane transporter activity);GO:0015297(antiporter activity);GO:0016020(membrane);GO:0055085(transmembrane transport)	NA	Wild	Mutant	OK	2.41157	7.00644	1.53871	8.97652	5e-05	0.000420893	yes
XLOC_037340	XLOC_037340	LOC_Os06g48300.1	LOC_Os06g48300	chr6:29207377-29210947	LOC_Os06g48300	WIN2	HOPW1-1-interacting 2	GO:0003824(catalytic activity);GO:0005886(plasma membrane);GO:0006464(cellular protein modification process);GO:0006950(response to stress);GO:0008150(biological_process);GO:0008152(metabolic process);GO:0009607(response to biotic stimulus);GO:0009987(cellular process);GO:0016787(hydrolase activity)	NA	Wild	Mutant	OK	2.40696	6.9882	1.53771	4.31269	5e-05	0.000420893	yes
XLOC_031121	XLOC_031121	LOC_Os05g39560.1	LOC_Os05g39560	chr5:23216412-23219283	LOC_Os05g39560	ZIP5	zinc transporter 5 precursor	GO:0005215(transporter activity);GO:0005623(cell);GO:0006810(transport);GO:0009987(cellular process);GO:0016020(membrane);GO:0030001(metal ion transport);GO:0046873(metal ion transmembrane transporter activity);GO:0055085(transmembrane transport)	NA	Wild	Mutant	OK	7.25311	21.0529	1.53735	9.70937	5e-05	0.000420893	yes
XLOC_000067	XLOC_000067	LOC_Os01g02160.1	LOC_Os01g02160	chr1:632092-632913	LOC_Os01g02160	NA	NA	NA	NA	Wild	Mutant	OK	2.0448	5.93128	1.53638	6.80868	5e-05	0.000420893	yes
XLOC_022411	XLOC_022411	LOC_Os03g52380.1	LOC_Os03g52380	chr3:30074923-30077045	LOC_Os03g52380	NA	serine-type endopeptidase inhibitors	NA	NA	Wild	Mutant	OK	2.10365	6.09801	1.53544	2.15988	0.00205	0.0108012	yes
XLOC_003736	XLOC_003736	LOC_Os01g12660.1	LOC_Os01g12660	chr1:6970860-6976710	LOC_Os01g12660	NA	P-loop containing nucleoside triphosphate hydrolases superfamily protein	GO:0000003(reproduction);GO:0000166(nucleotide binding);GO:0005524(ATP binding);GO:0006139(nucleobase-containing compound metabolic process);GO:0006281(DNA repair);GO:0006310(DNA recombination);GO:0007275(multicellular organismal development);GO:0008152(metabolic process);GO:0009056(catabolic process);GO:0009378(four-way junction helicase activity);GO:0016787(hydrolase activity);GO:0016887(ATPase…	NA	Wild	Mutant	OK	0.60069	1.74057	1.53487	4.04286	5e-05	0.000420893	yes
XLOC_008403	XLOC_008403	LOC_Os10g30560.1	LOC_Os10g30560	chr10:15893748-15902927	LOC_Os10g30560	NA	UDP-Glycosyltransferase superfamily protein	GO:0005623(cell);GO:0008152(metabolic process);GO:0016740(transferase activity);GO:0016758("transferase activity, transferring hexosyl groups")	NA	Wild	Mutant	OK	1.00185	2.8991	1.53294	7.14464	5e-05	0.000420893	yes
XLOC_032933	XLOC_032933	LOC_Os05g38264.1	LOC_Os05g38264	chr5:22436429-22437469	LOC_Os05g38264	NA	NA	GO:0003674(molecular_function);GO:0005575(cellular_component);GO:0008150(biological_process)	NA	Wild	Mutant	OK	2.86906	8.29649	1.53192	6.12584	5e-05	0.000420893	yes
XLOC_031120	XLOC_031120	LOC_Os05g39540.2;LOC_Os05g39540.1	LOC_Os05g39540	chr5:23204530-23213279	LOC_Os05g39540	ZIP5	zinc transporter 5 precursor	GO:0005215(transporter activity);GO:0005623(cell);GO:0006810(transport);GO:0008150(biological_process);GO:0009987(cellular process);GO:0016020(membrane);GO:0030001(metal ion transport);GO:0046873(metal ion transmembrane transporter activity);GO:0055085(transmembrane transport)	NA	Wild	Mutant	OK	0.466932	1.34619	1.52759	2.66561	0.0001	0.000786081	yes
XLOC_012127	XLOC_012127	LOC_Os11g44170.1	LOC_Os11g44170	chr11:26682527-26684711	LOC_Os11g44170	NA	Calmodulin-binding protein	GO:0005515(protein binding);GO:0005575(cellular_component);GO:0008150(biological_process)	NA	Wild	Mutant	OK	2.21362	6.37611	1.52627	4.86761	5e-05	0.000420893	yes
XLOC_010103	XLOC_010103	LOC_Os11g35310.1	LOC_Os11g35310	chr11:20702566-20703464	LOC_Os11g35310	ATPSK2	phytosulfokine 2 precursor	GO:0005576(extracellular region);GO:0008083(growth factor activity);GO:0008283(cell proliferation)	NA	Wild	Mutant	OK	27.6674	79.6925	1.52625	2.00249	0.00135	0.00765453	yes
XLOC_031482	XLOC_031482	LOC_Os05g47730.1	LOC_Os05g47730	chr5:27345714-27347118	LOC_Os05g47730	NA	Bifunctional inhibitor/lipid-transfer protein/seed storage 2S albumin superfamily protein	GO:0005623(cell);GO:0006810(transport);GO:0008289(lipid binding)	NA	Wild	Mutant	OK	5.99237	17.2533	1.52567	3.10711	5e-05	0.000420893	yes
XLOC_007209	XLOC_007209	LOC_Os10g35950.1	LOC_Os10g35950	chr10:19213621-19216326	LOC_Os10g35950	NA	HXXXD-type acyl-transferase family protein	GO:0005575(cellular_component);GO:0008150(biological_process);GO:0008152(metabolic process);GO:0016740(transferase activity);GO:0016747("transferase activity, transferring acyl groups other than amino-acyl groups")	NA	Wild	Mutant	OK	8.65726	24.9137	1.52496	13.2027	5e-05	0.000420893	yes
XLOC_027860	XLOC_027860	LOC_Os04g06520.1	LOC_Os04g06520	chr4:3410727-3412439	LOC_Os04g06520	NA	NA	NA	NA	Wild	Mutant	OK	7.59337	21.847	1.52463	7.08757	5e-05	0.000420893	yes
XLOC_002820	XLOC_002820	LOC_Os01g67540.1	LOC_Os01g67540	chr1:39257837-39261362	LOC_Os01g67540	NA	AMP-dependent synthetase and ligase family protein	GO:0003824(catalytic activity);GO:0005777(peroxisome);GO:0006629(lipid metabolic process);GO:0008152(metabolic process);GO:0009058(biosynthetic process);GO:0009987(cellular process);GO:0016740(transferase activity)	NA	Wild	Mutant	OK	1.62424	4.66736	1.52284	7.18206	5e-05	0.000420893	yes
XLOC_011202	XLOC_011202	LOC_Os11g13870.1	LOC_Os11g13870	chr11:7651045-7652401	LOC_Os11g13870	NA	Protein of unknown function (DUF579)	GO:0003674(molecular_function);GO:0005623(cell);GO:0008150(biological_process)	NA	Wild	Mutant	OK	1.81076	5.20202	1.52248	7.70576	5e-05	0.000420893	yes
XLOC_003289	XLOC_003289	LOC_Os01g03900.1	LOC_Os01g03900	chr1:1670321-1670997	LOC_Os01g03900	NA	NA	NA	NA	Wild	Mutant	OK	1.00458	2.8854	1.52218	3.83624	0.00955	0.0375611	yes
XLOC_025162	XLOC_025162	LOC_Os03g54000.1;LOC_Os03g54000.2	LOC_Os03g54000	chr3:30959597-30963774	LOC_Os03g54000	ATOPT3	oligopeptide transporter	GO:0005215(transporter activity);GO:0005575(cellular_component);GO:0006810(transport);GO:0016020(membrane);GO:0019725(cellular homeostasis);GO:0055085(transmembrane transport)	NA	Wild	Mutant	OK	4.42413	12.6785	1.51892	8.44722	5e-05	0.000420893	yes
XLOC_035988	XLOC_035988	LOC_Os06g11210.1	LOC_Os06g11210	chr6:5884473-5886141	LOC_Os06g11210	ATOPR1	12-oxophytodienoate reductase 1	GO:0003824(catalytic activity);GO:0005829(cytosol);GO:0006629(lipid metabolic process);GO:0006950(response to stress);GO:0007275(multicellular organismal development);GO:0008150(biological_process);GO:0008152(metabolic process);GO:0009987(cellular process);GO:0010181(FMN binding);GO:0016491(oxidoreductase activity);GO:0055114(oxidation-reduction process)	00592(alpha-Linolenic acid metabolism)	Wild	Mutant	OK	9.77041	27.8757	1.51252	9.11677	5e-05	0.000420893	yes
XLOC_008878	XLOC_008878	LOC_Os10g41060.1	LOC_Os10g41060	chr10:22055013-22058223	LOC_Os10g41060	NA	Plant protein of unknown function (DUF828) with plant pleckstrin homology-like region	GO:0005575(cellular_component);GO:0007165(signal transduction);GO:0008289(lipid binding)	NA	Wild	Mutant	OK	0.972815	2.77495	1.51223	1.18186	0.0227	0.0745013	yes
XLOC_000428	XLOC_000428	LOC_Os01g09770.1	LOC_Os01g09770	chr1:5037237-5040698	LOC_Os01g09770	NA	NA	GO:0005739(mitochondrion);GO:0008150(biological_process)	NA	Wild	Mutant	OK	0.655725	1.86871	1.51088	1.27777	0.0138	0.0503246	yes
XLOC_022921	XLOC_022921	LOC_Os03g63310.1	LOC_Os03g63310	chr3:35777528-35786446	LOC_Os03g63310	CYP71B37	cytochrome P450, family 71, subfamily B, polypeptide 37	GO:0003674(molecular_function);GO:0003824(catalytic activity);GO:0005488(binding);GO:0005506(iron ion binding);GO:0008152(metabolic process);GO:0009055(electron carrier activity);GO:0016705("oxidoreductase activity, acting on paired donors, with incorporation or reduction of molecular oxygen");GO:0019825(oxygen binding);GO:0020037(heme binding);GO:0055114(oxidation-reduction process)	00363(Bisphenol degradation);00624(Polycyclic aromatic hydrocarbon degradation);00627(Aminobenzoate degradation);00903(Limonene and pinene degradation);00945(Stilbenoid, diarylheptanoid and gingerol biosynthesis)	Wild	Mutant	OK	3.27812	9.34032	1.5106	6.67004	5e-05	0.000420893	yes
XLOC_026042	XLOC_026042	LOC_Os04g19740.1	LOC_Os04g19740	chr4:11026652-11032683	LOC_Os04g19740	NA	Transketolase	GO:0003824(catalytic activity);GO:0008150(biological_process);GO:0008152(metabolic process);GO:0009536(plastid);GO:0016740(transferase activity)	NA	Wild	Mutant	OK	2.82664	8.05373	1.51057	5.68348	5e-05	0.000420893	yes
XLOC_012335	XLOC_012335	LOC_Os12g02500.1	LOC_Os12g02500	chr12:854004-855382	LOC_Os12g02500	ATMES17	methyl esterase 17	GO:0005575(cellular_component);GO:0007275(multicellular organismal development);GO:0008152(metabolic process);GO:0009987(cellular process);GO:0016787(hydrolase activity)	NA	Wild	Mutant	OK	1.1947	3.3885	1.504	4.59788	5e-05	0.000420893	yes
XLOC_004158	XLOC_004158	LOC_Os01g24490.1	LOC_Os01g24490	chr1:13807522-13809865	LOC_Os01g24490	NA	NA	NA	NA	Wild	Mutant	OK	1.26641	3.58511	1.50127	4.99577	5e-05	0.000420893	yes
XLOC_019006	XLOC_019006	LOC_Os02g32850.1	LOC_Os02g32850	chr2:19503499-19504609	LOC_Os02g32850	ZPR3	protein binding	GO:0005515(protein binding);GO:0005634(nucleus);GO:0006139(nucleobase-containing compound metabolic process);GO:0007275(multicellular organismal development);GO:0009058(biosynthetic process);GO:0009653(anatomical structure morphogenesis);GO:0040007(growth)	NA	Wild	Mutant	OK	1.27288	3.6003	1.50002	2.75215	5e-05	0.000420893	yes
XLOC_032276	XLOC_032276	LOC_Os05g15530.1	LOC_Os05g15530	chr5:8785447-8787593	LOC_Os05g15530	NA	D-aminoacid aminotransferase-like PLP-dependent enzymes superfamily protein	GO:0003824(catalytic activity);GO:0008152(metabolic process);GO:0009058(biosynthetic process);GO:0009536(plastid);GO:0009987(cellular process)	NA	Wild	Mutant	OK	1.12212	3.17251	1.4994	5.59107	5e-05	0.000420893	yes
XLOC_025675	XLOC_025675	LOC_Os04g01690.1;LOC_Os04g01690.2;LOC_Os04g01690.3	LOC_Os04g01690	chr4:463737-467284	LOC_Os04g01690	ADC1	arginine decarboxylase 1	GO:0000003(reproduction);GO:0003824(catalytic activity);GO:0006527(arginine catabolic process);GO:0006950(response to stress);GO:0008152(metabolic process);GO:0008295(spermidine biosynthetic process);GO:0008792(arginine decarboxylase activity);GO:0009628(response to abiotic stimulus);GO:0009791(post-embryonic development)	NA	Wild	Mutant	OK	1.09829	3.10492	1.49929	5.04681	5e-05	0.000420893	yes
XLOC_042127	XLOC_042127	LOC_Os08g28790.1	LOC_Os08g28790	chr8:17613570-17614373	LOC_Os08g28790	NA	Disease resistance-responsive (dirigent-like protein) family protein	GO:0003674(molecular_function);GO:0005623(cell);GO:0006950(response to stress)	NA	Wild	Mutant	OK	11.4241	32.2788	1.4985	12.5153	5e-05	0.000420893	yes
XLOC_031999	XLOC_031999	LOC_Os05g07880.1;LOC_Os05g07880.2	LOC_Os05g07880	chr5:4255762-4260333	LOC_Os05g07880	PLD	phospholipase D alpha 1	GO:0003824(catalytic activity);GO:0005515(protein binding);GO:0006629(lipid metabolic process);GO:0008152(metabolic process);GO:0009536(plastid);GO:0009987(cellular process);GO:0016787(hydrolase activity)	NA	Wild	Mutant	OK	0.627197	1.77112	1.49767	5.4494	5e-05	0.000420893	yes
XLOC_041648	XLOC_041648	LOC_Os08g10630.1	LOC_Os08g10630	chr8:6267822-6270905	LOC_Os08g10630	ZIP1	zinc transporter 1 precursor	GO:0005215(transporter activity);GO:0005623(cell);GO:0006810(transport);GO:0008150(biological_process);GO:0009987(cellular process);GO:0016020(membrane);GO:0030001(metal ion transport);GO:0046873(metal ion transmembrane transporter activity);GO:0055085(transmembrane transport)	NA	Wild	Mutant	OK	5.04301	14.2365	1.49724	7.50084	5e-05	0.000420893	yes
XLOC_037118	XLOC_037118	LOC_Os06g44100.1	LOC_Os06g44100	chr6:26591904-26593464	LOC_Os06g44100	NA	Acyl-CoA N-acyltransferases (NAT) superfamily protein	GO:0005575(cellular_component);GO:0007165(signal transduction);GO:0008080(N-acetyltransferase activity);GO:0008152(metabolic process);GO:0009628(response to abiotic stimulus);GO:0009653(anatomical structure morphogenesis);GO:0009719(response to endogenous stimulus);GO:0009791(post-embryonic development);GO:0016043(cellular component organization);GO:0016049(cell growth);GO:0016740(transferase act…	NA	Wild	Mutant	OK	0.678795	1.91585	1.49694	4.54575	0.00115	0.00665306	yes
XLOC_036888	XLOC_036888	LOC_Os06g38950.1	LOC_Os06g38950	chr6:23105224-23113098	LOC_Os06g38950	ATATH2	ABC2 homolog 2	GO:0005215(transporter activity);GO:0005524(ATP binding);GO:0005575(cellular_component);GO:0005886(plasma membrane);GO:0006139(nucleobase-containing compound metabolic process);GO:0006810(transport);GO:0009056(catabolic process);GO:0009987(cellular process);GO:0016787(hydrolase activity);GO:0016887(ATPase activity)	NA	Wild	Mutant	OK	1.31871	3.72174	1.49685	4.72985	5e-05	0.000420893	yes
XLOC_006007	XLOC_006007	LOC_Os01g71080.1	LOC_Os01g71080	chr1:41139173-41140671	LOC_Os01g71080	NA	Eukaryotic aspartyl protease family protein	GO:0004190(aspartic-type endopeptidase activity);GO:0005618(cell wall);GO:0006508(proteolysis);GO:0006950(response to stress);GO:0008152(metabolic process);GO:0009628(response to abiotic stimulus);GO:0016787(hydrolase activity)	NA	Wild	Mutant	OK	0.752799	2.12231	1.4953	5.22743	0.0022	0.011424	yes
XLOC_037052	XLOC_037052	LOC_Os06g42680.2;LOC_Os06g42680.1	LOC_Os06g42680	chr6:25669986-25671944	LOC_Os06g42680	NA	NA	NA	NA	Wild	Mutant	OK	1.0009	2.81923	1.49401	2.1787	0.0002	0.00146519	yes
XLOC_045527	XLOC_045527	LOC_Os09g30490.1	LOC_Os09g30490	chr9:18618051-18618801	LOC_Os09g30490	NA	Calcium-binding EF-hand family protein	GO:0005488(binding);GO:0005829(cytosol);GO:0008150(biological_process)	NA	Wild	Mutant	OK	3.45249	9.70153	1.49058	7.23053	5e-05	0.000420893	yes
XLOC_021979	XLOC_021979	-	-	chr3:23624687-23626651	NA	NA	NA	NA	NA	Wild	Mutant	OK	1.87686	5.27126	1.48982	4.5784	5e-05	0.000420893	yes
XLOC_005161	XLOC_005161	LOC_Os01g53090.1	LOC_Os01g53090	chr1:30512275-30521565	LOC_Os01g53090	NA	pathogenesis-related family protein	GO:0003674(molecular_function);GO:0008150(biological_process)	NA	Wild	Mutant	OK	1.30597	3.66783	1.4898	4.30767	0.0026	0.0131127	yes
XLOC_021376	XLOC_021376	LOC_Os03g22010.1;LOC_Os03g22010.4;LOC_Os03g22010.3;LOC_Os03g22010.2	LOC_Os03g22010	chr3:12611810-12617166	LOC_Os03g22010	NA	Peroxidase superfamily protein	GO:0003824(catalytic activity);GO:0004601(peroxidase activity);GO:0005515(protein binding);GO:0005576(extracellular region);GO:0005618(cell wall);GO:0005829(cytosol);GO:0006950(response to stress);GO:0006979(response to oxidative stress);GO:0008152(metabolic process);GO:0020037(heme binding);GO:0055114(oxidation-reduction process)	NA	Wild	Mutant	OK	100.647	282.644	1.48968	10.1222	5e-05	0.000420893	yes
XLOC_008221	XLOC_008221	LOC_Os10g25590.1	LOC_Os10g25590	chr10:13263707-13265563	LOC_Os10g25590	ATGSTU15	glutathione S-transferase TAU 15	GO:0005515(protein binding);GO:0005737(cytoplasm);GO:0008152(metabolic process);GO:0009056(catabolic process);GO:0009536(plastid);GO:0009628(response to abiotic stimulus);GO:0009719(response to endogenous stimulus);GO:0009791(post-embryonic development);GO:0009987(cellular process);GO:0016740(transferase activity);GO:0019748(secondary metabolic process)	NA	Wild	Mutant	OK	2.87047	8.04803	1.48735	8.51356	5e-05	0.000420893	yes
XLOC_023800	XLOC_023800	LOC_Os03g17810.1	LOC_Os03g17810	chr3:9915937-9917286	LOC_Os03g17810	LBD1	LOB domain-containing protein 1	GO:0005739(mitochondrion);GO:0008150(biological_process)	NA	Wild	Mutant	OK	0.487127	1.36546	1.48702	3.38616	0.0085	0.0342706	yes
XLOC_040916	XLOC_040916	LOC_Os07g42994.1	LOC_Os07g42994	chr7:25753390-25756546	LOC_Os07g42994	NA	alpha/beta-Hydrolases superfamily protein	GO:0008152(metabolic process);GO:0008233(peptidase activity);GO:0016787(hydrolase activity)	NA	Wild	Mutant	OK	1.1551	3.22912	1.48312	3.79924	0.04425	0.124969	yes
XLOC_016005	XLOC_016005	LOC_Os02g18140.1	LOC_Os02g18140	chr2:10535634-10543155	LOC_Os02g18140	NA	NB-ARC domain-containing disease resistance protein	GO:0005515(protein binding);GO:0005524(ATP binding);GO:0006915(apoptotic process);GO:0006950(response to stress);GO:0043531(ADP binding)	NA	Wild	Mutant	OK	1.08935	3.04473	1.48285	4.36285	5e-05	0.000420893	yes
XLOC_000915	XLOC_000915	LOC_Os01g21420.1	LOC_Os01g21420	chr1:11957242-11964812	LOC_Os01g21420	ATSRP34	RNA-binding (RRM/RBD/RNP motifs) family protein	GO:0000166(nucleotide binding);GO:0003676(nucleic acid binding);GO:0003723(RNA binding);GO:0005730(nucleolus);GO:0005829(cytosol);GO:0006139(nucleobase-containing compound metabolic process)	NA	Wild	Mutant	OK	0.957306	2.67455	1.48225	3.21348	5e-05	0.000420893	yes
XLOC_023542	XLOC_023542	LOC_Os03g12510.1	LOC_Os03g12510	chr3:6624957-6626083	LOC_Os03g12510	AHB1	hemoglobin 1	GO:0005506(iron ion binding);GO:0005575(cellular_component);GO:0005618(cell wall);GO:0005829(cytosol);GO:0005886(plasma membrane);GO:0006950(response to stress);GO:0019825(oxygen binding);GO:0020037(heme binding)	NA	Wild	Mutant	OK	8.19484	22.861	1.4801	9.08124	5e-05	0.000420893	yes
XLOC_035968	XLOC_035968	LOC_Os06g10790.1	LOC_Os06g10790	chr6:5633353-5635721	LOC_Os06g10790	NA	Concanavalin A-like lectin protein kinase family protein	GO:0004672(protein kinase activity);GO:0005488(binding);GO:0005524(ATP binding);GO:0005886(plasma membrane);GO:0006468(protein phosphorylation);GO:0008150(biological_process);GO:0008152(metabolic process);GO:0009987(cellular process);GO:0016301(kinase activity)	NA	Wild	Mutant	OK	0.674982	1.88251	1.47974	6.85908	0.00015	0.00113385	yes
XLOC_028838	XLOC_028838	LOC_Os04g40140.1;LOC_Os04g40140.2;LOC_Os04g40140.3	LOC_Os04g40140	chr4:23885497-23889561	LOC_Os04g40140	ANAC008	NAC (No Apical Meristem) domain transcriptional regulator superfamily protein	GO:0003677(DNA binding);GO:0003700(sequence-specific DNA binding transcription factor activity);GO:0005575(cellular_component);GO:0006139(nucleobase-containing compound metabolic process);GO:0006355("regulation of transcription, DNA-templated");GO:0006950(response to stress);GO:0007049(cell cycle);GO:0007275(multicellular organismal development);GO:0009058(biosynthetic process);GO:0009628(respons…	NA	Wild	Mutant	OK	1.45569	4.05782	1.479	4.45264	5e-05	0.000420893	yes
XLOC_011634	XLOC_011634	LOC_Os11g30360.1	LOC_Os11g30360	chr11:17625787-17627366	LOC_Os11g30360	NA	Protein of unknown function (DUF 3339)	GO:0003674(molecular_function);GO:0008150(biological_process);GO:0016020(membrane)	NA	Wild	Mutant	OK	1.72135	4.79092	1.47677	1.96952	0.00015	0.00113385	yes
XLOC_011814	XLOC_011814	LOC_Os11g35310.1	LOC_Os11g35310	chr11:20702566-20703464	LOC_Os11g35310	ATPSK2	phytosulfokine 2 precursor	GO:0005576(extracellular region);GO:0008083(growth factor activity);GO:0008283(cell proliferation)	NA	Wild	Mutant	OK	3.61973	10.067	1.47568	5.31048	5e-05	0.000420893	yes
XLOC_027969	XLOC_027969	LOC_Os04g10940.1	LOC_Os04g10940	chr4:5931173-5931871	LOC_Os04g10940	NA	NA	NA	NA	Wild	Mutant	OK	4.8368	13.4089	1.47106	7.23524	5e-05	0.000420893	yes
XLOC_023236	XLOC_023236	LOC_Os03g06360.1;LOC_Os03g06360.2	LOC_Os03g06360	chr3:3184491-3185937	LOC_Os03g06360	NA	Seed maturation protein	GO:0000003(reproduction);GO:0003674(molecular_function);GO:0005575(cellular_component);GO:0009790(embryo development);GO:0009791(post-embryonic development)	NA	Wild	Mutant	OK	1.79259	4.96818	1.47067	5.69059	5e-05	0.000420893	yes
XLOC_000438	XLOC_000438	LOC_Os01g09990.1;LOC_Os01g09990.2	LOC_Os01g09990	chr1:5201861-5204046	LOC_Os01g09990	NA	basic helix-loop-helix (bHLH) DNA-binding family protein	GO:0003677(DNA binding);GO:0003700(sequence-specific DNA binding transcription factor activity);GO:0005634(nucleus);GO:0006139(nucleobase-containing compound metabolic process);GO:0006355("regulation of transcription, DNA-templated");GO:0008150(biological_process);GO:0009058(biosynthetic process);GO:0030528(transcription regulator activity)	NA	Wild	Mutant	OK	0.371336	1.02831	1.46948	2.77154	0.00245	0.0124721	yes
XLOC_046928	XLOC_046928	LOC_Os09g32150.1	LOC_Os09g32150	chr9:19185852-19187966	LOC_Os09g32150	NA	NA	NA	NA	Wild	Mutant	OK	0.617883	1.71073	1.4692	3.41676	0.0078	0.0319776	yes
XLOC_022373	XLOC_022373	LOC_Os03g51580.1	LOC_Os03g51580	chr3:29516645-29519095	LOC_Os03g51580	NA	basic helix-loop-helix (bHLH) DNA-binding superfamily protein	GO:0003677(DNA binding);GO:0003700(sequence-specific DNA binding transcription factor activity);GO:0005634(nucleus);GO:0006139(nucleobase-containing compound metabolic process);GO:0006355("regulation of transcription, DNA-templated");GO:0009058(biosynthetic process);GO:0030528(transcription regulator activity)	NA	Wild	Mutant	OK	8.95079	24.7812	1.46916	7.70707	5e-05	0.000420893	yes
XLOC_046896	XLOC_046896	LOC_Os09g31430.1;LOC_Os09g31430.2	LOC_Os09g31430	chr9:18905323-18908427	LOC_Os09g31430	BGLU17	beta glucosidase 17	GO:0003824(catalytic activity);GO:0004553("hydrolase activity, hydrolyzing O-glycosyl compounds");GO:0005488(binding);GO:0005623(cell);GO:0005975(carbohydrate metabolic process);GO:0008152(metabolic process);GO:0016787(hydrolase activity)	00380(Tryptophan metabolism)	Wild	Mutant	OK	56.5347	156.358	1.46764	7.12079	5e-05	0.000420893	yes
XLOC_047207	XLOC_047207	LOC_Os09g38510.1	LOC_Os09g38510	chr9:22156925-22159600	LOC_Os09g38510	ATPUP5	purine permease 5	GO:0005215(transporter activity);GO:0006810(transport);GO:0009987(cellular process);GO:0016020(membrane);GO:0055085(transmembrane transport)	NA	Wild	Mutant	OK	1.4048	3.88395	1.46716	6.15507	5e-05	0.000420893	yes
XLOC_043269	XLOC_043269	LOC_Os08g08700.1	LOC_Os08g08700	chr8:5034834-5035853	LOC_Os08g08700	UBQ10	polyubiquitin 10	GO:0005515(protein binding);GO:0005618(cell wall);GO:0005622(intracellular);GO:0005730(nucleolus);GO:0005773(vacuole);GO:0006464(cellular protein modification process);GO:0009056(catabolic process);GO:0009987(cellular process);GO:0016020(membrane);GO:0019538(protein metabolic process)	NA	Wild	Mutant	OK	2.028	5.60239	1.46598	7.12048	5e-05	0.000420893	yes
XLOC_013048	XLOC_013048	LOC_Os12g26530.1	LOC_Os12g26530	chr12:15506400-15509326	LOC_Os12g26530	NA	NA	NA	NA	Wild	Mutant	OK	4.32257	11.939	1.46572	5.0975	5e-05	0.000420893	yes
XLOC_015747	XLOC_015747	LOC_Os02g12380.1;LOC_Os02g12380.2;LOC_Os02g12380.3	LOC_Os02g12380	chr2:6447077-6453173	LOC_Os02g12380	ATHD1	histone deacetylase 1	GO:0005515(protein binding);GO:0005634(nucleus);GO:0006139(nucleobase-containing compound metabolic process);GO:0006464(cellular protein modification process);GO:0006950(response to stress);GO:0007275(multicellular organismal development);GO:0008150(biological_process);GO:0009058(biosynthetic process);GO:0009607(response to biotic stimulus);GO:0016043(cellular component organization);GO:0016787(h…	NA	Wild	Mutant	OK	1.70783	4.7121	1.46421	4.29694	5e-05	0.000420893	yes
XLOC_036028	XLOC_036028	LOC_Os06g11980.1	LOC_Os06g11980	chr6:6395387-6397221	LOC_Os06g11980	NA	Protein of unknown function (DUF581)	NA	NA	Wild	Mutant	OK	5.14134	14.1794	1.46358	7.97258	5e-05	0.000420893	yes
XLOC_044427	XLOC_044427	LOC_Os08g42350.1	LOC_Os08g42350	chr8:26725897-26728795	LOC_Os08g42350	NA	Nodulin MtN3 family protein	GO:0003674(molecular_function);GO:0005215(transporter activity);GO:0005623(cell);GO:0005886(plasma membrane);GO:0006810(transport);GO:0008150(biological_process);GO:0009987(cellular process);GO:0016020(membrane);GO:0016021(integral component of membrane)	NA	Wild	Mutant	OK	5.65597	15.5817	1.462	7.83289	5e-05	0.000420893	yes
XLOC_021150	XLOC_021150	LOC_Os03g17870.1	LOC_Os03g17870	chr3:9957259-9958425	LOC_Os03g17870	ATMT-1	metallothionein 2A	GO:0005488(binding);GO:0019725(cellular homeostasis);GO:0046872(metal ion binding)	NA	Wild	Mutant	OK	865.332	2382.86	1.46137	2.46924	5e-05	0.000420893	yes
XLOC_001706	XLOC_001706	LOC_Os01g45510.1	LOC_Os01g45510	chr1:25824991-25826636	LOC_Os01g45510	NA	Protein of unknown function, DUF617	GO:0003674(molecular_function);GO:0005575(cellular_component);GO:0008150(biological_process)	NA	Wild	Mutant	OK	0.390965	1.07563	1.46007	1.91433	0.02265	0.0743797	yes
XLOC_038361	XLOC_038361	LOC_Os07g26900.1	LOC_Os07g26900	chr7:15579952-15584476	LOC_Os07g26900	AGAL1	alpha-galactosidase 1	GO:0003824(catalytic activity);GO:0005576(extracellular region);GO:0005618(cell wall);GO:0005737(cytoplasm);GO:0005975(carbohydrate metabolic process);GO:0006629(lipid metabolic process);GO:0008152(metabolic process);GO:0009056(catabolic process);GO:0009987(cellular process);GO:0016787(hydrolase activity)	NA	Wild	Mutant	OK	0.3204	0.87879	1.45564	2.56623	0.01195	0.044882	yes
XLOC_040912	XLOC_040912	LOC_Os07g42910.1	LOC_Os07g42910	chr7:25691833-25694745	LOC_Os07g42910	ATCOX6B2	cytochrome C oxidase 6B	GO:0003824(catalytic activity);GO:0004129(cytochrome-c oxidase activity);GO:0005215(transporter activity);GO:0005488(binding);GO:0005739(mitochondrion);GO:0006810(transport);GO:0006950(response to stress);GO:0008152(metabolic process);GO:0009536(plastid);GO:0009579(thylakoid);GO:0009628(response to abiotic stimulus);GO:0009987(cellular process);GO:0016020(membrane)	00190(Oxidative phosphorylation);04260(Cardiac muscle contraction);04932(Non-alcoholic fatty liver disease (NAFLD));05010(Alzheimer's disease);05012(Parkinson's disease);05016(Huntington's disease)	Wild	Mutant	OK	2.97303	8.14255	1.45354	5.60853	5e-05	0.000420893	yes
XLOC_031718	XLOC_031718	-	-	chr5:361038-361872	NA	NA	NA	NA	NA	Wild	Mutant	OK	0.514369	1.40778	1.45255	2.48128	0.0237	0.0770357	yes
XLOC_034122	XLOC_034122	LOC_Os06g12740.1	LOC_Os06g12740	chr6:6953694-6956088	LOC_Os06g12740	NA	Serine/threonine-protein kinase WNK (With No Lysine)-related	GO:0003674(molecular_function);GO:0005575(cellular_component);GO:0008150(biological_process)	NA	Wild	Mutant	OK	0.554216	1.51637	1.4521	1.42009	0.0179	0.0615737	yes
XLOC_014703	XLOC_014703	LOC_Os12g32260.1	LOC_Os12g32260	chr12:19481082-19482377	LOC_Os12g32260	NA	NA	GO:0003674(molecular_function);GO:0008150(biological_process)	NA	Wild	Mutant	OK	0.502937	1.37595	1.45197	3.62978	0.00995	0.0389213	yes
XLOC_016388	XLOC_016388	LOC_Os02g30080.1	LOC_Os02g30080	chr2:17862193-17866853	LOC_Os02g30080	CYP81D2	cytochrome P450, family 81, subfamily D, polypeptide 2	GO:0003674(molecular_function);GO:0003824(catalytic activity);GO:0005488(binding);GO:0005506(iron ion binding);GO:0005783(endoplasmic reticulum);GO:0005886(plasma membrane);GO:0008152(metabolic process);GO:0009055(electron carrier activity);GO:0009628(response to abiotic stimulus);GO:0016705("oxidoreductase activity, acting on paired donors, with incorporation or reduction of molecular oxygen");G…	NA	Wild	Mutant	OK	0.651673	1.78022	1.44984	4.24745	0.0001	0.000786081	yes
XLOC_001544	XLOC_001544	LOC_Os01g41710.1	LOC_Os01g41710	chr1:23607347-23608583	LOC_Os01g41710	LHB1B2	photosystem II light harvesting complex gene B1B2	GO:0005488(binding);GO:0005622(intracellular);GO:0006091(generation of precursor metabolites and energy);GO:0009536(plastid);GO:0009579(thylakoid);GO:0009765("photosynthesis, light harvesting");GO:0015979(photosynthesis);GO:0016020(membrane)	00196(Photosynthesis - antenna proteins)	Wild	Mutant	OK	105.844	288.753	1.4479	14.7384	5e-05	0.000420893	yes
XLOC_003506	XLOC_003506	-	-	chr1:3933773-3936131	NA	NA	NA	NA	NA	Wild	Mutant	OK	0.290949	0.79351	1.44748	2.44431	5e-05	0.000420893	yes
XLOC_004862	XLOC_004862	-	-	chr1:26311081-26311896	NA	NA	NA	NA	NA	Wild	Mutant	OK	1.74965	4.76831	1.44641	4.53564	5e-05	0.000420893	yes
XLOC_006687	XLOC_006687	LOC_Os10g21670.1	LOC_Os10g21670	chr10:11110250-11111110	LOC_Os10g21670	NA	Lipase/lipooxygenase, PLAT/LH2 family protein	GO:0003674(molecular_function);GO:0008150(biological_process);GO:0009536(plastid);GO:0009579(thylakoid);GO:0016020(membrane)	NA	Wild	Mutant	OK	1.63984	4.46535	1.44522	5.26578	0.0002	0.00146519	yes
XLOC_023500	XLOC_023500	LOC_Os03g11734.1;LOC_Os03g11734.2;LOC_Os03g11734.3	LOC_Os03g11734	chr3:6131844-6142785	LOC_Os03g11734	NA	MATE efflux family protein	GO:0005215(transporter activity);GO:0005623(cell);GO:0006810(transport);GO:0006855(drug transmembrane transport);GO:0009987(cellular process);GO:0015238(drug transmembrane transporter activity);GO:0015297(antiporter activity);GO:0016020(membrane);GO:0055085(transmembrane transport)	NA	Wild	Mutant	OK	2.98019	8.1143	1.44506	5.13721	5e-05	0.000420893	yes
XLOC_045436	XLOC_045436	LOC_Os09g28720.1	LOC_Os09g28720	chr9:17458949-17460394	LOC_Os09g28720	NA	alpha/beta-Hydrolases superfamily protein	GO:0005575(cellular_component);GO:0008152(metabolic process);GO:0016787(hydrolase activity)	NA	Wild	Mutant	OK	2.83477	7.71645	1.44471	7.0157	5e-05	0.000420893	yes
XLOC_028506	XLOC_028506	-	-	chr4:19568998-19570149	NA	NA	NA	NA	NA	Wild	Mutant	OK	0.276339	0.751139	1.44264	1.96949	0.0156	0.0553236	yes
XLOC_004918	XLOC_004918	LOC_Os01g47580.2;LOC_Os01g47580.1	LOC_Os01g47580	chr1:27226174-27230292	LOC_Os01g47580	ATLPP3	lipid phosphate phosphatase 3	GO:0003824(catalytic activity);GO:0005886(plasma membrane);GO:0007165(signal transduction);GO:0008152(metabolic process);GO:0009719(response to endogenous stimulus);GO:0009987(cellular process);GO:0016020(membrane);GO:0016787(hydrolase activity)	NA	Wild	Mutant	OK	1.47486	4.00133	1.43991	3.59251	5e-05	0.000420893	yes
XLOC_019035	XLOC_019035	-	-	chr2:19898049-19899077	NA	NA	NA	NA	NA	Wild	Mutant	OK	0.489801	1.32875	1.4398	3.03272	0.0199	0.0669474	yes
XLOC_035614	XLOC_035614	-	-	chr6:1409580-1410292	NA	NA	NA	NA	NA	Wild	Mutant	OK	0.558509	1.51463	1.43931	2.3517	0.01925	0.0651188	yes
XLOC_042319	XLOC_042319	LOC_Os08g33150.1	LOC_Os08g33150	chr8:20600430-20601995	LOC_Os08g33150	AtMYB43	myb domain protein 43	GO:0003677(DNA binding);GO:0003700(sequence-specific DNA binding transcription factor activity);GO:0005634(nucleus);GO:0006139(nucleobase-containing compound metabolic process);GO:0009058(biosynthetic process);GO:0009719(response to endogenous stimulus);GO:0009987(cellular process)	NA	Wild	Mutant	OK	1.33523	3.62006	1.43893	5.4153	5e-05	0.000420893	yes
XLOC_036606	XLOC_036606	LOC_Os06g30090.1	LOC_Os06g30090	chr6:17349123-17350319	LOC_Os06g30090	RHD6	ROOT HAIR DEFECTIVE6	GO:0003677(DNA binding);GO:0003700(sequence-specific DNA binding transcription factor activity);GO:0005739(mitochondrion);GO:0006139(nucleobase-containing compound metabolic process);GO:0006355("regulation of transcription, DNA-templated");GO:0007275(multicellular organismal development);GO:0009058(biosynthetic process);GO:0009653(anatomical structure morphogenesis);GO:0016043(cellular component …	NA	Wild	Mutant	OK	0.7487	2.02879	1.43816	1.45597	0.0237	0.0770357	yes
XLOC_003050	XLOC_003050	-	-	chr1:42036196-42037165	NA	NA	NA	NA	NA	Wild	Mutant	OK	0.384958	1.04234	1.43705	2.09804	0.0086	0.034601	yes
XLOC_024819	XLOC_024819	LOC_Os03g47190.1	LOC_Os03g47190	chr3:26706238-26708042	LOC_Os03g47190	NA	NA	NA	NA	Wild	Mutant	OK	1.08053	2.92407	1.43623	4.82579	5e-05	0.000420893	yes
XLOC_039359	XLOC_039359	LOC_Os07g48560.1	LOC_Os07g48560	chr7:29073042-29075687	LOC_Os07g48560	WOX11	WUSCHEL related homeobox 11	GO:0003677(DNA binding);GO:0003700(sequence-specific DNA binding transcription factor activity);GO:0006139(nucleobase-containing compound metabolic process);GO:0006355("regulation of transcription, DNA-templated");GO:0009058(biosynthetic process);GO:0009536(plastid);GO:0043565(sequence-specific DNA binding)	NA	Wild	Mutant	OK	0.819204	2.21476	1.43485	4.3266	5e-05	0.000420893	yes
XLOC_039766	XLOC_039766	LOC_Os07g08840.1;LOC_Os07g08840.2;LOC_Os07g08840.3	LOC_Os07g08840	chr7:4574244-4576234	LOC_Os07g08840	ATTRX H1	thioredoxin H-type 1	GO:0003824(catalytic activity);GO:0005829(cytosol);GO:0006662(glycerol ether metabolic process);GO:0008152(metabolic process);GO:0009055(electron carrier activity);GO:0015035(protein disulfide oxidoreductase activity);GO:0016209(antioxidant activity);GO:0016491(oxidoreductase activity);GO:0019725(cellular homeostasis);GO:0030234(enzyme regulator activity);GO:0045454(cell redox homeostasis);GO:005…	NA	Wild	Mutant	OK	324.546	877.098	1.43432	6.2831	5e-05	0.000420893	yes
XLOC_020745	XLOC_020745	LOC_Os03g10090.1	LOC_Os03g10090	chr3:5098237-5100691	LOC_Os03g10090	ATPLT5	polyol/monosaccharide transporter 5	GO:0005215(transporter activity);GO:0005623(cell);GO:0005886(plasma membrane);GO:0006810(transport);GO:0009987(cellular process);GO:0016020(membrane);GO:0016021(integral component of membrane);GO:0022857(transmembrane transporter activity);GO:0055085(transmembrane transport)	NA	Wild	Mutant	OK	18.3712	49.6195	1.43346	10.2109	5e-05	0.000420893	yes
XLOC_009039	XLOC_009039	LOC_Os11g02130.1	LOC_Os11g02130	chr11:583134-585659	LOC_Os11g02130	NA	Peroxidase superfamily protein	GO:0003824(catalytic activity);GO:0004601(peroxidase activity);GO:0005515(protein binding);GO:0005576(extracellular region);GO:0005618(cell wall);GO:0005829(cytosol);GO:0006950(response to stress);GO:0006979(response to oxidative stress);GO:0008152(metabolic process);GO:0020037(heme binding);GO:0055114(oxidation-reduction process)	00360(Phenylalanine metabolism);00940(Phenylpropanoid biosynthesis)	Wild	Mutant	OK	1.02654	2.76802	1.43106	4.35069	5e-05	0.000420893	yes
XLOC_017195	XLOC_017195	LOC_Os02g48190.1	LOC_Os02g48190	chr2:29502649-29506701	LOC_Os02g48190	NA	Domain of unknown function (DUF23)	GO:0005575(cellular_component);GO:0008150(biological_process)	NA	Wild	Mutant	OK	0.681023	1.83557	1.43045	1.12669	0.014	0.0508668	yes
XLOC_021088	XLOC_021088	LOC_Os03g16670.1	LOC_Os03g16670	chr3:9202540-9204717	LOC_Os03g16670	NA	Haloacid dehalogenase-like hydrolase (HAD) superfamily protein	GO:0003824(catalytic activity);GO:0008152(metabolic process);GO:0016787(hydrolase activity)	NA	Wild	Mutant	OK	106.897	288.064	1.43016	10.3504	5e-05	0.000420893	yes
XLOC_046120	XLOC_046120	LOC_Os09g09270.1	LOC_Os09g09270	chr9:4962896-4963715	LOC_Os09g09270	ATCCR1	cinnamoyl coa reductase 1	GO:0003824(catalytic activity);GO:0003854(3-beta-hydroxy-delta5-steroid dehydrogenase activity);GO:0005829(cytosol);GO:0006694(steroid biosynthetic process);GO:0006950(response to stress);GO:0008152(metabolic process);GO:0009058(biosynthetic process);GO:0009628(response to abiotic stimulus);GO:0009987(cellular process);GO:0016616("oxidoreductase activity, acting on the CH-OH group of donors, NAD …	NA	Wild	Mutant	OK	5.43013	14.6321	1.43007	11.7891	0.0371	0.109073	yes
XLOC_020351	XLOC_020351	LOC_Os03g02280.1	LOC_Os03g02280	chr3:781075-781955	LOC_Os03g02280	NA	Protein of unknown function, DUF584	GO:0003674(molecular_function);GO:0008150(biological_process)	NA	Wild	Mutant	OK	1.9687	5.2996	1.42864	7.34865	0.00045	0.00297794	yes
XLOC_002485	XLOC_002485	LOC_Os01g60770.1	LOC_Os01g60770	chr1:35145515-35147338	LOC_Os01g60770	AT-EXP1	expansin A1	GO:0005618(cell wall);GO:0009628(response to abiotic stimulus);GO:0009653(anatomical structure morphogenesis);GO:0009719(response to endogenous stimulus);GO:0009987(cellular process);GO:0016043(cellular component organization);GO:0016049(cell growth)	NA	Wild	Mutant	OK	30.043	80.7591	1.42659	9.83866	5e-05	0.000420893	yes
XLOC_003030	XLOC_003030	LOC_Os01g72160.1	LOC_Os01g72160	chr1:41847704-41849080	LOC_Os01g72160	ATGSTU8	glutathione S-transferase TAU 8	GO:0005515(protein binding);GO:0005737(cytoplasm);GO:0008150(biological_process);GO:0008152(metabolic process);GO:0009056(catabolic process);GO:0009987(cellular process);GO:0016740(transferase activity);GO:0019748(secondary metabolic process)	NA	Wild	Mutant	OK	1.80377	4.84141	1.42442	5.36994	5e-05	0.000420893	yes
XLOC_038464	XLOC_038464	LOC_Os07g29750.1	LOC_Os07g29750	chr7:17490698-17493026	LOC_Os07g29750	XTH32	xyloglucan endotransglucosylase/hydrolase 32	GO:0004553("hydrolase activity, hydrolyzing O-glycosyl compounds");GO:0005576(extracellular region);GO:0005618(cell wall);GO:0005623(cell);GO:0005975(carbohydrate metabolic process);GO:0006073(cellular glucan metabolic process);GO:0008152(metabolic process);GO:0009987(cellular process);GO:0016740(transferase activity);GO:0016762(xyloglucan:xyloglucosyl transferase activity);GO:0016787(hydrolase a…	NA	Wild	Mutant	OK	12.1475	32.5786	1.42327	9.35849	5e-05	0.000420893	yes
XLOC_036760	XLOC_036760	LOC_Os06g35480.1	LOC_Os06g35480	chr6:20676129-20677667	LOC_Os06g35480	NA	Peroxidase superfamily protein	GO:0003824(catalytic activity);GO:0004601(peroxidase activity);GO:0005515(protein binding);GO:0005576(extracellular region);GO:0005618(cell wall);GO:0005829(cytosol);GO:0006950(response to stress);GO:0006979(response to oxidative stress);GO:0008152(metabolic process);GO:0020037(heme binding);GO:0055114(oxidation-reduction process)	NA	Wild	Mutant	OK	11.8652	31.7651	1.42071	11.3836	5e-05	0.000420893	yes
XLOC_020497	XLOC_020497	LOC_Os03g04660.1	LOC_Os03g04660	chr3:2211806-2213941	LOC_Os03g04660	CYP96A10	cytochrome P450, family 96, subfamily A, polypeptide 10	GO:0003674(molecular_function);GO:0003824(catalytic activity);GO:0005488(binding);GO:0005506(iron ion binding);GO:0005623(cell);GO:0008152(metabolic process);GO:0009055(electron carrier activity);GO:0016705("oxidoreductase activity, acting on paired donors, with incorporation or reduction of molecular oxygen");GO:0020037(heme binding);GO:0055114(oxidation-reduction process)	NA	Wild	Mutant	OK	33.7485	90.3038	1.41996	9.28722	5e-05	0.000420893	yes
XLOC_005324	XLOC_005324	LOC_Os01g56370.1	LOC_Os01g56370	chr1:32483639-32489971	LOC_Os01g56370	NA	O-acyltransferase (WSD1-like) family protein	GO:0003674(molecular_function);GO:0004144(diacylglycerol O-acyltransferase activity);GO:0005575(cellular_component);GO:0008150(biological_process)	NA	Wild	Mutant	OK	2.34141	6.25832	1.4184	4.80841	5e-05	0.000420893	yes
XLOC_012139	XLOC_012139	LOC_Os11g44430.1	LOC_Os11g44430	chr11:26877873-26880047	LOC_Os11g44430	ATCRR3	CRINKLY4 related 3	GO:0004672(protein kinase activity);GO:0005515(protein binding);GO:0005524(ATP binding);GO:0006464(cellular protein modification process);GO:0006468(protein phosphorylation);GO:0008152(metabolic process);GO:0009987(cellular process);GO:0016301(kinase activity)	NA	Wild	Mutant	OK	3.43197	9.16715	1.41744	6.30264	5e-05	0.000420893	yes
XLOC_045341	XLOC_045341	LOC_Os09g26960.1	LOC_Os09g26960	chr9:16387700-16390415	LOC_Os09g26960	CYP75B1	Cytochrome P450 superfamily protein	GO:0003824(catalytic activity);GO:0005506(iron ion binding);GO:0008152(metabolic process);GO:0009055(electron carrier activity);GO:0009058(biosynthetic process);GO:0009628(response to abiotic stimulus);GO:0009719(response to endogenous stimulus);GO:0009987(cellular process);GO:0016705("oxidoreductase activity, acting on paired donors, with incorporation or reduction of molecular oxygen");GO:00197…	NA	Wild	Mutant	OK	69.6398	185.64	1.41453	11.2241	5e-05	0.000420893	yes
XLOC_033475	XLOC_033475	LOC_Os05g50820.1	LOC_Os05g50820	chr5:29150076-29152272	LOC_Os05g50820	NA	NA	NA	NA	Wild	Mutant	OK	0.761662	2.02833	1.41307	2.99227	0.00525	0.0232832	yes
XLOC_013541	XLOC_013541	LOC_Os12g40419.3;LOC_Os12g40419.1;LOC_Os12g40419.2	LOC_Os12g40419	chr12:25015034-25026462	LOC_Os12g40419	NA	Protein kinase superfamily protein	GO:0004672(protein kinase activity);GO:0005524(ATP binding);GO:0005575(cellular_component);GO:0006464(cellular protein modification process);GO:0006468(protein phosphorylation);GO:0008152(metabolic process);GO:0009987(cellular process);GO:0016301(kinase activity)	NA	Wild	Mutant	OK	5.68374	15.1181	1.41136	10.2843	5e-05	0.000420893	yes
XLOC_036351	XLOC_036351	LOC_Os06g20040.1	LOC_Os06g20040	chr6:11486955-11494270	LOC_Os06g20040	NA	Eukaryotic aspartyl protease family protein	GO:0003677(DNA binding);GO:0004190(aspartic-type endopeptidase activity);GO:0006508(proteolysis);GO:0016787(hydrolase activity);GO:0019538(protein metabolic process)	NA	Wild	Mutant	OK	21.3121	56.6718	1.41096	11.7636	5e-05	0.000420893	yes
XLOC_039375	XLOC_039375	LOC_Os07g48760.1	LOC_Os07g48760	chr7:29190281-29194556	LOC_Os07g48760	CIPK3	CBL-interacting protein kinase 3	GO:0004672(protein kinase activity);GO:0005515(protein binding);GO:0005524(ATP binding);GO:0005634(nucleus);GO:0005737(cytoplasm);GO:0006464(cellular protein modification process);GO:0006468(protein phosphorylation);GO:0007165(signal transduction);GO:0008152(metabolic process);GO:0009628(response to abiotic stimulus);GO:0009719(response to endogenous stimulus);GO:0009791(post-embryonic developmen…	NA	Wild	Mutant	OK	2.00308	5.30939	1.40632	4.62257	5e-05	0.000420893	yes
XLOC_046977	XLOC_046977	LOC_Os09g32944.1	LOC_Os09g32944	chr9:19642785-19648395	LOC_Os09g32944	NA	Squamosa promoter-binding protein-like (SBP domain) transcription factor family protein	GO:0003677(DNA binding);GO:0003700(sequence-specific DNA binding transcription factor activity);GO:0005634(nucleus);GO:0006139(nucleobase-containing compound metabolic process);GO:0009058(biosynthetic process);GO:0009908(flower development)	NA	Wild	Mutant	OK	0.239068	0.633315	1.4055	1.78173	0.00055	0.00354265	yes
XLOC_046670	XLOC_046670	LOC_Os09g25784.1;LOC_Os09g25784.2	LOC_Os09g25784	chr9:15450530-15456012	LOC_Os09g25784	NA	nodulin MtN21 /EamA-like transporter family protein	GO:0003674(molecular_function);GO:0008150(biological_process);GO:0016020(membrane)	NA	Wild	Mutant	OK	0.372597	0.986305	1.40442	2.04932	0.0051	0.0227443	yes
XLOC_010404	XLOC_010404	LOC_Os11g42500.1	LOC_Os11g42500	chr11:25593754-25594897	LOC_Os11g42500	NA	Disease resistance-responsive (dirigent-like protein) family protein	GO:0003674(molecular_function);GO:0005623(cell);GO:0006950(response to stress)	NA	Wild	Mutant	OK	176.179	465.935	1.40308	10.4097	5e-05	0.000420893	yes
XLOC_015153	XLOC_015153	LOC_Os12g43780.1	LOC_Os12g43780	chr12:27190749-27192006	LOC_Os12g43780	NA	NA	NA	NA	Wild	Mutant	OK	0.674341	1.78309	1.40283	3.55582	0.0004	0.00268475	yes
XLOC_000335	XLOC_000335	LOC_Os01g08110.1	LOC_Os01g08110	chr1:3924133-3926556	LOC_Os01g08110	NA	UDP-Glycosyltransferase superfamily protein	GO:0005575(cellular_component);GO:0008152(metabolic process);GO:0009058(biosynthetic process);GO:0009987(cellular process);GO:0016740(transferase activity);GO:0016758("transferase activity, transferring hexosyl groups");GO:0019748(secondary metabolic process)	NA	Wild	Mutant	OK	0.949424	2.50747	1.40111	3.45968	5e-05	0.000420893	yes
XLOC_000845	XLOC_000845	LOC_Os01g19260.1	LOC_Os01g19260	chr1:10891809-10893810	LOC_Os01g19260	AATP1	AAA-ATPase 1	GO:0000003(reproduction);GO:0000166(nucleotide binding);GO:0005524(ATP binding);GO:0005739(mitochondrion);GO:0006139(nucleobase-containing compound metabolic process);GO:0006281(DNA repair);GO:0006310(DNA recombination);GO:0009056(catabolic process);GO:0009378(four-way junction helicase activity);GO:0009791(post-embryonic development);GO:0016787(hydrolase activity)	NA	Wild	Mutant	OK	10.6636	28.154	1.40064	10.3961	5e-05	0.000420893	yes
XLOC_033173	XLOC_033173	LOC_Os05g43830.2;LOC_Os05g43830.1	LOC_Os05g43830	chr5:25474798-25484371	LOC_Os05g43830	PIP	proline iminopeptidase	GO:0005829(cytosol);GO:0009536(plastid);GO:0016787(hydrolase activity);GO:0019538(protein metabolic process)	00330(Arginine and proline metabolism);00330(Arginine and proline metabolism)	Wild	Mutant	OK	6.89337	18.198	1.4005	4.33938	5e-05	0.000420893	yes
XLOC_011580	XLOC_011580	-	-	chr11:16730040-16733609	NA	NA	NA	NA	NA	Wild	Mutant	OK	0.333029	0.878615	1.39958	3.11529	5e-05	0.000420893	yes
XLOC_038631	XLOC_038631	-	-	chr7:20332001-20332406	NA	NA	NA	NA	NA	Wild	Mutant	OK	4.27029	11.2573	1.39846	7.51805	0.0013	0.00741932	yes
XLOC_007290	XLOC_007290	LOC_Os10g38160.1	LOC_Os10g38160	chr10:20437919-20439182	LOC_Os10g38160	ATGSTU17	Glutathione S-transferase family protein	GO:0005515(protein binding);GO:0005737(cytoplasm);GO:0008152(metabolic process);GO:0009056(catabolic process);GO:0009536(plastid);GO:0009628(response to abiotic stimulus);GO:0009719(response to endogenous stimulus);GO:0009791(post-embryonic development);GO:0009987(cellular process);GO:0016740(transferase activity);GO:0019748(secondary metabolic process)	NA	Wild	Mutant	OK	1.11688	2.94321	1.39791	4.48876	0.00045	0.00297794	yes
XLOC_043289	XLOC_043289	LOC_Os08g09250.2;LOC_Os08g09250.3;LOC_Os08g09250.1	LOC_Os08g09250	chr8:5373215-5377152	LOC_Os08g09250	ATGLX1	glyoxalase I homolog	GO:0003824(catalytic activity);GO:0005488(binding);GO:0005773(vacuole);GO:0005777(peroxisome);GO:0005829(cytosol);GO:0005886(plasma membrane);GO:0005975(carbohydrate metabolic process);GO:0008150(biological_process);GO:0008152(metabolic process);GO:0009536(plastid)	00620(Pyruvate metabolism);00620(Pyruvate metabolism);04011(MAPK signaling pathway - yeast);04011(MAPK signaling pathway - yeast)	Wild	Mutant	OK	565.655	1490.02	1.39734	4.73528	5e-05	0.000420893	yes
XLOC_044128	XLOC_044128	LOC_Os08g35750.1	LOC_Os08g35750	chr8:22553056-22554032	LOC_Os08g35750	ATGER1	germin-like protein 1	GO:0005576(extracellular region);GO:0008150(biological_process);GO:0045735(nutrient reservoir activity)	NA	Wild	Mutant	OK	1.23946	3.2646	1.39719	4.89076	0.0004	0.00268475	yes
XLOC_040320	XLOC_040320	-	-	chr7:16899595-16900338	NA	NA	NA	NA	NA	Wild	Mutant	OK	3.03066	7.96068	1.39326	5.53316	5e-05	0.000420893	yes
XLOC_001711	XLOC_001711	LOC_Os01g45640.1	LOC_Os01g45640	chr1:25926235-25928209	LOC_Os01g45640	NA	NA	NA	NA	Wild	Mutant	OK	19.1938	50.4019	1.39284	8.9063	5e-05	0.000420893	yes
XLOC_002579	XLOC_002579	LOC_Os01g62610.1	LOC_Os01g62610	chr1:36253546-36256977	LOC_Os01g62610	NA	FKBP-like peptidyl-prolyl cis-trans isomerase family protein	GO:0003824(catalytic activity);GO:0005488(binding);GO:0005515(protein binding);GO:0006457(protein folding);GO:0006464(cellular protein modification process);GO:0009536(plastid);GO:0009579(thylakoid);GO:0016020(membrane)	NA	Wild	Mutant	OK	0.865188	2.26846	1.39063	3.55972	5e-05	0.000420893	yes
XLOC_028606	XLOC_028606	LOC_Os04g34490.1	LOC_Os04g34490	chr4:20882276-20885620	LOC_Os04g34490	NA	nodulin MtN21 /EamA-like transporter family protein	GO:0005623(cell);GO:0016020(membrane)	NA	Wild	Mutant	OK	0.409124	1.07266	1.39058	2.90698	0.00275	0.0137295	yes
XLOC_031754	XLOC_031754	LOC_Os05g02520.3;LOC_Os05g02520.1;LOC_Os05g02520.2	LOC_Os05g02520	chr5:872978-876122	LOC_Os05g02520	NA	RmlC-like cupins superfamily protein	GO:0003674(molecular_function);GO:0005488(binding);GO:0005575(cellular_component);GO:0005829(cytosol);GO:0008150(biological_process);GO:0045735(nutrient reservoir activity)	NA	Wild	Mutant	OK	15.6584	41.0251	1.38957	7.8532	5e-05	0.000420893	yes
XLOC_020571	XLOC_020571	LOC_Os03g05910.1;LOC_Os03g05910.2;LOC_Os03g05910.3	LOC_Os03g05910	chr3:2961745-2964306	LOC_Os03g05910	NA	FAD/NAD(P)-binding oxidoreductase family protein	GO:0003824(catalytic activity);GO:0004497(monooxygenase activity);GO:0006950(response to stress);GO:0008152(metabolic process);GO:0009607(response to biotic stimulus);GO:0055114(oxidation-reduction process)	NA	Wild	Mutant	OK	1.92229	5.03362	1.38877	4.82323	5e-05	0.000420893	yes
XLOC_038401	XLOC_038401	LOC_Os07g27880.1	LOC_Os07g27880	chr7:16273005-16274688	LOC_Os07g27880	NA	O-methyltransferase family protein	GO:0005515(protein binding);GO:0005829(cytosol);GO:0008152(metabolic process);GO:0008168(methyltransferase activity);GO:0008171(O-methyltransferase activity);GO:0009987(cellular process);GO:0016740(transferase activity);GO:0046983(protein dimerization activity)	NA	Wild	Mutant	OK	2.28419	5.97226	1.38659	5.69254	5e-05	0.000420893	yes
XLOC_007079	XLOC_007079	LOC_Os10g33520.1	LOC_Os10g33520	chr10:17673232-17678042	LOC_Os10g33520	ATFAO3	fatty alcohol oxidase 3	GO:0003674(molecular_function);GO:0003824(catalytic activity);GO:0005623(cell);GO:0008152(metabolic process);GO:0009055(electron carrier activity);GO:0016491(oxidoreductase activity);GO:0016614("oxidoreductase activity, acting on CH-OH group of donors");GO:0050660(flavin adenine dinucleotide binding);GO:0055114(oxidation-reduction process)	NA	Wild	Mutant	OK	0.644472	1.68486	1.38644	1.51688	0.0075	0.0310487	yes
XLOC_044684	XLOC_044684	LOC_Os09g06530.1	LOC_Os09g06530	chr9:3103310-3105511	LOC_Os09g06530	NA	NA	NA	NA	Wild	Mutant	OK	0.389858	1.01798	1.38469	1.8217	0.0011	0.00641284	yes
XLOC_015154	XLOC_015154	LOC_Os12g43790.1	LOC_Os12g43790	chr12:27197030-27197849	LOC_Os12g43790	ATBZIP42	basic leucine-zipper 42	GO:0003700(sequence-specific DNA binding transcription factor activity);GO:0006355("regulation of transcription, DNA-templated");GO:0043565(sequence-specific DNA binding);GO:0046983(protein dimerization activity)	NA	Wild	Mutant	OK	1.59358	4.15804	1.38363	5.60463	0.00395	0.0185147	yes
XLOC_010016	XLOC_010016	LOC_Os11g32750.1;LOC_Os11g32750.2	LOC_Os11g32750	chr11:19352838-19358116	LOC_Os11g32750	ATNUDT13	nudix hydrolase homolog 13	GO:0005739(mitochondrion);GO:0008152(metabolic process);GO:0016787(hydrolase activity)	NA	Wild	Mutant	OK	0.793963	2.07118	1.38331	1.69033	0.0135	0.0494375	yes
XLOC_013920	XLOC_013920	LOC_Os12g05050.1	LOC_Os12g05050	chr12:2215861-2219491	LOC_Os12g05050	AILP1	Aluminium induced protein with YGL and LRDR motifs	GO:0003674(molecular_function);GO:0005886(plasma membrane);GO:0008150(biological_process);GO:0009719(response to endogenous stimulus)	NA	Wild	Mutant	OK	22.0797	57.5853	1.38298	8.2817	5e-05	0.000420893	yes
XLOC_003269	XLOC_003269	LOC_Os01g03340.1	LOC_Os01g03340	chr1:1347566-1348786	LOC_Os01g03340	NA	NA	GO:0004867(serine-type endopeptidase inhibitor activity);GO:0005576(extracellular region)	NA	Wild	Mutant	OK	23.9538	62.4072	1.38146	10.2275	5e-05	0.000420893	yes
XLOC_027052	XLOC_027052	LOC_Os04g44910.1	LOC_Os04g44910	chr4:26576091-26578766	LOC_Os04g44910	RLK	receptor lectin kinase	GO:0004672(protein kinase activity);GO:0005488(binding);GO:0005524(ATP binding);GO:0005886(plasma membrane);GO:0006468(protein phosphorylation);GO:0008150(biological_process);GO:0008152(metabolic process);GO:0009987(cellular process);GO:0016301(kinase activity)	NA	Wild	Mutant	OK	8.73755	22.7413	1.38002	9.67229	5e-05	0.000420893	yes
XLOC_022472	XLOC_022472	LOC_Os03g53690.1	LOC_Os03g53690	chr3:30788421-30789523	LOC_Os03g53690	NA	NAD(P)-binding Rossmann-fold superfamily protein	GO:0003824(catalytic activity);GO:0005488(binding);GO:0008152(metabolic process);GO:0016491(oxidoreductase activity);GO:0044237(cellular metabolic process);GO:0050662(coenzyme binding)	NA	Wild	Mutant	OK	15.1515	39.3835	1.37814	12.4735	5e-05	0.000420893	yes
XLOC_001790	XLOC_001790	LOC_Os01g47280.1	LOC_Os01g47280	chr1:27017450-27021637	LOC_Os01g47280	NA	NA	GO:0003674(molecular_function);GO:0005575(cellular_component);GO:0008150(biological_process)	NA	Wild	Mutant	OK	1.65279	4.29026	1.37616	3.78434	0.00175	0.0094991	yes
XLOC_046877	XLOC_046877	LOC_Os09g31080.1	LOC_Os09g31080	chr9:18685678-18687085	LOC_Os09g31080	NA	NA	NA	NA	Wild	Mutant	OK	12.6555	32.8456	1.37594	2.13284	0.0002	0.00146519	yes
XLOC_031604	XLOC_031604	-	-	chr5:28805729-28806539	NA	NA	NA	NA	NA	Wild	Mutant	OK	3.09663	8.02132	1.37314	5.43354	5e-05	0.000420893	yes
XLOC_023730	XLOC_023730	LOC_Os03g16334.1	LOC_Os03g16334	chr3:9011582-9016580	LOC_Os03g16334	NA	Protein of unknown function (DUF604)	GO:0005575(cellular_component);GO:0008150(biological_process);GO:0008152(metabolic process);GO:0016020(membrane);GO:0016740(transferase activity);GO:0016757("transferase activity, transferring glycosyl groups")	NA	Wild	Mutant	OK	0.997888	2.5813	1.37115	1.67513	0.0468	0.130314	yes
XLOC_020102	XLOC_020102	LOC_Os02g55250.1	LOC_Os02g55250	chr2:33833908-33838048	LOC_Os02g55250	LRL1	LJRHL1-like 1	GO:0003677(DNA binding);GO:0003700(sequence-specific DNA binding transcription factor activity);GO:0005634(nucleus);GO:0006139(nucleobase-containing compound metabolic process);GO:0006355("regulation of transcription, DNA-templated");GO:0007275(multicellular organismal development);GO:0009058(biosynthetic process);GO:0009653(anatomical structure morphogenesis);GO:0030154(cell differentiation);GO:…	NA	Wild	Mutant	OK	0.361923	0.936074	1.37094	1.07552	0.02715	0.0857389	yes
XLOC_011316	XLOC_011316	-	-	chr11:9756704-9758696	NA	NA	NA	NA	NA	Wild	Mutant	OK	1.4043	3.63138	1.37066	3.96408	5e-05	0.000420893	yes
XLOC_019921	XLOC_019921	LOC_Os02g51750.1;LOC_Os02g51750.2	LOC_Os02g51750	chr2:31698160-31700503	LOC_Os02g51750	ANN7	annexin 7	GO:0000166(nucleotide binding);GO:0003824(catalytic activity);GO:0005488(binding);GO:0005509(calcium ion binding);GO:0005515(protein binding);GO:0005544(calcium-dependent phospholipid binding);GO:0005575(cellular_component);GO:0005576(extracellular region);GO:0005618(cell wall);GO:0005739(mitochondrion);GO:0005773(vacuole);GO:0005829(cytosol);GO:0005886(plasma membrane);GO:0006950(response to str…	NA	Wild	Mutant	OK	47.3884	122.485	1.37	6.6635	5e-05	0.000420893	yes
XLOC_009517	XLOC_009517	LOC_Os11g12040.1	LOC_Os11g12040	chr11:6692024-6697566	LOC_Os11g12040	RPM1	NB-ARC domain-containing disease resistance protein	GO:0000166(nucleotide binding);GO:0005515(protein binding);GO:0005524(ATP binding);GO:0005886(plasma membrane);GO:0006915(apoptotic process);GO:0006950(response to stress);GO:0008219(cell death);GO:0043531(ADP binding)	NA	Wild	Mutant	OK	0.248646	0.642284	1.36912	2.94344	5e-05	0.000420893	yes
XLOC_000691	XLOC_000691	LOC_Os01g15100.1	LOC_Os01g15100	chr1:8470314-8471938	LOC_Os01g15100	NA	NA	NA	NA	Wild	Mutant	OK	0.863133	2.22685	1.36735	3.47251	0.0001	0.000786081	yes
XLOC_021578	XLOC_021578	LOC_Os03g27230.1	LOC_Os03g27230	chr3:15603829-15608753	LOC_Os03g27230	NA	Class-II DAHP synthetase family protein	GO:0003849(3-deoxy-7-phosphoheptulonate synthase activity);GO:0008152(metabolic process);GO:0009058(biosynthetic process);GO:0009073(aromatic amino acid family biosynthetic process);GO:0009987(cellular process);GO:0016020(membrane);GO:0016740(transferase activity)	00400(Phenylalanine, tyrosine and tryptophan biosynthesis);01230(Biosynthesis of amino acids)	Wild	Mutant	OK	85.5549	220.55	1.36618	8.85096	5e-05	0.000420893	yes
XLOC_038966	XLOC_038966	LOC_Os07g41310.1	LOC_Os07g41310	chr7:24751587-24755397	LOC_Os07g41310	COB	COBRA-like extracellular glycosyl-phosphatidyl inositol-anchored protein family	GO:0008150(biological_process);GO:0016020(membrane)	NA	Wild	Mutant	OK	1.7277	4.45236	1.36571	4.57847	5e-05	0.000420893	yes
XLOC_036378	XLOC_036378	LOC_Os06g20900.1	LOC_Os06g20900	chr6:12076312-12079453	LOC_Os06g20900	NA	NA	NA	NA	Wild	Mutant	OK	2.4651	6.3458	1.36416	6.16213	5e-05	0.000420893	yes
XLOC_001748	XLOC_001748	LOC_Os01g46260.1	LOC_Os01g46260	chr1:26306237-26307238	LOC_Os01g46260	NA	GDSL-like Lipase/Acylhydrolase superfamily protein	GO:0005623(cell);GO:0006629(lipid metabolic process);GO:0008152(metabolic process);GO:0016787(hydrolase activity);GO:0016788("hydrolase activity, acting on ester bonds")	NA	Wild	Mutant	OK	0.549565	1.41159	1.36096	2.95937	0.02835	0.0886616	yes
XLOC_019338	XLOC_019338	-	-	chr2:24021759-24022376	NA	NA	NA	NA	NA	Wild	Mutant	OK	0.913877	2.34625	1.36028	2.94823	0.01005	0.0391579	yes
XLOC_003478	XLOC_003478	LOC_Os01g07620.1	LOC_Os01g07620	chr1:3665041-3666046	LOC_Os01g07620	NA	NA	NA	NA	Wild	Mutant	OK	1.29071	3.30964	1.35851	5.00873	5e-05	0.000420893	yes
XLOC_046274	XLOC_046274	LOC_Os09g14700.1;LOC_Os09g14700.2	LOC_Os09g14700	chr9:8726762-8729680	LOC_Os09g14700	NA	Protein of unknown function (DUF1637)	GO:0003824(catalytic activity);GO:0008152(metabolic process);GO:0047800(cysteamine dioxygenase activity);GO:0055114(oxidation-reduction process)	00430(Taurine and hypotaurine metabolism);00430(Taurine and hypotaurine metabolism)	Wild	Mutant	OK	1.96858	5.04702	1.35827	3.29807	5e-05	0.000420893	yes
XLOC_008816	XLOC_008816	LOC_Os10g39840.1	LOC_Os10g39840	chr10:21320188-21322561	LOC_Os10g39840	XTH32	xyloglucan endotransglucosylase/hydrolase 32	GO:0004553("hydrolase activity, hydrolyzing O-glycosyl compounds");GO:0005576(extracellular region);GO:0005618(cell wall);GO:0005623(cell);GO:0005975(carbohydrate metabolic process);GO:0006073(cellular glucan metabolic process);GO:0008152(metabolic process);GO:0009987(cellular process);GO:0016740(transferase activity);GO:0016762(xyloglucan:xyloglucosyl transferase activity);GO:0016787(hydrolase a…	NA	Wild	Mutant	OK	3.12935	8.01289	1.35646	1.10108	0.0431	0.122455	yes
XLOC_035356	XLOC_035356	-	-	chr6:29557108-29558959	NA	NA	NA	NA	NA	Wild	Mutant	OK	0.455586	1.16538	1.355	1.81212	0.01885	0.0640748	yes
XLOC_037821	XLOC_037821	LOC_Os07g08150.1	LOC_Os07g08150	chr7:4143339-4144573	LOC_Os07g08150	ELIP	Chlorophyll A-B binding family protein	GO:0005488(binding);GO:0006950(response to stress);GO:0009628(response to abiotic stimulus)	NA	Wild	Mutant	OK	0.918398	2.34523	1.35254	4.46655	0.00485	0.0218189	yes
XLOC_041905	XLOC_041905	LOC_Os08g20130.1	LOC_Os08g20130	chr8:12066868-12068457	LOC_Os08g20130	NA	P-loop containing nucleoside triphosphate hydrolases superfamily protein	GO:0005575(cellular_component);GO:0008146(sulfotransferase activity);GO:0008152(metabolic process);GO:0009719(response to endogenous stimulus);GO:0016740(transferase activity)	NA	Wild	Mutant	OK	1.91077	4.87901	1.35243	4.92117	5e-05	0.000420893	yes
XLOC_038880	XLOC_038880	LOC_Os07g39530.1	LOC_Os07g39530	chr7:23685397-23688468	LOC_Os07g39530	NA	Phototropic-responsive NPH3 family protein	GO:0004871(signal transducer activity);GO:0007165(signal transduction);GO:0009416(response to light stimulus);GO:0009536(plastid);GO:0009628(response to abiotic stimulus)	NA	Wild	Mutant	OK	1.11288	2.83815	1.35065	4.39482	5e-05	0.000420893	yes
XLOC_002547	XLOC_002547	LOC_Os01g61980.1	LOC_Os01g61980	chr1:35881023-35882412	LOC_Os01g61980	NA	NA	GO:0003674(molecular_function);GO:0005575(cellular_component);GO:0008150(biological_process)	NA	Wild	Mutant	OK	0.398694	1.01589	1.34939	2.50929	0.003	0.014785	yes
XLOC_027839	XLOC_027839	LOC_Os04g05070.1	LOC_Os04g05070	chr4:2501624-2502817	LOC_Os04g05070	NA	Protein of unknown function (DUF1635)	NA	NA	Wild	Mutant	OK	6.60778	16.8234	1.34823	9.71205	5e-05	0.000420893	yes
XLOC_000480	XLOC_000480	LOC_Os01g10850.1	LOC_Os01g10850	chr1:5789308-5791121	LOC_Os01g10850	NA	Peroxidase superfamily protein	GO:0003824(catalytic activity);GO:0004601(peroxidase activity);GO:0005515(protein binding);GO:0005576(extracellular region);GO:0005618(cell wall);GO:0005829(cytosol);GO:0006950(response to stress);GO:0006979(response to oxidative stress);GO:0008152(metabolic process);GO:0020037(heme binding);GO:0055114(oxidation-reduction process)	NA	Wild	Mutant	OK	5.81217	14.7778	1.34628	8.09107	5e-05	0.000420893	yes
XLOC_027235	XLOC_027235	LOC_Os04g48880.1	LOC_Os04g48880	chr4:29157212-29159281	LOC_Os04g48880	B1	beta-hydroxylase 1	GO:0003824(catalytic activity);GO:0005506(iron ion binding);GO:0005783(endoplasmic reticulum);GO:0006629(lipid metabolic process);GO:0006633(fatty acid biosynthetic process);GO:0008152(metabolic process);GO:0009058(biosynthetic process);GO:0009536(plastid);GO:0009987(cellular process);GO:0016491(oxidoreductase activity);GO:0055114(oxidation-reduction process)	00906(Carotenoid biosynthesis)	Wild	Mutant	OK	2.71858	6.91087	1.34602	6.79479	5e-05	0.000420893	yes
XLOC_044761	XLOC_044761	LOC_Os09g08920.1	LOC_Os09g08920	chr9:4736947-4737840	LOC_Os09g08920	CYP76C4	cytochrome P450, family 76, subfamily C, polypeptide 4	GO:0003674(molecular_function);GO:0003824(catalytic activity);GO:0005488(binding);GO:0005506(iron ion binding);GO:0008152(metabolic process);GO:0009055(electron carrier activity);GO:0016705("oxidoreductase activity, acting on paired donors, with incorporation or reduction of molecular oxygen");GO:0019825(oxygen binding);GO:0020037(heme binding);GO:0055114(oxidation-reduction process)	NA	Wild	Mutant	OK	5.17588	13.1527	1.34548	7.06937	0.0017	0.00927499	yes
XLOC_036321	XLOC_036321	LOC_Os06g19260.1	LOC_Os06g19260	chr6:10957732-10960700	LOC_Os06g19260	NA	Ankyrin repeat family protein	GO:0005575(cellular_component);GO:0008150(biological_process)	NA	Wild	Mutant	OK	1.9647	4.98628	1.34365	4.93704	5e-05	0.000420893	yes
XLOC_020520	XLOC_020520	LOC_Os03g05070.1	LOC_Os03g05070	chr3:2471159-2473026	LOC_Os03g05070	KAM1	Exostosin family protein	GO:0003824(catalytic activity);GO:0005794(Golgi apparatus);GO:0005975(carbohydrate metabolic process);GO:0007165(signal transduction);GO:0008152(metabolic process);GO:0009058(biosynthetic process);GO:0009653(anatomical structure morphogenesis);GO:0009987(cellular process);GO:0016020(membrane);GO:0016043(cellular component organization);GO:0016049(cell growth);GO:0016740(transferase activity)	NA	Wild	Mutant	OK	0.539716	1.36962	1.3435	3.95269	0.00055	0.00354265	yes
XLOC_017920	XLOC_017920	LOC_Os02g03900.1	LOC_Os02g03900	chr2:1658575-1662644	LOC_Os02g03900	ATNRAMP1	natural resistance-associated macrophage protein 1	GO:0005215(transporter activity);GO:0005886(plasma membrane);GO:0006810(transport);GO:0008150(biological_process);GO:0009987(cellular process);GO:0016020(membrane);GO:0019725(cellular homeostasis)	NA	Wild	Mutant	OK	3.88122	9.83343	1.34119	5.56943	5e-05	0.000420893	yes
XLOC_027086	XLOC_027086	LOC_Os04g45710.1	LOC_Os04g45710	chr4:27035415-27040670	LOC_Os04g45710	NA	NA	NA	NA	Wild	Mutant	OK	1.71237	4.32596	1.33703	3.55519	5e-05	0.000420893	yes
XLOC_016864	XLOC_016864	LOC_Os02g41820.1	LOC_Os02g41820	chr2:25146506-25148945	LOC_Os02g41820	UBL5	ubiquitin-like protein 5	GO:0003674(molecular_function);GO:0005515(protein binding)	NA	Wild	Mutant	OK	63.7734	160.986	1.33591	10.733	5e-05	0.000420893	yes
XLOC_029066	XLOC_029066	LOC_Os04g44950.1	LOC_Os04g44950	chr4:26590611-26592402	LOC_Os04g44950	NA	NAD(P)-binding Rossmann-fold superfamily protein	GO:0003824(catalytic activity);GO:0005488(binding);GO:0005618(cell wall);GO:0008152(metabolic process);GO:0016491(oxidoreductase activity)	NA	Wild	Mutant	OK	6.64056	16.755	1.33522	6.80151	5e-05	0.000420893	yes
XLOC_036785	XLOC_036785	LOC_Os06g35960.1	LOC_Os06g35960	chr6:20996263-20998867	LOC_Os06g35960	AT-HSFC1	heat shock transcription factor C1	GO:0003677(DNA binding);GO:0003700(sequence-specific DNA binding transcription factor activity);GO:0005634(nucleus);GO:0006139(nucleobase-containing compound metabolic process);GO:0006355("regulation of transcription, DNA-templated");GO:0009058(biosynthetic process);GO:0043565(sequence-specific DNA binding)	NA	Wild	Mutant	OK	3.78886	9.5559	1.33463	6.36011	5e-05	0.000420893	yes
XLOC_040525	XLOC_040525	LOC_Os07g34260.1	LOC_Os07g34260	chr7:20504680-20506402	LOC_Os07g34260	ATCHS	Chalcone and stilbene synthase family protein	GO:0004315(3-oxoacyl-[acyl-carrier-protein] synthase activity);GO:0005634(nucleus);GO:0005773(vacuole);GO:0005783(endoplasmic reticulum);GO:0006633(fatty acid biosynthetic process);GO:0006810(transport);GO:0006950(response to stress);GO:0009058(biosynthetic process);GO:0009628(response to abiotic stimulus);GO:0009719(response to endogenous stimulus);GO:0009987(cellular process);GO:0016020(membran…	NA	Wild	Mutant	OK	1.60947	4.0555	1.3333	6.31596	5e-05	0.000420893	yes
XLOC_039635	XLOC_039635	LOC_Os07g05740.1;LOC_Os07g05740.2	LOC_Os07g05740	chr7:2757218-2761925	LOC_Os07g05740	NA	Leucine-rich receptor-like protein kinase family protein	GO:0000166(nucleotide binding);GO:0004672(protein kinase activity);GO:0005515(protein binding);GO:0005524(ATP binding);GO:0005623(cell);GO:0006464(cellular protein modification process);GO:0006468(protein phosphorylation);GO:0016301(kinase activity)	NA	Wild	Mutant	OK	4.5228	11.3904	1.33252	5.67459	5e-05	0.000420893	yes
XLOC_038953	XLOC_038953	LOC_Os07g41050.1	LOC_Os07g41050	chr7:24555105-24556725	LOC_Os07g41050	AWI31	NAD(P)-binding Rossmann-fold superfamily protein	GO:0003824(catalytic activity);GO:0005829(cytosol);GO:0006629(lipid metabolic process);GO:0006950(response to stress);GO:0007275(multicellular organismal development);GO:0008152(metabolic process)	NA	Wild	Mutant	OK	3.17385	7.98997	1.33196	7.81484	5e-05	0.000420893	yes
XLOC_018883	XLOC_018883	LOC_Os02g29160.1	LOC_Os02g29160	chr2:17277252-17290200	LOC_Os02g29160	NA	ankyrin repeat family protein	GO:0005488(binding);GO:0005515(protein binding);GO:0005575(cellular_component);GO:0008150(biological_process)	NA	Wild	Mutant	OK	0.314562	0.791607	1.33144	2.45378	0.00105	0.00617141	yes
XLOC_025665	XLOC_025665	LOC_Os04g01520.1	LOC_Os04g01520	chr4:357590-360450	LOC_Os04g01520	NA	Major facilitator superfamily protein	GO:0003674(molecular_function);GO:0005575(cellular_component);GO:0006810(transport);GO:0009987(cellular process);GO:0016021(integral component of membrane);GO:0055085(transmembrane transport)	NA	Wild	Mutant	OK	0.533971	1.34219	1.32975	0.986166	0.0338	0.101605	yes
XLOC_018449	XLOC_018449	LOC_Os02g15690.1	LOC_Os02g15690	chr2:8834022-8837535	LOC_Os02g15690	NA	Pectin lyase-like superfamily protein	GO:0004650(polygalacturonase activity);GO:0005623(cell);GO:0005975(carbohydrate metabolic process);GO:0016787(hydrolase activity)	NA	Wild	Mutant	OK	1.17164	2.94478	1.32963	0.947372	0.03815	0.11151	yes
XLOC_004621	XLOC_004621	LOC_Os01g40560.1	LOC_Os01g40560	chr1:22905357-22908104	LOC_Os01g40560	ATHIR1	SPFH/Band 7/PHB domain-containing membrane-associated protein family	GO:0005515(protein binding);GO:0005575(cellular_component);GO:0005773(vacuole);GO:0005886(plasma membrane);GO:0006464(cellular protein modification process);GO:0009058(biosynthetic process);GO:0016020(membrane)	NA	Wild	Mutant	OK	8.00217	20.1084	1.32933	1.40343	0.00715	0.0298838	yes
XLOC_007004	XLOC_007004	-	-	chr10:16634491-16635070	NA	NA	NA	NA	NA	Wild	Mutant	OK	19.3205	48.5113	1.32819	9.21099	5e-05	0.000420893	yes
XLOC_043669	XLOC_043669	-	-	chr8:13481783-13482466	NA	NA	NA	NA	NA	Wild	Mutant	OK	0.563359	1.41269	1.32632	2.39364	0.04935	0.13577	yes
XLOC_033367	XLOC_033367	LOC_Os05g48730.1	LOC_Os05g48730	chr5:27928936-27929668	LOC_Os05g48730	CLE4	CLAVATA3/ESR-RELATED 4	GO:0005102(receptor binding);GO:0005576(extracellular region);GO:0007165(signal transduction);GO:0007267(cell-cell signaling);GO:0030154(cell differentiation)	NA	Wild	Mutant	OK	0.554106	1.38836	1.32514	2.27489	0.0262	0.0834724	yes
XLOC_018305	XLOC_018305	LOC_Os02g12350.1	LOC_Os02g12350	chr2:6424554-6430620	LOC_Os02g12350	ATHD1	histone deacetylase 1	GO:0005515(protein binding);GO:0005634(nucleus);GO:0006139(nucleobase-containing compound metabolic process);GO:0006464(cellular protein modification process);GO:0006950(response to stress);GO:0007275(multicellular organismal development);GO:0008150(biological_process);GO:0009058(biosynthetic process);GO:0009607(response to biotic stimulus);GO:0016043(cellular component organization);GO:0016787(h…	NA	Wild	Mutant	OK	1.30997	3.28133	1.32475	3.69248	5e-05	0.000420893	yes
XLOC_005210	XLOC_005210	LOC_Os01g54300.1	LOC_Os01g54300	chr1:31248318-31254736	LOC_Os01g54300	NA	Glycosyl hydrolase superfamily protein	GO:0003824(catalytic activity);GO:0004553("hydrolase activity, hydrolyzing O-glycosyl compounds");GO:0005488(binding);GO:0005623(cell);GO:0005975(carbohydrate metabolic process);GO:0008152(metabolic process);GO:0016787(hydrolase activity)	NA	Wild	Mutant	OK	19.4961	48.8185	1.32424	8.71846	5e-05	0.000420893	yes
XLOC_003064	XLOC_003064	LOC_Os01g72760.1	LOC_Os01g72760	chr1:42211881-42213692	LOC_Os01g72760	CYP71B11	ytochrome p450, family 71, subfamily B, polypeptide 11	GO:0003674(molecular_function);GO:0003824(catalytic activity);GO:0005488(binding);GO:0005506(iron ion binding);GO:0005886(plasma membrane);GO:0008152(metabolic process);GO:0009055(electron carrier activity);GO:0016705("oxidoreductase activity, acting on paired donors, with incorporation or reduction of molecular oxygen");GO:0019825(oxygen binding);GO:0020037(heme binding);GO:0055114(oxidation-red…	NA	Wild	Mutant	OK	0.760162	1.90281	1.32375	3.61828	5e-05	0.000420893	yes
XLOC_008815	XLOC_008815	LOC_Os10g39840.1	LOC_Os10g39840	chr10:21320188-21322561	LOC_Os10g39840	XTH32	xyloglucan endotransglucosylase/hydrolase 32	GO:0004553("hydrolase activity, hydrolyzing O-glycosyl compounds");GO:0005576(extracellular region);GO:0005618(cell wall);GO:0005623(cell);GO:0005975(carbohydrate metabolic process);GO:0006073(cellular glucan metabolic process);GO:0008152(metabolic process);GO:0009987(cellular process);GO:0016740(transferase activity);GO:0016762(xyloglucan:xyloglucosyl transferase activity);GO:0016787(hydrolase a…	NA	Wild	Mutant	OK	0.722058	1.80697	1.32339	1.39019	0.0329	0.0996813	yes
XLOC_031362	XLOC_031362	LOC_Os05g45120.1	LOC_Os05g45120	chr5:26205972-26206800	LOC_Os05g45120	NA	UDP-Glycosyltransferase superfamily protein	GO:0008152(metabolic process);GO:0016740(transferase activity);GO:0016758("transferase activity, transferring hexosyl groups")	NA	Wild	Mutant	OK	4.70455	11.7718	1.32321	2.54109	0.0004	0.00268475	yes
XLOC_010009	XLOC_010009	LOC_Os11g32520.1	LOC_Os11g32520	chr11:19187401-19190125	LOC_Os11g32520	GH3.17	Auxin-responsive GH3 family protein	GO:0003824(catalytic activity);GO:0005634(nucleus);GO:0005737(cytoplasm);GO:0008150(biological_process);GO:0008152(metabolic process);GO:0009719(response to endogenous stimulus)	NA	Wild	Mutant	OK	0.456188	1.14022	1.32161	1.97298	0.0049	0.0220129	yes
XLOC_030134	XLOC_030134	LOC_Os05g07890.1	LOC_Os05g07890	chr5:4262640-4263514	LOC_Os05g07890	NA	Embryo-specific protein 3, (ATS3)	GO:0003674(molecular_function);GO:0005575(cellular_component);GO:0008150(biological_process)	NA	Wild	Mutant	OK	3.77657	9.42771	1.31983	7.73161	5e-05	0.000420893	yes
XLOC_036824	XLOC_036824	-	-	chr6:21829576-21830960	NA	NA	NA	NA	NA	Wild	Mutant	OK	0.297634	0.742831	1.31949	1.93167	0.00485	0.0218189	yes
XLOC_034040	XLOC_034040	LOC_Os06g11130.1	LOC_Os06g11130	chr6:5835561-5837122	LOC_Os06g11130	NA	alpha/beta-Hydrolases superfamily protein	GO:0005737(cytoplasm);GO:0005829(cytosol);GO:0008152(metabolic process);GO:0016787(hydrolase activity)	NA	Wild	Mutant	OK	20.2188	50.4512	1.31919	10.8714	5e-05	0.000420893	yes
XLOC_037824	XLOC_037824	-	-	chr7:4165241-4166573	NA	NA	NA	NA	NA	Wild	Mutant	OK	1.50568	3.75608	1.31881	3.7311	5e-05	0.000420893	yes
XLOC_033223	XLOC_033223	LOC_Os05g45240.1	LOC_Os05g45240	chr5:26261274-26264902	LOC_Os05g45240	YUC2	Flavin-binding monooxygenase family protein	GO:0000166(nucleotide binding);GO:0003824(catalytic activity);GO:0004499("N,N-dimethylaniline monooxygenase activity");GO:0005488(binding);GO:0008152(metabolic process);GO:0009058(biosynthetic process);GO:0009987(cellular process);GO:0016491(oxidoreductase activity);GO:0050660(flavin adenine dinucleotide binding);GO:0050661(NADP binding);GO:0055114(oxidation-reduction process)	NA	Wild	Mutant	OK	0.668008	1.66437	1.31704	2.57539	0.002	0.0105999	yes
XLOC_001802	XLOC_001802	LOC_Os01g47490.5;LOC_Os01g47490.1;LOC_Os01g47490.2;LOC_Os01g47490.3	LOC_Os01g47490	chr1:27144906-27149034	LOC_Os01g47490	NA	cAMP-regulated phosphoprotein 19-related protein	GO:0003674(molecular_function);GO:0005886(plasma membrane);GO:0008150(biological_process)	NA	Wild	Mutant	OK	19.4957	48.5363	1.31591	5.33114	5e-05	0.000420893	yes
XLOC_019134	XLOC_019134	LOC_Os02g35490.1	LOC_Os02g35490	chr2:21330469-21335625	LOC_Os02g35490	ATMLO1	Seven transmembrane MLO family protein	GO:0005515(protein binding);GO:0005886(plasma membrane);GO:0006950(response to stress);GO:0008219(cell death);GO:0016021(integral component of membrane)	NA	Wild	Mutant	OK	1.02715	2.55686	1.31572	3.85745	5e-05	0.000420893	yes
XLOC_012308	XLOC_012308	LOC_Os12g02080.1;LOC_Os12g02080.2	LOC_Os12g02080	chr12:623548-626113	LOC_Os12g02080	NA	Peroxidase superfamily protein	GO:0003824(catalytic activity);GO:0004601(peroxidase activity);GO:0005515(protein binding);GO:0005576(extracellular region);GO:0005618(cell wall);GO:0005829(cytosol);GO:0006950(response to stress);GO:0006979(response to oxidative stress);GO:0008152(metabolic process);GO:0020037(heme binding);GO:0055114(oxidation-reduction process)	00360(Phenylalanine metabolism);00940(Phenylpropanoid biosynthesis)	Wild	Mutant	OK	3.18943	7.93137	1.31427	4.62553	5e-05	0.000420893	yes
XLOC_000271	XLOC_000271	LOC_Os01g06640.1;LOC_Os01g06640.3;LOC_Os01g06640.2	LOC_Os01g06640	chr1:3128991-3130722	LOC_Os01g06640	NA	basic helix-loop-helix (bHLH) DNA-binding superfamily protein	GO:0003677(DNA binding);GO:0003700(sequence-specific DNA binding transcription factor activity);GO:0005634(nucleus);GO:0006139(nucleobase-containing compound metabolic process);GO:0009058(biosynthetic process)	NA	Wild	Mutant	OK	4.04169	10.0464	1.31364	4.11444	5e-05	0.000420893	yes
XLOC_009389	XLOC_009389	LOC_Os11g09020.1	LOC_Os11g09020	chr11:4799113-4801313	LOC_Os11g09020	AAP2	amino acid permease 2	GO:0005215(transporter activity);GO:0006810(transport);GO:0009987(cellular process);GO:0016020(membrane)	NA	Wild	Mutant	OK	7.55073	18.7626	1.31317	9.50762	5e-05	0.000420893	yes
XLOC_004015	XLOC_004015	-	-	chr1:11018578-11020584	NA	NA	NA	NA	NA	Wild	Mutant	OK	0.665349	1.65292	1.31284	3.16782	5e-05	0.000420893	yes
XLOC_028580	XLOC_028580	LOC_Os04g33880.2	LOC_Os04g33880	chr4:20526064-20528257	LOC_Os04g33880	HVA22G	HVA22-like protein G	GO:0003674(molecular_function);GO:0008150(biological_process)	NA	Wild	Mutant	OK	0.612182	1.51694	1.30913	1.13807	0.01685	0.0587065	yes
XLOC_007667	XLOC_007667	-	-	chr10:2018831-2019899	NA	NA	NA	NA	NA	Wild	Mutant	OK	0.799647	1.9814	1.30908	3.23644	0.00095	0.00568241	yes
XLOC_042680	XLOC_042680	LOC_Os08g40280.1	LOC_Os08g40280	chr8:25497863-25502161	LOC_Os08g40280	NA	Concanavalin A-like lectin protein kinase family protein	GO:0004672(protein kinase activity);GO:0005488(binding);GO:0005524(ATP binding);GO:0005886(plasma membrane);GO:0006464(cellular protein modification process);GO:0006468(protein phosphorylation);GO:0008152(metabolic process);GO:0009987(cellular process);GO:0016301(kinase activity);GO:0030246(carbohydrate binding)	NA	Wild	Mutant	OK	0.798268	1.97719	1.30851	5.39304	5e-05	0.000420893	yes
XLOC_018949	XLOC_018949	LOC_Os02g31140.1	LOC_Os02g31140	chr2:18639135-18641888	LOC_Os02g31140	NA	NA	GO:0005575(cellular_component);GO:0008150(biological_process)	NA	Wild	Mutant	OK	0.677879	1.67874	1.30828	3.14433	0.0207	0.0691692	yes
XLOC_008432	XLOC_008432	LOC_Os10g31530.1	LOC_Os10g31530	chr10:16515840-16516711	LOC_Os10g31530	NA	NA	NA	NA	Wild	Mutant	OK	0.725115	1.79562	1.3082	3.20466	0.0131	0.0482678	yes
XLOC_038265	XLOC_038265	-	-	chr7:13354589-13355154	NA	NA	NA	NA	NA	Wild	Mutant	OK	132.188	327.323	1.30812	5.40311	5e-05	0.000420893	yes
XLOC_041595	XLOC_041595	LOC_Os08g09730.1	LOC_Os08g09730	chr8:5623662-5626687	LOC_Os08g09730	NA	F-box/RNI-like/FBD-like domains-containing protein	GO:0003674(molecular_function);GO:0005515(protein binding);GO:0008150(biological_process)	NA	Wild	Mutant	OK	0.289349	0.716235	1.30762	2.18085	0.00225	0.011627	yes
XLOC_001671	XLOC_001671	LOC_Os01g44970.1	LOC_Os01g44970	chr1:25513805-25519510	LOC_Os01g44970	NA	Pectin lyase-like superfamily protein	GO:0004650(polygalacturonase activity);GO:0005975(carbohydrate metabolic process);GO:0016787(hydrolase activity)	NA	Wild	Mutant	OK	2.39204	5.91682	1.30658	4.57755	5e-05	0.000420893	yes
XLOC_024243	XLOC_024243	-	-	chr3:16364081-16364788	NA	NA	NA	NA	NA	Wild	Mutant	OK	0.711708	1.75963	1.30592	2.46306	0.01765	0.0609105	yes
XLOC_042992	XLOC_042992	LOC_Os08g02020.1	LOC_Os08g02020	chr8:652656-654279	LOC_Os08g02020	NA	HXXXD-type acyl-transferase family protein	GO:0005575(cellular_component);GO:0008150(biological_process);GO:0008152(metabolic process);GO:0016740(transferase activity);GO:0016747("transferase activity, transferring acyl groups other than amino-acyl groups")	NA	Wild	Mutant	OK	0.946049	2.33859	1.30565	5.26402	0.0007	0.00438407	yes
XLOC_039353	XLOC_039353	LOC_Os07g48450.1;LOC_Os07g48450.2;LOC_Os07g48450.3	LOC_Os07g48450	chr7:28985796-28988032	LOC_Os07g48450	anac025	NAC domain containing protein 25	GO:0003677(DNA binding);GO:0003700(sequence-specific DNA binding transcription factor activity);GO:0005575(cellular_component);GO:0006139(nucleobase-containing compound metabolic process);GO:0006355("regulation of transcription, DNA-templated");GO:0007275(multicellular organismal development);GO:0009058(biosynthetic process)	NA	Wild	Mutant	OK	11.622	28.7266	1.30554	6.53324	5e-05	0.000420893	yes
XLOC_040139	XLOC_040139	-	-	chr7:12459024-12459944	NA	NA	NA	NA	NA	Wild	Mutant	OK	0.816659	2.0155	1.30333	2.82179	0.00075	0.0046406	yes
XLOC_045412	XLOC_045412	LOC_Os09g28354.1	LOC_Os09g28354	chr9:17221425-17228961	LOC_Os09g28354	AT-HSFB1	heat shock factor 4	GO:0003677(DNA binding);GO:0003700(sequence-specific DNA binding transcription factor activity);GO:0005634(nucleus);GO:0006139(nucleobase-containing compound metabolic process);GO:0006355("regulation of transcription, DNA-templated");GO:0006950(response to stress);GO:0009058(biosynthetic process);GO:0009628(response to abiotic stimulus);GO:0043565(sequence-specific DNA binding)	NA	Wild	Mutant	OK	2.74083	6.76244	1.30293	6.72168	5e-05	0.000420893	yes
XLOC_012168	XLOC_012168	LOC_Os11g45180.1	LOC_Os11g45180	chr11:27342027-27345972	LOC_Os11g45180	NA	NB-ARC domain-containing disease resistance protein	GO:0005515(protein binding);GO:0005524(ATP binding);GO:0006915(apoptotic process);GO:0006950(response to stress);GO:0043531(ADP binding)	NA	Wild	Mutant	OK	13.2786	32.7507	1.30242	3.31524	5e-05	0.000420893	yes
XLOC_024890	XLOC_024890	LOC_Os03g48560.1	LOC_Os03g48560	chr3:27678461-27682037	LOC_Os03g48560	NA	Core-2/I-branching beta-1,6-N-acetylglucosaminyltransferase family protein	GO:0005975(carbohydrate metabolic process);GO:0008152(metabolic process);GO:0008375(acetylglucosaminyltransferase activity);GO:0009058(biosynthetic process);GO:0016020(membrane);GO:0016740(transferase activity)	NA	Wild	Mutant	OK	0.466353	1.14909	1.30099	1.76884	0.00295	0.0145886	yes
XLOC_026768	XLOC_026768	LOC_Os04g39210.1	LOC_Os04g39210	chr4:23315115-23326781	LOC_Os04g39210	ATAIH	porphyromonas-type peptidyl-arginine deiminase family protein	GO:0000003(reproduction);GO:0005575(cellular_component);GO:0009058(biosynthetic process);GO:0009790(embryo development);GO:0009791(post-embryonic development);GO:0009987(cellular process);GO:0016787(hydrolase activity)	00330(Arginine and proline metabolism)	Wild	Mutant	OK	6.99372	17.2236	1.30026	3.75982	5e-05	0.000420893	yes
XLOC_017388	XLOC_017388	LOC_Os02g51760.1	LOC_Os02g51760	chr2:31704167-31707395	LOC_Os02g51760	NA	dentin sialophosphoprotein-related	GO:0003674(molecular_function);GO:0005575(cellular_component);GO:0008150(biological_process)	NA	Wild	Mutant	OK	1.49526	3.68116	1.29976	3.97049	5e-05	0.000420893	yes
XLOC_018998	XLOC_018998	LOC_Os02g32690.2;LOC_Os02g32690.1	LOC_Os02g32690	chr2:19405390-19420793	LOC_Os02g32690	ABCG37	pleiotropic drug resistance 9	GO:0000166(nucleotide binding);GO:0005524(ATP binding);GO:0006139(nucleobase-containing compound metabolic process);GO:0008152(metabolic process);GO:0009056(catabolic process);GO:0016020(membrane);GO:0016787(hydrolase activity);GO:0016887(ATPase activity)	NA	Wild	Mutant	OK	1.2635	3.11057	1.29976	4.0192	5e-05	0.000420893	yes
XLOC_020341	XLOC_020341	LOC_Os03g02070.1	LOC_Os03g02070	chr3:656018-657834	LOC_Os03g02070	NA	Copper transport protein family	GO:0005488(binding);GO:0005575(cellular_component);GO:0030001(metal ion transport);GO:0046872(metal ion binding)	NA	Wild	Mutant	OK	0.762216	1.8759	1.29931	1.49614	0.01035	0.0400662	yes
XLOC_018747	XLOC_018747	-	-	chr2:14685751-14686756	NA	NA	NA	NA	NA	Wild	Mutant	OK	0.377915	0.930032	1.29922	1.95434	0.0084	0.0339436	yes
XLOC_004724	XLOC_004724	-	-	chr1:24261436-24261824	NA	NA	NA	NA	NA	Wild	Mutant	OK	4.94197	12.1554	1.29844	9.82672	0.01195	0.044882	yes
XLOC_000881	XLOC_000881	LOC_Os01g20120.1	LOC_Os01g20120	chr1:11426335-11430996	LOC_Os01g20120	NA	Protein of unknown function (DUF789)	GO:0003674(molecular_function);GO:0008150(biological_process)	NA	Wild	Mutant	OK	0.308063	0.75746	1.29795	1.22648	0.01545	0.0549612	yes
XLOC_000863	XLOC_000863	LOC_Os01g19694.1	LOC_Os01g19694	chr1:11166947-11174452	LOC_Os01g19694	KNAT6	KNOTTED1-like homeobox gene 6	GO:0003677(DNA binding);GO:0003700(sequence-specific DNA binding transcription factor activity);GO:0005515(protein binding);GO:0005634(nucleus);GO:0006139(nucleobase-containing compound metabolic process);GO:0006355("regulation of transcription, DNA-templated");GO:0007275(multicellular organismal development);GO:0009058(biosynthetic process);GO:0043565(sequence-specific DNA binding)	NA	Wild	Mutant	OK	2.43941	5.99477	1.29717	5.45173	5e-05	0.000420893	yes
XLOC_005169	XLOC_005169	LOC_Os01g53260.1	LOC_Os01g53260	chr1:30604294-30608077	LOC_Os01g53260	ATWRKY24	WRKY DNA-binding protein 24	GO:0003700(sequence-specific DNA binding transcription factor activity);GO:0006139(nucleobase-containing compound metabolic process);GO:0006355("regulation of transcription, DNA-templated");GO:0009058(biosynthetic process);GO:0043565(sequence-specific DNA binding)	NA	Wild	Mutant	OK	0.387873	0.952629	1.29633	1.09718	0.02845	0.088926	yes
XLOC_008637	XLOC_008637	LOC_Os10g35490.1;LOC_Os10g35490.2	LOC_Os10g35490	chr10:18989311-18991425	LOC_Os10g35490	NA	alpha/beta-Hydrolases superfamily protein	GO:0003824(catalytic activity);GO:0005777(peroxisome);GO:0008152(metabolic process);GO:0016787(hydrolase activity)	NA	Wild	Mutant	OK	2.30857	5.66851	1.29597	3.65237	5e-05	0.000420893	yes
XLOC_018772	XLOC_018772	LOC_Os02g26210.1	LOC_Os02g26210	chr2:15397393-15398605	LOC_Os02g26210	ATFPF1	flowering promoting factor 1	GO:0003674(molecular_function);GO:0005575(cellular_component);GO:0009719(response to endogenous stimulus);GO:0009908(flower development)	NA	Wild	Mutant	OK	4.75443	11.674	1.29596	5.81312	5e-05	0.000420893	yes
XLOC_043845	XLOC_043845	LOC_Os08g28240.1	LOC_Os08g28240	chr8:17228386-17235488	LOC_Os08g28240	ATCCD1	carotenoid cleavage dioxygenase 1	GO:0003824(catalytic activity);GO:0005575(cellular_component);GO:0005737(cytoplasm);GO:0005773(vacuole);GO:0005886(plasma membrane);GO:0006629(lipid metabolic process);GO:0006950(response to stress);GO:0008152(metabolic process);GO:0009056(catabolic process);GO:0009628(response to abiotic stimulus);GO:0009987(cellular process);GO:0016020(membrane)	NA	Wild	Mutant	OK	0.221276	0.543145	1.29549	1.54219	0.0022	0.011424	yes
XLOC_023135	XLOC_023135	LOC_Os03g04020.1	LOC_Os03g04020	chr3:1831331-1833506	LOC_Os03g04020	ATEXLA1	expansin-like A1	GO:0005576(extracellular region);GO:0005623(cell);GO:0008150(biological_process);GO:0009653(anatomical structure morphogenesis);GO:0009987(cellular process);GO:0016043(cellular component organization);GO:0016049(cell growth)	NA	Wild	Mutant	OK	5.36185	13.16	1.29535	1.48016	0.01735	0.060041	yes
XLOC_000422	XLOC_000422	LOC_Os01g09665.1	LOC_Os01g09665	chr1:4980669-4981944	LOC_Os01g09665	NA	NA	NA	NA	Wild	Mutant	OK	0.570616	1.39937	1.29418	2.65241	0.0004	0.00268475	yes
XLOC_037596	XLOC_037596	LOC_Os07g03120.1	LOC_Os07g03120	chr7:1194382-1195595	LOC_Os07g03120	NA	NA	GO:0003674(molecular_function);GO:0006464(cellular protein modification process);GO:0009058(biosynthetic process)	NA	Wild	Mutant	OK	3.76232	9.21952	1.29307	6.80017	5e-05	0.000420893	yes
XLOC_038759	XLOC_038759	LOC_Os07g37010.1	LOC_Os07g37010	chr7:22169510-22171932	LOC_Os07g37010	CYCD6;1	Cyclin D6;1	GO:0005515(protein binding);GO:0005634(nucleus);GO:0006464(cellular protein modification process);GO:0007049(cell cycle);GO:0016301(kinase activity)	NA	Wild	Mutant	OK	1.1941	2.92476	1.2924	2.1733	0.00095	0.00568241	yes
XLOC_025700	XLOC_025700	LOC_Os04g02640.1	LOC_Os04g02640	chr4:997303-999140	LOC_Os04g02640	CER6	3-ketoacyl-CoA synthase 6	GO:0003824(catalytic activity);GO:0004315(3-oxoacyl-[acyl-carrier-protein] synthase activity);GO:0005783(endoplasmic reticulum);GO:0006629(lipid metabolic process);GO:0006633(fatty acid biosynthetic process);GO:0006950(response to stress);GO:0007275(multicellular organismal development);GO:0008152(metabolic process);GO:0009058(biosynthetic process);GO:0009628(response to abiotic stimulus);GO:0009…	NA	Wild	Mutant	OK	7.79324	19.0769	1.29153	8.28191	5e-05	0.000420893	yes
XLOC_046483	XLOC_046483	LOC_Os09g21210.1	LOC_Os09g21210	chr9:12802545-12805261	LOC_Os09g21210	NA	glycosyl hydrolase family 81 protein	GO:0008152(metabolic process);GO:0016787(hydrolase activity);GO:0016998(cell wall macromolecule catabolic process);GO:0033903("endo-1,3(4)-beta-glucanase activity")	NA	Wild	Mutant	OK	5.47474	13.3987	1.29123	7.28344	5e-05	0.000420893	yes
XLOC_013151	XLOC_013151	LOC_Os12g30180.1	LOC_Os12g30180	chr12:18115907-18120680	LOC_Os12g30180	CRK39	cysteine-rich RLK (RECEPTOR-like protein kinase) 39	GO:0004672(protein kinase activity);GO:0005524(ATP binding);GO:0005623(cell);GO:0006464(cellular protein modification process);GO:0006468(protein phosphorylation);GO:0008152(metabolic process);GO:0009987(cellular process);GO:0016301(kinase activity)	NA	Wild	Mutant	OK	0.406498	0.994038	1.29005	2.52512	0.00115	0.00665306	yes
XLOC_036502	XLOC_036502	LOC_Os06g24990.1	LOC_Os06g24990	chr6:14641575-14642575	LOC_Os06g24990	ATCHIA	chitinase A	GO:0003824(catalytic activity);GO:0005488(binding);GO:0005623(cell);GO:0006950(response to stress);GO:0007154(cell communication);GO:0008152(metabolic process);GO:0009628(response to abiotic stimulus);GO:0009991(response to extracellular stimulus);GO:0016787(hydrolase activity)	NA	Wild	Mutant	OK	20.3882	49.8178	1.28893	10.1929	5e-05	0.000420893	yes
XLOC_035053	XLOC_035053	LOC_Os06g41880.1	LOC_Os06g41880	chr6:25118148-25127210	LOC_Os06g41880	AIR3	Subtilisin-like serine endopeptidase family protein	GO:0004252(serine-type endopeptidase activity);GO:0005576(extracellular region);GO:0005618(cell wall);GO:0006508(proteolysis);GO:0008152(metabolic process);GO:0009987(cellular process);GO:0016020(membrane);GO:0016043(cellular component organization);GO:0016787(hydrolase activity);GO:0019538(protein metabolic process);GO:0030312(external encapsulating structure);GO:0042802(identical protein bindin…	NA	Wild	Mutant	OK	0.318616	0.778504	1.28888	2.59256	5e-05	0.000420893	yes
XLOC_034559	XLOC_034559	LOC_Os06g28000.1	LOC_Os06g28000	chr6:15891332-15895670	LOC_Os06g28000	NA	Protein of Unknown Function (DUF239)	GO:0005623(cell);GO:0008150(biological_process)	NA	Wild	Mutant	OK	0.354002	0.86488	1.28874	1.20869	0.0137	0.0500679	yes
XLOC_015002	XLOC_015002	LOC_Os12g40260.1	LOC_Os12g40260	chr12:24915509-24917377	LOC_Os12g40260	NA	Transducin/WD40 repeat-like superfamily protein	GO:0000166(nucleotide binding);GO:0005515(protein binding);GO:0005575(cellular_component);GO:0008150(biological_process)	NA	Wild	Mutant	OK	1.79669	4.38331	1.28668	1.19342	0.0238	0.0772908	yes
XLOC_026565	XLOC_026565	LOC_Os04g34610.1	LOC_Os04g34610	chr4:20941055-20948329	LOC_Os04g34610	NA	SET domain-containing protein	GO:0003674(molecular_function);GO:0005515(protein binding);GO:0008150(biological_process)	NA	Wild	Mutant	OK	28.8457	70.3631	1.28646	5.54612	0.00415	0.0192482	yes
XLOC_019847	XLOC_019847	LOC_Os02g50040.1	LOC_Os02g50040	chr2:30573402-30577269	LOC_Os02g50040	ATGH9B1	glycosyl hydrolase 9B1	GO:0004553("hydrolase activity, hydrolyzing O-glycosyl compounds");GO:0005975(carbohydrate metabolic process);GO:0008150(biological_process);GO:0008152(metabolic process);GO:0009536(plastid);GO:0016049(cell growth);GO:0016787(hydrolase activity)	NA	Wild	Mutant	OK	5.07788	12.3789	1.28558	1.20022	0.02315	0.0756672	yes
XLOC_005750	XLOC_005750	LOC_Os01g65690.1;LOC_Os01g65690.2	LOC_Os01g65690	chr1:38144782-38146145	LOC_Os01g65690	NA	catalytic LigB subunit of aromatic ring-opening dioxygenase family	GO:0003824(catalytic activity);GO:0005488(binding);GO:0006725(cellular aromatic compound metabolic process);GO:0008152(metabolic process);GO:0008198(ferrous iron binding);GO:0009987(cellular process);GO:0016491(oxidoreductase activity)	NA	Wild	Mutant	OK	1.66004	4.04653	1.28547	3.88158	5e-05	0.000420893	yes
XLOC_006769	XLOC_006769	LOC_Os10g25170.1	LOC_Os10g25170	chr10:12992048-12993419	LOC_Os10g25170	HRE1	Integrase-type DNA-binding superfamily protein	GO:0003677(DNA binding);GO:0003700(sequence-specific DNA binding transcription factor activity);GO:0005634(nucleus);GO:0006139(nucleobase-containing compound metabolic process);GO:0006355("regulation of transcription, DNA-templated");GO:0006950(response to stress);GO:0009058(biosynthetic process)	NA	Wild	Mutant	OK	5.56917	13.5717	1.28507	10.0721	5e-05	0.000420893	yes
XLOC_003053	XLOC_003053	LOC_Os01g72570.2;LOC_Os01g72570.3;LOC_Os01g72570.1	LOC_Os01g72570	chr1:42086474-42095890	LOC_Os01g72570	CLT1	CRT (chloroquine-resistance transporter)-like transporter 1	GO:0006810(transport);GO:0006950(response to stress);GO:0008150(biological_process);GO:0009536(plastid);GO:0009607(response to biotic stimulus)	NA	Wild	Mutant	OK	6.5751	16.0192	1.28472	4.98545	5e-05	0.000420893	yes
XLOC_006413	XLOC_006413	-	-	chr10:4407568-4408446	NA	NA	NA	NA	NA	Wild	Mutant	OK	1.39137	3.38763	1.28376	3.50667	5e-05	0.000420893	yes
XLOC_039630	XLOC_039630	LOC_Os07g05620.1;LOC_Os07g05620.2	LOC_Os07g05620	chr7:2643539-2647873	LOC_Os07g05620	ATCIPK23	CBL-interacting protein kinase 23	GO:0004672(protein kinase activity);GO:0005515(protein binding);GO:0005524(ATP binding);GO:0005634(nucleus);GO:0005737(cytoplasm);GO:0005829(cytosol);GO:0005886(plasma membrane);GO:0006464(cellular protein modification process);GO:0006468(protein phosphorylation);GO:0006810(transport);GO:0006950(response to stress);GO:0007165(signal transduction);GO:0008152(metabolic process);GO:0009628(response …	NA	Wild	Mutant	OK	53.6818	130.699	1.28375	5.62907	5e-05	0.000420893	yes
XLOC_012130	XLOC_012130	LOC_Os11g44300.1	LOC_Os11g44300	chr11:26773490-26775075	LOC_Os11g44300	NA	NA	NA	NA	Wild	Mutant	OK	1.03997	2.53081	1.28306	1.87765	0.0496	0.136276	yes
XLOC_011094	XLOC_011094	LOC_Os11g10520.2;LOC_Os11g10520.1;LOC_Os11g10520.3	LOC_Os11g10520	chr11:5755643-5760026	LOC_Os11g10520	ADH	alcohol dehydrogenase 1	GO:0003824(catalytic activity);GO:0005829(cytosol);GO:0005886(plasma membrane);GO:0006091(generation of precursor metabolites and energy);GO:0006950(response to stress);GO:0008150(biological_process);GO:0008152(metabolic process);GO:0008270(zinc ion binding);GO:0009628(response to abiotic stimulus);GO:0016491(oxidoreductase activity);GO:0055114(oxidation-reduction process)	00010(Glycolysis / Gluconeogenesis);00071(Fatty acid degradation);00350(Tyrosine metabolism);00625(Chloroalkane and chloroalkene degradation);00626(Naphthalene degradation);00830(Retinol metabolism);00980(Metabolism of xenobiotics by cytochrome P450);00982(Drug metabolism - cytochrome P450);01220(Degradation of aromatic compounds)	Wild	Mutant	OK	9.82276	23.8535	1.28	7.45219	5e-05	0.000420893	yes
XLOC_028597	XLOC_028597	LOC_Os04g34180.1	LOC_Os04g34180	chr4:20713197-20717279	LOC_Os04g34180	NA	NA	NA	NA	Wild	Mutant	OK	0.680935	1.65325	1.27971	3.33511	0.0014	0.00789443	yes
XLOC_026347	XLOC_026347	LOC_Os04g30530.1	LOC_Os04g30530	chr4:18247443-18252255	LOC_Os04g30530	NA	NB-ARC domain-containing disease resistance protein	GO:0005515(protein binding);GO:0005524(ATP binding);GO:0006915(apoptotic process);GO:0006950(response to stress);GO:0043531(ADP binding)	NA	Wild	Mutant	OK	0.828076	2.00942	1.27894	2.54576	5e-05	0.000420893	yes
XLOC_022344	XLOC_022344	LOC_Os03g50960.1;LOC_Os03g50960.2	LOC_Os03g50960	chr3:29110321-29111122	LOC_Os03g50960	AZI1	azelaic acid induced 1	GO:0006810(transport);GO:0008289(lipid binding)	NA	Wild	Mutant	OK	4.71003	11.4274	1.27869	4.02433	5e-05	0.000420893	yes
XLOC_017891	XLOC_017891	LOC_Os02g03294.1	LOC_Os02g03294	chr2:1331346-1333420	LOC_Os02g03294	CYCP4;1	cyclin p4;1	GO:0000079(regulation of cyclin-dependent protein serine/threonine kinase activity);GO:0005515(protein binding);GO:0006464(cellular protein modification process);GO:0007049(cell cycle);GO:0016301(kinase activity);GO:0019901(protein kinase binding)	NA	Wild	Mutant	OK	3.67058	8.89503	1.27699	2.72395	5e-05	0.000420893	yes
XLOC_031082	XLOC_031082	LOC_Os05g38660.1	LOC_Os05g38660	chr5:22665338-22666007	LOC_Os05g38660	NA	NA	NA	NA	Wild	Mutant	OK	1.74245	4.21565	1.27464	4.40163	0.0009	0.00543079	yes
XLOC_017996	XLOC_017996	LOC_Os02g05744.1	LOC_Os02g05744	chr2:2824359-2830402	LOC_Os02g05744	AtGH9B8	glycosyl hydrolase 9B8	GO:0003824(catalytic activity);GO:0004553("hydrolase activity, hydrolyzing O-glycosyl compounds");GO:0005623(cell);GO:0005975(carbohydrate metabolic process);GO:0008152(metabolic process);GO:0016787(hydrolase activity)	NA	Wild	Mutant	OK	5.51749	13.3269	1.27225	6.33139	5e-05	0.000420893	yes
XLOC_008858	XLOC_008858	LOC_Os10g40700.1	LOC_Os10g40700	chr10:21830150-21831694	LOC_Os10g40700	ATEXPB2	expansin B2	GO:0005576(extracellular region);GO:0005623(cell);GO:0009653(anatomical structure morphogenesis);GO:0009987(cellular process);GO:0016043(cellular component organization);GO:0016049(cell growth)	NA	Wild	Mutant	OK	53.0803	128.19	1.27203	10.0225	5e-05	0.000420893	yes
XLOC_033204	XLOC_033204	LOC_Os05g44810.2;LOC_Os05g44810.1;LOC_Os05g44810.3	LOC_Os05g44810	chr5:26049873-26057167	LOC_Os05g44810	IAA26	phytochrome-associated protein 1	GO:0003700(sequence-specific DNA binding transcription factor activity);GO:0005634(nucleus);GO:0006139(nucleobase-containing compound metabolic process);GO:0006355("regulation of transcription, DNA-templated");GO:0009058(biosynthetic process);GO:0009719(response to endogenous stimulus)	NA	Wild	Mutant	OK	4.61285	11.137	1.27163	2.76743	5e-05	0.000420893	yes
XLOC_010740	XLOC_010740	LOC_Os11g03290.1	LOC_Os11g03290	chr11:1222799-1226701	LOC_Os11g03290	APY2	apyrase 2	GO:0005794(Golgi apparatus);GO:0006139(nucleobase-containing compound metabolic process);GO:0008152(metabolic process);GO:0009056(catabolic process);GO:0009856(pollination);GO:0016787(hydrolase activity)	NA	Wild	Mutant	OK	0.489215	1.18099	1.27145	1.11602	0.02365	0.0769254	yes
XLOC_037334	XLOC_037334	-	-	chr6:29164399-29166796	NA	NA	NA	NA	NA	Wild	Mutant	OK	0.308182	0.743373	1.27031	2.04991	0.0113	0.0428607	yes
XLOC_010251	XLOC_010251	LOC_Os11g38810.1;LOC_Os11g38810.2	LOC_Os11g38810	chr11:23077518-23081682	LOC_Os11g38810	MEE31	Mannose-6-phosphate isomerase, type I	GO:0000003(reproduction);GO:0003824(catalytic activity);GO:0004476(mannose-6-phosphate isomerase activity);GO:0005975(carbohydrate metabolic process);GO:0008152(metabolic process);GO:0008270(zinc ion binding);GO:0009790(embryo development);GO:0009791(post-embryonic development)	NA	Wild	Mutant	OK	2.97556	7.17439	1.26969	4.37471	5e-05	0.000420893	yes
XLOC_026456	XLOC_026456	LOC_Os04g32740.1	LOC_Os04g32740	chr4:19735870-19740198	LOC_Os04g32740	atnudt12	nudix hydrolase homolog 12	GO:0008150(biological_process);GO:0008152(metabolic process);GO:0016787(hydrolase activity)	NA	Wild	Mutant	OK	1.078	2.59684	1.26839	3.80649	5e-05	0.000420893	yes
XLOC_036380	XLOC_036380	LOC_Os06g20960.1	LOC_Os06g20960	chr6:12115574-12118523	LOC_Os06g20960	NA	S-adenosyl-L-methionine-dependent methyltransferases superfamily protein	GO:0005575(cellular_component);GO:0008150(biological_process);GO:0008152(metabolic process);GO:0008168(methyltransferase activity);GO:0009987(cellular process);GO:0016740(transferase activity)	NA	Wild	Mutant	OK	3.11885	7.5063	1.26709	4.89122	5e-05	0.000420893	yes
XLOC_023056	XLOC_023056	LOC_Os03g02530.1	LOC_Os03g02530	chr3:932237-934776	LOC_Os03g02530	ATRBL2	RHOMBOID-like 2	GO:0004252(serine-type endopeptidase activity);GO:0005575(cellular_component);GO:0005794(Golgi apparatus);GO:0006508(proteolysis);GO:0008152(metabolic process);GO:0016021(integral component of membrane);GO:0016787(hydrolase activity)	NA	Wild	Mutant	OK	0.662438	1.59426	1.26703	1.31669	0.0184	0.0629247	yes
XLOC_010614	XLOC_010614	LOC_Os11g47890.1	LOC_Os11g47890	chr11:28887632-28889549	LOC_Os11g47890	NA	GRAS family transcription factor	GO:0003700(sequence-specific DNA binding transcription factor activity);GO:0005575(cellular_component);GO:0006139(nucleobase-containing compound metabolic process);GO:0009058(biosynthetic process)	NA	Wild	Mutant	OK	1.13281	2.7261	1.26694	4.92195	5e-05	0.000420893	yes
XLOC_013843	XLOC_013843	LOC_Os12g03390.1	LOC_Os12g03390	chr12:1315752-1317248	LOC_Os12g03390	NA	F-box/RNI-like superfamily protein	GO:0005515(protein binding);GO:0005623(cell)	NA	Wild	Mutant	OK	0.509968	1.2271	1.26677	2.12481	0.00405	0.0188757	yes
XLOC_016840	XLOC_016840	LOC_Os02g40730.1	LOC_Os02g40730	chr2:24690883-24692884	LOC_Os02g40730	AMT1;1	ammonium transporter 1;1	GO:0005215(transporter activity);GO:0005886(plasma membrane);GO:0006810(transport);GO:0008519(ammonium transmembrane transporter activity);GO:0009607(response to biotic stimulus);GO:0009987(cellular process);GO:0016020(membrane);GO:0072488(ammonium transmembrane transport)	NA	Wild	Mutant	OK	30.4021	73.0696	1.2651	9.89831	5e-05	0.000420893	yes
XLOC_022528	XLOC_022528	LOC_Os03g55220.2;LOC_Os03g55220.1	LOC_Os03g55220	chr3:31422048-31426851	LOC_Os03g55220	NA	basic helix-loop-helix (bHLH) DNA-binding superfamily protein	GO:0003700(sequence-specific DNA binding transcription factor activity);GO:0005634(nucleus);GO:0006139(nucleobase-containing compound metabolic process);GO:0009058(biosynthetic process)	NA	Wild	Mutant	OK	1.11003	2.66721	1.26473	3.28871	5e-05	0.000420893	yes
XLOC_046909	XLOC_046909	LOC_Os09g31490.1	LOC_Os09g31490	chr9:18994538-18998420	LOC_Os09g31490	NA	NAD(P)-binding Rossmann-fold superfamily protein	GO:0003824(catalytic activity);GO:0003854(3-beta-hydroxy-delta5-steroid dehydrogenase activity);GO:0005488(binding);GO:0005575(cellular_component);GO:0006694(steroid biosynthetic process);GO:0008150(biological_process);GO:0008152(metabolic process);GO:0009058(biosynthetic process);GO:0009987(cellular process);GO:0016491(oxidoreductase activity);GO:0016616("oxidoreductase activity, acting on the C…	NA	Wild	Mutant	OK	13.2417	31.7996	1.26392	6.48252	5e-05	0.000420893	yes
XLOC_023376	XLOC_023376	LOC_Os03g09020.1	LOC_Os03g09020	chr3:4682392-4685196	LOC_Os03g09020	NA	Zinc-binding alcohol dehydrogenase family protein	GO:0003824(catalytic activity);GO:0005488(binding);GO:0005575(cellular_component);GO:0008152(metabolic process);GO:0008270(zinc ion binding);GO:0016491(oxidoreductase activity);GO:0055114(oxidation-reduction process)	NA	Wild	Mutant	OK	8.88308	21.3291	1.26369	4.96263	5e-05	0.000420893	yes
XLOC_026552	XLOC_026552	LOC_Os04g34390.1	LOC_Os04g34390	chr4:20810744-20845682	LOC_Os04g34390	NA	S-locus lectin protein kinase family protein	GO:0000166(nucleotide binding);GO:0004672(protein kinase activity);GO:0005524(ATP binding);GO:0005623(cell);GO:0006464(cellular protein modification process);GO:0006468(protein phosphorylation);GO:0009875(pollen-pistil interaction);GO:0016301(kinase activity);GO:0030246(carbohydrate binding);GO:0048544(recognition of pollen)	NA	Wild	Mutant	OK	0.921546	2.21176	1.26307	1.83586	0.0015	0.0083486	yes
XLOC_039696	XLOC_039696	-	-	chr7:3634553-3635223	NA	NA	NA	NA	NA	Wild	Mutant	OK	16.9297	40.6053	1.26211	7.52596	5e-05	0.000420893	yes
XLOC_012355	XLOC_012355	LOC_Os12g02980.1;LOC_Os12g02980.2	LOC_Os12g02980	chr12:1107400-1110538	LOC_Os12g02980	APY2	apyrase 2	GO:0005515(protein binding);GO:0006139(nucleobase-containing compound metabolic process);GO:0008152(metabolic process);GO:0009056(catabolic process);GO:0009856(pollination);GO:0016787(hydrolase activity)	NA	Wild	Mutant	OK	14.5945	35.004	1.26209	5.25719	5e-05	0.000420893	yes
XLOC_033641	XLOC_033641	LOC_Os06g03520.1	LOC_Os06g03520	chr6:1361363-1362509	LOC_Os06g03520	NA	Protein of unknown function (DUF581)	GO:0003674(molecular_function);GO:0005575(cellular_component);GO:0008150(biological_process)	NA	Wild	Mutant	OK	14.1346	33.8937	1.26178	8.14268	5e-05	0.000420893	yes
XLOC_039183	XLOC_039183	LOC_Os07g45100.1	LOC_Os07g45100	chr7:26918115-26923890	LOC_Os07g45100	NA	DNAse I-like superfamily protein	GO:0005739(mitochondrion);GO:0008150(biological_process);GO:0008152(metabolic process);GO:0016787(hydrolase activity)	NA	Wild	Mutant	OK	0.741998	1.77867	1.26131	1.8472	0.0008	0.00491717	yes
XLOC_010779	XLOC_010779	LOC_Os11g04030.3;LOC_Os11g04030.1;LOC_Os11g04030.4;LOC_Os11g04030.2	LOC_Os11g04030	chr11:1626473-1631421	LOC_Os11g04030	ZIFL1	zinc induced facilitator-like 1	GO:0005215(transporter activity);GO:0006810(transport);GO:0009628(response to abiotic stimulus);GO:0009987(cellular process);GO:0016021(integral component of membrane);GO:0022857(transmembrane transporter activity);GO:0055085(transmembrane transport)	NA	Wild	Mutant	OK	0.633528	1.51804	1.26073	2.02937	0.0001	0.000786081	yes
XLOC_018154	XLOC_018154	LOC_Os02g09070.1	LOC_Os02g09070	chr2:4639937-4641461	LOC_Os02g09070	NA	PLATZ transcription factor family protein	GO:0003674(molecular_function);GO:0005575(cellular_component);GO:0008150(biological_process)	NA	Wild	Mutant	OK	2.03171	4.86741	1.26046	1.97141	0.0031	0.0152126	yes
XLOC_044089	XLOC_044089	LOC_Os08g34790.1	LOC_Os08g34790	chr8:21869306-21875498	LOC_Os08g34790	4CL2	4-coumarate:CoA ligase 2	GO:0003824(catalytic activity);GO:0005575(cellular_component);GO:0006950(response to stress);GO:0008152(metabolic process);GO:0009607(response to biotic stimulus);GO:0009628(response to abiotic stimulus);GO:0009987(cellular process);GO:0019748(secondary metabolic process)	00130(Ubiquinone and other terpenoid-quinone biosynthesis);00360(Phenylalanine metabolism);00940(Phenylpropanoid biosynthesis)	Wild	Mutant	OK	2.95002	7.06741	1.26046	4.54672	5e-05	0.000420893	yes
XLOC_009521	XLOC_009521	LOC_Os11g12300.1	LOC_Os11g12300	chr11:6872036-6873056	LOC_Os11g12300	RPM1	NB-ARC domain-containing disease resistance protein	GO:0000166(nucleotide binding);GO:0004798(thymidylate kinase activity);GO:0005515(protein binding);GO:0005524(ATP binding);GO:0005886(plasma membrane);GO:0006233(dTDP biosynthetic process);GO:0006915(apoptotic process);GO:0006950(response to stress);GO:0008219(cell death);GO:0043531(ADP binding)	NA	Wild	Mutant	OK	2.07796	4.97523	1.2596	3.88826	5e-05	0.000420893	yes
XLOC_037723	XLOC_037723	LOC_Os07g06080.1	LOC_Os07g06080	chr7:2945226-2949178	LOC_Os07g06080	NA	FAD-dependent oxidoreductase family protein	GO:0003824(catalytic activity);GO:0005575(cellular_component);GO:0008150(biological_process);GO:0008152(metabolic process);GO:0016491(oxidoreductase activity);GO:0055114(oxidation-reduction process)	NA	Wild	Mutant	OK	1.38672	3.31752	1.25843	2.29562	0.001	0.00592355	yes
XLOC_036608	XLOC_036608	LOC_Os06g30210.1	LOC_Os06g30210	chr6:17434118-17438660	LOC_Os06g30210	NA	NA	GO:0003674(molecular_function);GO:0008150(biological_process);GO:0016020(membrane)	NA	Wild	Mutant	OK	2.0288	4.8469	1.25644	1.8084	0.00225	0.011627	yes
XLOC_008712	XLOC_008712	LOC_Os10g37290.1	LOC_Os10g37290	chr10:19971804-19972640	LOC_Os10g37290	NA	Defensin-like (DEFL) family protein	NA	NA	Wild	Mutant	OK	3.00867	7.18705	1.25628	5.70207	5e-05	0.000420893	yes
XLOC_015969	XLOC_015969	LOC_Os02g17250.1	LOC_Os02g17250	chr2:9888494-9893608	LOC_Os02g17250	NA	NA	GO:0003674(molecular_function);GO:0005575(cellular_component);GO:0008150(biological_process)	NA	Wild	Mutant	OK	0.334145	0.797802	1.25556	1.04798	0.02605	0.0830774	yes
XLOC_037820	XLOC_037820	LOC_Os07g08140.1	LOC_Os07g08140	chr7:4139159-4142449	LOC_Os07g08140	AT-HSFA6B	heat shock transcription factor A6B	GO:0003677(DNA binding);GO:0003700(sequence-specific DNA binding transcription factor activity);GO:0005634(nucleus);GO:0006139(nucleobase-containing compound metabolic process);GO:0006355("regulation of transcription, DNA-templated");GO:0009058(biosynthetic process);GO:0043565(sequence-specific DNA binding)	NA	Wild	Mutant	OK	1.67455	3.99481	1.25435	4.42011	5e-05	0.000420893	yes
XLOC_027327	XLOC_027327	LOC_Os04g51500.1	LOC_Os04g51500	chr4:30510513-30513871	LOC_Os04g51500	NA	NA	NA	NA	Wild	Mutant	OK	1.02332	2.44029	1.2538	1.33902	0.0067	0.0283326	yes
XLOC_010218	XLOC_010218	LOC_Os11g37940.1	LOC_Os11g37940	chr11:22498497-22500491	LOC_Os11g37940	HEL	pathogenesis-related 4	GO:0005515(protein binding);GO:0005623(cell);GO:0006950(response to stress);GO:0009607(response to biotic stimulus);GO:0009628(response to abiotic stimulus);GO:0009719(response to endogenous stimulus);GO:0030246(carbohydrate binding);GO:0042742(defense response to bacterium);GO:0050832(defense response to fungus)	NA	Wild	Mutant	OK	1.07964	2.57098	1.25177	3.49049	0.0008	0.00491717	yes
XLOC_033451	XLOC_033451	LOC_Os05g50380.2;LOC_Os05g50380.1	LOC_Os05g50380	chr5:28871793-28877277	LOC_Os05g50380	APL2	ADPGLC-PPase large subunit	GO:0005575(cellular_component);GO:0005975(carbohydrate metabolic process);GO:0008152(metabolic process);GO:0009058(biosynthetic process);GO:0009987(cellular process);GO:0016740(transferase activity);GO:0016779(nucleotidyltransferase activity)	00500(Starch and sucrose metabolism);00500(Starch and sucrose metabolism);00520(Amino sugar and nucleotide sugar metabolism);00520(Amino sugar and nucleotide sugar metabolism)	Wild	Mutant	OK	9.45949	22.5204	1.2514	4.67146	5e-05	0.000420893	yes
XLOC_015744	XLOC_015744	LOC_Os02g12350.1	LOC_Os02g12350	chr2:6424554-6430620	LOC_Os02g12350	ATHD1	histone deacetylase 1	GO:0005515(protein binding);GO:0005634(nucleus);GO:0006139(nucleobase-containing compound metabolic process);GO:0006464(cellular protein modification process);GO:0006950(response to stress);GO:0007275(multicellular organismal development);GO:0008150(biological_process);GO:0009058(biosynthetic process);GO:0009607(response to biotic stimulus);GO:0016043(cellular component organization);GO:0016787(h…	NA	Wild	Mutant	OK	15.235	36.2592	1.25095	2.03759	0.001	0.00592355	yes
XLOC_037229	XLOC_037229	LOC_Os06g46284.1;LOC_Os06g46284.2	LOC_Os06g46284	chr6:28045146-28058082	LOC_Os06g46284	NA	Glycosyl hydrolases family 31 protein	GO:0004553("hydrolase activity, hydrolyzing O-glycosyl compounds");GO:0005576(extracellular region);GO:0005618(cell wall);GO:0005773(vacuole);GO:0005975(carbohydrate metabolic process);GO:0008152(metabolic process);GO:0016787(hydrolase activity)	00052(Galactose metabolism);00052(Galactose metabolism);00500(Starch and sucrose metabolism);00500(Starch and sucrose metabolism)	Wild	Mutant	OK	9.18325	21.8433	1.25011	8.31311	5e-05	0.000420893	yes
XLOC_001771	XLOC_001771	LOC_Os01g46720.1	LOC_Os01g46720	chr1:26611798-26618704	LOC_Os01g46720	ORG1	OBP3-responsive gene 1	GO:0000166(nucleotide binding);GO:0004672(protein kinase activity);GO:0005198(structural molecule activity);GO:0005524(ATP binding);GO:0006464(cellular protein modification process);GO:0006468(protein phosphorylation);GO:0008152(metabolic process);GO:0009536(plastid);GO:0009987(cellular process);GO:0016301(kinase activity)	NA	Wild	Mutant	OK	11.0748	26.3409	1.25003	5.46888	5e-05	0.000420893	yes
XLOC_028610	XLOC_028610	LOC_Os04g34590.1	LOC_Os04g34590	chr4:20925440-20928899	LOC_Os04g34590	NA	Protein of unknown function (DUF677)	GO:0003674(molecular_function);GO:0008150(biological_process)	NA	Wild	Mutant	OK	2.24305	5.33131	1.24903	4.84929	0.0134	0.0491653	yes
XLOC_016646	XLOC_016646	LOC_Os02g36600.1	LOC_Os02g36600	chr2:22102487-22105124	LOC_Os02g36600	NA	Galactose mutarotase-like superfamily protein	GO:0003824(catalytic activity);GO:0005975(carbohydrate metabolic process);GO:0009987(cellular process);GO:0016853(isomerase activity);GO:0019318(hexose metabolic process)	NA	Wild	Mutant	OK	0.930669	2.21052	1.24805	4.06224	0.0002	0.00146519	yes
XLOC_031491	XLOC_031491	LOC_Os05g48040.3;LOC_Os05g48040.2;LOC_Os05g48040.1;LOC_Os05g48040.4	LOC_Os05g48040	chr5:27542125-27546073	LOC_Os05g48040	NA	MATE efflux family protein	GO:0005215(transporter activity);GO:0005773(vacuole);GO:0006810(transport);GO:0006855(drug transmembrane transport);GO:0009987(cellular process);GO:0015238(drug transmembrane transporter activity);GO:0015297(antiporter activity);GO:0016020(membrane);GO:0055085(transmembrane transport)	NA	Wild	Mutant	OK	12.0341	28.5642	1.24708	4.57183	5e-05	0.000420893	yes
XLOC_020628	XLOC_020628	LOC_Os03g07170.1	LOC_Os03g07170	chr3:3674146-3679971	LOC_Os03g07170	NA	Major facilitator superfamily protein	GO:0003674(molecular_function);GO:0006810(transport);GO:0009987(cellular process);GO:0016020(membrane)	NA	Wild	Mutant	OK	0.433944	1.02832	1.24471	1.99669	0.00275	0.0137295	yes
XLOC_038009	XLOC_038009	LOC_Os07g12720.1	LOC_Os07g12720	chr7:7268626-7269392	LOC_Os07g12720	NA	NA	GO:0003674(molecular_function);GO:0008150(biological_process);GO:0009536(plastid)	NA	Wild	Mutant	OK	1.88716	4.4716	1.24457	1.65994	0.03765	0.110329	yes
XLOC_012357	XLOC_012357	LOC_Os12g03040.1	LOC_Os12g03040	chr12:1139025-1141362	LOC_Os12g03040	anac047	NAC domain containing protein 47	GO:0003677(DNA binding);GO:0003700(sequence-specific DNA binding transcription factor activity);GO:0005575(cellular_component);GO:0006139(nucleobase-containing compound metabolic process);GO:0006355("regulation of transcription, DNA-templated");GO:0007275(multicellular organismal development);GO:0009058(biosynthetic process)	NA	Wild	Mutant	OK	0.482293	1.14173	1.24324	2.7984	0.0002	0.00146519	yes
XLOC_003281	XLOC_003281	LOC_Os01g03720.1	LOC_Os01g03720	chr1:1549228-1551011	LOC_Os01g03720	AtMYB62	myb domain protein 62	GO:0003677(DNA binding);GO:0003700(sequence-specific DNA binding transcription factor activity);GO:0005634(nucleus);GO:0006139(nucleobase-containing compound metabolic process);GO:0006629(lipid metabolic process);GO:0006950(response to stress);GO:0007154(cell communication);GO:0008150(biological_process);GO:0009058(biosynthetic process);GO:0009987(cellular process);GO:0009991(response to extracel…	NA	Wild	Mutant	OK	1.81134	4.2875	1.24308	4.97803	5e-05	0.000420893	yes
XLOC_045455	XLOC_045455	LOC_Os09g29360.1	LOC_Os09g29360	chr9:17826478-17828460	LOC_Os09g29360	NA	basic helix-loop-helix (bHLH) DNA-binding superfamily protein	GO:0003677(DNA binding);GO:0003700(sequence-specific DNA binding transcription factor activity);GO:0005634(nucleus);GO:0006139(nucleobase-containing compound metabolic process);GO:0006355("regulation of transcription, DNA-templated");GO:0009058(biosynthetic process);GO:0030528(transcription regulator activity)	NA	Wild	Mutant	OK	0.948116	2.2439	1.24287	4.428	0.0006	0.00382783	yes
XLOC_041132	XLOC_041132	LOC_Os07g48100.1	LOC_Os07g48100	chr7:28726786-28729605	LOC_Os07g48100	CIPK10	SOS3-interacting protein 1	GO:0000166(nucleotide binding);GO:0004672(protein kinase activity);GO:0005524(ATP binding);GO:0006464(cellular protein modification process);GO:0006468(protein phosphorylation);GO:0007165(signal transduction);GO:0008152(metabolic process);GO:0009987(cellular process);GO:0016301(kinase activity)	NA	Wild	Mutant	OK	34.2095	80.9577	1.24277	5.87162	5e-05	0.000420893	yes
XLOC_009090	XLOC_009090	LOC_Os11g03300.1;LOC_Os11g03300.2	LOC_Os11g03300	chr11:1233927-1236052	LOC_Os11g03300	anac047	NAC domain containing protein 47	GO:0003677(DNA binding);GO:0003700(sequence-specific DNA binding transcription factor activity);GO:0005575(cellular_component);GO:0006139(nucleobase-containing compound metabolic process);GO:0006355("regulation of transcription, DNA-templated");GO:0007275(multicellular organismal development);GO:0009058(biosynthetic process)	NA	Wild	Mutant	OK	1.86097	4.40279	1.24236	3.6549	5e-05	0.000420893	yes
XLOC_002103	XLOC_002103	LOC_Os01g53260.1	LOC_Os01g53260	chr1:30604294-30608077	LOC_Os01g53260	ATWRKY24	WRKY DNA-binding protein 24	GO:0003700(sequence-specific DNA binding transcription factor activity);GO:0006139(nucleobase-containing compound metabolic process);GO:0006355("regulation of transcription, DNA-templated");GO:0009058(biosynthetic process);GO:0043565(sequence-specific DNA binding)	NA	Wild	Mutant	OK	2.99417	7.0824	1.24208	5.64493	5e-05	0.000420893	yes
XLOC_022189	XLOC_022189	LOC_Os03g47650.1	LOC_Os03g47650	chr3:26988321-26995548	LOC_Os03g47650	NA	ankyrin repeat family protein	GO:0005488(binding);GO:0005515(protein binding);GO:0005575(cellular_component);GO:0008150(biological_process)	NA	Wild	Mutant	OK	0.34149	0.806831	1.24042	2.18496	0.00015	0.00113385	yes
XLOC_043573	XLOC_043573	LOC_Os08g17870.1	LOC_Os08g17870	chr8:10960041-10967308	LOC_Os08g17870	NA	Reticulon family protein	GO:0005783(endoplasmic reticulum);GO:0009536(plastid)	NA	Wild	Mutant	OK	0.423253	0.999881	1.24024	1.26211	0.00775	0.031827	yes
XLOC_039616	XLOC_039616	LOC_Os07g05460.1	LOC_Os07g05460	chr7:2517313-2519043	LOC_Os07g05460	NA	P-loop containing nucleoside triphosphate hydrolases superfamily protein	GO:0005575(cellular_component);GO:0008146(sulfotransferase activity);GO:0008150(biological_process);GO:0008152(metabolic process);GO:0016740(transferase activity)	NA	Wild	Mutant	OK	0.805926	1.90349	1.23993	3.30997	0.00825	0.0334928	yes
XLOC_028851	XLOC_028851	LOC_Os04g40370.1	LOC_Os04g40370	chr4:23998826-24002250	LOC_Os04g40370	NA	F-box/RNI-like/FBD-like domains-containing protein	GO:0003674(molecular_function);GO:0005575(cellular_component);GO:0008150(biological_process)	NA	Wild	Mutant	OK	0.958649	2.26334	1.23938	1.16947	0.03655	0.107842	yes
XLOC_003562	XLOC_003562	LOC_Os01g09280.1	LOC_Os01g09280	chr1:4714467-4718746	LOC_Os01g09280	NA	myb-like transcription factor family protein	GO:0003677(DNA binding);GO:0003700(sequence-specific DNA binding transcription factor activity);GO:0006139(nucleobase-containing compound metabolic process);GO:0006950(response to stress);GO:0008150(biological_process);GO:0009058(biosynthetic process);GO:0009628(response to abiotic stimulus);GO:0009719(response to endogenous stimulus)	NA	Wild	Mutant	OK	6.63243	15.6482	1.23839	5.20855	5e-05	0.000420893	yes
XLOC_043597	XLOC_043597	LOC_Os08g19210.2	LOC_Os08g19210	chr8:11487286-11491399	LOC_Os08g19210	NA	NA	NA	NA	Wild	Mutant	OK	0.454338	1.07162	1.23796	1.73089	0.00295	0.0145886	yes
XLOC_032038	XLOC_032038	LOC_Os05g08910.1	LOC_Os05g08910	chr5:4934566-4935229	LOC_Os05g08910	NA	NA	NA	NA	Wild	Mutant	OK	2.12679	5.01571	1.23778	4.53823	0.0005	0.00326078	yes
XLOC_042221	XLOC_042221	LOC_Os08g31140.1	LOC_Os08g31140	chr8:19244361-19245760	LOC_Os08g31140	NA	Heavy metal transport/detoxification superfamily protein	GO:0005488(binding);GO:0005575(cellular_component);GO:0006810(transport);GO:0030001(metal ion transport);GO:0046872(metal ion binding)	NA	Wild	Mutant	OK	3.01995	7.12183	1.23772	4.96948	5e-05	0.000420893	yes
XLOC_004239	XLOC_004239	LOC_Os01g27490.1	LOC_Os01g27490	chr1:15346348-15347941	LOC_Os01g27490	ANS	leucoanthocyanidin dioxygenase	GO:0003824(catalytic activity);GO:0005575(cellular_component);GO:0006950(response to stress);GO:0008152(metabolic process);GO:0009058(biosynthetic process);GO:0009719(response to endogenous stimulus);GO:0009987(cellular process);GO:0016043(cellular component organization);GO:0016491(oxidoreductase activity);GO:0016706("oxidoreductase activity, acting on paired donors, with incorporation or reduct…	00941(Flavonoid biosynthesis)	Wild	Mutant	OK	2.05836	4.85031	1.23658	5.63098	5e-05	0.000420893	yes
XLOC_001659	XLOC_001659	LOC_Os01g44220.1;LOC_Os01g44220.2;LOC_Os01g44220.3;LOC_Os01g44220.7;LOC_Os01g44220.6;LOC_Os01g44220.4;LOC_Os01g44220.5	LOC_Os01g44220	chr1:25353768-25362199	LOC_Os01g44220	APL2	ADPGLC-PPase large subunit	GO:0005575(cellular_component);GO:0005975(carbohydrate metabolic process);GO:0008152(metabolic process);GO:0009058(biosynthetic process);GO:0009987(cellular process);GO:0016740(transferase activity);GO:0016779(nucleotidyltransferase activity)	NA	Wild	Mutant	OK	3.81854	8.99623	1.2363	3.23611	5e-05	0.000420893	yes
XLOC_030611	XLOC_030611	LOC_Os05g26820.1	LOC_Os05g26820	chr5:15556058-15560409	LOC_Os05g26820	CIPK10	SOS3-interacting protein 1	GO:0000166(nucleotide binding);GO:0004672(protein kinase activity);GO:0005524(ATP binding);GO:0006464(cellular protein modification process);GO:0006468(protein phosphorylation);GO:0007165(signal transduction);GO:0008152(metabolic process);GO:0009987(cellular process);GO:0016301(kinase activity)	NA	Wild	Mutant	OK	30.7417	72.4115	1.23602	5.65393	5e-05	0.000420893	yes
XLOC_028427	XLOC_028427	LOC_Os04g30770.1	LOC_Os04g30770	chr4:18392636-18394466	LOC_Os04g30770	NA	Glycosyl hydrolase family protein with chitinase insertion domain	GO:0004553("hydrolase activity, hydrolyzing O-glycosyl compounds");GO:0005618(cell wall);GO:0005975(carbohydrate metabolic process);GO:0006950(response to stress);GO:0008152(metabolic process);GO:0009056(catabolic process);GO:0009628(response to abiotic stimulus);GO:0009719(response to endogenous stimulus);GO:0016787(hydrolase activity)	NA	Wild	Mutant	OK	2.39338	5.63095	1.23433	7.61641	5e-05	0.000420893	yes
XLOC_024635	XLOC_024635	LOC_Os03g42569.1	LOC_Os03g42569	chr3:23694357-23704806	LOC_Os03g42569	NA	NA	NA	NA	Wild	Mutant	OK	2.91681	6.86232	1.23431	4.43147	0.04835	0.133697	yes
XLOC_039238	XLOC_039238	LOC_Os07g46480.1	LOC_Os07g46480	chr7:27746307-27748010	LOC_Os07g46480	NA	Eukaryotic aspartyl protease family protein	GO:0004190(aspartic-type endopeptidase activity);GO:0005618(cell wall);GO:0006508(proteolysis);GO:0016787(hydrolase activity);GO:0019538(protein metabolic process)	NA	Wild	Mutant	OK	31.9933	75.225	1.23344	12.7042	5e-05	0.000420893	yes
XLOC_041619	XLOC_041619	LOC_Os08g10080.1	LOC_Os08g10080	chr8:5846862-5850647	LOC_Os08g10080	anac021	NAC domain containing protein 1	GO:0000003(reproduction);GO:0003677(DNA binding);GO:0003700(sequence-specific DNA binding transcription factor activity);GO:0006139(nucleobase-containing compound metabolic process);GO:0006355("regulation of transcription, DNA-templated");GO:0007165(signal transduction);GO:0007275(multicellular organismal development);GO:0009058(biosynthetic process);GO:0009653(anatomical structure morphogenesis)…	NA	Wild	Mutant	OK	1.2044	2.83154	1.23327	1.9954	5e-05	0.000420893	yes
XLOC_012419	XLOC_012419	LOC_Os12g04360.1	LOC_Os12g04360	chr12:1851397-1852214	LOC_Os12g04360	NA	Calcium-binding EF-hand family protein	GO:0005488(binding);GO:0005886(plasma membrane);GO:0008150(biological_process)	NA	Wild	Mutant	OK	4.97915	11.6859	1.2308	5.66634	5e-05	0.000420893	yes
XLOC_022797	XLOC_022797	LOC_Os03g60560.1	LOC_Os03g60560	chr3:34424179-34425104	LOC_Os03g60560	RHL41	C2H2-type zinc finger family protein	GO:0003676(nucleic acid binding);GO:0003700(sequence-specific DNA binding transcription factor activity);GO:0005488(binding);GO:0005622(intracellular);GO:0006139(nucleobase-containing compound metabolic process);GO:0008150(biological_process);GO:0009058(biosynthetic process)	NA	Wild	Mutant	OK	0.64876	1.5207	1.22898	2.83653	0.0381	0.111409	yes
XLOC_029296	XLOC_029296	LOC_Os04g49480.1	LOC_Os04g49480	chr4:29513878-29514721	LOC_Os04g49480	NA	Concanavalin A-like lectin protein kinase family protein	GO:0000166(nucleotide binding);GO:0005488(binding);GO:0005623(cell);GO:0006464(cellular protein modification process);GO:0008152(metabolic process);GO:0009987(cellular process);GO:0016301(kinase activity);GO:0030246(carbohydrate binding)	NA	Wild	Mutant	OK	0.678914	1.59136	1.22896	2.52759	0.02405	0.0779179	yes
XLOC_030897	XLOC_030897	LOC_Os05g34050.1	LOC_Os05g34050	chr5:20112799-20117103	LOC_Os05g34050	BZIP17	Basic-leucine zipper (bZIP) transcription factor family protein	GO:0003677(DNA binding);GO:0003700(sequence-specific DNA binding transcription factor activity);GO:0005634(nucleus);GO:0005783(endoplasmic reticulum);GO:0006139(nucleobase-containing compound metabolic process);GO:0006355("regulation of transcription, DNA-templated");GO:0006950(response to stress);GO:0009058(biosynthetic process);GO:0009628(response to abiotic stimulus);GO:0043565(sequence-specif…	NA	Wild	Mutant	OK	0.893151	2.09335	1.22884	0.973468	0.0363	0.107225	yes
XLOC_016499	XLOC_016499	LOC_Os02g32950.1	LOC_Os02g32950	chr2:19567116-19568968	LOC_Os02g32950	ATC	centroradialis	GO:0005575(cellular_component);GO:0008150(biological_process);GO:0008289(lipid binding)	NA	Wild	Mutant	OK	1.53794	3.60451	1.22881	3.29401	0.00445	0.0203701	yes
XLOC_018708	XLOC_018708	-	-	chr2:13608157-13609250	NA	NA	NA	NA	NA	Wild	Mutant	OK	0.516792	1.20952	1.22678	2.24122	0.0079	0.032323	yes
XLOC_026721	XLOC_026721	LOC_Os04g38430.1;LOC_Os04g38430.2	LOC_Os04g38430	chr4:22848935-22851644	LOC_Os04g38430	NA	nodulin MtN21 /EamA-like transporter family protein	GO:0005623(cell);GO:0016020(membrane)	NA	Wild	Mutant	OK	0.550487	1.28818	1.22656	1.99645	0.00075	0.0046406	yes
XLOC_042195	XLOC_042195	LOC_Os08g30520.1	LOC_Os08g30520	chr8:18776757-18778781	LOC_Os08g30520	NA	Plant protein of unknown function (DUF247)	GO:0008150(biological_process);GO:0009536(plastid)	NA	Wild	Mutant	OK	0.967468	2.26386	1.2265	4.43644	5e-05	0.000420893	yes
XLOC_032174	XLOC_032174	LOC_Os05g12410.1	LOC_Os05g12410	chr5:7136799-7137684	LOC_Os05g12410	ATRD22	BURP domain-containing protein	GO:0003674(molecular_function);GO:0005623(cell);GO:0006950(response to stress);GO:0009628(response to abiotic stimulus);GO:0009719(response to endogenous stimulus)	NA	Wild	Mutant	OK	214.852	502.192	1.2249	8.13744	5e-05	0.000420893	yes
XLOC_000622	XLOC_000622	LOC_Os01g13690.1;LOC_Os01g13690.2	LOC_Os01g13690	chr1:7665100-7668163	LOC_Os01g13690	NA	NA	GO:0003824(catalytic activity);GO:0008152(metabolic process);GO:0009058(biosynthetic process);GO:0009536(plastid);GO:0009987(cellular process)	NA	Wild	Mutant	OK	27.8974	65.1948	1.22463	7.55219	5e-05	0.000420893	yes
XLOC_006283	XLOC_006283	LOC_Os10g04270.1	LOC_Os10g04270	chr10:1998494-1999813	LOC_Os10g04270	NA	Mannose-binding lectin superfamily protein	GO:0003674(molecular_function);GO:0005575(cellular_component);GO:0008150(biological_process)	NA	Wild	Mutant	OK	9.44911	22.0811	1.22456	4.35888	5e-05	0.000420893	yes
XLOC_041249	XLOC_041249	LOC_Os08g02220.1	LOC_Os08g02220	chr8:763212-765124	LOC_Os08g02220	ATCEL2	cellulase 2	GO:0004553("hydrolase activity, hydrolyzing O-glycosyl compounds");GO:0005623(cell);GO:0005975(carbohydrate metabolic process);GO:0007275(multicellular organismal development);GO:0008152(metabolic process);GO:0009607(response to biotic stimulus);GO:0016787(hydrolase activity)	NA	Wild	Mutant	OK	1.64946	3.85394	1.22434	6.58871	5e-05	0.000420893	yes
XLOC_045544	XLOC_045544	LOC_Os09g31210.1	LOC_Os09g31210	chr9:18769772-18771506	LOC_Os09g31210	NA	Protein kinase superfamily protein	GO:0004672(protein kinase activity);GO:0005524(ATP binding);GO:0006464(cellular protein modification process);GO:0006468(protein phosphorylation);GO:0008152(metabolic process);GO:0009536(plastid);GO:0009987(cellular process);GO:0016301(kinase activity)	NA	Wild	Mutant	OK	2.67129	6.24037	1.22409	7.62014	5e-05	0.000420893	yes
XLOC_032820	XLOC_032820	LOC_Os05g35230.1	LOC_Os05g35230	chr5:20931113-20934296	LOC_Os05g35230	NA	NA	GO:0003674(molecular_function);GO:0005575(cellular_component);GO:0008150(biological_process)	NA	Wild	Mutant	OK	0.833057	1.9454	1.22358	1.51343	0.01385	0.0504557	yes
XLOC_023799	XLOC_023799	LOC_Os03g17800.1	LOC_Os03g17800	chr3:9904419-9907008	LOC_Os03g17800	NA	NA	GO:0005622(intracellular);GO:0006810(transport)	NA	Wild	Mutant	OK	1.87906	4.38719	1.22329	4.24894	5e-05	0.000420893	yes
XLOC_021130	XLOC_021130	LOC_Os03g17500.1	LOC_Os03g17500	chr3:9725270-9727544	LOC_Os03g17500	NA	NA	GO:0003674(molecular_function);GO:0005623(cell);GO:0008150(biological_process)	NA	Wild	Mutant	OK	0.927401	2.16282	1.22165	1.02966	0.04615	0.128941	yes
XLOC_038301	XLOC_038301	-	-	chr7:14511631-14512240	NA	NA	NA	NA	NA	Wild	Mutant	OK	0.816203	1.90343	1.22161	2.43134	0.0381	0.111409	yes
XLOC_046166	XLOC_046166	LOC_Os09g10650.1	LOC_Os09g10650	chr9:5800255-5806941	LOC_Os09g10650	FAB1A	1-phosphatidylinositol-4-phosphate 5-kinases;zinc ion binding;1-phosphatidylinositol-3-phosphate 5-kinases	GO:0000166(nucleotide binding);GO:0005524(ATP binding);GO:0006629(lipid metabolic process);GO:0009987(cellular process);GO:0016301(kinase activity);GO:0016307(phosphatidylinositol phosphate kinase activity);GO:0019538(protein metabolic process);GO:0044267(cellular protein metabolic process);GO:0046488(phosphatidylinositol metabolic process)	NA	Wild	Mutant	OK	0.418405	0.975249	1.22087	2.91285	5e-05	0.000420893	yes
XLOC_019833	XLOC_019833	LOC_Os02g49720.1;LOC_Os02g49720.2;LOC_Os02g49720.3;LOC_Os02g49720.7;LOC_Os02g49720.6	LOC_Os02g49720	chr2:30392546-30396775	LOC_Os02g49720	ALDH2	aldehyde dehydrogenase 2B4	GO:0003824(catalytic activity);GO:0005739(mitochondrion);GO:0008152(metabolic process);GO:0016491(oxidoreductase activity);GO:0055114(oxidation-reduction process)	NA	Wild	Mutant	OK	4.95318	11.5432	1.22062	7.00453	5e-05	0.000420893	yes
XLOC_016390	XLOC_016390	LOC_Os02g30100.1	LOC_Os02g30100	chr2:17873661-17876075	LOC_Os02g30100	CYP81D5	cytochrome P450, family 81, subfamily D, polypeptide 5	GO:0003674(molecular_function);GO:0003824(catalytic activity);GO:0005488(binding);GO:0005506(iron ion binding);GO:0005623(cell);GO:0008152(metabolic process);GO:0009055(electron carrier activity);GO:0016705("oxidoreductase activity, acting on paired donors, with incorporation or reduction of molecular oxygen");GO:0019825(oxygen binding);GO:0020037(heme binding);GO:0055114(oxidation-reduction proc…	NA	Wild	Mutant	OK	6.74475	15.7168	1.22047	8.00808	5e-05	0.000420893	yes
XLOC_040962	XLOC_040962	LOC_Os07g44060.1	LOC_Os07g44060	chr7:26327400-26329772	LOC_Os07g44060	NA	Haloacid dehalogenase-like hydrolase (HAD) superfamily protein	GO:0003824(catalytic activity);GO:0008152(metabolic process);GO:0016787(hydrolase activity)	NA	Wild	Mutant	OK	66.29	154.347	1.21932	7.94743	5e-05	0.000420893	yes
XLOC_046862	XLOC_046862	LOC_Os09g30360.1	LOC_Os09g30360	chr9:18474986-18476381	LOC_Os09g30360	CCoAOMT1	S-adenosyl-L-methionine-dependent methyltransferases superfamily protein	GO:0005829(cytosol);GO:0008150(biological_process);GO:0008152(metabolic process);GO:0008171(O-methyltransferase activity);GO:0009058(biosynthetic process);GO:0009987(cellular process);GO:0016740(transferase activity);GO:0019748(secondary metabolic process)	NA	Wild	Mutant	OK	2.05209	4.7757	1.21862	5.50124	0.00015	0.00113385	yes
XLOC_046499	XLOC_046499	LOC_Os09g21480.1	LOC_Os09g21480	chr9:12983386-12983824	LOC_Os09g21480	NA	NA	NA	NA	Wild	Mutant	OK	2.39031	5.56109	1.21817	5.11659	0.04215	0.120386	yes
XLOC_003925	XLOC_003925	LOC_Os01g16810.1	LOC_Os01g16810	chr1:9567525-9569263	LOC_Os01g16810	ATMYB105	myb domain protein 105	GO:0003677(DNA binding);GO:0003700(sequence-specific DNA binding transcription factor activity);GO:0006139(nucleobase-containing compound metabolic process);GO:0007275(multicellular organismal development);GO:0009058(biosynthetic process);GO:0009653(anatomical structure morphogenesis)	NA	Wild	Mutant	OK	0.50395	1.17216	1.21782	3.14	0.00485	0.0218189	yes
XLOC_003150	XLOC_003150	LOC_Os01g74490.1	LOC_Os01g74490	chr1:43141840-43142670	LOC_Os01g74490	NA	Heavy metal transport/detoxification superfamily protein	GO:0005488(binding);GO:0005634(nucleus);GO:0005737(cytoplasm);GO:0006810(transport);GO:0007275(multicellular organismal development);GO:0008150(biological_process);GO:0009653(anatomical structure morphogenesis);GO:0009908(flower development);GO:0030001(metal ion transport);GO:0046872(metal ion binding)	NA	Wild	Mutant	OK	0.841612	1.95712	1.21751	2.80453	0.01725	0.0598173	yes
XLOC_037784	XLOC_037784	LOC_Os07g07410.2;LOC_Os07g07410.1	LOC_Os07g07410	chr7:3699581-3701580	LOC_Os07g07410	NA	2-oxoglutarate (2OG) and Fe(II)-dependent oxygenase superfamily protein	GO:0003824(catalytic activity);GO:0005575(cellular_component);GO:0008152(metabolic process);GO:0016491(oxidoreductase activity);GO:0016706("oxidoreductase activity, acting on paired donors, with incorporation or reduction of molecular oxygen, 2-oxoglutarate as one donor, and incorporation of one atom each of oxygen into both donors");GO:0019748(secondary metabolic process);GO:0055114(oxidation-re…	NA	Wild	Mutant	OK	13.2122	30.6901	1.2159	7.15123	5e-05	0.000420893	yes
XLOC_003044	XLOC_003044	LOC_Os01g72360.1	LOC_Os01g72360	chr1:41971443-41978408	LOC_Os01g72360	NA	NA	GO:0003674(molecular_function);GO:0008150(biological_process)	NA	Wild	Mutant	OK	2.851	6.62197	1.21579	3.97304	0.00055	0.00354265	yes
XLOC_046718	XLOC_046718	LOC_Os09g26840.1	LOC_Os09g26840	chr9:16307779-16310837	LOC_Os09g26840	NA	NA	GO:0003674(molecular_function);GO:0005575(cellular_component);GO:0008150(biological_process)	NA	Wild	Mutant	OK	1.6146	3.74674	1.21446	3.80465	5e-05	0.000420893	yes
XLOC_043434	XLOC_043434	LOC_Os08g14070.1	LOC_Os08g14070	chr8:8424283-8425291	LOC_Os08g14070	NA	LYR family of Fe/S cluster biogenesis protein	GO:0003824(catalytic activity);GO:0008152(metabolic process)	NA	Wild	Mutant	OK	26.826	62.2328	1.21404	1.49374	0.0023	0.0118449	yes
XLOC_046850	XLOC_046850	LOC_Os09g30105.1;LOC_Os09g30120.1;LOC_Os09g30120.2	LOC_Os09g30105,LOC_Os09g30120	chr9:18293016-18314234	NA	NA	NA	NA	NA	Wild	Mutant	OK	7.07728	16.3677	1.20959	2.44311	5e-05	0.000420893	yes
XLOC_001563	XLOC_001563	LOC_Os01g42110.1	LOC_Os01g42110	chr1:23877623-23880447	LOC_Os01g42110	AtVEX1	Nodulin MtN3 family protein	GO:0005215(transporter activity);GO:0005623(cell);GO:0005886(plasma membrane);GO:0006810(transport);GO:0009987(cellular process);GO:0016020(membrane);GO:0016021(integral component of membrane)	NA	Wild	Mutant	OK	0.748428	1.73074	1.20946	2.27259	0.03595	0.106509	yes
XLOC_027358	XLOC_027358	LOC_Os04g52140.1	LOC_Os04g52140	chr4:30974111-30979849	LOC_Os04g52140	NA	Protein kinase superfamily protein	GO:0004672(protein kinase activity);GO:0005524(ATP binding);GO:0005575(cellular_component);GO:0006464(cellular protein modification process);GO:0006468(protein phosphorylation);GO:0008152(metabolic process);GO:0009987(cellular process);GO:0016301(kinase activity)	NA	Wild	Mutant	OK	6.08774	14.0769	1.20935	6.14984	5e-05	0.000420893	yes
XLOC_040835	XLOC_040835	LOC_Os07g41060.1	LOC_Os07g41060	chr7:24559569-24563938	LOC_Os07g41060	NA	NAD(P)-binding Rossmann-fold superfamily protein	GO:0003824(catalytic activity);GO:0003854(3-beta-hydroxy-delta5-steroid dehydrogenase activity);GO:0005488(binding);GO:0005737(cytoplasm);GO:0006629(lipid metabolic process);GO:0006694(steroid biosynthetic process);GO:0008152(metabolic process);GO:0009058(biosynthetic process);GO:0009987(cellular process);GO:0016616("oxidoreductase activity, acting on the CH-OH group of donors, NAD or NADP as acc…	NA	Wild	Mutant	OK	0.269919	0.624004	1.20903	1.95821	0.011	0.041972	yes
XLOC_017244	XLOC_017244	LOC_Os02g49140.1	LOC_Os02g49140	chr2:30051596-30053366	LOC_Os02g49140	NA	Galactosyl transferase GMA12/MNN10 family protein	GO:0005794(Golgi apparatus);GO:0008150(biological_process);GO:0008152(metabolic process);GO:0016021(integral component of membrane);GO:0016740(transferase activity);GO:0016758("transferase activity, transferring hexosyl groups")	NA	Wild	Mutant	OK	2.11141	4.88059	1.20885	7.03998	5e-05	0.000420893	yes
XLOC_023505	XLOC_023505	LOC_Os03g11910.1;LOC_Os03g11910.2	LOC_Os03g11910	chr3:6243989-6247317	LOC_Os03g11910	HSP70T-2	heat-shock protein 70T-2	GO:0000166(nucleotide binding);GO:0005524(ATP binding);GO:0005575(cellular_component);GO:0006950(response to stress);GO:0009628(response to abiotic stimulus);GO:0009987(cellular process);GO:0019538(protein metabolic process)	NA	Wild	Mutant	OK	4.01513	9.28022	1.20871	4.24923	5e-05	0.000420893	yes
XLOC_022789	XLOC_022789	LOC_Os03g60430.1;LOC_Os03g60430.2	LOC_Os03g60430	chr3:34358192-34362334	LOC_Os03g60430	RAP2.7	related to AP2.7	GO:0000003(reproduction);GO:0003700(sequence-specific DNA binding transcription factor activity);GO:0005634(nucleus);GO:0006139(nucleobase-containing compound metabolic process);GO:0006355("regulation of transcription, DNA-templated");GO:0007275(multicellular organismal development);GO:0009058(biosynthetic process);GO:0009653(anatomical structure morphogenesis);GO:0009791(post-embryonic developme…	NA	Wild	Mutant	OK	6.19096	14.3037	1.20816	6.20727	5e-05	0.000420893	yes
XLOC_043033	XLOC_043033	LOC_Os08g02996.1;LOC_Os08g02996.2	LOC_Os08g02996	chr8:1310612-1313298	LOC_Os08g02996	NA	Concanavalin A-like lectin protein kinase family protein	GO:0004672(protein kinase activity);GO:0005488(binding);GO:0005524(ATP binding);GO:0005623(cell);GO:0006464(cellular protein modification process);GO:0006468(protein phosphorylation);GO:0008152(metabolic process);GO:0009987(cellular process);GO:0016301(kinase activity)	NA	Wild	Mutant	OK	0.631937	1.45939	1.20752	3.19201	5e-05	0.000420893	yes
XLOC_017057	XLOC_017057	LOC_Os02g45620.1	LOC_Os02g45620	chr2:27751406-27752436	LOC_Os02g45620	NA	Ovate family protein	GO:0003674(molecular_function);GO:0005575(cellular_component);GO:0008150(biological_process)	NA	Wild	Mutant	OK	3.12488	7.21634	1.20747	6.44711	5e-05	0.000420893	yes
XLOC_027271	XLOC_027271	LOC_Os04g49890.1	LOC_Os04g49890	chr4:29742310-29750237	LOC_Os04g49890	ATMRP9	multidrug resistance-associated protein 9	GO:0005215(transporter activity);GO:0005524(ATP binding);GO:0005575(cellular_component);GO:0006139(nucleobase-containing compound metabolic process);GO:0006810(transport);GO:0009056(catabolic process);GO:0009607(response to biotic stimulus);GO:0009987(cellular process);GO:0016021(integral component of membrane);GO:0016787(hydrolase activity);GO:0016887(ATPase activity);GO:0042626("ATPase activity…	NA	Wild	Mutant	OK	8.63898	19.9183	1.20516	4.649	5e-05	0.000420893	yes
XLOC_029973	XLOC_029973	LOC_Os05g04410.1	LOC_Os05g04410	chr5:2027781-2030203	LOC_Os05g04410	RCI3	Peroxidase superfamily protein	GO:0003824(catalytic activity);GO:0004601(peroxidase activity);GO:0005515(protein binding);GO:0005576(extracellular region);GO:0005618(cell wall);GO:0005829(cytosol);GO:0006950(response to stress);GO:0006979(response to oxidative stress);GO:0008152(metabolic process);GO:0020037(heme binding);GO:0055114(oxidation-reduction process)	NA	Wild	Mutant	OK	14.4932	33.4137	1.20507	7.586	5e-05	0.000420893	yes
XLOC_034739	XLOC_034739	LOC_Os06g34120.1	LOC_Os06g34120	chr6:19866023-19870006	LOC_Os06g34120	NA	GDSL-like Lipase/Acylhydrolase superfamily protein	GO:0005623(cell);GO:0006629(lipid metabolic process);GO:0008152(metabolic process);GO:0016787(hydrolase activity);GO:0016788("hydrolase activity, acting on ester bonds")	NA	Wild	Mutant	OK	3.81245	8.78867	1.20492	1.67565	0.0031	0.0152126	yes
XLOC_011803	XLOC_011803	LOC_Os11g35080.1	LOC_Os11g35080	chr11:20566503-20567788	LOC_Os11g35080	NA	NA	NA	NA	Wild	Mutant	OK	2.56165	5.9005	1.20376	7.23654	5e-05	0.000420893	yes
XLOC_041066	XLOC_041066	LOC_Os07g46630.1	LOC_Os07g46630	chr7:27865025-27868507	LOC_Os07g46630	NA	adenosine/AMP deaminase family protein	GO:0003824(catalytic activity);GO:0005575(cellular_component);GO:0005737(cytoplasm);GO:0006139(nucleobase-containing compound metabolic process);GO:0009056(catabolic process);GO:0009058(biosynthetic process);GO:0009168(purine ribonucleoside monophosphate biosynthetic process);GO:0016787(hydrolase activity);GO:0019239(deaminase activity)	00230(Purine metabolism);05340(Primary immunodeficiency)	Wild	Mutant	OK	1.2495	2.87775	1.2036	1.25921	0.02495	0.0802728	yes
XLOC_014971	XLOC_014971	LOC_Os12g39310.1	LOC_Os12g39310	chr12:24184197-24186545	LOC_Os12g39310	CYP81G1	cytochrome P450, family 81, subfamily G, polypeptide 1	GO:0003674(molecular_function);GO:0003824(catalytic activity);GO:0005488(binding);GO:0005506(iron ion binding);GO:0005623(cell);GO:0008152(metabolic process);GO:0009055(electron carrier activity);GO:0016705("oxidoreductase activity, acting on paired donors, with incorporation or reduction of molecular oxygen");GO:0019825(oxygen binding);GO:0020037(heme binding);GO:0055114(oxidation-reduction proc…	NA	Wild	Mutant	OK	1.96927	4.53307	1.20283	6.08731	5e-05	0.000420893	yes
XLOC_012176	XLOC_012176	-	-	chr11:27415253-27415884	NA	NA	NA	NA	NA	Wild	Mutant	OK	1.63607	3.76511	1.20245	3.6358	0.00275	0.0137295	yes
XLOC_002326	XLOC_002326	LOC_Os01g57650.1	LOC_Os01g57650	chr1:33329419-33331935	LOC_Os01g57650	NA	zinc finger protein-related	GO:0003700(sequence-specific DNA binding transcription factor activity);GO:0005622(intracellular);GO:0006139(nucleobase-containing compound metabolic process);GO:0009058(biosynthetic process)	NA	Wild	Mutant	OK	1.42606	3.28125	1.20221	1.22461	0.0167	0.0583323	yes
XLOC_010409	XLOC_010409	LOC_Os11g42550.1	LOC_Os11g42550	chr11:25617706-25618704	LOC_Os11g42550	NA	Disease resistance-responsive (dirigent-like protein) family protein	GO:0003674(molecular_function);GO:0005618(cell wall);GO:0006950(response to stress);GO:0009058(biosynthetic process);GO:0009987(cellular process);GO:0019748(secondary metabolic process)	NA	Wild	Mutant	OK	77.2182	177.652	1.20204	10.0892	5e-05	0.000420893	yes
XLOC_037415	XLOC_037415	LOC_Os06g49840.1;LOC_Os06g49840.2	LOC_Os06g49840	chr6:30173484-30178066	LOC_Os06g49840	AP3	K-box region and MADS-box transcription factor family protein	GO:0003677(DNA binding);GO:0003700(sequence-specific DNA binding transcription factor activity);GO:0005634(nucleus);GO:0006139(nucleobase-containing compound metabolic process);GO:0006355("regulation of transcription, DNA-templated");GO:0009058(biosynthetic process);GO:0009908(flower development);GO:0043565(sequence-specific DNA binding);GO:0046983(protein dimerization activity)	NA	Wild	Mutant	OK	5.87621	13.5097	1.20104	5.01316	5e-05	0.000420893	yes
XLOC_013865	XLOC_013865	LOC_Os12g03899.2;LOC_Os12g03899.3;LOC_Os12g03899.4;LOC_Os12g03899.1	LOC_Os12g03899	chr12:1606072-1620845	LOC_Os12g03899	ZIFL2	zinc induced facilitator-like 2	GO:0005215(transporter activity);GO:0006810(transport);GO:0009628(response to abiotic stimulus);GO:0009987(cellular process);GO:0016021(integral component of membrane);GO:0022857(transmembrane transporter activity);GO:0055085(transmembrane transport)	NA	Wild	Mutant	OK	7.6283	17.5363	1.20091	5.02002	5e-05	0.000420893	yes
XLOC_019936	XLOC_019936	LOC_Os02g52130.2	LOC_Os02g52130	chr2:31908531-31911697	LOC_Os02g52130	FBW2	F-BOX WITH WD-40 2	GO:0003824(catalytic activity);GO:0005515(protein binding);GO:0005575(cellular_component);GO:0006464(cellular protein modification process);GO:0008152(metabolic process);GO:0009056(catabolic process);GO:0009719(response to endogenous stimulus);GO:0009987(cellular process);GO:0019538(protein metabolic process)	NA	Wild	Mutant	OK	1.46795	3.37401	1.20066	0.991265	0.04575	0.128135	yes
XLOC_014314	XLOC_014314	LOC_Os12g16720.1	LOC_Os12g16720	chr12:9579746-9582014	LOC_Os12g16720	ATR4	cytochrome P450, family 83, subfamily B, polypeptide 1	GO:0003674(molecular_function);GO:0003824(catalytic activity);GO:0005488(binding);GO:0005506(iron ion binding);GO:0006950(response to stress);GO:0008152(metabolic process);GO:0009055(electron carrier activity);GO:0009628(response to abiotic stimulus);GO:0016705("oxidoreductase activity, acting on paired donors, with incorporation or reduction of molecular oxygen");GO:0019825(oxygen binding);GO:00…	00380(Tryptophan metabolism);00966(Glucosinolate biosynthesis);01210(2-Oxocarboxylic acid metabolism)	Wild	Mutant	OK	7.68543	17.6634	1.20056	9.36583	5e-05	0.000420893	yes
XLOC_010557	XLOC_010557	LOC_Os11g46210.1	LOC_Os11g46210	chr11:27984696-27989134	LOC_Os11g46210	RPM1	NB-ARC domain-containing disease resistance protein	GO:0000166(nucleotide binding);GO:0005515(protein binding);GO:0005524(ATP binding);GO:0005886(plasma membrane);GO:0006915(apoptotic process);GO:0006950(response to stress);GO:0008219(cell death);GO:0043531(ADP binding)	NA	Wild	Mutant	OK	0.54346	1.24863	1.2001	3.22118	5e-05	0.000420893	yes
XLOC_004013	XLOC_004013	-	-	chr1:11015753-11017107	NA	NA	NA	NA	NA	Wild	Mutant	OK	0.455778	1.04705	1.19993	2.13727	0.00125	0.00716525	yes
XLOC_019326	XLOC_019326	LOC_Os02g39490.1	LOC_Os02g39490	chr2:23829189-23834725	LOC_Os02g39490	NA	NAD(P)-binding Rossmann-fold superfamily protein	GO:0003824(catalytic activity);GO:0005488(binding);GO:0005623(cell);GO:0008152(metabolic process);GO:0016491(oxidoreductase activity);GO:0044237(cellular metabolic process);GO:0050662(coenzyme binding)	NA	Wild	Mutant	OK	3.75588	8.62261	1.19898	7.83595	5e-05	0.000420893	yes
XLOC_012161	XLOC_012161	-	-	chr11:27265773-27267523	NA	NA	NA	NA	NA	Wild	Mutant	OK	3.84777	8.82432	1.19746	4.46636	5e-05	0.000420893	yes
XLOC_043300	XLOC_043300	LOC_Os08g09450.1	LOC_Os08g09450	chr8:5474994-5477878	LOC_Os08g09450	NA	RNI-like superfamily protein	GO:0003824(catalytic activity);GO:0005515(protein binding);GO:0006464(cellular protein modification process);GO:0009056(catabolic process);GO:0009987(cellular process);GO:0019538(protein metabolic process)	NA	Wild	Mutant	OK	1.55537	3.56362	1.19609	4.0349	5e-05	0.000420893	yes
XLOC_041858	XLOC_041858	LOC_Os08g17784.2;LOC_Os08g17784.1	LOC_Os08g17784	chr8:10899778-10909658	LOC_Os08g17784	ATPAP23	purple acid phosphatase 23	GO:0005623(cell);GO:0008150(biological_process);GO:0008152(metabolic process);GO:0009987(cellular process);GO:0016787(hydrolase activity)	NA	Wild	Mutant	OK	1.74257	3.98903	1.19482	4.12169	5e-05	0.000420893	yes
XLOC_011459	XLOC_011459	LOC_Os11g24510.2;LOC_Os11g24510.1;LOC_Os11g24510.3	LOC_Os11g24510	chr11:13971644-13979649	LOC_Os11g24510	SCPL19	serine carboxypeptidase-like 19	GO:0004185(serine-type carboxypeptidase activity);GO:0005623(cell);GO:0006508(proteolysis);GO:0016787(hydrolase activity);GO:0019538(protein metabolic process)	00940(Phenylpropanoid biosynthesis);00940(Phenylpropanoid biosynthesis)	Wild	Mutant	OK	16.2986	37.3044	1.1946	5.06082	5e-05	0.000420893	yes
XLOC_043232	XLOC_043232	LOC_Os08g07970.1;LOC_Os08g07970.3;LOC_Os08g07970.2	LOC_Os08g07970	chr8:4505737-4514839	LOC_Os08g07970	OBF4	TGACG motif-binding factor 4	GO:0003677(DNA binding);GO:0003700(sequence-specific DNA binding transcription factor activity);GO:0005515(protein binding);GO:0005634(nucleus);GO:0006139(nucleobase-containing compound metabolic process);GO:0006355("regulation of transcription, DNA-templated");GO:0006950(response to stress);GO:0009058(biosynthetic process);GO:0009607(response to biotic stimulus);GO:0009628(response to abiotic st…	04075(Plant hormone signal transduction)	Wild	Mutant	OK	21.701	49.6504	1.19404	8.40216	5e-05	0.000420893	yes
XLOC_046669	XLOC_046669	LOC_Os09g25770.1;LOC_Os09g25770.2	LOC_Os09g25770	chr9:15447548-15450012	LOC_Os09g25770	NA	nodulin MtN21 /EamA-like transporter family protein	GO:0005623(cell);GO:0016020(membrane)	NA	Wild	Mutant	OK	9.46679	21.659	1.19402	5.42927	5e-05	0.000420893	yes
XLOC_024891	XLOC_024891	LOC_Os03g48560.1	LOC_Os03g48560	chr3:27678461-27682037	LOC_Os03g48560	NA	Core-2/I-branching beta-1,6-N-acetylglucosaminyltransferase family protein	GO:0005975(carbohydrate metabolic process);GO:0008152(metabolic process);GO:0008375(acetylglucosaminyltransferase activity);GO:0009058(biosynthetic process);GO:0016020(membrane);GO:0016740(transferase activity)	NA	Wild	Mutant	OK	4.70365	10.7607	1.19392	1.19936	0.0236	0.0767975	yes
XLOC_037872	XLOC_037872	LOC_Os07g09010.1	LOC_Os07g09010	chr7:4697185-4699622	LOC_Os07g09010	NA	Major facilitator superfamily protein	GO:0003674(molecular_function);GO:0005575(cellular_component);GO:0006950(response to stress);GO:0009607(response to biotic stimulus);GO:0016021(integral component of membrane);GO:0055085(transmembrane transport)	NA	Wild	Mutant	OK	7.01865	16.0566	1.1939	8.13264	5e-05	0.000420893	yes
XLOC_009992	XLOC_009992	LOC_Os11g32030.1	LOC_Os11g32030	chr11:18874059-18877031	LOC_Os11g32030	NA	NAD(P)-binding Rossmann-fold superfamily protein	GO:0003824(catalytic activity);GO:0005488(binding);GO:0008152(metabolic process);GO:0016491(oxidoreductase activity);GO:0044237(cellular metabolic process);GO:0050662(coenzyme binding)	NA	Wild	Mutant	OK	4.0471	9.23744	1.19061	8.59918	0.0001	0.000786081	yes
XLOC_004856	XLOC_004856	LOC_Os01g46040.1	LOC_Os01g46040	chr1:26173184-26177230	LOC_Os01g46040	GTE4	global transcription factor group E4	GO:0003677(DNA binding);GO:0005515(protein binding);GO:0005575(cellular_component);GO:0007049(cell cycle);GO:0007275(multicellular organismal development);GO:0008150(biological_process)	NA	Wild	Mutant	OK	2.82722	6.44464	1.18872	5.38491	5e-05	0.000420893	yes
XLOC_008692	XLOC_008692	LOC_Os10g36848.1	LOC_Os10g36848	chr10:19728253-19735041	LOC_Os10g36848	CYP84A1	ferulic acid 5-hydroxylase 1	GO:0003824(catalytic activity);GO:0005506(iron ion binding);GO:0005783(endoplasmic reticulum);GO:0008152(metabolic process);GO:0009055(electron carrier activity);GO:0009058(biosynthetic process);GO:0009628(response to abiotic stimulus);GO:0009987(cellular process);GO:0016705("oxidoreductase activity, acting on paired donors, with incorporation or reduction of molecular oxygen");GO:0019748(seconda…	00940(Phenylpropanoid biosynthesis)	Wild	Mutant	OK	7.87106	17.9419	1.1887	10.0357	5e-05	0.000420893	yes
XLOC_015377	XLOC_015377	LOC_Os02g04700.2;LOC_Os02g04700.1	LOC_Os02g04700	chr2:2124895-2137102	LOC_Os02g04700	NA	Class II aminoacyl-tRNA and biotin synthetases superfamily protein	GO:0000166(nucleotide binding);GO:0003676(nucleic acid binding);GO:0003824(catalytic activity);GO:0004812(aminoacyl-tRNA ligase activity);GO:0005524(ATP binding);GO:0005737(cytoplasm);GO:0005829(cytosol);GO:0006139(nucleobase-containing compound metabolic process);GO:0006412(translation);GO:0006418(tRNA aminoacylation for protein translation);GO:0008150(biological_process);GO:0008152(metabolic pr…	NA	Wild	Mutant	OK	6.38297	14.544	1.18813	2.10124	0.01055	0.0406543	yes
XLOC_042730	XLOC_042730	LOC_Os08g41520.1	LOC_Os08g41520	chr8:26231383-26232707	LOC_Os08g41520	NA	RING/U-box superfamily protein	GO:0005488(binding);GO:0005575(cellular_component);GO:0008150(biological_process)	NA	Wild	Mutant	OK	2.90226	6.60991	1.18746	4.2324	0.00485	0.0218189	yes
XLOC_013375	XLOC_013375	LOC_Os12g36910.1	LOC_Os12g36910	chr12:22628758-22633083	LOC_Os12g36910	NA	Calmodulin-binding protein	GO:0005515(protein binding);GO:0005575(cellular_component);GO:0008150(biological_process)	NA	Wild	Mutant	OK	15.566	35.4498	1.18738	5.42757	5e-05	0.000420893	yes
XLOC_003292	XLOC_003292	LOC_Os01g03940.1	LOC_Os01g03940	chr1:1684740-1685880	LOC_Os01g03940	NA	NA	NA	NA	Wild	Mutant	OK	1.12831	2.56785	1.18639	3.48022	0.0001	0.000786081	yes
XLOC_028551	XLOC_028551	LOC_Os04g33310.1	LOC_Os04g33310	chr4:20143503-20145881	LOC_Os04g33310	NA	NA	GO:0003674(molecular_function)	NA	Wild	Mutant	OK	19.0682	43.357	1.1851	5.93826	0.0002	0.00146519	yes
XLOC_034798	XLOC_034798	LOC_Os06g35960.1	LOC_Os06g35960	chr6:20996263-20998867	LOC_Os06g35960	AT-HSFC1	heat shock transcription factor C1	GO:0003677(DNA binding);GO:0003700(sequence-specific DNA binding transcription factor activity);GO:0005634(nucleus);GO:0006139(nucleobase-containing compound metabolic process);GO:0006355("regulation of transcription, DNA-templated");GO:0009058(biosynthetic process);GO:0043565(sequence-specific DNA binding)	NA	Wild	Mutant	OK	1.46884	3.33799	1.1843	1.71914	0.0007	0.00438407	yes
XLOC_026718	XLOC_026718	LOC_Os04g38370.1	LOC_Os04g38370	chr4:22822267-22822926	LOC_Os04g38370	NA	Lipase/lipooxygenase, PLAT/LH2 family protein	GO:0003674(molecular_function);GO:0005515(protein binding);GO:0005773(vacuole);GO:0005886(plasma membrane);GO:0008150(biological_process);GO:0009536(plastid);GO:0009579(thylakoid);GO:0016020(membrane)	NA	Wild	Mutant	OK	1.90683	4.33035	1.18331	4.30456	0.0063	0.0269824	yes
XLOC_006110	XLOC_006110	LOC_Os01g73270.1	LOC_Os01g73270	chr1:42470326-42472325	LOC_Os01g73270	NA	Cupredoxin superfamily protein	GO:0016020(membrane)	NA	Wild	Mutant	OK	0.613456	1.39217	1.1823	1.19279	0.045	0.126577	yes
XLOC_003067	XLOC_003067	LOC_Os01g72810.1	LOC_Os01g72810	chr1:42238810-42240567	LOC_Os01g72810	NA	Curculin-like (mannose-binding) lectin family protein	GO:0005623(cell);GO:0008150(biological_process);GO:0030246(carbohydrate binding);GO:0048544(recognition of pollen)	NA	Wild	Mutant	OK	1.13453	2.57261	1.18114	4.64339	5e-05	0.000420893	yes
XLOC_027442	XLOC_027442	LOC_Os04g53580.1	LOC_Os04g53580	chr4:31937204-31939193	LOC_Os04g53580	RIC7	PAK-box/P21-Rho-binding family protein	GO:0003674(molecular_function);GO:0005515(protein binding);GO:0005737(cytoplasm);GO:0007275(multicellular organismal development);GO:0009653(anatomical structure morphogenesis);GO:0009856(pollination);GO:0016043(cellular component organization);GO:0016049(cell growth);GO:0030154(cell differentiation)	NA	Wild	Mutant	OK	0.623269	1.41228	1.1801	1.19973	0.01485	0.053315	yes
XLOC_042894	XLOC_042894	-	-	chr8:28055181-28055479	NA	NA	NA	NA	NA	Wild	Mutant	OK	6.66599	15.0957	1.17925	9.591	0.04095	0.117849	yes
XLOC_017938	XLOC_017938	LOC_Os02g04160.1;LOC_Os02g04160.2	LOC_Os02g04160	chr2:1816289-1819094	LOC_Os02g04160	NA	NA	GO:0003674(molecular_function);GO:0008150(biological_process)	NA	Wild	Mutant	OK	6.9514	15.7336	1.17848	3.20488	5e-05	0.000420893	yes
XLOC_019978	XLOC_019978	LOC_Os02g52910.1	LOC_Os02g52910	chr2:32349091-32352908	LOC_Os02g52910	NA	NA	GO:0003674(molecular_function);GO:0005575(cellular_component);GO:0008150(biological_process)	NA	Wild	Mutant	OK	0.998783	2.26035	1.17831	1.79974	0.00075	0.0046406	yes
XLOC_034950	XLOC_034950	LOC_Os06g39660.1	LOC_Os06g39660	chr6:23549712-23552682	LOC_Os06g39660	NA	FAD/NAD(P)-binding oxidoreductase family protein	GO:0003824(catalytic activity);GO:0004497(monooxygenase activity);GO:0005623(cell);GO:0008152(metabolic process);GO:0055114(oxidation-reduction process)	NA	Wild	Mutant	OK	0.664569	1.50204	1.17643	3.79792	0.0039	0.0183401	yes
XLOC_005633	XLOC_005633	LOC_Os01g63010.1	LOC_Os01g63010	chr1:36496068-36498165	LOC_Os01g63010	NA	Adenine nucleotide alpha hydrolases-like superfamily protein	GO:0005886(plasma membrane);GO:0006950(response to stress);GO:0016020(membrane)	NA	Wild	Mutant	OK	1.89848	4.28749	1.17529	3.8787	5e-05	0.000420893	yes
XLOC_042984	XLOC_042984	LOC_Os08g01950.1	LOC_Os08g01950	chr8:594452-598041	LOC_Os08g01950	NA	HXXXD-type acyl-transferase family protein	GO:0005575(cellular_component);GO:0008150(biological_process);GO:0008152(metabolic process);GO:0016740(transferase activity);GO:0016747("transferase activity, transferring acyl groups other than amino-acyl groups")	NA	Wild	Mutant	OK	2.94925	6.65662	1.17444	6.58915	5e-05	0.000420893	yes
XLOC_028044	XLOC_028044	LOC_Os04g13220.1	LOC_Os04g13220	chr4:7317231-7325788	LOC_Os04g13220	ATMRP4	multidrug resistance-associated protein 4	GO:0005215(transporter activity);GO:0005524(ATP binding);GO:0005575(cellular_component);GO:0005773(vacuole);GO:0005886(plasma membrane);GO:0006139(nucleobase-containing compound metabolic process);GO:0006810(transport);GO:0006950(response to stress);GO:0009056(catabolic process);GO:0009607(response to biotic stimulus);GO:0009628(response to abiotic stimulus);GO:0009987(cellular process);GO:001602…	NA	Wild	Mutant	OK	3.2051	7.23381	1.17439	4.97215	5e-05	0.000420893	yes
XLOC_004235	XLOC_004235	LOC_Os01g27360.1	LOC_Os01g27360	chr1:15281129-15283073	LOC_Os01g27360	ATGSTF13	Glutathione S-transferase family protein	GO:0005515(protein binding);GO:0005737(cytoplasm);GO:0008152(metabolic process);GO:0009056(catabolic process);GO:0009987(cellular process);GO:0016740(transferase activity);GO:0019748(secondary metabolic process)	NA	Wild	Mutant	OK	16.5425	37.3263	1.17402	7.31573	5e-05	0.000420893	yes
XLOC_002235	XLOC_002235	LOC_Os01g55940.1	LOC_Os01g55940	chr1:32221375-32225123	LOC_Os01g55940	AUR3	Auxin-responsive GH3 family protein	GO:0003824(catalytic activity);GO:0008150(biological_process);GO:0008152(metabolic process);GO:0009719(response to endogenous stimulus)	04075(Plant hormone signal transduction)	Wild	Mutant	OK	2.67749	6.04051	1.17379	6.75947	5e-05	0.000420893	yes
XLOC_026942	XLOC_026942	-	-	chr4:25235109-25236145	NA	NA	NA	NA	NA	Wild	Mutant	OK	0.443858	1.00074	1.17289	1.91076	0.0302	0.0932702	yes
XLOC_036939	XLOC_036939	LOC_Os06g40170.1	LOC_Os06g40170	chr6:23908917-23913797	LOC_Os06g40170	PLD	phospholipase D alpha 1	GO:0003824(catalytic activity);GO:0005515(protein binding);GO:0006629(lipid metabolic process);GO:0008152(metabolic process);GO:0009536(plastid);GO:0009987(cellular process);GO:0016787(hydrolase activity)	NA	Wild	Mutant	OK	9.20882	20.7531	1.17224	8.41272	5e-05	0.000420893	yes
XLOC_027452	XLOC_027452	-	-	chr4:32012818-32013830	NA	NA	NA	NA	NA	Wild	Mutant	OK	3.43225	7.73364	1.17199	4.29484	5e-05	0.000420893	yes
XLOC_019411	XLOC_019411	LOC_Os02g41680.1	LOC_Os02g41680	chr2:25006466-25009121	LOC_Os02g41680	ATPAL1	PHE ammonia lyase 1	GO:0003824(catalytic activity);GO:0005737(cytoplasm);GO:0006950(response to stress);GO:0007275(multicellular organismal development);GO:0008152(metabolic process);GO:0009056(catabolic process);GO:0009058(biosynthetic process);GO:0009628(response to abiotic stimulus);GO:0009987(cellular process);GO:0016841(ammonia-lyase activity);GO:0019748(secondary metabolic process)	00360(Phenylalanine metabolism);00940(Phenylpropanoid biosynthesis)	Wild	Mutant	OK	12.0589	27.1422	1.17045	7.97041	5e-05	0.000420893	yes
XLOC_023087	XLOC_023087	LOC_Os03g02939.1	LOC_Os03g02939	chr3:1178458-1180137	LOC_Os03g02939	RCI3	Peroxidase superfamily protein	GO:0003824(catalytic activity);GO:0004601(peroxidase activity);GO:0005515(protein binding);GO:0005783(endoplasmic reticulum);GO:0006950(response to stress);GO:0006979(response to oxidative stress);GO:0008152(metabolic process);GO:0009628(response to abiotic stimulus);GO:0020037(heme binding);GO:0055114(oxidation-reduction process)	NA	Wild	Mutant	OK	1.43167	3.22043	1.16955	4.49793	0.0002	0.00146519	yes
XLOC_008437	XLOC_008437	LOC_Os10g31630.1	LOC_Os10g31630	chr10:16575346-16577743	LOC_Os10g31630	NA	NA	NA	NA	Wild	Mutant	OK	0.502397	1.12988	1.16926	2.5613	0.00455	0.0207255	yes
XLOC_000513	XLOC_000513	LOC_Os01g11760.1	LOC_Os01g11760	chr1:6365027-6367159	LOC_Os01g11760	NA	GDSL-like Lipase/Acylhydrolase superfamily protein	GO:0005618(cell wall);GO:0006629(lipid metabolic process);GO:0008152(metabolic process);GO:0016787(hydrolase activity);GO:0016788("hydrolase activity, acting on ester bonds")	NA	Wild	Mutant	OK	0.440187	0.989837	1.16907	2.39721	0.00795	0.0324813	yes
XLOC_026348	XLOC_026348	LOC_Os04g30540.1	LOC_Os04g30540	chr4:18247443-18252255	LOC_Os04g30540	NA	Disease resistance protein (CC-NBS-LRR class) family	GO:0000166(nucleotide binding);GO:0004871(signal transducer activity);GO:0004872(receptor activity);GO:0005623(cell);GO:0006950(response to stress);GO:0007165(signal transduction);GO:0008152(metabolic process);GO:0016020(membrane);GO:0016787(hydrolase activity)	NA	Wild	Mutant	OK	1.03597	2.32899	1.16873	1.39592	0.0084	0.0339436	yes
XLOC_007274	XLOC_007274	LOC_Os10g37710.2;LOC_Os10g37710.1	LOC_Os10g37710	chr10:20175630-20179164	LOC_Os10g37710	NA	alpha/beta-Hydrolases superfamily protein	GO:0005783(endoplasmic reticulum);GO:0008150(biological_process);GO:0008152(metabolic process);GO:0016787(hydrolase activity)	NA	Wild	Mutant	OK	2.2476	5.05203	1.16847	4.58338	5e-05	0.000420893	yes
XLOC_006482	XLOC_006482	LOC_Os10g10700.1	LOC_Os10g10700	chr10:5905925-5908571	LOC_Os10g10700	NA	Plant invertase/pectin methylesterase inhibitor superfamily protein	GO:0004857(enzyme inhibitor activity);GO:0008152(metabolic process);GO:0016787(hydrolase activity);GO:0030234(enzyme regulator activity);GO:0030599(pectinesterase activity)	NA	Wild	Mutant	OK	0.670402	1.50647	1.16807	2.84728	0.00815	0.0331524	yes
XLOC_042175	XLOC_042175	LOC_Os08g29854.1	LOC_Os08g29854	chr8:18345864-18359037	LOC_Os08g29854	RPM1	NB-ARC domain-containing disease resistance protein	GO:0000166(nucleotide binding);GO:0005515(protein binding);GO:0005524(ATP binding);GO:0005886(plasma membrane);GO:0006915(apoptotic process);GO:0006950(response to stress);GO:0008219(cell death);GO:0043531(ADP binding)	NA	Wild	Mutant	OK	1.23145	2.76556	1.16722	3.5799	5e-05	0.000420893	yes
XLOC_001558	XLOC_001558	LOC_Os01g42030.1	LOC_Os01g42030	chr1:23838775-23846881	LOC_Os01g42030	BCS1	cytochrome BC1 synthesis	GO:0000166(nucleotide binding);GO:0005524(ATP binding);GO:0005739(mitochondrion);GO:0006139(nucleobase-containing compound metabolic process);GO:0008152(metabolic process);GO:0009056(catabolic process);GO:0016787(hydrolase activity)	NA	Wild	Mutant	OK	8.16676	18.3378	1.16698	4.66185	5e-05	0.000420893	yes
XLOC_036264	XLOC_036264	LOC_Os06g17000.1	LOC_Os06g17000	chr6:9861875-9863938	LOC_Os06g17000	ATRD22	BURP domain-containing protein	GO:0003674(molecular_function);GO:0005623(cell);GO:0006950(response to stress);GO:0009628(response to abiotic stimulus);GO:0009719(response to endogenous stimulus)	NA	Wild	Mutant	OK	0.918525	2.06206	1.1667	3.28258	0.0003	0.00208917	yes
XLOC_045105	XLOC_045105	LOC_Os09g20540.1	LOC_Os09g20540	chr9:12376932-12378843	LOC_Os09g20540	NA	NA	GO:0003674(molecular_function);GO:0005623(cell);GO:0008150(biological_process)	NA	Wild	Mutant	OK	5.48109	12.3018	1.16633	7.5514	5e-05	0.000420893	yes
XLOC_046633	XLOC_046633	LOC_Os09g25070.1;LOC_Os09g25070.2	LOC_Os09g25070	chr9:14992802-14994888	LOC_Os09g25070	ATWRKY40	WRKY DNA-binding protein 40	GO:0003700(sequence-specific DNA binding transcription factor activity);GO:0005515(protein binding);GO:0005634(nucleus);GO:0006139(nucleobase-containing compound metabolic process);GO:0006355("regulation of transcription, DNA-templated");GO:0006950(response to stress);GO:0008150(biological_process);GO:0009058(biosynthetic process);GO:0009607(response to biotic stimulus);GO:0043565(sequence-specif…	NA	Wild	Mutant	OK	4.27407	9.5851	1.16518	5.4578	5e-05	0.000420893	yes
XLOC_037383	XLOC_037383	-	-	chr6:29815015-29816272	NA	NA	NA	NA	NA	Wild	Mutant	OK	1.00343	2.24899	1.16434	3.49538	0.0009	0.00543079	yes
XLOC_039063	XLOC_039063	LOC_Os07g43010.1	LOC_Os07g43010	chr7:25761783-25765665	LOC_Os07g43010	NA	peptidases	GO:0005623(cell);GO:0005783(endoplasmic reticulum);GO:0005787(signal peptidase complex);GO:0006464(cellular protein modification process);GO:0006465(signal peptide processing);GO:0008233(peptidase activity);GO:0009058(biosynthetic process);GO:0009987(cellular process);GO:0016020(membrane);GO:0016021(integral component of membrane);GO:0016787(hydrolase activity);GO:0019538(protein metabolic proces…	NA	Wild	Mutant	OK	1.11851	2.50691	1.16434	1.69698	0.0007	0.00438407	yes
XLOC_032542	XLOC_032542	LOC_Os05g27980.1	LOC_Os05g27980	chr5:16327594-16328435	LOC_Os05g27980	ASL5	Lateral organ boundaries (LOB) domain family protein	GO:0003677(DNA binding);GO:0007275(multicellular organismal development);GO:0009653(anatomical structure morphogenesis)	NA	Wild	Mutant	OK	0.94392	2.11467	1.1637	2.92215	0.03295	0.0997907	yes
XLOC_045847	XLOC_045847	LOC_Os09g38670.1;LOC_Os09g38670.2;LOC_Os09g38670.3	LOC_Os09g38670	chr9:22233616-22236155	LOC_Os09g38670	ATH2	thioredoxin 2	GO:0003824(catalytic activity);GO:0005739(mitochondrion);GO:0005829(cytosol);GO:0005886(plasma membrane);GO:0006464(cellular protein modification process);GO:0006662(glycerol ether metabolic process);GO:0008152(metabolic process);GO:0009055(electron carrier activity);GO:0009058(biosynthetic process);GO:0009987(cellular process);GO:0015035(protein disulfide oxidoreductase activity);GO:0016209(anti…	NA	Wild	Mutant	OK	5.32758	11.9268	1.16265	5.50735	5e-05	0.000420893	yes
XLOC_031436	XLOC_031436	LOC_Os05g46370.1	LOC_Os05g46370	chr5:26879443-26881353	LOC_Os05g46370	NA	basic helix-loop-helix (bHLH) DNA-binding superfamily protein	GO:0003677(DNA binding);GO:0003700(sequence-specific DNA binding transcription factor activity);GO:0005634(nucleus);GO:0006139(nucleobase-containing compound metabolic process);GO:0009058(biosynthetic process)	NA	Wild	Mutant	OK	0.891754	1.99628	1.1626	4.18744	0.00065	0.00411123	yes
XLOC_022877	XLOC_022877	LOC_Os03g62200.1	LOC_Os03g62200	chr3:35238254-35241976	LOC_Os03g62200	AMT2	ammonium transporter 2	GO:0005215(transporter activity);GO:0005575(cellular_component);GO:0005886(plasma membrane);GO:0006810(transport);GO:0008519(ammonium transmembrane transporter activity);GO:0009607(response to biotic stimulus);GO:0009987(cellular process);GO:0016020(membrane);GO:0072488(ammonium transmembrane transport)	NA	Wild	Mutant	OK	2.34203	5.24195	1.16235	6.29476	5e-05	0.000420893	yes
XLOC_032511	XLOC_032511	LOC_Os05g27050.1	LOC_Os05g27050	chr5:15727605-15729187	LOC_Os05g27050	NA	Major facilitator superfamily protein	GO:0005215(transporter activity);GO:0006810(transport);GO:0009607(response to biotic stimulus);GO:0016020(membrane)	NA	Wild	Mutant	OK	3.35119	7.49862	1.16195	5.1662	0.0085	0.0342706	yes
XLOC_044067	XLOC_044067	LOC_Os08g34320.1	LOC_Os08g34320	chr8:21536986-21543115	LOC_Os08g34320	NA	Family of unknown function (DUF566)	GO:0008150(biological_process)	NA	Wild	Mutant	OK	2.78988	6.2408	1.16153	4.55327	5e-05	0.000420893	yes
XLOC_022220	XLOC_022220	LOC_Os03g48180.1	LOC_Os03g48180	chr3:27413469-27418777	LOC_Os03g48180	NA	Major facilitator superfamily protein	GO:0005215(transporter activity);GO:0005575(cellular_component);GO:0005886(plasma membrane);GO:0006810(transport);GO:0006857(oligopeptide transport);GO:0009628(response to abiotic stimulus);GO:0016020(membrane)	NA	Wild	Mutant	OK	1.91341	4.27885	1.16107	1.38239	0.00495	0.0221855	yes
XLOC_043828	XLOC_043828	LOC_Os08g27810.1	LOC_Os08g27810	chr8:16939595-16941786	LOC_Os08g27810	PRO25	cell wall-associated kinase	GO:0005623(cell);GO:0006464(cellular protein modification process);GO:0008152(metabolic process);GO:0009987(cellular process);GO:0016020(membrane);GO:0016301(kinase activity)	NA	Wild	Mutant	OK	0.78139	1.74633	1.16021	3.71115	0.00425	0.0196422	yes
XLOC_031788	XLOC_031788	LOC_Os05g03174.1	LOC_Os05g03174	chr5:1278890-1285604	LOC_Os05g03174	IRX9	Nucleotide-diphospho-sugar transferases superfamily protein	GO:0005794(Golgi apparatus);GO:0005975(carbohydrate metabolic process);GO:0008152(metabolic process);GO:0009058(biosynthetic process);GO:0009987(cellular process);GO:0015018(galactosylgalactosylxylosylprotein 3-beta-glucuronosyltransferase activity);GO:0016020(membrane);GO:0016740(transferase activity)	NA	Wild	Mutant	OK	0.887618	1.9835	1.16004	1.61676	0.00085	0.00518349	yes
XLOC_032087	XLOC_032087	LOC_Os05g10620.1;LOC_Os05g10620.2;LOC_Os05g10620.3	LOC_Os05g10620	chr5:5784140-5789560	LOC_Os05g10620	anac075	NAC domain containing protein 75	GO:0003677(DNA binding);GO:0003700(sequence-specific DNA binding transcription factor activity);GO:0006139(nucleobase-containing compound metabolic process);GO:0006355("regulation of transcription, DNA-templated");GO:0007275(multicellular organismal development);GO:0009058(biosynthetic process)	NA	Wild	Mutant	OK	0.879346	1.96467	1.15978	2.37337	0.0001	0.000786081	yes
XLOC_038922	XLOC_038922	LOC_Os07g40240.1	LOC_Os07g40240	chr7:24122637-24127487	LOC_Os07g40240	NA	Gibberellin-regulated family protein	GO:0003674(molecular_function);GO:0005623(cell);GO:0009719(response to endogenous stimulus)	NA	Wild	Mutant	OK	0.706787	1.57839	1.15911	1.76469	0.00165	0.00904166	yes
XLOC_015381	XLOC_015381	LOC_Os02g04760.1	LOC_Os02g04760	chr2:2153449-2178739	LOC_Os02g04760	CAS1	cycloartenol synthase 1	GO:0003824(catalytic activity);GO:0005773(vacuole);GO:0006629(lipid metabolic process);GO:0007275(multicellular organismal development);GO:0009058(biosynthetic process);GO:0009987(cellular process);GO:0016043(cellular component organization)	NA	Wild	Mutant	OK	0.555649	1.24064	1.15884	1.49264	0.00175	0.0094991	yes
XLOC_022938	XLOC_022938	LOC_Os03g63650.1	LOC_Os03g63650	chr3:35953610-35955166	LOC_Os03g63650	ATBRXL1	BREVIS RADIX-like 1	GO:0005215(transporter activity);GO:0005515(protein binding);GO:0005634(nucleus);GO:0006810(transport);GO:0007165(signal transduction);GO:0007275(multicellular organismal development);GO:0009719(response to endogenous stimulus);GO:0009791(post-embryonic development);GO:0009987(cellular process)	NA	Wild	Mutant	OK	0.860123	1.91988	1.1584	3.34541	0.0325	0.0987504	yes
XLOC_002045	XLOC_002045	LOC_Os01g52130.1	LOC_Os01g52130	chr1:29987910-29994141	LOC_Os01g52130	SULTR3;5	sulfate transporter 3;5	GO:0005215(transporter activity);GO:0006810(transport);GO:0009987(cellular process);GO:0016020(membrane);GO:0016021(integral component of membrane);GO:0055085(transmembrane transport)	NA	Wild	Mutant	OK	2.07626	4.63428	1.15836	4.9481	5e-05	0.000420893	yes
XLOC_000992	XLOC_000992	-;LOC_Os01g23870.1	LOC_Os01g23870	chr1:13422697-13438586	LOC_Os01g23870	NA	NA	NA	NA	Wild	Mutant	OK	14.6596	32.7013	1.15751	8.79254	5e-05	0.000420893	yes
XLOC_004623	XLOC_004623	LOC_Os01g40580.1	LOC_Os01g40580	chr1:22914581-22916173	LOC_Os01g40580	ATHIR1	SPFH/Band 7/PHB domain-containing membrane-associated protein family	GO:0005515(protein binding);GO:0005575(cellular_component);GO:0005773(vacuole);GO:0005886(plasma membrane);GO:0006464(cellular protein modification process);GO:0009058(biosynthetic process);GO:0016020(membrane)	NA	Wild	Mutant	OK	0.882002	1.96592	1.15635	3.6017	0.0036	0.0171966	yes
XLOC_012083	XLOC_012083	LOC_Os11g42510.1;LOC_Os11g42510.2	LOC_Os11g42510	chr11:25596436-25603489	LOC_Os11g42510	NA	Tyrosine transaminase family protein	GO:0005575(cellular_component);GO:0006520(cellular amino acid metabolic process);GO:0008152(metabolic process);GO:0009058(biosynthetic process);GO:0009987(cellular process);GO:0016740(transferase activity);GO:0016769("transferase activity, transferring nitrogenous groups");GO:0016829(lyase activity);GO:0030170(pyridoxal phosphate binding)	NA	Wild	Mutant	OK	3.97132	8.84984	1.15603	4.11547	5e-05	0.000420893	yes
XLOC_042227	XLOC_042227	LOC_Os08g31250.1	LOC_Os08g31250	chr8:19325135-19326203	LOC_Os08g31250	NA	Cysteine/Histidine-rich C1 domain family protein	GO:0003674(molecular_function);GO:0005575(cellular_component);GO:0008150(biological_process);GO:0047134(protein-disulfide reductase activity);GO:0055114(oxidation-reduction process)	NA	Wild	Mutant	OK	0.850335	1.89458	1.15578	3.6641	0.02625	0.0835299	yes
XLOC_002622	XLOC_002622	LOC_Os01g63620.1	LOC_Os01g63620	chr1:36894553-36897429	LOC_Os01g63620	NA	Tetratricopeptide repeat (TPR)-like superfamily protein	GO:0005488(binding)	NA	Wild	Mutant	OK	3.47922	7.748	1.15506	6.77178	5e-05	0.000420893	yes
XLOC_045423	XLOC_045423	LOC_Os09g28520.1	LOC_Os09g28520	chr9:17350764-17352566	LOC_Os09g28520	NA	NA	GO:0003674(molecular_function);GO:0005575(cellular_component);GO:0008150(biological_process)	NA	Wild	Mutant	OK	2.36295	5.25217	1.15232	4.64086	5e-05	0.000420893	yes
XLOC_011485	XLOC_011485	LOC_Os11g25260.1	LOC_Os11g25260	chr11:14390247-14398123	LOC_Os11g25260	APY2	apyrase 2	GO:0005794(Golgi apparatus);GO:0006139(nucleobase-containing compound metabolic process);GO:0008152(metabolic process);GO:0009056(catabolic process);GO:0009856(pollination);GO:0016787(hydrolase activity)	NA	Wild	Mutant	OK	19.3661	43.0276	1.15173	6.69753	5e-05	0.000420893	yes
XLOC_010739	XLOC_010739	LOC_Os11g03230.2	LOC_Os11g03230	chr11:1175873-1178483	LOC_Os11g03230	APY2	apyrase 2	GO:0005794(Golgi apparatus);GO:0006139(nucleobase-containing compound metabolic process);GO:0008152(metabolic process);GO:0009056(catabolic process);GO:0009856(pollination);GO:0016787(hydrolase activity)	NA	Wild	Mutant	OK	6.65884	14.793	1.15158	1.09382	0.0367	0.108207	yes
XLOC_028251	XLOC_028251	LOC_Os04g23760.1	LOC_Os04g23760	chr4:13586446-13589121	LOC_Os04g23760	SD2-5	S-domain-2 5	GO:0004672(protein kinase activity);GO:0005515(protein binding);GO:0005524(ATP binding);GO:0005886(plasma membrane);GO:0006464(cellular protein modification process);GO:0006468(protein phosphorylation);GO:0008152(metabolic process);GO:0009987(cellular process);GO:0016301(kinase activity);GO:0030246(carbohydrate binding);GO:0048544(recognition of pollen)	NA	Wild	Mutant	OK	0.661894	1.47045	1.15158	2.93046	5e-05	0.000420893	yes
XLOC_019688	XLOC_019688	-	-	chr2:28719680-28721009	NA	NA	NA	NA	NA	Wild	Mutant	OK	7.15606	15.8944	1.15128	5.85242	5e-05	0.000420893	yes
XLOC_030300	XLOC_030300	LOC_Os05g12640.6;LOC_Os05g12630.2;LOC_Os05g12630.1;LOC_Os05g12640.2;LOC_Os05g12640.1;LOC_Os05g12640.4;LOC_Os05g12640.3	LOC_Os05g12630,LOC_Os05g12640	chr5:7249965-7257332	NA	NA	NA	NA	NA	Wild	Mutant	OK	204.203	453.47	1.151	13.1655	5e-05	0.000420893	yes
XLOC_046115	XLOC_046115	LOC_Os09g08920.1	LOC_Os09g08920	chr9:4736947-4737840	LOC_Os09g08920	CYP76C4	cytochrome P450, family 76, subfamily C, polypeptide 4	GO:0003674(molecular_function);GO:0003824(catalytic activity);GO:0005488(binding);GO:0005506(iron ion binding);GO:0008152(metabolic process);GO:0009055(electron carrier activity);GO:0016705("oxidoreductase activity, acting on paired donors, with incorporation or reduction of molecular oxygen");GO:0019825(oxygen binding);GO:0020037(heme binding);GO:0055114(oxidation-reduction process)	NA	Wild	Mutant	OK	4.79499	10.6447	1.15054	2.84345	0.0001	0.000786081	yes
XLOC_012071	XLOC_012071	LOC_Os11g42230.1	LOC_Os11g42230	chr11:25435105-25437007	LOC_Os11g42230	NA	F-box/RNI-like/FBD-like domains-containing protein	GO:0005515(protein binding)	NA	Wild	Mutant	OK	0.920962	2.04313	1.14957	3.94046	5e-05	0.000420893	yes
XLOC_018886	XLOC_018886	LOC_Os02g29210.1;LOC_Os02g29210.3;LOC_Os02g29210.2;LOC_Os02g29210.4	LOC_Os02g29210	chr2:17327564-17335614	LOC_Os02g29210	NA	ankyrin repeat family protein	GO:0005488(binding);GO:0005515(protein binding);GO:0005575(cellular_component);GO:0008150(biological_process)	NA	Wild	Mutant	OK	0.774893	1.71898	1.14948	2.2197	0.0001	0.000786081	yes
XLOC_012407	XLOC_012407	LOC_Os12g04140.1	LOC_Os12g04140	chr12:1739761-1740849	LOC_Os12g04140	NA	alpha/beta-Hydrolases superfamily protein	GO:0005575(cellular_component);GO:0008152(metabolic process);GO:0016787(hydrolase activity)	NA	Wild	Mutant	OK	0.916285	2.03215	1.14914	3.45073	0.00645	0.0274734	yes
XLOC_045014	XLOC_045014	LOC_Os09g17740.1	LOC_Os09g17740	chr9:10845677-10847156	LOC_Os09g17740	LHB1B2	photosystem II light harvesting complex gene B1B2	GO:0005488(binding);GO:0005622(intracellular);GO:0006091(generation of precursor metabolites and energy);GO:0009536(plastid);GO:0009579(thylakoid);GO:0009765("photosynthesis, light harvesting");GO:0015979(photosynthesis);GO:0016020(membrane)	00196(Photosynthesis - antenna proteins)	Wild	Mutant	OK	53.4785	118.573	1.14874	8.12329	5e-05	0.000420893	yes
XLOC_004620	XLOC_004620	LOC_Os01g40560.1	LOC_Os01g40560	chr1:22905357-22908104	LOC_Os01g40560	ATHIR1	SPFH/Band 7/PHB domain-containing membrane-associated protein family	GO:0005515(protein binding);GO:0005575(cellular_component);GO:0005773(vacuole);GO:0005886(plasma membrane);GO:0006464(cellular protein modification process);GO:0009058(biosynthetic process);GO:0016020(membrane)	NA	Wild	Mutant	OK	3.2361	7.17118	1.14796	2.92876	5e-05	0.000420893	yes
XLOC_023982	XLOC_023982	LOC_Os03g21664.1;LOC_Os03g21664.2	LOC_Os03g21664	chr3:12366040-12367499	LOC_Os03g21664	NA	NA	NA	NA	Wild	Mutant	OK	0.353343	0.782754	1.14749	1.11346	0.0137	0.0500679	yes
XLOC_034212	XLOC_034212	LOC_Os06g15020.1	LOC_Os06g15020	chr6:8511313-8513067	LOC_Os06g15020	CER60	3-ketoacyl-CoA synthase 5	GO:0005783(endoplasmic reticulum);GO:0006629(lipid metabolic process);GO:0006633(fatty acid biosynthetic process);GO:0006950(response to stress);GO:0007275(multicellular organismal development);GO:0008610(lipid biosynthetic process);GO:0009628(response to abiotic stimulus);GO:0009856(pollination);GO:0009987(cellular process);GO:0016020(membrane);GO:0016740(transferase activity);GO:0016746("transf…	NA	Wild	Mutant	OK	0.660048	1.46184	1.14715	3.44834	0.00105	0.00617141	yes
XLOC_019185	XLOC_019185	LOC_Os02g36590.2	LOC_Os02g36590	chr2:22095969-22100897	LOC_Os02g36590	NA	loricrin-related	GO:0003674(molecular_function);GO:0008150(biological_process)	NA	Wild	Mutant	OK	0.954124	2.11214	1.14646	1.61484	0.0026	0.0131127	yes
XLOC_022865	XLOC_022865	LOC_Os03g62010.1	LOC_Os03g62010	chr3:35140194-35141216	LOC_Os03g62010	NA	Late embryogenesis abundant (LEA) hydroxyproline-rich glycoprotein family	GO:0005575(cellular_component)	NA	Wild	Mutant	OK	7.03252	15.5633	1.14603	7.46844	5e-05	0.000420893	yes
XLOC_035539	XLOC_035539	LOC_Os06g01760.2;LOC_Os06g01760.1	LOC_Os06g01760	chr6:438683-441553	LOC_Os06g01760	NA	NA	NA	NA	Wild	Mutant	OK	22.6462	50.1067	1.14574	6.30654	5e-05	0.000420893	yes
XLOC_000349	XLOC_000349	LOC_Os01g08310.1	LOC_Os01g08310	chr1:4068616-4071251	LOC_Os01g08310	ATB\' BETA	Protein phosphatase 2A regulatory B subunit family protein	GO:0000159(protein phosphatase type 2A complex);GO:0003723(RNA binding);GO:0005622(intracellular);GO:0006950(response to stress);GO:0007165(signal transduction);GO:0007275(multicellular organismal development);GO:0008152(metabolic process);GO:0008601(protein phosphatase type 2A regulator activity);GO:0009653(anatomical structure morphogenesis);GO:0009987(cellular process);GO:0016043(cellular comp…	03015(mRNA surveillance pathway);04113(Meiosis - yeast);04114(Oocyte meiosis);04151(PI3K-Akt signaling pathway);04152(AMPK signaling pathway);04261(Adrenergic signaling in cardiomyocytes);04728(Dopaminergic synapse)	Wild	Mutant	OK	1.24565	2.75449	1.14488	1.65531	0.0024	0.0122632	yes
XLOC_002563	XLOC_002563	LOC_Os01g62290.1;LOC_Os01g62290.2	LOC_Os01g62290	chr1:36039705-36043510	LOC_Os01g62290	ATHSP70	heat shock protein 70	GO:0000166(nucleotide binding);GO:0000902(cell morphogenesis);GO:0005515(protein binding);GO:0005524(ATP binding);GO:0005618(cell wall);GO:0005739(mitochondrion);GO:0005773(vacuole);GO:0005829(cytosol);GO:0005886(plasma membrane);GO:0006464(cellular protein modification process);GO:0006950(response to stress);GO:0008150(biological_process);GO:0009607(response to biotic stimulus);GO:0009628(respon…	03040(Spliceosome);04010(MAPK signaling pathway);04141(Protein processing in endoplasmic reticulum);04144(Endocytosis);04612(Antigen processing and presentation);04915(Estrogen signaling pathway);05134(Legionellosis);05145(Toxoplasmosis);05162(Measles);05164(Influenza A);05169(Epstein-Barr virus infection)	Wild	Mutant	OK	3.15401	6.97224	1.14443	4.9413	5e-05	0.000420893	yes
XLOC_019934	XLOC_019934	LOC_Os02g52010.1	LOC_Os02g52010	chr2:31840426-31841847	LOC_Os02g52010	EXO	Phosphate-responsive 1 family protein	GO:0003674(molecular_function);GO:0005618(cell wall);GO:0009719(response to endogenous stimulus)	NA	Wild	Mutant	OK	13.4698	29.7724	1.14425	8.27203	5e-05	0.000420893	yes
XLOC_036060	XLOC_036060	LOC_Os06g12560.1	LOC_Os06g12560	chr6:6809573-6811963	LOC_Os06g12560	NA	RING/U-box superfamily protein	GO:0005488(binding);GO:0008150(biological_process)	NA	Wild	Mutant	OK	1.62827	3.59888	1.14421	3.91047	0.0001	0.000786081	yes
XLOC_008884	XLOC_008884	LOC_Os10g41130.1	LOC_Os10g41130	chr10:22099129-22100558	LOC_Os10g41130	NA	Integrase-type DNA-binding superfamily protein	GO:0003677(DNA binding);GO:0003700(sequence-specific DNA binding transcription factor activity);GO:0005634(nucleus);GO:0006139(nucleobase-containing compound metabolic process);GO:0006355("regulation of transcription, DNA-templated");GO:0009058(biosynthetic process);GO:0009536(plastid)	NA	Wild	Mutant	OK	3.14952	6.95986	1.14393	3.98668	0.0001	0.000786081	yes
XLOC_021889	XLOC_021889	LOC_Os03g39610.1;LOC_Os03g39610.2	LOC_Os03g39610	chr3:21999941-22001714	LOC_Os03g39610	LHCB2	photosystem II light harvesting complex gene 2.1	GO:0005488(binding);GO:0005622(intracellular);GO:0009536(plastid);GO:0009579(thylakoid);GO:0009628(response to abiotic stimulus);GO:0009765("photosynthesis, light harvesting");GO:0015979(photosynthesis);GO:0016020(membrane)	00196(Photosynthesis - antenna proteins)	Wild	Mutant	OK	26.8893	59.4119	1.14372	5.97322	5e-05	0.000420893	yes
XLOC_025366	XLOC_025366	LOC_Os03g58300.1	LOC_Os03g58300	chr3:33214532-33217418	LOC_Os03g58300	NA	Aldolase-type TIM barrel family protein	GO:0000105(histidine biosynthetic process);GO:0003824(catalytic activity);GO:0004834(tryptophan synthase activity);GO:0006568(tryptophan metabolic process);GO:0009058(biosynthetic process);GO:0009536(plastid);GO:0009987(cellular process)	NA	Wild	Mutant	OK	0.608403	1.34424	1.14369	2.81436	0.0024	0.0122632	yes
XLOC_045536	XLOC_045536	LOC_Os09g31080.1;LOC_Os09g31080.4;LOC_Os09g31080.3	LOC_Os09g31080	chr9:18685678-18687085	LOC_Os09g31080	NA	NA	NA	NA	Wild	Mutant	OK	67.9525	150.103	1.14336	9.11763	5e-05	0.000420893	yes
XLOC_046472	XLOC_046472	LOC_Os09g21000.1	LOC_Os09g21000	chr9:12662737-12667523	LOC_Os09g21000	NA	Potassium transporter family protein	GO:0005215(transporter activity);GO:0006810(transport);GO:0009536(plastid);GO:0009987(cellular process);GO:0015079(potassium ion transmembrane transporter activity);GO:0016020(membrane);GO:0071805(potassium ion transmembrane transport)	NA	Wild	Mutant	OK	11.9304	26.3518	1.14326	5.13852	5e-05	0.000420893	yes
XLOC_040794	XLOC_040794	LOC_Os07g40290.1	LOC_Os07g40290	chr7:24149648-24152079	LOC_Os07g40290	AUR3	Auxin-responsive GH3 family protein	GO:0003824(catalytic activity);GO:0008150(biological_process);GO:0008152(metabolic process);GO:0009719(response to endogenous stimulus)	04075(Plant hormone signal transduction)	Wild	Mutant	OK	2.64145	5.83276	1.14285	6.37019	5e-05	0.000420893	yes
XLOC_047273	XLOC_047273	LOC_Os09g39530.1	LOC_Os09g39530	chr9:22699919-22700959	LOC_Os09g39530	GL22	germin-like protein subfamily 2 member 2 precursor	GO:0003674(molecular_function);GO:0005488(binding);GO:0005618(cell wall);GO:0005634(nucleus);GO:0006950(response to stress);GO:0009628(response to abiotic stimulus);GO:0045735(nutrient reservoir activity)	NA	Wild	Mutant	OK	0.883474	1.95008	1.14228	3.17764	0.01285	0.0475539	yes
XLOC_026560	XLOC_026560	LOC_Os04g34530.1;LOC_Os04g34530.2	LOC_Os04g34530	chr4:20897564-20902883	LOC_Os04g34530	NA	nodulin MtN21 /EamA-like transporter family protein	GO:0005623(cell);GO:0016020(membrane)	NA	Wild	Mutant	OK	0.656065	1.44745	1.14161	2.09269	0.0008	0.00491717	yes
XLOC_045288	XLOC_045288	LOC_Os09g25770.1	LOC_Os09g25770	chr9:15447548-15450012	LOC_Os09g25770	NA	nodulin MtN21 /EamA-like transporter family protein	GO:0005623(cell);GO:0016020(membrane)	NA	Wild	Mutant	OK	3.12457	6.89174	1.14121	1.44539	0.0025	0.0126818	yes
XLOC_022724	XLOC_022724	LOC_Os03g59110.1	LOC_Os03g59110	chr3:33649349-33653755	LOC_Os03g59110	ACD1-LIKE	ACD1-like	GO:0003674(molecular_function);GO:0003824(catalytic activity);GO:0005488(binding);GO:0008152(metabolic process);GO:0009536(plastid);GO:0010277(chlorophyllide a oxygenase [overall] activity);GO:0016491(oxidoreductase activity);GO:0051537("2 iron, 2 sulfur cluster binding");GO:0055114(oxidation-reduction process)	NA	Wild	Mutant	OK	1.78156	3.92784	1.1406	4.35256	5e-05	0.000420893	yes
XLOC_036938	XLOC_036938	LOC_Os06g40160.1	LOC_Os06g40160	chr6:23900295-23904502	LOC_Os06g40160	NA	NA	NA	NA	Wild	Mutant	OK	0.517584	1.14075	1.14011	1.81899	0.03135	0.0960582	yes
XLOC_007428	XLOC_007428	-	-	chr10:21742972-21743264	NA	NA	NA	NA	NA	Wild	Mutant	OK	9.14327	20.1486	1.1399	13.8997	0.04255	0.1213	yes
XLOC_030293	XLOC_030293	LOC_Os05g12410.1	LOC_Os05g12410	chr5:7136799-7137684	LOC_Os05g12410	ATRD22	BURP domain-containing protein	GO:0003674(molecular_function);GO:0005623(cell);GO:0006950(response to stress);GO:0009628(response to abiotic stimulus);GO:0009719(response to endogenous stimulus)	NA	Wild	Mutant	OK	274.356	604.438	1.13954	16.3886	0.00265	0.0133065	yes
XLOC_007848	XLOC_007848	LOC_Os10g09850.1	LOC_Os10g09850	chr10:5325562-5329971	LOC_Os10g09850	NA	Calcium-binding EF-hand family protein	GO:0005488(binding);GO:0005575(cellular_component)	NA	Wild	Mutant	OK	18.968	41.7738	1.13903	5.77982	5e-05	0.000420893	yes
XLOC_024549	XLOC_024549	LOC_Os03g40194.1	LOC_Os03g40194	chr3:22347659-22351524	LOC_Os03g40194	NA	NB-ARC domain-containing disease resistance protein	GO:0005515(protein binding);GO:0005524(ATP binding);GO:0006915(apoptotic process);GO:0006950(response to stress);GO:0043531(ADP binding)	NA	Wild	Mutant	OK	2.27248	4.99827	1.13716	3.99783	5e-05	0.000420893	yes
XLOC_025416	XLOC_025416	LOC_Os03g59290.1	LOC_Os03g59290	chr3:33756166-33759296	LOC_Os03g59290	CPH	sterol methyltransferase 1	GO:0000003(reproduction);GO:0005575(cellular_component);GO:0005773(vacuole);GO:0006629(lipid metabolic process);GO:0006694(steroid biosynthetic process);GO:0008152(metabolic process);GO:0008168(methyltransferase activity);GO:0008610(lipid biosynthetic process);GO:0009058(biosynthetic process);GO:0009790(embryo development);GO:0009791(post-embryonic development);GO:0009987(cellular process);GO:001…	NA	Wild	Mutant	OK	1.01578	2.23228	1.13593	3.15064	0.00015	0.00113385	yes
XLOC_039382	XLOC_039382	LOC_Os07g48890.1	LOC_Os07g48890	chr7:29254445-29259937	LOC_Os07g48890	PAPS3	poly(A) polymerase 3	GO:0003723(RNA binding);GO:0004652(polynucleotide adenylyltransferase activity);GO:0005515(protein binding);GO:0005634(nucleus);GO:0005737(cytoplasm);GO:0006139(nucleobase-containing compound metabolic process);GO:0006351("transcription, DNA-templated");GO:0009058(biosynthetic process);GO:0016740(transferase activity);GO:0016779(nucleotidyltransferase activity);GO:0043631(RNA polyadenylation)	03015(mRNA surveillance pathway)	Wild	Mutant	OK	0.553925	1.21728	1.13589	2.78101	5e-05	0.000420893	yes
[truncated: 1,762 more rows]
