# Supplementary material for: A semi-dominant mutation in a CC-NB-LRR-type protein leads to a short-root phenotype in rice
Source: Rice (N Y). 2018 Oct 3;11:54. doi: 10.1186/s12284-018-0250-1 (PMC6170248; doi:10.1186/s12284-018-0250-1)
Supplement: Supplementary file 11 — Table S5. GO classification of differentially expressed genes. (XLSX 892 kb) [file 12284_2018_250_MOESM11_ESM.xlsx]

## Sheet: Sheet1
Table S5. GO classification of differentially expressed genes.
GO_ID	GO_Term	GO_function	GO_class	pvalue	geneid	nearest_ref_id	symbol	Description	regulation	STATUS	Wild(FPKM)	Mutant(FPKM)	log2(fold_change)
GO:0005623	cell	cellular_component	3	1.25566e-13	XLOC_000078	LOC_Os01g02460.1	PR5K	LOC_Os01g02790	down	OK	0.975234	0.473585	-1.04213
GO:0005623	cell	cellular_component	3	1.25566e-13	XLOC_000145	LOC_Os01g04070.1	AtRLP34	LOC_Os01g06790	down	OK	0.535015	0.103098	-2.37556
GO:0005623	cell	cellular_component	3	1.25566e-13	XLOC_000281	LOC_Os01g06870.1	EDA23	LOC_Os01g06870	down	OK	123.867	7.20367	-4.10392
GO:0005623	cell	cellular_component	3	1.25566e-13	XLOC_000958	LOC_Os01g22680.1	SAG12	LOC_Os12g17540	down	OK	19.6208	4.14178	-2.24406
GO:0005623	cell	cellular_component	3	1.25566e-13	XLOC_001095	LOC_Os01g27390.1	ATGSTF13	LOC_Os05g05620	down	OK	43.0494	6.18865	-2.7983
GO:0005623	cell	cellular_component	3	1.25566e-13	XLOC_001342	LOC_Os01g36294.1	CYP71B36	LOC_Os07g11890	up	OK	4.3758	9.34791	1.0951
GO:0005623	cell	cellular_component	3	1.25566e-13	XLOC_001558	LOC_Os01g42030.1	BCS1	LOC_Os07g33410	up	OK	8.16676	18.3378	1.16698
GO:0005623	cell	cellular_component	3	1.25566e-13	XLOC_001563	LOC_Os01g42110.1	AtVEX1	LOC_Os12g07860	up	OK	0.748428	1.73074	1.20946
GO:0005623	cell	cellular_component	3	1.25566e-13	XLOC_001637	LOC_Os01g43700.2;LOC_Os01g43700.1	CYP72A13	LOC_Os01g43740	up	OK	5.2199	20.1685	1.95001
GO:0005623	cell	cellular_component	3	1.25566e-13	XLOC_001639	LOC_Os01g43750.1	CYP72A15	LOC_Os05g30890	down	OK	5.29967	1.21859	-2.12069
GO:0005623	cell	cellular_component	3	1.25566e-13	XLOC_001640	LOC_Os01g43760.1	CYP72C1	LOC_Os01g43760	down	OK	3.13007	0.637539	-2.29561
GO:0005623	cell	cellular_component	3	1.25566e-13	XLOC_002107	LOC_Os01g53330.1	UGT88A1	LOC_Os10g07970	down	OK	21.3748	8.67822	-1.30044
GO:0005623	cell	cellular_component	3	1.25566e-13	XLOC_002111	LOC_Os01g53390.1	UGT88A1	LOC_Os10g07970	down	OK	5.69498	2.25952	-1.33368
GO:0005623	cell	cellular_component	3	1.25566e-13	XLOC_002399	LOC_Os01g59000.1	CYP94D2	LOC_Os12g04100	down	OK	1.95982	0.611189	-1.68103
GO:0005623	cell	cellular_component	3	1.25566e-13	XLOC_002485	LOC_Os01g60770.1	AT-EXP1	LOC_Os05g39990	up	OK	30.043	80.7591	1.42659
GO:0005623	cell	cellular_component	3	1.25566e-13	XLOC_002644	LOC_Os01g64110.1	ATCHIA	LOC_Os12g18750	down	OK	15.6087	6.9954	-1.15788
GO:0005623	cell	cellular_component	3	1.25566e-13	XLOC_003064	LOC_Os01g72760.1	CYP71B11	LOC_Os04g10160	up	OK	0.760162	1.90281	1.32375
GO:0005623	cell	cellular_component	3	1.25566e-13	XLOC_003210	LOC_Os01g02290.1;LOC_Os01g02290.2	SNC4	LOC_Os09g17000	down	OK	4.82447	1.79758	-1.42431
GO:0005623	cell	cellular_component	3	1.25566e-13	XLOC_003428	LOC_Os01g06870.1	EDA23	LOC_Os01g06870	down	OK	33.5797	2.07179	-4.01864
GO:0005623	cell	cellular_component	3	1.25566e-13	XLOC_003821	LOC_Os01g14660.1	ATEXP17	LOC_Os05g19600	down	OK	2.90397	0.794539	-1.86984
GO:0005623	cell	cellular_component	3	1.25566e-13	XLOC_004116	LOC_Os01g22680.1	SAG12	LOC_Os12g17540	down	OK	23.1771	6.73234	-1.78352
GO:0005623	cell	cellular_component	3	1.25566e-13	XLOC_004122	LOC_Os01g22980.1;LOC_Os01g22980.2	scpl33	LOC_Os05g06660	down	OK	31.5506	14.4328	-1.12831
GO:0005623	cell	cellular_component	3	1.25566e-13	XLOC_004159	LOC_Os01g24550.1	SAG12	LOC_Os12g17540	down	OK	7.60468	0.777248	-3.29044
GO:0005623	cell	cellular_component	3	1.25566e-13	XLOC_004235	LOC_Os01g27360.1	ATGSTF13	LOC_Os05g05620	up	OK	16.5425	37.3263	1.17402
GO:0005623	cell	cellular_component	3	1.25566e-13	XLOC_004677	LOC_Os01g41820.1	CYP72A15	LOC_Os05g30890	down	OK	7.4783	2.29734	-1.70274
GO:0005623	cell	cellular_component	3	1.25566e-13	XLOC_004780	LOC_Os01g43720.1	CYP72A15	LOC_Os05g30890	up	OK	0.911146	5.0674	2.47549
GO:0005623	cell	cellular_component	3	1.25566e-13	XLOC_004781	LOC_Os01g43760.1	CYP72C1	LOC_Os01g43760	down	OK	2.65162	0.171291	-3.95235
GO:0005623	cell	cellular_component	3	1.25566e-13	XLOC_004994	LOC_Os01g49320.1	ATCHIA	LOC_Os12g18750	up	OK	21.9157	89.0622	2.02285
GO:0005623	cell	cellular_component	3	1.25566e-13	XLOC_006362	LOC_Os10g06090.1	WAK2	LOC_Os12g29430	down	OK	1.75872	0.0455261	-5.27169
GO:0005623	cell	cellular_component	3	1.25566e-13	XLOC_006402	LOC_Os10g07556.1	WAK2	LOC_Os12g29430	down	OK	743.817	218.346	-1.76833
GO:0005623	cell	cellular_component	3	1.25566e-13	XLOC_006576	LOC_Os10g17890.1	WAK2	LOC_Os12g29430	up	OK	0	1.65394	inf
GO:0005623	cell	cellular_component	3	1.25566e-13	XLOC_007079	LOC_Os10g33520.1	ATFAO3	LOC_Os10g33540	up	OK	0.644472	1.68486	1.38644
GO:0005623	cell	cellular_component	3	1.25566e-13	XLOC_007140	LOC_Os10g34680.1	ATVPS52	LOC_Os10g34680	up	OK	0.668207	3.21013	2.26426
GO:0005623	cell	cellular_component	3	1.25566e-13	XLOC_007374	LOC_Os10g39640.1	ATEXLA1	LOC_Os10g39640	down	OK	6.56643	2.7173	-1.27293
GO:0005623	cell	cellular_component	3	1.25566e-13	XLOC_007389	LOC_Os10g39840.1	XTH32	LOC_Os10g39840	up	OK	5.48211	11.2941	1.04277
GO:0005623	cell	cellular_component	3	1.25566e-13	XLOC_007791	LOC_Os10g07556.1	WAK2	LOC_Os12g29430	down	OK	9.81972	2.793	-1.81387
GO:0005623	cell	cellular_component	3	1.25566e-13	XLOC_007831	LOC_Os10g09110.1;LOC_Os10g09110.2	CYP76C4	LOC_Os12g09790	up	OK	0.904435	3.60268	1.99398
GO:0005623	cell	cellular_component	3	1.25566e-13	XLOC_007856	LOC_Os10g10080.2;LOC_Os10g10080.1;LOC_Os10g10080.3	ATGUT1	LOC_Os10g10080	up	OK	22.3436	46.1126	1.0453
GO:0005623	cell	cellular_component	3	1.25566e-13	XLOC_007994	LOC_Os10g18260.1	CRK10	LOC_Os12g14699	down	OK	1.15645	0.504142	-1.1978
GO:0005623	cell	cellular_component	3	1.25566e-13	XLOC_008525	LOC_Os10g33460.1	ATFAO3	LOC_Os10g33540	down	OK	11.0313	4.53269	-1.28316
GO:0005623	cell	cellular_component	3	1.25566e-13	XLOC_008529	LOC_Os10g33540.1	ATFAO3	LOC_Os10g33540	up	OK	3.60187	7.78358	1.11169
GO:0005623	cell	cellular_component	3	1.25566e-13	XLOC_008586	LOC_Os10g34680.1	ATVPS52	LOC_Os10g34680	up	OK	0.536148	1.6097	1.58608
GO:0005623	cell	cellular_component	3	1.25566e-13	XLOC_008815	LOC_Os10g39840.1	XTH32	LOC_Os10g39840	up	OK	0.722058	1.80697	1.32339
GO:0005623	cell	cellular_component	3	1.25566e-13	XLOC_008816	LOC_Os10g39840.1	XTH32	LOC_Os10g39840	up	OK	3.12935	8.01289	1.35646
GO:0005623	cell	cellular_component	3	1.25566e-13	XLOC_008858	LOC_Os10g40700.1	ATEXPB2	LOC_Os10g40730	up	OK	53.0803	128.19	1.27203
GO:0005623	cell	cellular_component	3	1.25566e-13	XLOC_009207	LOC_Os11g05410.2;LOC_Os11g05410.1	ATPAP20	LOC_Os12g05540	up	OK	0.237161	1.50697	2.66772
GO:0005623	cell	cellular_component	3	1.25566e-13	XLOC_009517	LOC_Os11g12040.1	RPM1	LOC_Os12g37770	up	OK	0.248646	0.642284	1.36912
GO:0005623	cell	cellular_component	3	1.25566e-13	XLOC_009521	LOC_Os11g12300.1	RPM1	LOC_Os12g37770	up	OK	2.07796	4.97523	1.2596
GO:0005623	cell	cellular_component	3	1.25566e-13	XLOC_009522	LOC_Os11g12320.1	RPM1	LOC_Os12g37770	up	OK	2.01365	4.26983	1.08436
GO:0005623	cell	cellular_component	3	1.25566e-13	XLOC_009524	LOC_Os11g12340.1;LOC_Os11g12340.2	RPM1	LOC_Os12g37770	down	OK	21.7192	5.71887	-1.92517
GO:0005623	cell	cellular_component	3	1.25566e-13	XLOC_009639	LOC_Os11g16530.2;LOC_Os11g16530.1	RPM1	LOC_Os12g37770	up	OK	8.52806	26.6398	1.6433
GO:0005623	cell	cellular_component	3	1.25566e-13	XLOC_010218	LOC_Os11g37940.1	HEL	LOC_Os11g37970	up	OK	1.07964	2.57098	1.25177
GO:0005623	cell	cellular_component	3	1.25566e-13	XLOC_010219	LOC_Os11g37950.1	HEL	LOC_Os11g37970	up	OK	8.38706	37.0779	2.14432
GO:0005623	cell	cellular_component	3	1.25566e-13	XLOC_010372	LOC_Os11g41680.1	CYP71B2	LOC_Os12g32850	down	OK	5.06554	1.18423	-2.09677
GO:0005623	cell	cellular_component	3	1.25566e-13	XLOC_010546	LOC_Os11g45980.1	RPM1	LOC_Os12g37770	down	OK	3.57715	1.64036	-1.1248
GO:0005623	cell	cellular_component	3	1.25566e-13	XLOC_010557	LOC_Os11g46210.1	RPM1	LOC_Os12g37770	up	OK	0.54346	1.24863	1.2001
GO:0005623	cell	cellular_component	3	1.25566e-13	XLOC_010563	LOC_Os11g46880.1	WAK3	LOC_Os12g29434	up	OK	1.9961	4.09505	1.0367
GO:0005623	cell	cellular_component	3	1.25566e-13	XLOC_010598	LOC_Os11g47580.1	ATCHIA	LOC_Os12g18750	up	OK	0.340455	1.21991	1.84123
GO:0005623	cell	cellular_component	3	1.25566e-13	XLOC_011104	LOC_Os11g10710.1	CRK10	LOC_Os12g14699	up	OK	1.1495	5.14413	2.16192
GO:0005623	cell	cellular_component	3	1.25566e-13	XLOC_011454	LOC_Os11g24340.1	scpl3	LOC_Os12g39170	down	OK	1.61997	0.414633	-1.96606
GO:0005623	cell	cellular_component	3	1.25566e-13	XLOC_011459	LOC_Os11g24510.2;LOC_Os11g24510.1;LOC_Os11g24510.3	SCPL19	LOC_Os11g24510	up	OK	16.2986	37.3044	1.1946
GO:0005623	cell	cellular_component	3	1.25566e-13	XLOC_012188	LOC_Os11g45620.1	RPM1	LOC_Os12g37770	up	OK	0.233578	0.778491	1.73678
GO:0005623	cell	cellular_component	3	1.25566e-13	XLOC_012225	LOC_Os11g47500.1	ATCHIA	LOC_Os12g18750	down	OK	12.2951	4.53815	-1.4379
GO:0005623	cell	cellular_component	3	1.25566e-13	XLOC_012228	LOC_Os11g47600.1	ATCHIA	LOC_Os12g18750	up	OK	2.32279	5.03892	1.11726
GO:0005623	cell	cellular_component	3	1.25566e-13	XLOC_012471	LOC_Os12g05540.1	ATPAP20	LOC_Os12g05540	down	OK	2.33069	0.908409	-1.35935
GO:0005623	cell	cellular_component	3	1.25566e-13	XLOC_013074	LOC_Os12g27830.1	ATHSD1	LOC_Os12g27830	up	OK	0.157732	2.81221	4.15615
GO:0005623	cell	cellular_component	3	1.25566e-13	XLOC_013151	LOC_Os12g30180.1	CRK39	LOC_Os12g30180	up	OK	0.406498	0.994038	1.29005
GO:0005623	cell	cellular_component	3	1.25566e-13	XLOC_013408	LOC_Os12g37770.1	RPM1	LOC_Os12g37770	down	OK	2.45119	1.16769	-1.06983
GO:0005623	cell	cellular_component	3	1.25566e-13	XLOC_013686	LOC_Os12g43410.1	ATOSM34	LOC_Os12g43490	down	OK	62.6503	10.3229	-2.60147
GO:0005623	cell	cellular_component	3	1.25566e-13	XLOC_014127	LOC_Os12g09640.1	ATHPP2C5	LOC_Os12g09640	down	OK	1.85185	0.64385	-1.52417
GO:0005623	cell	cellular_component	3	1.25566e-13	XLOC_014306	LOC_Os12g16520.1	WAK2	LOC_Os12g29430	down	OK	4.59872	2.16617	-1.08608
GO:0005623	cell	cellular_component	3	1.25566e-13	XLOC_014590	LOC_Os12g28100.1	RPP13	LOC_Os12g37290	up	OK	4.97331	10.4499	1.07121
GO:0005623	cell	cellular_component	3	1.25566e-13	XLOC_014964	LOC_Os12g39170.1	scpl3	LOC_Os12g39170	up	OK	0.155755	1.034	2.73088
GO:0005623	cell	cellular_component	3	1.25566e-13	XLOC_014971	LOC_Os12g39310.1	CYP81G1	LOC_Os12g39310	up	OK	1.96927	4.53307	1.20283
GO:0005623	cell	cellular_component	3	1.25566e-13	XLOC_015135	LOC_Os12g43410.1	ATOSM34	LOC_Os12g43490	down	OK	12.1221	3.40149	-1.8334
GO:0005623	cell	cellular_component	3	1.25566e-13	XLOC_015136	LOC_Os12g43440.1	ATOSM34	LOC_Os12g43490	down	OK	14.9428	4.23988	-1.81735
GO:0005623	cell	cellular_component	3	1.25566e-13	XLOC_015610	LOC_Os02g09260.2;LOC_Os02g09260.1	CYP71A18	LOC_Os06g43510	up	OK	0.599156	1.29889	1.11627
GO:0005623	cell	cellular_component	3	1.25566e-13	XLOC_015613	LOC_Os02g09310.1	CYP71B2	LOC_Os12g32850	down	OK	14.3343	1.60424	-3.15951
GO:0005623	cell	cellular_component	3	1.25566e-13	XLOC_015993	LOC_Os02g17880.1	ATXTH26	LOC_Os06g22919	down	OK	1.96579	0.603658	-1.70331
GO:0005623	cell	cellular_component	3	1.25566e-13	XLOC_016390	LOC_Os02g30100.1	CYP81D5	LOC_Os03g55240	up	OK	6.74475	15.7168	1.22047
GO:0005623	cell	cellular_component	3	1.25566e-13	XLOC_016515	LOC_Os02g33380.1	ATC/VIF2	LOC_Os12g18560	up	OK	0.695642	1.49358	1.10236
GO:0005623	cell	cellular_component	3	1.25566e-13	XLOC_016790	LOC_Os02g39660.1	EFR	LOC_Os12g06110	down	OK	1.01556	0.219866	-2.20758
GO:0005623	cell	cellular_component	3	1.25566e-13	XLOC_016876	LOC_Os02g42000.1	PQL1	LOC_Os02g36850	up	OK	0.484447	1.57614	1.70198
GO:0005623	cell	cellular_component	3	1.25566e-13	XLOC_017996	LOC_Os02g05744.1	AtGH9B8	LOC_Os09g23084	up	OK	5.51749	13.3269	1.27225
GO:0005623	cell	cellular_component	3	1.25566e-13	XLOC_018233	LOC_Os02g10520.1	AIR3	LOC_Os09g30250	down	OK	7.8481	3.39127	-1.21052
GO:0005623	cell	cellular_component	3	1.25566e-13	XLOC_018514	LOC_Os02g17534.1	ATFT1	LOC_Os09g28460	down	OK	12.9906	5.52725	-1.23283
GO:0005623	cell	cellular_component	3	1.25566e-13	XLOC_018940	LOC_Os02g30910.1	SAG29	LOC_Os02g30910	up	OK	0.0704198	2.34759	5.05906
GO:0005623	cell	cellular_component	3	1.25566e-13	XLOC_019162	LOC_Os02g36190.1	CYP71B13	LOC_Os10g30410	down	OK	1.48639	0.630269	-1.23778
GO:0005623	cell	cellular_component	3	1.25566e-13	XLOC_019272	LOC_Os02g38290.2;LOC_Os02g38290.1	CYP86C1	LOC_Os02g38290	up	OK	0.680628	7.7355	3.50656
GO:0005623	cell	cellular_component	3	1.25566e-13	XLOC_020301	LOC_Os03g01270.1;LOC_Os03g01270.2	ATEXPB2	LOC_Os10g40730	down	OK	16.3379	7.58929	-1.10619
GO:0005623	cell	cellular_component	3	1.25566e-13	XLOC_020470	LOC_Os03g04190.1	CYP78A6	LOC_Os08g43390	down	OK	8.1565	2.83434	-1.52494
GO:0005623	cell	cellular_component	3	1.25566e-13	XLOC_020497	LOC_Os03g04660.1	CYP96A10	LOC_Os08g16320	up	OK	33.7485	90.3038	1.41996
GO:0005623	cell	cellular_component	3	1.25566e-13	XLOC_020498	LOC_Os03g04680.1	CYP96A1	LOC_Os03g04680	up	OK	22.3472	80.4222	1.8475
GO:0005623	cell	cellular_component	3	1.25566e-13	XLOC_020745	LOC_Os03g10090.1	ATPLT5	LOC_Os12g32940	up	OK	18.3712	49.6195	1.43346
GO:0005623	cell	cellular_component	3	1.25566e-13	XLOC_021891	LOC_Os03g39650.1	CYP71B34	LOC_Os09g36080	up	OK	0.16649	1.579	3.2455
GO:0005623	cell	cellular_component	3	1.25566e-13	XLOC_022044	LOC_Os03g44140.1	WAK2	LOC_Os12g29430	up	OK	0.191907	1.90315	3.30991
GO:0005623	cell	cellular_component	3	1.25566e-13	XLOC_022497	LOC_Os03g54130.1	SAG12	LOC_Os12g17540	up	OK	0.93905	17.0513	4.18253
GO:0005623	cell	cellular_component	3	1.25566e-13	XLOC_022529	LOC_Os03g55230.1	CYP81D5	LOC_Os03g55240	down	OK	1.18396	0.0832888	-3.82936
GO:0005623	cell	cellular_component	3	1.25566e-13	XLOC_022921	LOC_Os03g63310.1	CYP71B37	LOC_Os12g44290	up	OK	3.27812	9.34032	1.5106
GO:0005623	cell	cellular_component	3	1.25566e-13	XLOC_023020	LOC_Os03g01800.1	XTH32	LOC_Os10g39840	up	OK	14.8108	45.2509	1.61129
GO:0005623	cell	cellular_component	3	1.25566e-13	XLOC_023135	LOC_Os03g04020.1	ATEXLA1	LOC_Os10g39640	up	OK	5.36185	13.16	1.29535
GO:0005623	cell	cellular_component	3	1.25566e-13	XLOC_023142	LOC_Os03g04190.1	CYP78A6	LOC_Os08g43390	down	OK	3.84383	1.44652	-1.40996
GO:0005623	cell	cellular_component	3	1.25566e-13	XLOC_023753	LOC_Os03g16940.1	ATDSI-1VOC	LOC_Os03g16940	up	OK	0	3.81758	inf
GO:0005623	cell	cellular_component	3	1.25566e-13	XLOC_024785	LOC_Os03g46470.1	ZIP10	LOC_Os03g46470	down	OK	8.32924	1.37941	-2.59413
GO:0005623	cell	cellular_component	3	1.25566e-13	XLOC_024904	LOC_Os03g48780.1	GLP4	LOC_Os03g59010	up	OK	1.5202	5.02151	1.72386
GO:0005623	cell	cellular_component	3	1.25566e-13	XLOC_025197	LOC_Os03g55230.1	CYP81D5	LOC_Os03g55240	down	OK	1.26445	0.074709	-4.08108
GO:0005623	cell	cellular_component	3	1.25566e-13	XLOC_025506	LOC_Os03g61310.1	RLK1	LOC_Os08g13870	down	OK	2.18751	0.869414	-1.33118
GO:0005623	cell	cellular_component	3	1.25566e-13	XLOC_025732	LOC_Os04g03830.1	WAK5	LOC_Os12g42070	down	OK	3.48942	0.737993	-2.24131
GO:0005623	cell	cellular_component	3	1.25566e-13	XLOC_027131	LOC_Os04g46630.1	ATEXPB2	LOC_Os10g40730	up	OK	11.1862	53.2588	2.2513
GO:0005623	cell	cellular_component	3	1.25566e-13	XLOC_027174	LOC_Os04g47770.1	UGT73B4	LOC_Os07g46610	down	OK	2.59671	1.0405	-1.3194
GO:0005623	cell	cellular_component	3	1.25566e-13	XLOC_027566	LOC_Os04g56430.1	CRK10	LOC_Os12g14699	down	OK	317.068	23.011	-3.7844
GO:0005623	cell	cellular_component	3	1.25566e-13	XLOC_027813	LOC_Os04g03830.1	WAK5	LOC_Os12g42070	down	OK	4.66775	0.494551	-3.23854
GO:0005623	cell	cellular_component	3	1.25566e-13	XLOC_028251	LOC_Os04g23760.1	SD2-5	LOC_Os07g04820	up	OK	0.661894	1.47045	1.15158
GO:0005623	cell	cellular_component	3	1.25566e-13	XLOC_028363	LOC_Os04g27980.1	ATCHIA	LOC_Os12g18750	up	OK	0.984091	5.86079	2.57423
GO:0005623	cell	cellular_component	3	1.25566e-13	XLOC_028403	LOC_Os04g30010.1	WAK2	LOC_Os12g29430	up	OK	0.873983	1.84992	1.08178
GO:0005623	cell	cellular_component	3	1.25566e-13	XLOC_028405	LOC_Os04g30060.1	ATWAKL10	LOC_Os07g31250	down	OK	2.02219	0.569406	-1.82839
GO:0005623	cell	cellular_component	3	1.25566e-13	XLOC_028406	LOC_Os04g30110.1	WAK2	LOC_Os12g29430	down	OK	4.51907	1.62155	-1.47865
GO:0005623	cell	cellular_component	3	1.25566e-13	XLOC_028409	LOC_Os04g30240.1	WAK2	LOC_Os12g29430	down	OK	7.61166	0.347562	-4.45287
GO:0005623	cell	cellular_component	3	1.25566e-13	XLOC_028988	LOC_Os04g43200.1;LOC_Os04g43200.2	CLO-3	LOC_Os04g43200	up	OK	3.20937	16.0073	2.31836
GO:0005623	cell	cellular_component	3	1.25566e-13	XLOC_029033	LOC_Os04g44240.1	UGT73D1	LOC_Os05g23270	up	OK	5.26528	17.444	1.72815
GO:0005623	cell	cellular_component	3	1.25566e-13	XLOC_029175	LOC_Os04g46990.1	UGT73B4	LOC_Os07g46610	down	OK	10.274	4.45656	-1.20499
GO:0005623	cell	cellular_component	3	1.25566e-13	XLOC_029359	LOC_Os04g51040.1	WAK3	LOC_Os12g29434	up	OK	0.457252	0.929405	1.02332
GO:0005623	cell	cellular_component	3	1.25566e-13	XLOC_029722	LOC_Os04g57860.1	AtGH9C1	LOC_Os04g57860	down	OK	4.05481	0.197573	-4.35917
GO:0005623	cell	cellular_component	3	1.25566e-13	XLOC_030293	LOC_Os05g12410.1	ATRD22	LOC_Os11g06980	up	OK	274.356	604.438	1.13954
GO:0005623	cell	cellular_component	3	1.25566e-13	XLOC_031018	LOC_Os05g37250.1	CYP94C1	LOC_Os12g05440	down	OK	6.28787	3.11414	-1.01374
GO:0005623	cell	cellular_component	3	1.25566e-13	XLOC_031120	LOC_Os05g39540.2;LOC_Os05g39540.1	ZIP5	LOC_Os05g39560	up	OK	0.466932	1.34619	1.52759
GO:0005623	cell	cellular_component	3	1.25566e-13	XLOC_031121	LOC_Os05g39560.1	ZIP5	LOC_Os05g39560	up	OK	7.25311	21.0529	1.53735
GO:0005623	cell	cellular_component	3	1.25566e-13	XLOC_031363	LOC_Os05g45150.1	UGT88A1	LOC_Os10g07970	up	OK	0.882334	2.61575	1.56783
GO:0005623	cell	cellular_component	3	1.25566e-13	XLOC_032124	LOC_Os05g11414.1	AG	LOC_Os12g10540	up	OK	2.27752	9.30009	2.02978
GO:0005623	cell	cellular_component	3	1.25566e-13	XLOC_032173	LOC_Os05g12400.1	ATRD22	LOC_Os11g06980	up	OK	18.9281	66.0292	1.80257
GO:0005623	cell	cellular_component	3	1.25566e-13	XLOC_032174	LOC_Os05g12410.1	ATRD22	LOC_Os11g06980	up	OK	214.852	502.192	1.2249
GO:0005623	cell	cellular_component	3	1.25566e-13	XLOC_032630	LOC_Os05g30760.1	ATMES7	LOC_Os11g30040	down	OK	1.57196	0.410781	-1.93612
GO:0005623	cell	cellular_component	3	1.25566e-13	XLOC_032943	LOC_Os05g38390.1	ATLAC17	LOC_Os05g38420	down	OK	1.88443	0.899169	-1.06746
GO:0005623	cell	cellular_component	3	1.25566e-13	XLOC_033838	LOC_Os06g07240.1	PDCB4	LOC_Os06g07240	down	OK	4.1558	0.820495	-2.34056
GO:0005623	cell	cellular_component	3	1.25566e-13	XLOC_033842	LOC_Os06g07330.1	WAK3	LOC_Os12g29434	down	OK	1.15698	0.207313	-2.48049
GO:0005623	cell	cellular_component	3	1.25566e-13	XLOC_034344	LOC_Os06g19800.1	ATRD22	LOC_Os11g06980	down	OK	4.40286	0.0380785	-6.85332
GO:0005623	cell	cellular_component	3	1.25566e-13	XLOC_034453	LOC_Os06g22919.1;LOC_Os06g22919.3;LOC_Os06g22919.4;LOC_Os06g22919.2	ATXTH26	LOC_Os06g22919	down	OK	13.2516	1.50654	-3.13686
GO:0005623	cell	cellular_component	3	1.25566e-13	XLOC_034643	LOC_Os06g30179.1	CYP71B2	LOC_Os12g32850	up	OK	0.271645	0.999951	1.88014
GO:0005623	cell	cellular_component	3	1.25566e-13	XLOC_034790	LOC_Os06g35850.1;LOC_Os06g35850.2	SD2-5	LOC_Os07g04820	down	OK	0.806824	0.342565	-1.23588
GO:0005623	cell	cellular_component	3	1.25566e-13	XLOC_035053	LOC_Os06g41880.1	AIR3	LOC_Os09g30250	up	OK	0.318616	0.778504	1.28888
GO:0005623	cell	cellular_component	3	1.25566e-13	XLOC_035107	LOC_Os06g43304.1	CYP71B4	LOC_Os06g43350	up	OK	5.09277	20.0239	1.9752
GO:0005623	cell	cellular_component	3	1.25566e-13	XLOC_035108	LOC_Os06g43320.1	CYP71B4	LOC_Os06g43350	up	OK	2.37251	8.60406	1.85861
GO:0005623	cell	cellular_component	3	1.25566e-13	XLOC_035324	LOC_Os06g48180.1;LOC_Os06g48180.2	XTH25	LOC_Os08g14200	down	OK	97.8491	41.5807	-1.23465
GO:0005623	cell	cellular_component	3	1.25566e-13	XLOC_036232	LOC_Os06g16170.1	TBL21	LOC_Os06g16250	down	OK	1.40778	0.591564	-1.25082
GO:0005623	cell	cellular_component	3	1.25566e-13	XLOC_036264	LOC_Os06g17000.1	ATRD22	LOC_Os11g06980	up	OK	0.918525	2.06206	1.1667
GO:0005623	cell	cellular_component	3	1.25566e-13	XLOC_036502	LOC_Os06g24990.1	ATCHIA	LOC_Os12g18750	up	OK	20.3882	49.8178	1.28893
GO:0005623	cell	cellular_component	3	1.25566e-13	XLOC_036503	LOC_Os06g25010.1	ATCHIA	LOC_Os12g18750	up	OK	13.1006	27.1348	1.05051
GO:0005623	cell	cellular_component	3	1.25566e-13	XLOC_036741	LOC_Os06g34840.1	LTP6	LOC_Os06g34840	down	OK	25.8688	8.11171	-1.67313
GO:0005623	cell	cellular_component	3	1.25566e-13	XLOC_037330	LOC_Os06g48065.1	ATL43	LOC_Os06g48065	up	OK	1.4594	3.12727	1.09953
GO:0005623	cell	cellular_component	3	1.25566e-13	XLOC_038464	LOC_Os07g29750.1	XTH32	LOC_Os10g39840	up	OK	12.1475	32.5786	1.42327
GO:0005623	cell	cellular_component	3	1.25566e-13	XLOC_038507	LOC_Os07g31190.1	WAK2	LOC_Os12g29430	up	OK	0.174371	0.582589	1.74032
GO:0005623	cell	cellular_component	3	1.25566e-13	XLOC_038611	LOC_Os07g33580.1	CYP716A1	LOC_Os09g21260	up	OK	0.475486	0.965834	1.02237
GO:0005623	cell	cellular_component	3	1.25566e-13	XLOC_038691	LOC_Os07g35280.1	CRK10	LOC_Os12g14699	up	OK	0.814815	1.78977	1.13523
GO:0005623	cell	cellular_component	3	1.25566e-13	XLOC_038966	LOC_Os07g41310.1	COB	LOC_Os10g35460	up	OK	1.7277	4.45236	1.36571
GO:0005623	cell	cellular_component	3	1.25566e-13	XLOC_039079	LOC_Os07g43260.1	ASK11	LOC_Os09g10260	up	OK	0.929843	1.86159	1.00147
GO:0005623	cell	cellular_component	3	1.25566e-13	XLOC_039127	LOC_Os07g44110.1	CYP709B2	LOC_Os07g44140	down	OK	6.24544	0.302811	-4.36631
GO:0005623	cell	cellular_component	3	1.25566e-13	XLOC_039281	LOC_Os07g47230.1	CRK23	LOC_Os10g10540	up	OK	0.0807913	1.10827	3.77796
GO:0005623	cell	cellular_component	3	1.25566e-13	XLOC_040552	LOC_Os07g35310.1;LOC_Os07g35310.2	CRK25	LOC_Os12g41410	down	OK	32.9526	15.7178	-1.06799
GO:0005623	cell	cellular_component	3	1.25566e-13	XLOC_040575	LOC_Os07g35740.1	CRK25	LOC_Os12g41410	down	OK	1.93035	0.782669	-1.30239
GO:0005623	cell	cellular_component	3	1.25566e-13	XLOC_040576	LOC_Os07g35750.1;LOC_Os07g35750.2	CRK25	LOC_Os12g41410	down	OK	3.38023	0.663996	-2.34787
GO:0005623	cell	cellular_component	3	1.25566e-13	XLOC_040578	LOC_Os07g35790.1	CRK25	LOC_Os12g41410	down	OK	11.1234	3.40606	-1.70742
GO:0005623	cell	cellular_component	3	1.25566e-13	XLOC_040579	LOC_Os07g35810.1	CRK10	LOC_Os12g14699	down	OK	13.207	6.44418	-1.03523
GO:0005623	cell	cellular_component	3	1.25566e-13	XLOC_040614	LOC_Os07g36570.1	B120	LOC_Os11g44860	down	OK	1.81856	0.651477	-1.48101
GO:0005623	cell	cellular_component	3	1.25566e-13	XLOC_041214	LOC_Os08g01510.1	CYP71A25	LOC_Os08g01520	up	OK	1.30621	2.61983	1.00408
GO:0005623	cell	cellular_component	3	1.25566e-13	XLOC_041249	LOC_Os08g02220.1	ATCEL2	LOC_Os08g02220	up	OK	1.64946	3.85394	1.22434
GO:0005623	cell	cellular_component	3	1.25566e-13	XLOC_041481	LOC_Os08g07330.2	RPP13	LOC_Os12g37290	down	OK	15.5197	5.67702	-1.45089
GO:0005623	cell	cellular_component	3	1.25566e-13	XLOC_041648	LOC_Os08g10630.1	ZIP1	LOC_Os08g10630	up	OK	5.04301	14.2365	1.49724
GO:0005623	cell	cellular_component	3	1.25566e-13	XLOC_041858	LOC_Os08g17784.2;LOC_Os08g17784.1	ATPAP23	LOC_Os08g17784	up	OK	1.74257	3.98903	1.19482
GO:0005623	cell	cellular_component	3	1.25566e-13	XLOC_041908	LOC_Os08g20200.1;LOC_Os08g20200.2	FAR1	LOC_Os08g44360	up	OK	0.243466	2.94678	3.59735
GO:0005623	cell	cellular_component	3	1.25566e-13	XLOC_042004	LOC_Os08g24750.1	ATFT1	LOC_Os09g28460	up	OK	0.464574	1.41395	1.60575
GO:0005623	cell	cellular_component	3	1.25566e-13	XLOC_042141	LOC_Os08g29020.1	WAK2	LOC_Os12g29430	down	OK	0.876566	0.115897	-2.91901
GO:0005623	cell	cellular_component	3	1.25566e-13	XLOC_042174	LOC_Os08g29770.1	AtGH9B15	LOC_Os08g29770	up	OK	0.211778	5.92097	4.80521
GO:0005623	cell	cellular_component	3	1.25566e-13	XLOC_042175	LOC_Os08g29854.1	RPM1	LOC_Os12g37770	up	OK	1.23145	2.76556	1.16722
GO:0005623	cell	cellular_component	3	1.25566e-13	XLOC_042299	LOC_Os08g32840.1	ACA5	LOC_Os11g05510	up	OK	0.136626	4.48104	5.03553
GO:0005623	cell	cellular_component	3	1.25566e-13	XLOC_042613	LOC_Os08g39240.1;LOC_Os08g39240.2	WAK3	LOC_Os12g29434	down	OK	1.71902	0.805158	-1.09424
GO:0005623	cell	cellular_component	3	1.25566e-13	XLOC_042698	LOC_Os08g40690.1	ATCHIA	LOC_Os12g18750	down	OK	1.25477	0.277279	-2.17801
GO:0005623	cell	cellular_component	3	1.25566e-13	XLOC_042971	LOC_Os08g01670.1	ATC/VIF2	LOC_Os12g18560	down	OK	3.29641	1.59134	-1.05065
GO:0005623	cell	cellular_component	3	1.25566e-13	XLOC_043207	LOC_Os08g07330.2	RPP13	LOC_Os12g37290	down	OK	12.533	3.37455	-1.89296
GO:0005623	cell	cellular_component	3	1.25566e-13	XLOC_043461	LOC_Os08g14810.1	RPM1	LOC_Os12g37770	down	OK	1.12119	0.41672	-1.42788
GO:0005623	cell	cellular_component	3	1.25566e-13	XLOC_043614	LOC_Os08g19694.1	RPM1	LOC_Os12g37770	up	OK	1.73021	3.57401	1.0466
GO:0005623	cell	cellular_component	3	1.25566e-13	XLOC_043728	LOC_Os08g24630.1	SNC4	LOC_Os09g17000	down	OK	1.62841	0.521094	-1.64385
GO:0005623	cell	cellular_component	3	1.25566e-13	XLOC_043828	LOC_Os08g27810.1	PRO25	LOC_Os11g35860	up	OK	0.78139	1.74633	1.16021
GO:0005623	cell	cellular_component	3	1.25566e-13	XLOC_044166	LOC_Os08g36680.2;LOC_Os08g36680.1	ACA5	LOC_Os11g05510	down	OK	1.26293	0.410311	-1.62198
GO:0005623	cell	cellular_component	3	1.25566e-13	XLOC_044761	LOC_Os09g08920.1	CYP76C4	LOC_Os12g09790	up	OK	5.17588	13.1527	1.34548
GO:0005623	cell	cellular_component	3	1.25566e-13	XLOC_044941	LOC_Os09g15670.1	HAI2	LOC_Os09g15670	up	OK	0.565937	2.18491	1.94886
GO:0005623	cell	cellular_component	3	1.25566e-13	XLOC_045466	LOC_Os09g29560.1	WAK5	LOC_Os12g42070	down	OK	88.5519	39.7326	-1.1562
GO:0005623	cell	cellular_component	3	1.25566e-13	XLOC_045664	LOC_Os09g34160.1	RPM1	LOC_Os12g37770	up	OK	120.96	255.988	1.08154
GO:0005623	cell	cellular_component	3	1.25566e-13	XLOC_045706	LOC_Os09g35940.1	CYP78A9	LOC_Os09g35940	down	OK	2.5548	0.895153	-1.51301
GO:0005623	cell	cellular_component	3	1.25566e-13	XLOC_046115	LOC_Os09g08920.1	CYP76C4	LOC_Os12g09790	up	OK	4.79499	10.6447	1.15054
GO:0005623	cell	cellular_component	3	1.25566e-13	XLOC_046157	LOC_Os09g10340.1	CYP71B37	LOC_Os12g44290	up	OK	2.26139	8.6831	1.941
GO:0005623	cell	cellular_component	3	1.25566e-13	XLOC_046540	LOC_Os09g23084.1	AtGH9B8	LOC_Os09g23084	up	OK	8.23169	16.9698	1.04371
GO:0005623	cell	cellular_component	3	1.25566e-13	XLOC_046745	LOC_Os09g27500.1	CYP76C4	LOC_Os12g09790	down	OK	6.33421	1.76315	-1.84501
GO:0005623	cell	cellular_component	3	1.25566e-13	XLOC_046827	LOC_Os09g29540.1	WAK5	LOC_Os12g42070	down	OK	2.71252	1.31373	-1.04596
GO:0005623	cell	cellular_component	3	1.25566e-13	XLOC_046829	LOC_Os09g29560.1	WAK5	LOC_Os12g42070	down	OK	3.37042	1.29206	-1.38325
GO:0005623	cell	cellular_component	3	1.25566e-13	XLOC_046894	LOC_Os09g31410.1;LOC_Os09g31410.2	BGLU17	LOC_Os09g31430	down	OK	23.961	7.36821	-1.7013
GO:0005623	cell	cellular_component	3	1.25566e-13	XLOC_046896	LOC_Os09g31430.1;LOC_Os09g31430.2	BGLU17	LOC_Os09g31430	up	OK	56.5347	156.358	1.46764
GO:0005623	cell	cellular_component	3	1.25566e-13	XLOC_047027	LOC_Os09g34160.1	RPM1	LOC_Os12g37770	up	OK	1.73867	5.35846	1.62383
GO:0005623	cell	cellular_component	3	1.25566e-13	XLOC_047111	LOC_Os09g36680.1	RNS3	LOC_Os09g36680	up	OK	11.7569	1128.87	6.58522
GO:0005623	cell	cellular_component	3	1.25566e-13	XLOC_047273	LOC_Os09g39530.1	GL22	LOC_Os09g39530	up	OK	0.883474	1.95008	1.14228
GO:0006950	response to stress	biological_process	4	4.61844e-09	XLOC_000124	LOC_Os01g03530.2;LOC_Os01g03530.1	LPR1	LOC_Os10g35320	up	OK	2.71547	8.06073	1.56971
GO:0006950	response to stress	biological_process	4	4.61844e-09	XLOC_000127	LOC_Os01g03620.1	LPR1	LOC_Os10g35320	down	OK	13.9885	4.94176	-1.50115
GO:0006950	response to stress	biological_process	4	4.61844e-09	XLOC_000145	LOC_Os01g04070.1	AtRLP34	LOC_Os01g06790	down	OK	0.535015	0.103098	-2.37556
GO:0006950	response to stress	biological_process	4	4.61844e-09	XLOC_000281	LOC_Os01g06870.1	EDA23	LOC_Os01g06870	down	OK	123.867	7.20367	-4.10392
GO:0006950	response to stress	biological_process	4	4.61844e-09	XLOC_000349	LOC_Os01g08310.1	ATB\' BETA	LOC_Os01g08310	up	OK	1.24565	2.75449	1.14488
GO:0006950	response to stress	biological_process	4	4.61844e-09	XLOC_000958	LOC_Os01g22680.1	SAG12	LOC_Os12g17540	down	OK	19.6208	4.14178	-2.24406
GO:0006950	response to stress	biological_process	4	4.61844e-09	XLOC_001095	LOC_Os01g27390.1	ATGSTF13	LOC_Os05g05620	down	OK	43.0494	6.18865	-2.7983
GO:0006950	response to stress	biological_process	4	4.61844e-09	XLOC_001131	LOC_Os01g28450.1	ATPR1	LOC_Os10g11500	down	OK	7.88703	1.30841	-2.59167
GO:0006950	response to stress	biological_process	4	4.61844e-09	XLOC_001477	LOC_Os01g40260.1	ATWRKY50	LOC_Os05g09020	down	OK	2.35742	0.537145	-2.13383
GO:0006950	response to stress	biological_process	4	4.61844e-09	XLOC_002399	LOC_Os01g59000.1	CYP94D2	LOC_Os12g04100	down	OK	1.95982	0.611189	-1.68103
GO:0006950	response to stress	biological_process	4	4.61844e-09	XLOC_002500	LOC_Os01g61080.1	WRKY26	LOC_Os01g61080	down	OK	10.9175	5.15192	-1.08346
GO:0006950	response to stress	biological_process	4	4.61844e-09	XLOC_002563	LOC_Os01g62290.1;LOC_Os01g62290.2	ATHSP70	LOC_Os11g08470	up	OK	3.15401	6.97224	1.14443
GO:0006950	response to stress	biological_process	4	4.61844e-09	XLOC_002644	LOC_Os01g64110.1	ATCHIA	LOC_Os12g18750	down	OK	15.6087	6.9954	-1.15788
GO:0006950	response to stress	biological_process	4	4.61844e-09	XLOC_002842	LOC_Os01g68020.1	ATBT2	LOC_Os10g29060	down	OK	98.5065	26.4535	-1.89676
GO:0006950	response to stress	biological_process	4	4.61844e-09	XLOC_002999	LOC_Os01g71474.1	BG2	LOC_Os01g71474	up	OK	0.193467	0.749277	1.95341
GO:0006950	response to stress	biological_process	4	4.61844e-09	XLOC_003053	LOC_Os01g72570.2;LOC_Os01g72570.3;LOC_Os01g72570.1	CLT1	LOC_Os01g72570	up	OK	6.5751	16.0192	1.28472
GO:0006950	response to stress	biological_process	4	4.61844e-09	XLOC_003057	LOC_Os01g72680.1	RPS5	LOC_Os09g10054	up	OK	0.224564	0.684662	1.60826
GO:0006950	response to stress	biological_process	4	4.61844e-09	XLOC_003210	LOC_Os01g02290.1;LOC_Os01g02290.2	SNC4	LOC_Os09g17000	down	OK	4.82447	1.79758	-1.42431
GO:0006950	response to stress	biological_process	4	4.61844e-09	XLOC_003277	LOC_Os01g03630.1	LPR1	LOC_Os10g35320	down	OK	20.9143	0.61214	-5.09448
GO:0006950	response to stress	biological_process	4	4.61844e-09	XLOC_003278	LOC_Os01g03640.1	LPR1	LOC_Os10g35320	down	OK	3.10454	0.162548	-4.25544
GO:0006950	response to stress	biological_process	4	4.61844e-09	XLOC_003281	LOC_Os01g03720.1	AtMYB62	LOC_Os01g03720	up	OK	1.81134	4.2875	1.24308
GO:0006950	response to stress	biological_process	4	4.61844e-09	XLOC_003428	LOC_Os01g06870.1	EDA23	LOC_Os01g06870	down	OK	33.5797	2.07179	-4.01864
GO:0006950	response to stress	biological_process	4	4.61844e-09	XLOC_004116	LOC_Os01g22680.1	SAG12	LOC_Os12g17540	down	OK	23.1771	6.73234	-1.78352
GO:0006950	response to stress	biological_process	4	4.61844e-09	XLOC_004159	LOC_Os01g24550.1	SAG12	LOC_Os12g17540	down	OK	7.60468	0.777248	-3.29044
GO:0006950	response to stress	biological_process	4	4.61844e-09	XLOC_004235	LOC_Os01g27360.1	ATGSTF13	LOC_Os05g05620	up	OK	16.5425	37.3263	1.17402
GO:0006950	response to stress	biological_process	4	4.61844e-09	XLOC_004239	LOC_Os01g27490.1	ANS	LOC_Os06g42130	up	OK	2.05836	4.85031	1.23658
GO:0006950	response to stress	biological_process	4	4.61844e-09	XLOC_004994	LOC_Os01g49320.1	ATCHIA	LOC_Os12g18750	up	OK	21.9157	89.0622	2.02285
GO:0006950	response to stress	biological_process	4	4.61844e-09	XLOC_005180	LOC_Os01g53630.1	OTS2	LOC_Os12g41380	up	OK	0.195134	0.733837	1.91099
GO:0006950	response to stress	biological_process	4	4.61844e-09	XLOC_005185	LOC_Os01g53730.1	ATOXS3	LOC_Os05g44900	down	OK	23.8072	8.70249	-1.4519
GO:0006950	response to stress	biological_process	4	4.61844e-09	XLOC_005806	LOC_Os01g66890.1	ATBT4	LOC_Os01g66890	down	OK	2.20191	1.01963	-1.11072
GO:0006950	response to stress	biological_process	4	4.61844e-09	XLOC_005872	LOC_Os01g68020.1	ATBT2	LOC_Os10g29060	down	OK	5.56319	2.25506	-1.30275
GO:0006950	response to stress	biological_process	4	4.61844e-09	XLOC_005873	LOC_Os01g68020.1	ATBT2	LOC_Os10g29060	down	OK	20.5304	7.3348	-1.48493
GO:0006950	response to stress	biological_process	4	4.61844e-09	XLOC_006067	LOC_Os01g72370.1;LOC_Os01g72370.3;LOC_Os01g72370.2	BHLH038	LOC_Os01g72370	up	OK	0.927875	8.45045	3.18703
GO:0006950	response to stress	biological_process	4	4.61844e-09	XLOC_006244	LOC_Os10g03100.1	AtRLP12	LOC_Os10g03100	up	OK	0.711657	3.25685	2.19422
GO:0006950	response to stress	biological_process	4	4.61844e-09	XLOC_006362	LOC_Os10g06090.1	WAK2	LOC_Os12g29430	down	OK	1.75872	0.0455261	-5.27169
GO:0006950	response to stress	biological_process	4	4.61844e-09	XLOC_006402	LOC_Os10g07556.1	WAK2	LOC_Os12g29430	down	OK	743.817	218.346	-1.76833
GO:0006950	response to stress	biological_process	4	4.61844e-09	XLOC_006497	LOC_Os10g11500.1	ATPR1	LOC_Os10g11500	down	OK	770.069	217.949	-1.821
GO:0006950	response to stress	biological_process	4	4.61844e-09	XLOC_006576	LOC_Os10g17890.1	WAK2	LOC_Os12g29430	up	OK	0	1.65394	inf
GO:0006950	response to stress	biological_process	4	4.61844e-09	XLOC_006739	LOC_Os10g23090.1;LOC_Os10g23090.2	ATHB-16	LOC_Os10g23090	up	OK	3.1904	10.514	1.7205
GO:0006950	response to stress	biological_process	4	4.61844e-09	XLOC_006766	LOC_Os10g25130.1	ALAAT2	LOC_Os10g25140	up	OK	36.1725	78.5773	1.11922
GO:0006950	response to stress	biological_process	4	4.61844e-09	XLOC_006769	LOC_Os10g25170.1	HRE1	LOC_Os10g25170	up	OK	5.56917	13.5717	1.28507
GO:0006950	response to stress	biological_process	4	4.61844e-09	XLOC_006912	LOC_Os10g29180.2;LOC_Os10g29180.1	ATBPM1	LOC_Os11g45560	up	OK	0.294281	0.87334	1.56935
GO:0006950	response to stress	biological_process	4	4.61844e-09	XLOC_006914	LOC_Os10g29220.1	ATBPM2	LOC_Os11g41310	down	OK	2.12275	0.996198	-1.09143
GO:0006950	response to stress	biological_process	4	4.61844e-09	XLOC_007219	LOC_Os10g36180.1	LTI65	LOC_Os10g36180	up	OK	1.94045	6.65003	1.77697
GO:0006950	response to stress	biological_process	4	4.61844e-09	XLOC_007545	LOC_Os10g42960.1	ATDUR3	LOC_Os10g42960	down	OK	19.7787	8.74093	-1.17809
GO:0006950	response to stress	biological_process	4	4.61844e-09	XLOC_007791	LOC_Os10g07556.1	WAK2	LOC_Os12g29430	down	OK	9.81972	2.793	-1.81387
GO:0006950	response to stress	biological_process	4	4.61844e-09	XLOC_007831	LOC_Os10g09110.1;LOC_Os10g09110.2	CYP76C4	LOC_Os12g09790	up	OK	0.904435	3.60268	1.99398
GO:0006950	response to stress	biological_process	4	4.61844e-09	XLOC_007931	LOC_Os10g13700.2	PCK1	LOC_Os10g13700	down	OK	1.43863	0.319927	-2.16888
GO:0006950	response to stress	biological_process	4	4.61844e-09	XLOC_007994	LOC_Os10g18260.1	CRK10	LOC_Os12g14699	down	OK	1.15645	0.504142	-1.1978
GO:0006950	response to stress	biological_process	4	4.61844e-09	XLOC_008206	LOC_Os10g25210.2;LOC_Os10g25210.1	CPR30	LOC_Os12g42340	up	OK	2.88065	5.88081	1.02962
GO:0006950	response to stress	biological_process	4	4.61844e-09	XLOC_009090	LOC_Os11g03300.1;LOC_Os11g03300.2	anac047	LOC_Os12g03040	up	OK	1.86097	4.40279	1.24236
GO:0006950	response to stress	biological_process	4	4.61844e-09	XLOC_009389	LOC_Os11g09020.1	AAP2	LOC_Os12g09320	up	OK	7.55073	18.7626	1.31317
GO:0006950	response to stress	biological_process	4	4.61844e-09	XLOC_009517	LOC_Os11g12040.1	RPM1	LOC_Os12g37770	up	OK	0.248646	0.642284	1.36912
GO:0006950	response to stress	biological_process	4	4.61844e-09	XLOC_009521	LOC_Os11g12300.1	RPM1	LOC_Os12g37770	up	OK	2.07796	4.97523	1.2596
GO:0006950	response to stress	biological_process	4	4.61844e-09	XLOC_009522	LOC_Os11g12320.1	RPM1	LOC_Os12g37770	up	OK	2.01365	4.26983	1.08436
GO:0006950	response to stress	biological_process	4	4.61844e-09	XLOC_009524	LOC_Os11g12340.1;LOC_Os11g12340.2	RPM1	LOC_Os12g37770	down	OK	21.7192	5.71887	-1.92517
GO:0006950	response to stress	biological_process	4	4.61844e-09	XLOC_009639	LOC_Os11g16530.2;LOC_Os11g16530.1	RPM1	LOC_Os12g37770	up	OK	8.52806	26.6398	1.6433
GO:0006950	response to stress	biological_process	4	4.61844e-09	XLOC_009838	LOC_Os11g26790.1	ATDI8	LOC_Os11g26790	up	OK	29.1241	335.4	3.5256
GO:0006950	response to stress	biological_process	4	4.61844e-09	XLOC_010127	LOC_Os11g35930.1	ATCHS	LOC_Os12g07690	up	OK	1.16971	3.51901	1.58903
GO:0006950	response to stress	biological_process	4	4.61844e-09	XLOC_010218	LOC_Os11g37940.1	HEL	LOC_Os11g37970	up	OK	1.07964	2.57098	1.25177
GO:0006950	response to stress	biological_process	4	4.61844e-09	XLOC_010219	LOC_Os11g37950.1	HEL	LOC_Os11g37970	up	OK	8.38706	37.0779	2.14432
GO:0006950	response to stress	biological_process	4	4.61844e-09	XLOC_010254	LOC_Os11g38870.2	PYE	LOC_Os11g38870	down	OK	0.650514	0.184811	-1.81553
GO:0006950	response to stress	biological_process	4	4.61844e-09	XLOC_010372	LOC_Os11g41680.1	CYP71B2	LOC_Os12g32850	down	OK	5.06554	1.18423	-2.09677
GO:0006950	response to stress	biological_process	4	4.61844e-09	XLOC_010459	LOC_Os11g43980.1	RCI3	LOC_Os11g43980	up	OK	4.93904	10.6361	1.10667
GO:0006950	response to stress	biological_process	4	4.61844e-09	XLOC_010546	LOC_Os11g45980.1	RPM1	LOC_Os12g37770	down	OK	3.57715	1.64036	-1.1248
GO:0006950	response to stress	biological_process	4	4.61844e-09	XLOC_010557	LOC_Os11g46210.1	RPM1	LOC_Os12g37770	up	OK	0.54346	1.24863	1.2001
GO:0006950	response to stress	biological_process	4	4.61844e-09	XLOC_010561	LOC_Os11g46860.1	WAK4	LOC_Os11g46860	down	OK	8.76193	4.37005	-1.0036
GO:0006950	response to stress	biological_process	4	4.61844e-09	XLOC_010563	LOC_Os11g46880.1	WAK3	LOC_Os12g29434	up	OK	1.9961	4.09505	1.0367
GO:0006950	response to stress	biological_process	4	4.61844e-09	XLOC_010598	LOC_Os11g47580.1	ATCHIA	LOC_Os12g18750	up	OK	0.340455	1.21991	1.84123
GO:0006950	response to stress	biological_process	4	4.61844e-09	XLOC_010656	LOC_Os11g01530.1;LOC_Os11g01530.2	ATFER4	LOC_Os12g01530	down	OK	82.0084	11.8132	-2.79537
GO:0006950	response to stress	biological_process	4	4.61844e-09	XLOC_010704	LOC_Os11g02530.1	ATWRKY70	LOC_Os12g02450	up	OK	0.219726	0.919688	2.06544
GO:0006950	response to stress	biological_process	4	4.61844e-09	XLOC_011092	LOC_Os11g10480.2;LOC_Os11g10480.1;LOC_Os11g10480.4	ADH	LOC_Os11g10520	up	OK	52.5103	107.396	1.03227
GO:0006950	response to stress	biological_process	4	4.61844e-09	XLOC_011094	LOC_Os11g10520.2;LOC_Os11g10520.1;LOC_Os11g10520.3	ADH	LOC_Os11g10520	up	OK	9.82276	23.8535	1.28
GO:0006950	response to stress	biological_process	4	4.61844e-09	XLOC_011104	LOC_Os11g10710.1	CRK10	LOC_Os12g14699	up	OK	1.1495	5.14413	2.16192
GO:0006950	response to stress	biological_process	4	4.61844e-09	XLOC_011509	LOC_Os11g26570.1	ATDI8	LOC_Os11g26790	up	OK	2.21258	33.2402	3.90913
GO:0006950	response to stress	biological_process	4	4.61844e-09	XLOC_011520	LOC_Os11g26750.1	XERO1	LOC_Os11g26760	up	OK	0.452333	17.168	5.24619
GO:0006950	response to stress	biological_process	4	4.61844e-09	XLOC_011521	LOC_Os11g26760.1	XERO1	LOC_Os11g26760	up	OK	1.45698	28.5761	4.29375
GO:0006950	response to stress	biological_process	4	4.61844e-09	XLOC_011522	LOC_Os11g26780.1	ATDI8	LOC_Os11g26790	up	OK	1.88304	18.3825	3.2872
GO:0006950	response to stress	biological_process	4	4.61844e-09	XLOC_011523	LOC_Os11g26790.1	ATDI8	LOC_Os11g26790	up	OK	2.50152	40.0943	4.00252
GO:0006950	response to stress	biological_process	4	4.61844e-09	XLOC_011933	LOC_Os11g38870.1;LOC_Os11g38870.2	PYE	LOC_Os11g38870	down	OK	13.5876	5.07413	-1.42106
GO:0006950	response to stress	biological_process	4	4.61844e-09	XLOC_012188	LOC_Os11g45620.1	RPM1	LOC_Os12g37770	up	OK	0.233578	0.778491	1.73678
GO:0006950	response to stress	biological_process	4	4.61844e-09	XLOC_012225	LOC_Os11g47500.1	ATCHIA	LOC_Os12g18750	down	OK	12.2951	4.53815	-1.4379
GO:0006950	response to stress	biological_process	4	4.61844e-09	XLOC_012228	LOC_Os11g47600.1	ATCHIA	LOC_Os12g18750	up	OK	2.32279	5.03892	1.11726
GO:0006950	response to stress	biological_process	4	4.61844e-09	XLOC_012357	LOC_Os12g03040.1	anac047	LOC_Os12g03040	up	OK	0.482293	1.14173	1.24324
GO:0006950	response to stress	biological_process	4	4.61844e-09	XLOC_013408	LOC_Os12g37770.1	RPM1	LOC_Os12g37770	down	OK	2.45119	1.16769	-1.06983
GO:0006950	response to stress	biological_process	4	4.61844e-09	XLOC_013686	LOC_Os12g43410.1	ATOSM34	LOC_Os12g43490	down	OK	62.6503	10.3229	-2.60147
GO:0006950	response to stress	biological_process	4	4.61844e-09	XLOC_013760	LOC_Os12g01530.3;LOC_Os12g01530.1;LOC_Os12g01530.2	ATFER4	LOC_Os12g01530	down	OK	304.92	47.7551	-2.6747
GO:0006950	response to stress	biological_process	4	4.61844e-09	XLOC_013917	LOC_Os12g04980.1	ARLIM15	LOC_Os12g07900	up	OK	0.727376	1.58249	1.12142
GO:0006950	response to stress	biological_process	4	4.61844e-09	XLOC_013955	LOC_Os12g05880.1	GLP9	LOC_Os12g05880	down	OK	2.20512	1.10175	-1.00106
GO:0006950	response to stress	biological_process	4	4.61844e-09	XLOC_014306	LOC_Os12g16520.1	WAK2	LOC_Os12g29430	down	OK	4.59872	2.16617	-1.08608
GO:0006950	response to stress	biological_process	4	4.61844e-09	XLOC_014314	LOC_Os12g16720.1	ATR4	LOC_Os12g16720	up	OK	7.68543	17.6634	1.20056
GO:0006950	response to stress	biological_process	4	4.61844e-09	XLOC_014590	LOC_Os12g28100.1	RPP13	LOC_Os12g37290	up	OK	4.97331	10.4499	1.07121
GO:0006950	response to stress	biological_process	4	4.61844e-09	XLOC_014887	LOC_Os12g37260.1	ATLOX2	LOC_Os12g37350	up	OK	3.06296	10.7561	1.81215
GO:0006950	response to stress	biological_process	4	4.61844e-09	XLOC_014906	LOC_Os12g37690.1	AtMYB112	LOC_Os12g37690	up	OK	0.734941	3.51185	2.25653
GO:0006950	response to stress	biological_process	4	4.61844e-09	XLOC_015135	LOC_Os12g43410.1	ATOSM34	LOC_Os12g43490	down	OK	12.1221	3.40149	-1.8334
GO:0006950	response to stress	biological_process	4	4.61844e-09	XLOC_015136	LOC_Os12g43440.1	ATOSM34	LOC_Os12g43490	down	OK	14.9428	4.23988	-1.81735
GO:0006950	response to stress	biological_process	4	4.61844e-09	XLOC_015446	LOC_Os02g06220.1	AtRLP3	LOC_Os02g06250	down	OK	1.83771	0.676941	-1.44081
GO:0006950	response to stress	biological_process	4	4.61844e-09	XLOC_015555	LOC_Os02g07830.1	ATHKT1	LOC_Os06g48810	down	OK	4.36839	2.06841	-1.07858
GO:0006950	response to stress	biological_process	4	4.61844e-09	XLOC_015613	LOC_Os02g09310.1	CYP71B2	LOC_Os12g32850	down	OK	14.3343	1.60424	-3.15951
GO:0006950	response to stress	biological_process	4	4.61844e-09	XLOC_015744	LOC_Os02g12350.1	ATHD1	LOC_Os11g09418	up	OK	15.235	36.2592	1.25095
GO:0006950	response to stress	biological_process	4	4.61844e-09	XLOC_015747	LOC_Os02g12380.1;LOC_Os02g12380.2;LOC_Os02g12380.3	ATHD1	LOC_Os11g09418	up	OK	1.70783	4.7121	1.46421
GO:0006950	response to stress	biological_process	4	4.61844e-09	XLOC_015804	LOC_Os02g13350.1	atnudt8	LOC_Os04g46280	down	OK	4.44793	1.59498	-1.47959
GO:0006950	response to stress	biological_process	4	4.61844e-09	XLOC_016396	LOC_Os02g30190.1	RIN4	LOC_Os11g29210	down	OK	1.76788	0.333183	-2.40763
GO:0006950	response to stress	biological_process	4	4.61844e-09	XLOC_016790	LOC_Os02g39660.1	EFR	LOC_Os12g06110	down	OK	1.01556	0.219866	-2.20758
GO:0006950	response to stress	biological_process	4	4.61844e-09	XLOC_017700	LOC_Os02g57720.1	PIP1;4	LOC_Os04g47220	up	OK	15.6243	51.15	1.71094
GO:0006950	response to stress	biological_process	4	4.61844e-09	XLOC_018019	LOC_Os02g06070.1	AtRLP3	LOC_Os02g06250	up	OK	0.297718	1.52272	2.35464
GO:0006950	response to stress	biological_process	4	4.61844e-09	XLOC_018268	LOC_Os02g11070.1;LOC_Os02g11070.2	KCS11	LOC_Os07g15190	down	OK	6.96744	3.01238	-1.20973
GO:0006950	response to stress	biological_process	4	4.61844e-09	XLOC_018305	LOC_Os02g12350.1	ATHD1	LOC_Os11g09418	up	OK	1.30997	3.28133	1.32475
GO:0006950	response to stress	biological_process	4	4.61844e-09	XLOC_018915	LOC_Os02g30190.1	RIN4	LOC_Os11g29210	down	OK	0.812506	0.396843	-1.03381
GO:0006950	response to stress	biological_process	4	4.61844e-09	XLOC_019134	LOC_Os02g35490.1	ATMLO1	LOC_Os05g34550	up	OK	1.02715	2.55686	1.31572
GO:0006950	response to stress	biological_process	4	4.61844e-09	XLOC_019199	LOC_Os02g36890.1	ATMIXTA	LOC_Os02g36890	up	OK	0.812545	1.73106	1.09113
GO:0006950	response to stress	biological_process	4	4.61844e-09	XLOC_019204	LOC_Os02g37000.1	ATPHB3	LOC_Os04g38900	up	OK	2.78129	5.89594	1.08397
GO:0006950	response to stress	biological_process	4	4.61844e-09	XLOC_019348	LOC_Os02g39930.1	ATTIL	LOC_Os08g34150	down	OK	100.869	48.2814	-1.06294
GO:0006950	response to stress	biological_process	4	4.61844e-09	XLOC_019403	LOC_Os02g41510.1	ATMYB15	LOC_Os10g33810	down	OK	1.9142	0.843526	-1.18224
GO:0006950	response to stress	biological_process	4	4.61844e-09	XLOC_019411	LOC_Os02g41680.1	ATPAL1	LOC_Os12g33610	up	OK	12.0589	27.1422	1.17045
GO:0006950	response to stress	biological_process	4	4.61844e-09	XLOC_019640	LOC_Os02g45930.1	ATOXS3	LOC_Os05g44900	down	OK	37.0014	10.8419	-1.77097
GO:0006950	response to stress	biological_process	4	4.61844e-09	XLOC_019921	LOC_Os02g51750.1;LOC_Os02g51750.2	ANN7	LOC_Os02g51750	up	OK	47.3884	122.485	1.37
GO:0006950	response to stress	biological_process	4	4.61844e-09	XLOC_019984	LOC_Os02g53030.1	MAPKKK9	LOC_Os03g49640	down	OK	1.36335	0.570995	-1.2556
GO:0006950	response to stress	biological_process	4	4.61844e-09	XLOC_020135	LOC_Os02g55890.1	ATAVP3	LOC_Os06g43660	down	OK	18.401	6.03621	-1.60807
GO:0006950	response to stress	biological_process	4	4.61844e-09	XLOC_020304	LOC_Os03g01300.1	AZI1	LOC_Os10g40420	down	OK	154.919	44.9591	-1.78483
GO:0006950	response to stress	biological_process	4	4.61844e-09	XLOC_020502	LOC_Os03g04740.1	RIN13	LOC_Os10g32850	up	OK	0.14857	0.778319	2.38922
GO:0006950	response to stress	biological_process	4	4.61844e-09	XLOC_020504	LOC_Os03g04770.1	BAM1	LOC_Os10g32810	up	OK	5.76614	12.3045	1.0935
GO:0006950	response to stress	biological_process	4	4.61844e-09	XLOC_020740	LOC_Os03g09910.1	AGD2	LOC_Os03g18810	up	OK	0.847388	12.0322	3.82774
GO:0006950	response to stress	biological_process	4	4.61844e-09	XLOC_020741	LOC_Os03g09970.2;LOC_Os03g09970.3;LOC_Os03g09970.4;LOC_Os03g09970.1	SULTR1;3	LOC_Os08g31410	down	OK	7.28867	1.71299	-2.08914
GO:0006950	response to stress	biological_process	4	4.61844e-09	XLOC_020742	LOC_Os03g09980.1	SULTR1;3	LOC_Os08g31410	down	OK	40.4065	6.40805	-2.65663
GO:0006950	response to stress	biological_process	4	4.61844e-09	XLOC_020888	LOC_Os03g12500.1	AOS	LOC_Os03g55800	down	OK	3.81047	1.37905	-1.4663
GO:0006950	response to stress	biological_process	4	4.61844e-09	XLOC_020908	LOC_Os03g12820.2;LOC_Os03g12820.1	ATP8	LOC_Os10g42710	up	OK	2.88175	6.24027	1.11467
GO:0006950	response to stress	biological_process	4	4.61844e-09	XLOC_020927	LOC_Os03g13140.1;LOC_Os03g13140.2	AHB1	LOC_Os05g44140	up	OK	1.31471	6.07812	2.20888
GO:0006950	response to stress	biological_process	4	4.61844e-09	XLOC_021237	LOC_Os03g19370.1	AtbZIP44	LOC_Os11g30400	up	OK	0.457112	4.07059	3.15462
GO:0006950	response to stress	biological_process	4	4.61844e-09	XLOC_021357	LOC_Os03g21710.1	ATWRKY70	LOC_Os12g02450	down	OK	0.957073	0.446621	-1.09958
GO:0006950	response to stress	biological_process	4	4.61844e-09	XLOC_021386	LOC_Os03g22170.1	ATEBP	LOC_Os12g41060	down	OK	1.65308	0.663611	-1.31675
GO:0006950	response to stress	biological_process	4	4.61844e-09	XLOC_021539	LOC_Os03g26210.1;LOC_Os03g26210.3;LOC_Os03g26210.2	PYE	LOC_Os11g38870	up	OK	4.35112	29.3829	2.75552
GO:0006950	response to stress	biological_process	4	4.61844e-09	XLOC_021891	LOC_Os03g39650.1	CYP71B34	LOC_Os09g36080	up	OK	0.16649	1.579	3.2455
GO:0006950	response to stress	biological_process	4	4.61844e-09	XLOC_022044	LOC_Os03g44140.1	WAK2	LOC_Os12g29430	up	OK	0.191907	1.90315	3.30991
GO:0006950	response to stress	biological_process	4	4.61844e-09	XLOC_022262	LOC_Os03g49260.1;LOC_Os03g49260.2	LOX5	LOC_Os11g36719	down	OK	12.9831	2.8927	-2.16614
GO:0006950	response to stress	biological_process	4	4.61844e-09	XLOC_022344	LOC_Os03g50960.1;LOC_Os03g50960.2	AZI1	LOC_Os10g40420	up	OK	4.71003	11.4274	1.27869
GO:0006950	response to stress	biological_process	4	4.61844e-09	XLOC_022497	LOC_Os03g54130.1	SAG12	LOC_Os12g17540	up	OK	0.93905	17.0513	4.18253
GO:0006950	response to stress	biological_process	4	4.61844e-09	XLOC_022745	LOC_Os03g59380.1	LTP3	LOC_Os12g02340	up	OK	0.472224	1.70511	1.85232
GO:0006950	response to stress	biological_process	4	4.61844e-09	XLOC_022748	LOC_Os03g59430.2	AtSIP2	LOC_Os12g36870	up	OK	4.94005	10.3835	1.07169
GO:0006950	response to stress	biological_process	4	4.61844e-09	XLOC_022835	LOC_Os03g61470.1	PCR2	LOC_Os10g02300	down	OK	0.671809	0.148333	-2.17921
GO:0006950	response to stress	biological_process	4	4.61844e-09	XLOC_022836	LOC_Os03g61480.1	PCR2	LOC_Os10g02300	down	OK	6.49246	1.75203	-1.88973
GO:0006950	response to stress	biological_process	4	4.61844e-09	XLOC_022837	LOC_Os03g61480.1	PCR2	LOC_Os10g02300	down	OK	42.534	7.91642	-2.4257
GO:0006950	response to stress	biological_process	4	4.61844e-09	XLOC_022993	LOC_Os03g01300.1	AZI1	LOC_Os10g40420	down	OK	222.171	11.3612	-4.28948
GO:0006950	response to stress	biological_process	4	4.61844e-09	XLOC_023087	LOC_Os03g02939.1	RCI3	LOC_Os11g43980	up	OK	1.43167	3.22043	1.16955
GO:0006950	response to stress	biological_process	4	4.61844e-09	XLOC_023129	LOC_Os03g03910.1	CAT2	LOC_Os12g42850	down	OK	213.292	73.6742	-1.5336
GO:0006950	response to stress	biological_process	4	4.61844e-09	XLOC_023349	LOC_Os03g08490.1	HRE1	LOC_Os10g25170	down	OK	80.0987	32.4939	-1.30161
GO:0006950	response to stress	biological_process	4	4.61844e-09	XLOC_023353	LOC_Os03g08530.1	ALAAT2	LOC_Os10g25140	up	OK	0.857765	3.88529	2.17937
GO:0006950	response to stress	biological_process	4	4.61844e-09	XLOC_023407	LOC_Os03g10050.1	ATSERAT2;1	LOC_Os03g10050	up	OK	2.09153	4.23572	1.01805
GO:0006950	response to stress	biological_process	4	4.61844e-09	XLOC_023505	LOC_Os03g11910.1;LOC_Os03g11910.2	HSP70T-2	LOC_Os03g11910	up	OK	4.01513	9.28022	1.20871
GO:0006950	response to stress	biological_process	4	4.61844e-09	XLOC_023542	LOC_Os03g12510.1	AHB1	LOC_Os05g44140	up	OK	8.19484	22.861	1.4801
GO:0006950	response to stress	biological_process	4	4.61844e-09	XLOC_023752	LOC_Os03g16920.1	ATHSP70	LOC_Os11g08470	up	OK	0.800647	12.9539	4.01607
GO:0006950	response to stress	biological_process	4	4.61844e-09	XLOC_023815	LOC_Os03g18130.3;LOC_Os03g18130.2;LOC_Os03g18130.1;LOC_Os03g18130.4	ASN1	LOC_Os03g18130	up	OK	51.6427	322.969	2.64476
GO:0006950	response to stress	biological_process	4	4.61844e-09	XLOC_023951	LOC_Os03g21060.1	anac047	LOC_Os12g03040	up	OK	1.78648	8.95323	2.32529
GO:0006950	response to stress	biological_process	4	4.61844e-09	XLOC_024367	LOC_Os03g32230.1	STZ	LOC_Os12g39400	down	OK	1.2707	0.570895	-1.15432
GO:0006950	response to stress	biological_process	4	4.61844e-09	XLOC_024785	LOC_Os03g46470.1	ZIP10	LOC_Os03g46470	down	OK	8.32924	1.37941	-2.59413
GO:0006950	response to stress	biological_process	4	4.61844e-09	XLOC_025217	LOC_Os03g55670.1	MEE14	LOC_Os03g55680	down	OK	135.885	53.1232	-1.35498
GO:0006950	response to stress	biological_process	4	4.61844e-09	XLOC_025516	LOC_Os03g61480.1	PCR2	LOC_Os10g02300	down	OK	38.2184	9.1195	-2.06724
GO:0006950	response to stress	biological_process	4	4.61844e-09	XLOC_025526	LOC_Os03g61670.1	AtCRT1a	LOC_Os08g44670	up	OK	11.6896	24.5828	1.07242
GO:0006950	response to stress	biological_process	4	4.61844e-09	XLOC_025675	LOC_Os04g01690.1;LOC_Os04g01690.2;LOC_Os04g01690.3	ADC1	LOC_Os04g01690	up	OK	1.09829	3.10492	1.49929
GO:0006950	response to stress	biological_process	4	4.61844e-09	XLOC_025700	LOC_Os04g02640.1	CER6	LOC_Os06g14810	up	OK	7.79324	19.0769	1.29153
GO:0006950	response to stress	biological_process	4	4.61844e-09	XLOC_025732	LOC_Os04g03830.1	WAK5	LOC_Os12g42070	down	OK	3.48942	0.737993	-2.24131
GO:0006950	response to stress	biological_process	4	4.61844e-09	XLOC_025925	LOC_Os04g12669.1	UGT74D1	LOC_Os09g11290	down	OK	2.49776	0.873621	-1.51556
GO:0006950	response to stress	biological_process	4	4.61844e-09	XLOC_026532	LOC_Os04g34050.1	MKS1	LOC_Os08g01260	down	OK	2.84723	1.16653	-1.28733
GO:0006950	response to stress	biological_process	4	4.61844e-09	XLOC_026994	LOC_Os04g43710.1	ATPPCK1	LOC_Os04g43710	down	OK	14.797	5.12129	-1.53072
GO:0006950	response to stress	biological_process	4	4.61844e-09	XLOC_027089	LOC_Os04g45810.1	ATHB-7	LOC_Os09g35910	up	OK	1.14695	3.71988	1.69746
GO:0006950	response to stress	biological_process	4	4.61844e-09	XLOC_027174	LOC_Os04g47770.1	UGT73B4	LOC_Os07g46610	down	OK	2.59671	1.0405	-1.3194
GO:0006950	response to stress	biological_process	4	4.61844e-09	XLOC_027202	LOC_Os04g48270.4;LOC_Os04g48270.1;LOC_Os04g48270.2;LOC_Os04g48270.3	AtPP2-A13	LOC_Os10g37830	down	OK	21.1742	8.76817	-1.27196
GO:0006950	response to stress	biological_process	4	4.61844e-09	XLOC_027277	LOC_Os04g49980.1	LEA18	LOC_Os04g49980	up	OK	0.761192	8.29863	3.44654
GO:0006950	response to stress	biological_process	4	4.61844e-09	XLOC_027566	LOC_Os04g56430.1	CRK10	LOC_Os12g14699	down	OK	317.068	23.011	-3.7844
GO:0006950	response to stress	biological_process	4	4.61844e-09	XLOC_027664	LOC_Os04g58420.1	ATMLO11	LOC_Os04g58420	down	OK	7.54791	3.16144	-1.25549
GO:0006950	response to stress	biological_process	4	4.61844e-09	XLOC_027813	LOC_Os04g03830.1	WAK5	LOC_Os12g42070	down	OK	4.66775	0.494551	-3.23854
GO:0006950	response to stress	biological_process	4	4.61844e-09	XLOC_028021	LOC_Os04g12690.1	UGT74E2	LOC_Os09g34270	down	OK	3.6621	1.75206	-1.06362
GO:0006950	response to stress	biological_process	4	4.61844e-09	XLOC_028031	LOC_Os04g12950.1	ATSAGT1	LOC_Os09g34214	down	OK	1.31969	0.415736	-1.66645
GO:0006950	response to stress	biological_process	4	4.61844e-09	XLOC_028032	LOC_Os04g12960.1	ATSAGT1	LOC_Os09g34214	down	OK	7.95877	3.06483	-1.37674
GO:0006950	response to stress	biological_process	4	4.61844e-09	XLOC_028044	LOC_Os04g13220.1	ATMRP4	LOC_Os04g13220	up	OK	3.2051	7.23381	1.17439
GO:0006950	response to stress	biological_process	4	4.61844e-09	XLOC_028098	LOC_Os04g15920.1	ATCAD9	LOC_Os09g23550	up	OK	2.45494	7.89936	1.68605
GO:0006950	response to stress	biological_process	4	4.61844e-09	XLOC_028363	LOC_Os04g27980.1	ATCHIA	LOC_Os12g18750	up	OK	0.984091	5.86079	2.57423
GO:0006950	response to stress	biological_process	4	4.61844e-09	XLOC_028403	LOC_Os04g30010.1	WAK2	LOC_Os12g29430	up	OK	0.873983	1.84992	1.08178
GO:0006950	response to stress	biological_process	4	4.61844e-09	XLOC_028406	LOC_Os04g30110.1	WAK2	LOC_Os12g29430	down	OK	4.51907	1.62155	-1.47865
GO:0006950	response to stress	biological_process	4	4.61844e-09	XLOC_028409	LOC_Os04g30240.1	WAK2	LOC_Os12g29430	down	OK	7.61166	0.347562	-4.45287
GO:0006950	response to stress	biological_process	4	4.61844e-09	XLOC_028987	LOC_Os04g43170.1	ATPXG1	LOC_Os04g43170	up	OK	0.14581	6.96826	5.57864
GO:0006950	response to stress	biological_process	4	4.61844e-09	XLOC_028988	LOC_Os04g43200.1;LOC_Os04g43200.2	CLO-3	LOC_Os04g43200	up	OK	3.20937	16.0073	2.31836
GO:0006950	response to stress	biological_process	4	4.61844e-09	XLOC_029175	LOC_Os04g46990.1	UGT73B4	LOC_Os07g46610	down	OK	10.274	4.45656	-1.20499
GO:0006950	response to stress	biological_process	4	4.61844e-09	XLOC_029291	LOC_Os04g49370.1	ATOXS3	LOC_Os05g44900	down	OK	8.03806	2.16213	-1.89439
GO:0006950	response to stress	biological_process	4	4.61844e-09	XLOC_029359	LOC_Os04g51040.1	WAK3	LOC_Os12g29434	up	OK	0.457252	0.929405	1.02332
GO:0006950	response to stress	biological_process	4	4.61844e-09	XLOC_029663	LOC_Os04g56920.1	AtcwINV3	LOC_Os09g08120	up	OK	0.518033	2.20523	2.08981
GO:0006950	response to stress	biological_process	4	4.61844e-09	XLOC_029664	LOC_Os04g56930.1;LOC_Os04g56930.2	AtcwINV3	LOC_Os09g08120	up	OK	1.46158	43.4259	4.89295
GO:0006950	response to stress	biological_process	4	4.61844e-09	XLOC_029973	LOC_Os05g04410.1	RCI3	LOC_Os11g43980	up	OK	14.4932	33.4137	1.20507
GO:0006950	response to stress	biological_process	4	4.61844e-09	XLOC_030293	LOC_Os05g12410.1	ATRD22	LOC_Os11g06980	up	OK	274.356	604.438	1.13954
GO:0006950	response to stress	biological_process	4	4.61844e-09	XLOC_030310	LOC_Os05g13620.1	ATGRP7	LOC_Os12g43600	down	OK	1.1598	0.433026	-1.42135
GO:0006950	response to stress	biological_process	4	4.61844e-09	XLOC_030342	LOC_Os05g14370.1	ATWRKY70	LOC_Os12g02450	down	OK	2.07211	0.978194	-1.08291
GO:0006950	response to stress	biological_process	4	4.61844e-09	XLOC_030575	LOC_Os05g25640.1	ATC4H	LOC_Os05g25640	up	OK	1.84976	4.03783	1.12624
GO:0006950	response to stress	biological_process	4	4.61844e-09	XLOC_030853	LOC_Os05g33140.1	ATHCHIB	LOC_Os10g39700	up	OK	2.98986	54.4061	4.18562
GO:0006950	response to stress	biological_process	4	4.61844e-09	XLOC_030897	LOC_Os05g34050.1	BZIP17	LOC_Os07g44950	up	OK	0.893151	2.09335	1.22884
GO:0006950	response to stress	biological_process	4	4.61844e-09	XLOC_031018	LOC_Os05g37250.1	CYP94C1	LOC_Os12g05440	down	OK	6.28787	3.11414	-1.01374
GO:0006950	response to stress	biological_process	4	4.61844e-09	XLOC_031345	LOC_Os05g44900.1	ATOXS3	LOC_Os05g44900	down	OK	13.6559	4.76472	-1.51905
GO:0006950	response to stress	biological_process	4	4.61844e-09	XLOC_031576	LOC_Os05g49620.1	AtWRKY41	LOC_Os12g02400	up	OK	3.12153	6.842	1.13217
GO:0006950	response to stress	biological_process	4	4.61844e-09	XLOC_032173	LOC_Os05g12400.1	ATRD22	LOC_Os11g06980	up	OK	18.9281	66.0292	1.80257
GO:0006950	response to stress	biological_process	4	4.61844e-09	XLOC_032174	LOC_Os05g12410.1	ATRD22	LOC_Os11g06980	up	OK	214.852	502.192	1.2249
GO:0006950	response to stress	biological_process	4	4.61844e-09	XLOC_032462	LOC_Os05g25430.1;LOC_Os05g25430.2	FER	LOC_Os05g25450	up	OK	1.66452	6.69929	2.0089
GO:0006950	response to stress	biological_process	4	4.61844e-09	XLOC_032530	LOC_Os05g27780.1	CID1	LOC_Os07g46670	down	OK	117.006	45.2104	-1.37186
GO:0006950	response to stress	biological_process	4	4.61844e-09	XLOC_032630	LOC_Os05g30760.1	ATMES7	LOC_Os11g30040	down	OK	1.57196	0.410781	-1.93612
GO:0006950	response to stress	biological_process	4	4.61844e-09	XLOC_032872	LOC_Os05g36290.1;LOC_Os05g36290.2	ACT7	LOC_Os12g06660	up	OK	45.8034	94.0397	1.03782
GO:0006950	response to stress	biological_process	4	4.61844e-09	XLOC_033016	LOC_Os05g40070.1	ATWRKY55	LOC_Os12g02420	up	OK	0.126245	9.76853	6.27385
GO:0006950	response to stress	biological_process	4	4.61844e-09	XLOC_033468	LOC_Os05g50700.1	AtWRKY22	LOC_Os05g50700	up	OK	1.92389	5.7916	1.58993
GO:0006950	response to stress	biological_process	4	4.61844e-09	XLOC_033795	LOC_Os06g06360.1	ATWRKY53	LOC_Os08g29660	down	OK	1.43463	0.657574	-1.12545
GO:0006950	response to stress	biological_process	4	4.61844e-09	XLOC_033842	LOC_Os06g07330.1	WAK3	LOC_Os12g29434	down	OK	1.15698	0.207313	-2.48049
GO:0006950	response to stress	biological_process	4	4.61844e-09	XLOC_034168	LOC_Os06g13720.1	IAR4	LOC_Os06g13720	up	OK	0.367938	2.55182	2.79399
GO:0006950	response to stress	biological_process	4	4.61844e-09	XLOC_034212	LOC_Os06g15020.1	CER60	LOC_Os06g15250	up	OK	0.660048	1.46184	1.14715
GO:0006950	response to stress	biological_process	4	4.61844e-09	XLOC_034344	LOC_Os06g19800.1	ATRD22	LOC_Os11g06980	down	OK	4.40286	0.0380785	-6.85332
GO:0006950	response to stress	biological_process	4	4.61844e-09	XLOC_034360	LOC_Os06g20150.1	RCI3	LOC_Os11g43980	down	OK	28.6745	11.9706	-1.26027
GO:0006950	response to stress	biological_process	4	4.61844e-09	XLOC_034643	LOC_Os06g30179.1	CYP71B2	LOC_Os12g32850	up	OK	0.271645	0.999951	1.88014
GO:0006950	response to stress	biological_process	4	4.61844e-09	XLOC_035107	LOC_Os06g43304.1	CYP71B4	LOC_Os06g43350	up	OK	5.09277	20.0239	1.9752
GO:0006950	response to stress	biological_process	4	4.61844e-09	XLOC_035108	LOC_Os06g43320.1	CYP71B4	LOC_Os06g43350	up	OK	2.37251	8.60406	1.85861
GO:0006950	response to stress	biological_process	4	4.61844e-09	XLOC_035976	LOC_Os06g10990.1	BIP1	LOC_Os06g10990	up	OK	1.52045	3.28312	1.11057
GO:0006950	response to stress	biological_process	4	4.61844e-09	XLOC_035978	LOC_Os06g11030.1	MSS3	LOC_Os06g11030	up	OK	0.58503	2.49715	2.0937
GO:0006950	response to stress	biological_process	4	4.61844e-09	XLOC_035988	LOC_Os06g11210.1	ATOPR1	LOC_Os06g11260	up	OK	9.77041	27.8757	1.51252
GO:0006950	response to stress	biological_process	4	4.61844e-09	XLOC_035990	LOC_Os06g11240.1	ATOPR2	LOC_Os06g11290	up	OK	2.71715	5.85136	1.10668
GO:0006950	response to stress	biological_process	4	4.61844e-09	XLOC_035994	LOC_Os06g11290.1	ATOPR2	LOC_Os06g11290	up	OK	1.03309	3.64012	1.81702
GO:0006950	response to stress	biological_process	4	4.61844e-09	XLOC_036021	LOC_Os06g11860.1	RAP2.4	LOC_Os10g22600	down	OK	8.41362	3.82498	-1.13727
GO:0006950	response to stress	biological_process	4	4.61844e-09	XLOC_036264	LOC_Os06g17000.1	ATRD22	LOC_Os11g06980	up	OK	0.918525	2.06206	1.1667
GO:0006950	response to stress	biological_process	4	4.61844e-09	XLOC_036407	LOC_Os06g21910.1	LEA4-5	LOC_Os08g23870	up	OK	0	3.70299	inf
GO:0006950	response to stress	biological_process	4	4.61844e-09	XLOC_036502	LOC_Os06g24990.1	ATCHIA	LOC_Os12g18750	up	OK	20.3882	49.8178	1.28893
GO:0006950	response to stress	biological_process	4	4.61844e-09	XLOC_036503	LOC_Os06g25010.1	ATCHIA	LOC_Os12g18750	up	OK	13.1006	27.1348	1.05051
GO:0006950	response to stress	biological_process	4	4.61844e-09	XLOC_037113	LOC_Os06g44010.1	ATWRKY40	LOC_Os09g25070	down	OK	4.07878	1.90268	-1.1001
GO:0006950	response to stress	biological_process	4	4.61844e-09	XLOC_037340	LOC_Os06g48300.1	WIN2	LOC_Os06g48300	up	OK	2.40696	6.9882	1.53771
GO:0006950	response to stress	biological_process	4	4.61844e-09	XLOC_037359	LOC_Os06g48810.1	ATHKT1	LOC_Os06g48810	up	OK	1.59293	5.44528	1.77332
GO:0006950	response to stress	biological_process	4	4.61844e-09	XLOC_037510	LOC_Os07g01420.1	RCI3	LOC_Os11g43980	down	OK	6.29676	0.724077	-3.1204
GO:0006950	response to stress	biological_process	4	4.61844e-09	XLOC_037511	LOC_Os07g01440.1	UCC1	LOC_Os12g05470	down	OK	8.88373	3.32033	-1.41984
GO:0006950	response to stress	biological_process	4	4.61844e-09	XLOC_037821	LOC_Os07g08150.1	ELIP	LOC_Os07g08160	up	OK	0.918398	2.34523	1.35254
GO:0006950	response to stress	biological_process	4	4.61844e-09	XLOC_038184	LOC_Os07g18874.1	ABCG11	LOC_Os12g22284	down	OK	2.21	0.696738	-1.66536
GO:0006950	response to stress	biological_process	4	4.61844e-09	XLOC_038349	LOC_Os07g26630.1	PIP2;2	LOC_Os07g26690	up	OK	1.39977	10.9491	2.96756
GO:0006950	response to stress	biological_process	4	4.61844e-09	XLOC_038350	LOC_Os07g26640.1	PIP2;2	LOC_Os07g26690	up	OK	0.788613	3.47366	2.13907
GO:0006950	response to stress	biological_process	4	4.61844e-09	XLOC_038351	LOC_Os07g26660.1	PIP2;2	LOC_Os07g26690	up	OK	1.23735	6.94579	2.48889
GO:0006950	response to stress	biological_process	4	4.61844e-09	XLOC_038507	LOC_Os07g31190.1	WAK2	LOC_Os12g29430	up	OK	0.174371	0.582589	1.74032
GO:0006950	response to stress	biological_process	4	4.61844e-09	XLOC_038691	LOC_Os07g35280.1	CRK10	LOC_Os12g14699	up	OK	0.814815	1.78977	1.13523
GO:0006950	response to stress	biological_process	4	4.61844e-09	XLOC_038953	LOC_Os07g41050.1	AWI31	LOC_Os07g41050	up	OK	3.17385	7.98997	1.33196
GO:0006950	response to stress	biological_process	4	4.61844e-09	XLOC_038966	LOC_Os07g41310.1	COB	LOC_Os10g35460	up	OK	1.7277	4.45236	1.36571
GO:0006950	response to stress	biological_process	4	4.61844e-09	XLOC_039112	LOC_Os07g43950.1	SCL30A	LOC_Os11g47830	up	OK	2.22503	6.62709	1.57455
GO:0006950	response to stress	biological_process	4	4.61844e-09	XLOC_039146	LOC_Os07g44430.1	ATPER1	LOC_Os07g44440	up	OK	0.674166	24.198	5.16564
GO:0006950	response to stress	biological_process	4	4.61844e-09	XLOC_039147	LOC_Os07g44440.1	ATPER1	LOC_Os07g44440	up	OK	5.69204	51.3745	3.17404
GO:0006950	response to stress	biological_process	4	4.61844e-09	XLOC_039281	LOC_Os07g47230.1	CRK23	LOC_Os10g10540	up	OK	0.0807913	1.10827	3.77796
GO:0006950	response to stress	biological_process	4	4.61844e-09	XLOC_039380	LOC_Os07g48870.1	AtMYB78	LOC_Os07g48870	up	OK	0.934438	6.19231	2.72831
GO:0006950	response to stress	biological_process	4	4.61844e-09	XLOC_039630	LOC_Os07g05620.1;LOC_Os07g05620.2	ATCIPK23	LOC_Os07g05620	up	OK	53.6818	130.699	1.28375
GO:0006950	response to stress	biological_process	4	4.61844e-09	XLOC_039864	LOC_Os07g10840.1	AtSIP2	LOC_Os12g36870	up	OK	20.6696	87.8796	2.08802
GO:0006950	response to stress	biological_process	4	4.61844e-09	XLOC_040525	LOC_Os07g34260.1	ATCHS	LOC_Os12g07690	up	OK	1.60947	4.0555	1.3333
GO:0006950	response to stress	biological_process	4	4.61844e-09	XLOC_040579	LOC_Os07g35810.1	CRK10	LOC_Os12g14699	down	OK	13.207	6.44418	-1.03523
GO:0006950	response to stress	biological_process	4	4.61844e-09	XLOC_040614	LOC_Os07g36570.1	B120	LOC_Os11g44860	down	OK	1.81856	0.651477	-1.48101
GO:0006950	response to stress	biological_process	4	4.61844e-09	XLOC_040618	LOC_Os07g36630.1	ATCSLD3	LOC_Os12g29300	up	OK	7.90265	23.3452	1.56272
GO:0006950	response to stress	biological_process	4	4.61844e-09	XLOC_040912	LOC_Os07g42910.1	ATCOX6B2	LOC_Os07g42910	up	OK	2.97303	8.14255	1.45354
GO:0006950	response to stress	biological_process	4	4.61844e-09	XLOC_040987	LOC_Os07g44440.1	ATPER1	LOC_Os07g44440	up	OK	1.80963	15.3547	3.08491
GO:0006950	response to stress	biological_process	4	4.61844e-09	XLOC_041141	LOC_Os07g48260.1	ATWRKY54	LOC_Os11g02470	down	OK	3.12626	1.54961	-1.01253
GO:0006950	response to stress	biological_process	4	4.61844e-09	XLOC_041357	LOC_Os08g04340.1	UCC1	LOC_Os12g05470	down	OK	2.97986	1.23537	-1.2703
GO:0006950	response to stress	biological_process	4	4.61844e-09	XLOC_041417	LOC_Os08g05910.1	ATNRT1	LOC_Os11g18100	up	OK	1.54581	3.30655	1.09697
GO:0006950	response to stress	biological_process	4	4.61844e-09	XLOC_041481	LOC_Os08g07330.2	RPP13	LOC_Os12g37290	down	OK	15.5197	5.67702	-1.45089
GO:0006950	response to stress	biological_process	4	4.61844e-09	XLOC_041908	LOC_Os08g20200.1;LOC_Os08g20200.2	FAR1	LOC_Os08g44360	up	OK	0.243466	2.94678	3.59735
GO:0006950	response to stress	biological_process	4	4.61844e-09	XLOC_042141	LOC_Os08g29020.1	WAK2	LOC_Os12g29430	down	OK	0.876566	0.115897	-2.91901
GO:0006950	response to stress	biological_process	4	4.61844e-09	XLOC_042175	LOC_Os08g29854.1	RPM1	LOC_Os12g37770	up	OK	1.23145	2.76556	1.16722
GO:0006950	response to stress	biological_process	4	4.61844e-09	XLOC_042369	LOC_Os08g34240.1	ATCIPK6	LOC_Os11g05630	up	OK	5.67205	23.2774	2.03699
GO:0006950	response to stress	biological_process	4	4.61844e-09	XLOC_042613	LOC_Os08g39240.1;LOC_Os08g39240.2	WAK3	LOC_Os12g29434	down	OK	1.71902	0.805158	-1.09424
GO:0006950	response to stress	biological_process	4	4.61844e-09	XLOC_042652	LOC_Os08g39850.3;LOC_Os08g39850.1;LOC_Os08g39850.2;LOC_Os08g39850.4	ATLOX2	LOC_Os12g37350	down	OK	2.92311	1.04442	-1.4848
GO:0006950	response to stress	biological_process	4	4.61844e-09	XLOC_042698	LOC_Os08g40690.1	ATCHIA	LOC_Os12g18750	down	OK	1.25477	0.277279	-2.17801
GO:0006950	response to stress	biological_process	4	4.61844e-09	XLOC_043207	LOC_Os08g07330.2	RPP13	LOC_Os12g37290	down	OK	12.533	3.37455	-1.89296
GO:0006950	response to stress	biological_process	4	4.61844e-09	XLOC_043232	LOC_Os08g07970.1;LOC_Os08g07970.3;LOC_Os08g07970.2	OBF4	LOC_Os08g07970	up	OK	21.701	49.6504	1.19404
GO:0006950	response to stress	biological_process	4	4.61844e-09	XLOC_043461	LOC_Os08g14810.1	RPM1	LOC_Os12g37770	down	OK	1.12119	0.41672	-1.42788
GO:0006950	response to stress	biological_process	4	4.61844e-09	XLOC_043614	LOC_Os08g19694.1	RPM1	LOC_Os12g37770	up	OK	1.73021	3.57401	1.0466
GO:0006950	response to stress	biological_process	4	4.61844e-09	XLOC_043728	LOC_Os08g24630.1	SNC4	LOC_Os09g17000	down	OK	1.62841	0.521094	-1.64385
GO:0006950	response to stress	biological_process	4	4.61844e-09	XLOC_043800	LOC_Os08g26880.1	AtbZIP44	LOC_Os11g30400	down	OK	11.7761	5.39823	-1.1253
GO:0006950	response to stress	biological_process	4	4.61844e-09	XLOC_043828	LOC_Os08g27810.1	PRO25	LOC_Os11g35860	up	OK	0.78139	1.74633	1.16021
GO:0006950	response to stress	biological_process	4	4.61844e-09	XLOC_043845	LOC_Os08g28240.1	ATCCD1	LOC_Os12g44310	up	OK	0.221276	0.543145	1.29549
GO:0006950	response to stress	biological_process	4	4.61844e-09	XLOC_044065	LOC_Os08g34280.1	ATCCR1	LOC_Os09g25150	up	OK	41.8659	84.0177	1.00492
GO:0006950	response to stress	biological_process	4	4.61844e-09	XLOC_044089	LOC_Os08g34790.1	4CL2	LOC_Os08g34790	up	OK	2.95002	7.06741	1.26046
GO:0006950	response to stress	biological_process	4	4.61844e-09	XLOC_044297	LOC_Os08g39840.1	ATLOX2	LOC_Os12g37350	down	OK	12.3057	2.28854	-2.42682
GO:0006950	response to stress	biological_process	4	4.61844e-09	XLOC_044359	LOC_Os08g41090.1	APX6	LOC_Os08g41090	down	OK	50.9702	24.3458	-1.06598
GO:0006950	response to stress	biological_process	4	4.61844e-09	XLOC_044542	LOC_Os08g44910.1	AHL20	LOC_Os08g44910	down	OK	1.60073	0.761396	-1.07201
GO:0006950	response to stress	biological_process	4	4.61844e-09	XLOC_044761	LOC_Os09g08920.1	CYP76C4	LOC_Os12g09790	up	OK	5.17588	13.1527	1.34548
GO:0006950	response to stress	biological_process	4	4.61844e-09	XLOC_044941	LOC_Os09g15670.1	HAI2	LOC_Os09g15670	up	OK	0.565937	2.18491	1.94886
GO:0006950	response to stress	biological_process	4	4.61844e-09	XLOC_045137	LOC_Os09g21180.1	ATHB-1	LOC_Os09g21180	up	OK	0.208139	0.922179	2.1475
GO:0006950	response to stress	biological_process	4	4.61844e-09	XLOC_045412	LOC_Os09g28354.1	AT-HSFB1	LOC_Os09g28354	up	OK	2.74083	6.76244	1.30293
GO:0006950	response to stress	biological_process	4	4.61844e-09	XLOC_045466	LOC_Os09g29560.1	WAK5	LOC_Os12g42070	down	OK	88.5519	39.7326	-1.1562
GO:0006950	response to stress	biological_process	4	4.61844e-09	XLOC_045664	LOC_Os09g34160.1	RPM1	LOC_Os12g37770	up	OK	120.96	255.988	1.08154
GO:0006950	response to stress	biological_process	4	4.61844e-09	XLOC_045667	LOC_Os09g34214.1	ATSAGT1	LOC_Os09g34214	down	OK	13.5097	5.69995	-1.24497
GO:0006950	response to stress	biological_process	4	4.61844e-09	XLOC_045751	LOC_Os09g36750.1	APX3	LOC_Os09g36750	down	OK	3.81911	1.81897	-1.07012
GO:0006950	response to stress	biological_process	4	4.61844e-09	XLOC_045780	LOC_Os09g37240.1	ATGSTF10	LOC_Os09g37240	down	OK	3.95746	1.93676	-1.03093
GO:0006950	response to stress	biological_process	4	4.61844e-09	XLOC_046115	LOC_Os09g08920.1	CYP76C4	LOC_Os12g09790	up	OK	4.79499	10.6447	1.15054
GO:0006950	response to stress	biological_process	4	4.61844e-09	XLOC_046119	LOC_Os09g09230.1	ATCCR1	LOC_Os09g25150	up	OK	2.18858	7.49192	1.77534
GO:0006950	response to stress	biological_process	4	4.61844e-09	XLOC_046120	LOC_Os09g09270.1	ATCCR1	LOC_Os09g25150	up	OK	5.43013	14.6321	1.43007
GO:0006950	response to stress	biological_process	4	4.61844e-09	XLOC_046195	LOC_Os09g11480.1;LOC_Os09g11480.2	HRE1	LOC_Os10g25170	down	OK	3.46878	0.737467	-2.23378
GO:0006950	response to stress	biological_process	4	4.61844e-09	XLOC_046482	LOC_Os09g21180.1	ATHB-1	LOC_Os09g21180	up	OK	1.50577	4.94663	1.71594
GO:0006950	response to stress	biological_process	4	4.61844e-09	XLOC_046632	LOC_Os09g25060.1	ATWRKY40	LOC_Os09g25070	up	OK	3.5976	10.857	1.59353
GO:0006950	response to stress	biological_process	4	4.61844e-09	XLOC_046633	LOC_Os09g25070.1;LOC_Os09g25070.2	ATWRKY40	LOC_Os09g25070	up	OK	4.27407	9.5851	1.16518
GO:0006950	response to stress	biological_process	4	4.61844e-09	XLOC_046716	LOC_Os09g26780.1	JAZ1	LOC_Os10g25290	up	OK	5.51599	19.7213	1.83806
GO:0006950	response to stress	biological_process	4	4.61844e-09	XLOC_046745	LOC_Os09g27500.1	CYP76C4	LOC_Os12g09790	down	OK	6.33421	1.76315	-1.84501
GO:0006950	response to stress	biological_process	4	4.61844e-09	XLOC_046827	LOC_Os09g29540.1	WAK5	LOC_Os12g42070	down	OK	2.71252	1.31373	-1.04596
GO:0006950	response to stress	biological_process	4	4.61844e-09	XLOC_046829	LOC_Os09g29560.1	WAK5	LOC_Os12g42070	down	OK	3.37042	1.29206	-1.38325
GO:0006950	response to stress	biological_process	4	4.61844e-09	XLOC_047027	LOC_Os09g34160.1	RPM1	LOC_Os12g37770	up	OK	1.73867	5.35846	1.62383
GO:0006950	response to stress	biological_process	4	4.61844e-09	XLOC_047115	LOC_Os09g36750.1;LOC_Os09g36750.2	APX3	LOC_Os09g36750	down	OK	32.7722	13.3131	-1.29962
GO:0006950	response to stress	biological_process	4	4.61844e-09	XLOC_047273	LOC_Os09g39530.1	GL22	LOC_Os09g39530	up	OK	0.883474	1.95008	1.14228
GO:0020037	heme binding	molecular_function	6	8.96545e-09	XLOC_000572	LOC_Os01g12770.1	CYP71A26	LOC_Os08g01480	down	OK	10.101	4.8376	-1.06213
GO:0020037	heme binding	molecular_function	6	8.96545e-09	XLOC_001342	LOC_Os01g36294.1	CYP71B36	LOC_Os07g11890	up	OK	4.3758	9.34791	1.0951
GO:0020037	heme binding	molecular_function	6	8.96545e-09	XLOC_001344	LOC_Os01g36350.2;LOC_Os01g36350.1;LOC_Os01g36350.3	CYP71A23	LOC_Os01g36350	up	OK	5.00641	10.4047	1.05539
GO:0020037	heme binding	molecular_function	6	8.96545e-09	XLOC_001637	LOC_Os01g43700.2;LOC_Os01g43700.1	CYP72A13	LOC_Os01g43740	up	OK	5.2199	20.1685	1.95001
GO:0020037	heme binding	molecular_function	6	8.96545e-09	XLOC_001639	LOC_Os01g43750.1	CYP72A15	LOC_Os05g30890	down	OK	5.29967	1.21859	-2.12069
GO:0020037	heme binding	molecular_function	6	8.96545e-09	XLOC_001640	LOC_Os01g43760.1	CYP72C1	LOC_Os01g43760	down	OK	3.13007	0.637539	-2.29561
GO:0020037	heme binding	molecular_function	6	8.96545e-09	XLOC_002399	LOC_Os01g59000.1	CYP94D2	LOC_Os12g04100	down	OK	1.95982	0.611189	-1.68103
GO:0020037	heme binding	molecular_function	6	8.96545e-09	XLOC_003064	LOC_Os01g72760.1	CYP71B11	LOC_Os04g10160	up	OK	0.760162	1.90281	1.32375
GO:0020037	heme binding	molecular_function	6	8.96545e-09	XLOC_004677	LOC_Os01g41820.1	CYP72A15	LOC_Os05g30890	down	OK	7.4783	2.29734	-1.70274
GO:0020037	heme binding	molecular_function	6	8.96545e-09	XLOC_004780	LOC_Os01g43720.1	CYP72A15	LOC_Os05g30890	up	OK	0.911146	5.0674	2.47549
GO:0020037	heme binding	molecular_function	6	8.96545e-09	XLOC_004781	LOC_Os01g43760.1	CYP72C1	LOC_Os01g43760	down	OK	2.65162	0.171291	-3.95235
GO:0020037	heme binding	molecular_function	6	8.96545e-09	XLOC_007831	LOC_Os10g09110.1;LOC_Os10g09110.2	CYP76C4	LOC_Os12g09790	up	OK	0.904435	3.60268	1.99398
GO:0020037	heme binding	molecular_function	6	8.96545e-09	XLOC_008692	LOC_Os10g36848.1	CYP84A1	LOC_Os10g36848	up	OK	7.87106	17.9419	1.1887
GO:0020037	heme binding	molecular_function	6	8.96545e-09	XLOC_008749	LOC_Os10g38090.1	CYP704A2	LOC_Os10g38110	down	OK	16.3726	7.89002	-1.05318
GO:0020037	heme binding	molecular_function	6	8.96545e-09	XLOC_008751	LOC_Os10g38110.2;LOC_Os10g38110.1	CYP704A2	LOC_Os10g38110	down	OK	75.6532	30.6222	-1.30482
GO:0020037	heme binding	molecular_function	6	8.96545e-09	XLOC_009677	LOC_Os11g18570.1	CYP87A2	LOC_Os12g18820	up	OK	15.2649	32.4016	1.08585
GO:0020037	heme binding	molecular_function	6	8.96545e-09	XLOC_010372	LOC_Os11g41680.1	CYP71B2	LOC_Os12g32850	down	OK	5.06554	1.18423	-2.09677
GO:0020037	heme binding	molecular_function	6	8.96545e-09	XLOC_010459	LOC_Os11g43980.1	RCI3	LOC_Os11g43980	up	OK	4.93904	10.6361	1.10667
GO:0020037	heme binding	molecular_function	6	8.96545e-09	XLOC_014314	LOC_Os12g16720.1	ATR4	LOC_Os12g16720	up	OK	7.68543	17.6634	1.20056
GO:0020037	heme binding	molecular_function	6	8.96545e-09	XLOC_014971	LOC_Os12g39310.1	CYP81G1	LOC_Os12g39310	up	OK	1.96927	4.53307	1.20283
GO:0020037	heme binding	molecular_function	6	8.96545e-09	XLOC_015610	LOC_Os02g09260.2;LOC_Os02g09260.1	CYP71A18	LOC_Os06g43510	up	OK	0.599156	1.29889	1.11627
GO:0020037	heme binding	molecular_function	6	8.96545e-09	XLOC_015613	LOC_Os02g09310.1	CYP71B2	LOC_Os12g32850	down	OK	14.3343	1.60424	-3.15951
GO:0020037	heme binding	molecular_function	6	8.96545e-09	XLOC_016388	LOC_Os02g30080.1	CYP81D2	LOC_Os02g30080	up	OK	0.651673	1.78022	1.44984
GO:0020037	heme binding	molecular_function	6	8.96545e-09	XLOC_016390	LOC_Os02g30100.1	CYP81D5	LOC_Os03g55240	up	OK	6.74475	15.7168	1.22047
GO:0020037	heme binding	molecular_function	6	8.96545e-09	XLOC_019162	LOC_Os02g36190.1	CYP71B13	LOC_Os10g30410	down	OK	1.48639	0.630269	-1.23778
GO:0020037	heme binding	molecular_function	6	8.96545e-09	XLOC_019272	LOC_Os02g38290.2;LOC_Os02g38290.1	CYP86C1	LOC_Os02g38290	up	OK	0.680628	7.7355	3.50656
GO:0020037	heme binding	molecular_function	6	8.96545e-09	XLOC_020470	LOC_Os03g04190.1	CYP78A6	LOC_Os08g43390	down	OK	8.1565	2.83434	-1.52494
GO:0020037	heme binding	molecular_function	6	8.96545e-09	XLOC_020497	LOC_Os03g04660.1	CYP96A10	LOC_Os08g16320	up	OK	33.7485	90.3038	1.41996
GO:0020037	heme binding	molecular_function	6	8.96545e-09	XLOC_020498	LOC_Os03g04680.1	CYP96A1	LOC_Os03g04680	up	OK	22.3472	80.4222	1.8475
GO:0020037	heme binding	molecular_function	6	8.96545e-09	XLOC_020888	LOC_Os03g12500.1	AOS	LOC_Os03g55800	down	OK	3.81047	1.37905	-1.4663
GO:0020037	heme binding	molecular_function	6	8.96545e-09	XLOC_020897	LOC_Os03g12660.1	CLM	LOC_Os04g39430	down	OK	17.9509	7.43759	-1.27115
GO:0020037	heme binding	molecular_function	6	8.96545e-09	XLOC_020927	LOC_Os03g13140.1;LOC_Os03g13140.2	AHB1	LOC_Os05g44140	up	OK	1.31471	6.07812	2.20888
GO:0020037	heme binding	molecular_function	6	8.96545e-09	XLOC_021891	LOC_Os03g39650.1	CYP71B34	LOC_Os09g36080	up	OK	0.16649	1.579	3.2455
GO:0020037	heme binding	molecular_function	6	8.96545e-09	XLOC_022529	LOC_Os03g55230.1	CYP81D5	LOC_Os03g55240	down	OK	1.18396	0.0832888	-3.82936
GO:0020037	heme binding	molecular_function	6	8.96545e-09	XLOC_022921	LOC_Os03g63310.1	CYP71B37	LOC_Os12g44290	up	OK	3.27812	9.34032	1.5106
GO:0020037	heme binding	molecular_function	6	8.96545e-09	XLOC_023087	LOC_Os03g02939.1	RCI3	LOC_Os11g43980	up	OK	1.43167	3.22043	1.16955
GO:0020037	heme binding	molecular_function	6	8.96545e-09	XLOC_023129	LOC_Os03g03910.1	CAT2	LOC_Os12g42850	down	OK	213.292	73.6742	-1.5336
GO:0020037	heme binding	molecular_function	6	8.96545e-09	XLOC_023142	LOC_Os03g04190.1	CYP78A6	LOC_Os08g43390	down	OK	3.84383	1.44652	-1.40996
GO:0020037	heme binding	molecular_function	6	8.96545e-09	XLOC_023542	LOC_Os03g12510.1	AHB1	LOC_Os05g44140	up	OK	8.19484	22.861	1.4801
GO:0020037	heme binding	molecular_function	6	8.96545e-09	XLOC_025197	LOC_Os03g55230.1	CYP81D5	LOC_Os03g55240	down	OK	1.26445	0.074709	-4.08108
GO:0020037	heme binding	molecular_function	6	8.96545e-09	XLOC_029240	LOC_Os04g48200.1	CYP87A2	LOC_Os12g18820	up	OK	6.25295	28.141	2.17007
GO:0020037	heme binding	molecular_function	6	8.96545e-09	XLOC_029241	LOC_Os04g48210.1;LOC_Os04g48210.2	CYP87A2	LOC_Os12g18820	up	OK	0.422037	1.42919	1.75976
GO:0020037	heme binding	molecular_function	6	8.96545e-09	XLOC_029973	LOC_Os05g04410.1	RCI3	LOC_Os11g43980	up	OK	14.4932	33.4137	1.20507
GO:0020037	heme binding	molecular_function	6	8.96545e-09	XLOC_030575	LOC_Os05g25640.1	ATC4H	LOC_Os05g25640	up	OK	1.84976	4.03783	1.12624
GO:0020037	heme binding	molecular_function	6	8.96545e-09	XLOC_031018	LOC_Os05g37250.1	CYP94C1	LOC_Os12g05440	down	OK	6.28787	3.11414	-1.01374
GO:0020037	heme binding	molecular_function	6	8.96545e-09	XLOC_034360	LOC_Os06g20150.1	RCI3	LOC_Os11g43980	down	OK	28.6745	11.9706	-1.26027
GO:0020037	heme binding	molecular_function	6	8.96545e-09	XLOC_034643	LOC_Os06g30179.1	CYP71B2	LOC_Os12g32850	up	OK	0.271645	0.999951	1.88014
GO:0020037	heme binding	molecular_function	6	8.96545e-09	XLOC_035107	LOC_Os06g43304.1	CYP71B4	LOC_Os06g43350	up	OK	5.09277	20.0239	1.9752
GO:0020037	heme binding	molecular_function	6	8.96545e-09	XLOC_035108	LOC_Os06g43320.1	CYP71B4	LOC_Os06g43350	up	OK	2.37251	8.60406	1.85861
GO:0020037	heme binding	molecular_function	6	8.96545e-09	XLOC_037510	LOC_Os07g01420.1	RCI3	LOC_Os11g43980	down	OK	6.29676	0.724077	-3.1204
GO:0020037	heme binding	molecular_function	6	8.96545e-09	XLOC_038410	LOC_Os07g28160.1	CYP51	LOC_Os11g32240	up	OK	0.365666	2.16623	2.56659
GO:0020037	heme binding	molecular_function	6	8.96545e-09	XLOC_038611	LOC_Os07g33580.1	CYP716A1	LOC_Os09g21260	up	OK	0.475486	0.965834	1.02237
GO:0020037	heme binding	molecular_function	6	8.96545e-09	XLOC_039127	LOC_Os07g44110.1	CYP709B2	LOC_Os07g44140	down	OK	6.24544	0.302811	-4.36631
GO:0020037	heme binding	molecular_function	6	8.96545e-09	XLOC_041214	LOC_Os08g01510.1	CYP71A25	LOC_Os08g01520	up	OK	1.30621	2.61983	1.00408
GO:0020037	heme binding	molecular_function	6	8.96545e-09	XLOC_042475	LOC_Os08g36480.1	GNR1	LOC_Os10g17780	down	OK	17.084	7.75646	-1.13918
GO:0020037	heme binding	molecular_function	6	8.96545e-09	XLOC_042638	LOC_Os08g39694.1;LOC_Os08g39694.3;LOC_Os08g39694.2	CYP76C2	LOC_Os12g09500	down	OK	5.16706	2.30748	-1.16302
GO:0020037	heme binding	molecular_function	6	8.96545e-09	XLOC_044018	LOC_Os08g33300.1	CYP735A1	LOC_Os09g23820	down	OK	1.60276	0.345843	-2.21237
GO:0020037	heme binding	molecular_function	6	8.96545e-09	XLOC_044158	LOC_Os08g36500.1	GNR1	LOC_Os10g17780	down	OK	1.53404	0.424436	-1.85371
GO:0020037	heme binding	molecular_function	6	8.96545e-09	XLOC_044359	LOC_Os08g41090.1	APX6	LOC_Os08g41090	down	OK	50.9702	24.3458	-1.06598
GO:0020037	heme binding	molecular_function	6	8.96545e-09	XLOC_044761	LOC_Os09g08920.1	CYP76C4	LOC_Os12g09790	up	OK	5.17588	13.1527	1.34548
GO:0020037	heme binding	molecular_function	6	8.96545e-09	XLOC_045341	LOC_Os09g26960.1	CYP75B1	LOC_Os10g17260	up	OK	69.6398	185.64	1.41453
GO:0020037	heme binding	molecular_function	6	8.96545e-09	XLOC_045706	LOC_Os09g35940.1	CYP78A9	LOC_Os09g35940	down	OK	2.5548	0.895153	-1.51301
GO:0020037	heme binding	molecular_function	6	8.96545e-09	XLOC_045751	LOC_Os09g36750.1	APX3	LOC_Os09g36750	down	OK	3.81911	1.81897	-1.07012
GO:0020037	heme binding	molecular_function	6	8.96545e-09	XLOC_046115	LOC_Os09g08920.1	CYP76C4	LOC_Os12g09790	up	OK	4.79499	10.6447	1.15054
GO:0020037	heme binding	molecular_function	6	8.96545e-09	XLOC_046157	LOC_Os09g10340.1	CYP71B37	LOC_Os12g44290	up	OK	2.26139	8.6831	1.941
GO:0020037	heme binding	molecular_function	6	8.96545e-09	XLOC_046745	LOC_Os09g27500.1	CYP76C4	LOC_Os12g09790	down	OK	6.33421	1.76315	-1.84501
GO:0020037	heme binding	molecular_function	6	8.96545e-09	XLOC_047115	LOC_Os09g36750.1;LOC_Os09g36750.2	APX3	LOC_Os09g36750	down	OK	32.7722	13.3131	-1.29962
GO:0008152	metabolic process	biological_process	3	1.05311e-08	XLOC_000078	LOC_Os01g02460.1	PR5K	LOC_Os01g02790	down	OK	0.975234	0.473585	-1.04213
GO:0008152	metabolic process	biological_process	3	1.05311e-08	XLOC_000124	LOC_Os01g03530.2;LOC_Os01g03530.1	LPR1	LOC_Os10g35320	up	OK	2.71547	8.06073	1.56971
GO:0008152	metabolic process	biological_process	3	1.05311e-08	XLOC_000127	LOC_Os01g03620.1	LPR1	LOC_Os10g35320	down	OK	13.9885	4.94176	-1.50115
GO:0008152	metabolic process	biological_process	3	1.05311e-08	XLOC_000145	LOC_Os01g04070.1	AtRLP34	LOC_Os01g06790	down	OK	0.535015	0.103098	-2.37556
GO:0008152	metabolic process	biological_process	3	1.05311e-08	XLOC_000264	LOC_Os01g06450.1	IRX9	LOC_Os07g49370	down	OK	1.0648	0.258465	-2.04255
GO:0008152	metabolic process	biological_process	3	1.05311e-08	XLOC_000281	LOC_Os01g06870.1	EDA23	LOC_Os01g06870	down	OK	123.867	7.20367	-4.10392
GO:0008152	metabolic process	biological_process	3	1.05311e-08	XLOC_000349	LOC_Os01g08310.1	ATB\' BETA	LOC_Os01g08310	up	OK	1.24565	2.75449	1.14488
GO:0008152	metabolic process	biological_process	3	1.05311e-08	XLOC_000566	LOC_Os01g12710.1;LOC_Os01g12710.2	NYC1	LOC_Os01g12710	down	OK	126.051	48.4082	-1.38069
GO:0008152	metabolic process	biological_process	3	1.05311e-08	XLOC_000572	LOC_Os01g12770.1	CYP71A26	LOC_Os08g01480	down	OK	10.101	4.8376	-1.06213
GO:0008152	metabolic process	biological_process	3	1.05311e-08	XLOC_000845	LOC_Os01g19260.1	AATP1	LOC_Os12g44220	up	OK	10.6636	28.154	1.40064
GO:0008152	metabolic process	biological_process	3	1.05311e-08	XLOC_000958	LOC_Os01g22680.1	SAG12	LOC_Os12g17540	down	OK	19.6208	4.14178	-2.24406
GO:0008152	metabolic process	biological_process	3	1.05311e-08	XLOC_001095	LOC_Os01g27390.1	ATGSTF13	LOC_Os05g05620	down	OK	43.0494	6.18865	-2.7983
GO:0008152	metabolic process	biological_process	3	1.05311e-08	XLOC_001223	LOC_Os01g32364.1	BGLU44	LOC_Os12g23170	up	OK	19.7413	40.3287	1.03059
GO:0008152	metabolic process	biological_process	3	1.05311e-08	XLOC_001342	LOC_Os01g36294.1	CYP71B36	LOC_Os07g11890	up	OK	4.3758	9.34791	1.0951
GO:0008152	metabolic process	biological_process	3	1.05311e-08	XLOC_001344	LOC_Os01g36350.2;LOC_Os01g36350.1;LOC_Os01g36350.3	CYP71A23	LOC_Os01g36350	up	OK	5.00641	10.4047	1.05539
GO:0008152	metabolic process	biological_process	3	1.05311e-08	XLOC_001503	LOC_Os01g40870.1	ALDH1A	LOC_Os06g39230	down	OK	49.5104	18.3374	-1.43294
GO:0008152	metabolic process	biological_process	3	1.05311e-08	XLOC_001558	LOC_Os01g42030.1	BCS1	LOC_Os07g33410	up	OK	8.16676	18.3378	1.16698
GO:0008152	metabolic process	biological_process	3	1.05311e-08	XLOC_001637	LOC_Os01g43700.2;LOC_Os01g43700.1	CYP72A13	LOC_Os01g43740	up	OK	5.2199	20.1685	1.95001
GO:0008152	metabolic process	biological_process	3	1.05311e-08	XLOC_001639	LOC_Os01g43750.1	CYP72A15	LOC_Os05g30890	down	OK	5.29967	1.21859	-2.12069
GO:0008152	metabolic process	biological_process	3	1.05311e-08	XLOC_001640	LOC_Os01g43760.1	CYP72C1	LOC_Os01g43760	down	OK	3.13007	0.637539	-2.29561
GO:0008152	metabolic process	biological_process	3	1.05311e-08	XLOC_001659	LOC_Os01g44220.1;LOC_Os01g44220.2;LOC_Os01g44220.3;LOC_Os01g44220.7;LOC_Os01g44220.6;LOC_Os01g44220.4;LOC_Os01g44220.5	APL2	LOC_Os07g13980	up	OK	3.81854	8.99623	1.2363
GO:0008152	metabolic process	biological_process	3	1.05311e-08	XLOC_001685	LOC_Os01g45110.1	UGT73B5	LOC_Os06g39070	up	OK	0.710072	2.18068	1.61874
GO:0008152	metabolic process	biological_process	3	1.05311e-08	XLOC_001771	LOC_Os01g46720.1	ORG1	LOC_Os01g46720	up	OK	11.0748	26.3409	1.25003
GO:0008152	metabolic process	biological_process	3	1.05311e-08	XLOC_001898	LOC_Os01g49230.1	UGT84A1	LOC_Os02g09510	up	OK	1.09614	2.36538	1.10964
GO:0008152	metabolic process	biological_process	3	1.05311e-08	XLOC_001963	LOC_Os01g50730.1	PAPS2	LOC_Os11g47640	down	OK	1.61741	0.47941	-1.75435
GO:0008152	metabolic process	biological_process	3	1.05311e-08	XLOC_002107	LOC_Os01g53330.1	UGT88A1	LOC_Os10g07970	down	OK	21.3748	8.67822	-1.30044
GO:0008152	metabolic process	biological_process	3	1.05311e-08	XLOC_002111	LOC_Os01g53390.1	UGT88A1	LOC_Os10g07970	down	OK	5.69498	2.25952	-1.33368
GO:0008152	metabolic process	biological_process	3	1.05311e-08	XLOC_002155	LOC_Os01g54370.1	DHOASE	LOC_Os01g54370	up	OK	3.94158	8.11258	1.04139
GO:0008152	metabolic process	biological_process	3	1.05311e-08	XLOC_002208	LOC_Os01g55240.1	ATGA2OX2	LOC_Os01g55240	down	OK	2.61079	0.921969	-1.5017
GO:0008152	metabolic process	biological_process	3	1.05311e-08	XLOC_002235	LOC_Os01g55940.1	AUR3	LOC_Os07g40290	up	OK	2.67749	6.04051	1.17379
GO:0008152	metabolic process	biological_process	3	1.05311e-08	XLOC_002399	LOC_Os01g59000.1	CYP94D2	LOC_Os12g04100	down	OK	1.95982	0.611189	-1.68103
GO:0008152	metabolic process	biological_process	3	1.05311e-08	XLOC_002644	LOC_Os01g64110.1	ATCHIA	LOC_Os12g18750	down	OK	15.6087	6.9954	-1.15788
GO:0008152	metabolic process	biological_process	3	1.05311e-08	XLOC_002823	LOC_Os01g67630.1;LOC_Os01g67630.2	ATPTR1	LOC_Os08g31960	up	OK	3.28438	10.0528	1.61391
GO:0008152	metabolic process	biological_process	3	1.05311e-08	XLOC_002842	LOC_Os01g68020.1	ATBT2	LOC_Os10g29060	down	OK	98.5065	26.4535	-1.89676
GO:0008152	metabolic process	biological_process	3	1.05311e-08	XLOC_002996	LOC_Os01g71400.1	BG3	LOC_Os01g71650	down	OK	2.97293	0	-inf
GO:0008152	metabolic process	biological_process	3	1.05311e-08	XLOC_002999	LOC_Os01g71474.1	BG2	LOC_Os01g71474	up	OK	0.193467	0.749277	1.95341
GO:0008152	metabolic process	biological_process	3	1.05311e-08	XLOC_003028	LOC_Os01g72140.1	ATGSTU7	LOC_Os11g03210	down	OK	9.61132	1.48588	-2.69342
GO:0008152	metabolic process	biological_process	3	1.05311e-08	XLOC_003030	LOC_Os01g72160.1	ATGSTU8	LOC_Os12g02960	up	OK	1.80377	4.84141	1.42442
GO:0008152	metabolic process	biological_process	3	1.05311e-08	XLOC_003064	LOC_Os01g72760.1	CYP71B11	LOC_Os04g10160	up	OK	0.760162	1.90281	1.32375
GO:0008152	metabolic process	biological_process	3	1.05311e-08	XLOC_003210	LOC_Os01g02290.1;LOC_Os01g02290.2	SNC4	LOC_Os09g17000	down	OK	4.82447	1.79758	-1.42431
GO:0008152	metabolic process	biological_process	3	1.05311e-08	XLOC_003277	LOC_Os01g03630.1	LPR1	LOC_Os10g35320	down	OK	20.9143	0.61214	-5.09448
GO:0008152	metabolic process	biological_process	3	1.05311e-08	XLOC_003278	LOC_Os01g03640.1	LPR1	LOC_Os10g35320	down	OK	3.10454	0.162548	-4.25544
GO:0008152	metabolic process	biological_process	3	1.05311e-08	XLOC_003428	LOC_Os01g06870.1	EDA23	LOC_Os01g06870	down	OK	33.5797	2.07179	-4.01864
GO:0008152	metabolic process	biological_process	3	1.05311e-08	XLOC_004116	LOC_Os01g22680.1	SAG12	LOC_Os12g17540	down	OK	23.1771	6.73234	-1.78352
GO:0008152	metabolic process	biological_process	3	1.05311e-08	XLOC_004159	LOC_Os01g24550.1	SAG12	LOC_Os12g17540	down	OK	7.60468	0.777248	-3.29044
GO:0008152	metabolic process	biological_process	3	1.05311e-08	XLOC_004235	LOC_Os01g27360.1	ATGSTF13	LOC_Os05g05620	up	OK	16.5425	37.3263	1.17402
GO:0008152	metabolic process	biological_process	3	1.05311e-08	XLOC_004239	LOC_Os01g27490.1	ANS	LOC_Os06g42130	up	OK	2.05836	4.85031	1.23658
GO:0008152	metabolic process	biological_process	3	1.05311e-08	XLOC_004677	LOC_Os01g41820.1	CYP72A15	LOC_Os05g30890	down	OK	7.4783	2.29734	-1.70274
GO:0008152	metabolic process	biological_process	3	1.05311e-08	XLOC_004780	LOC_Os01g43720.1	CYP72A15	LOC_Os05g30890	up	OK	0.911146	5.0674	2.47549
GO:0008152	metabolic process	biological_process	3	1.05311e-08	XLOC_004781	LOC_Os01g43760.1	CYP72C1	LOC_Os01g43760	down	OK	2.65162	0.171291	-3.95235
GO:0008152	metabolic process	biological_process	3	1.05311e-08	XLOC_004881	LOC_Os01g46720.1	ORG1	LOC_Os01g46720	up	OK	0.238731	1.98278	3.05406
GO:0008152	metabolic process	biological_process	3	1.05311e-08	XLOC_004918	LOC_Os01g47580.2;LOC_Os01g47580.1	ATLPP3	LOC_Os05g47660	up	OK	1.47486	4.00133	1.43991
GO:0008152	metabolic process	biological_process	3	1.05311e-08	XLOC_004994	LOC_Os01g49320.1	ATCHIA	LOC_Os12g18750	up	OK	21.9157	89.0622	2.02285
GO:0008152	metabolic process	biological_process	3	1.05311e-08	XLOC_005017	LOC_Os01g49720.1	ATGSTU18	LOC_Os10g38720	up	OK	1.92064	3.95733	1.04294
GO:0008152	metabolic process	biological_process	3	1.05311e-08	XLOC_005376	LOC_Os01g57560.1	ARK3	LOC_Os12g15550	down	OK	14.2173	6.22388	-1.19177
GO:0008152	metabolic process	biological_process	3	1.05311e-08	XLOC_005872	LOC_Os01g68020.1	ATBT2	LOC_Os10g29060	down	OK	5.56319	2.25506	-1.30275
GO:0008152	metabolic process	biological_process	3	1.05311e-08	XLOC_005873	LOC_Os01g68020.1	ATBT2	LOC_Os10g29060	down	OK	20.5304	7.3348	-1.48493
GO:0008152	metabolic process	biological_process	3	1.05311e-08	XLOC_006023	LOC_Os01g71400.1	BG3	LOC_Os01g71650	down	OK	2.97385	0	-inf
GO:0008152	metabolic process	biological_process	3	1.05311e-08	XLOC_006192	LOC_Os10g01640.1	emb1075	LOC_Os10g01640	down	OK	4.39003	1.9698	-1.15618
GO:0008152	metabolic process	biological_process	3	1.05311e-08	XLOC_006362	LOC_Os10g06090.1	WAK2	LOC_Os12g29430	down	OK	1.75872	0.0455261	-5.27169
GO:0008152	metabolic process	biological_process	3	1.05311e-08	XLOC_006402	LOC_Os10g07556.1	WAK2	LOC_Os12g29430	down	OK	743.817	218.346	-1.76833
GO:0008152	metabolic process	biological_process	3	1.05311e-08	XLOC_006570	LOC_Os10g17650.1	BGLU40	LOC_Os10g17650	down	OK	29.5881	12.993	-1.18728
GO:0008152	metabolic process	biological_process	3	1.05311e-08	XLOC_006576	LOC_Os10g17890.1	WAK2	LOC_Os12g29430	up	OK	0	1.65394	inf
GO:0008152	metabolic process	biological_process	3	1.05311e-08	XLOC_006766	LOC_Os10g25130.1	ALAAT2	LOC_Os10g25140	up	OK	36.1725	78.5773	1.11922
GO:0008152	metabolic process	biological_process	3	1.05311e-08	XLOC_006769	LOC_Os10g25170.1	HRE1	LOC_Os10g25170	up	OK	5.56917	13.5717	1.28507
GO:0008152	metabolic process	biological_process	3	1.05311e-08	XLOC_007079	LOC_Os10g33520.1	ATFAO3	LOC_Os10g33540	up	OK	0.644472	1.68486	1.38644
GO:0008152	metabolic process	biological_process	3	1.05311e-08	XLOC_007084	LOC_Os10g33650.2;LOC_Os10g33650.3;LOC_Os10g33650.1	CKI1	LOC_Os10g33650	down	OK	2.49695	0.878396	-1.50722
GO:0008152	metabolic process	biological_process	3	1.05311e-08	XLOC_007290	LOC_Os10g38160.1	ATGSTU17	LOC_Os10g38780	up	OK	1.11688	2.94321	1.39791
GO:0008152	metabolic process	biological_process	3	1.05311e-08	XLOC_007304	LOC_Os10g38489.1	ATGSTU18	LOC_Os10g38720	up	OK	4.95241	15.4602	1.64236
GO:0008152	metabolic process	biological_process	3	1.05311e-08	XLOC_007306	LOC_Os10g38580.1	ATGSTU18	LOC_Os10g38720	up	OK	85.1986	182.081	1.09568
GO:0008152	metabolic process	biological_process	3	1.05311e-08	XLOC_007307	LOC_Os10g38590.1;LOC_Os10g38590.2	ATGSTU18	LOC_Os10g38720	up	OK	5.7898	11.6087	1.00362
GO:0008152	metabolic process	biological_process	3	1.05311e-08	XLOC_007308	LOC_Os10g38600.1	ATGSTU18	LOC_Os10g38720	up	OK	2.08298	4.16682	1.0003
GO:0008152	metabolic process	biological_process	3	1.05311e-08	XLOC_007314	LOC_Os10g38670.1	ATGSTU18	LOC_Os10g38720	down	OK	3.11379	0.472907	-2.71904
GO:0008152	metabolic process	biological_process	3	1.05311e-08	XLOC_007318	LOC_Os10g38740.1	ATGSTU17	LOC_Os10g38780	up	OK	8.90353	27.9769	1.65179
GO:0008152	metabolic process	biological_process	3	1.05311e-08	XLOC_007389	LOC_Os10g39840.1	XTH32	LOC_Os10g39840	up	OK	5.48211	11.2941	1.04277
GO:0008152	metabolic process	biological_process	3	1.05311e-08	XLOC_007576	LOC_Os10g01640.1	emb1075	LOC_Os10g01640	down	OK	10.3535	3.97216	-1.38212
GO:0008152	metabolic process	biological_process	3	1.05311e-08	XLOC_007791	LOC_Os10g07556.1	WAK2	LOC_Os12g29430	down	OK	9.81972	2.793	-1.81387
GO:0008152	metabolic process	biological_process	3	1.05311e-08	XLOC_007831	LOC_Os10g09110.1;LOC_Os10g09110.2	CYP76C4	LOC_Os12g09790	up	OK	0.904435	3.60268	1.99398
GO:0008152	metabolic process	biological_process	3	1.05311e-08	XLOC_007856	LOC_Os10g10080.2;LOC_Os10g10080.1;LOC_Os10g10080.3	ATGUT1	LOC_Os10g10080	up	OK	22.3436	46.1126	1.0453
GO:0008152	metabolic process	biological_process	3	1.05311e-08	XLOC_007931	LOC_Os10g13700.2	PCK1	LOC_Os10g13700	down	OK	1.43863	0.319927	-2.16888
GO:0008152	metabolic process	biological_process	3	1.05311e-08	XLOC_007994	LOC_Os10g18260.1	CRK10	LOC_Os12g14699	down	OK	1.15645	0.504142	-1.1978
GO:0008152	metabolic process	biological_process	3	1.05311e-08	XLOC_008221	LOC_Os10g25590.1	ATGSTU15	LOC_Os10g38640	up	OK	2.87047	8.04803	1.48735
GO:0008152	metabolic process	biological_process	3	1.05311e-08	XLOC_008525	LOC_Os10g33460.1	ATFAO3	LOC_Os10g33540	down	OK	11.0313	4.53269	-1.28316
GO:0008152	metabolic process	biological_process	3	1.05311e-08	XLOC_008529	LOC_Os10g33540.1	ATFAO3	LOC_Os10g33540	up	OK	3.60187	7.78358	1.11169
GO:0008152	metabolic process	biological_process	3	1.05311e-08	XLOC_008692	LOC_Os10g36848.1	CYP84A1	LOC_Os10g36848	up	OK	7.87106	17.9419	1.1887
GO:0008152	metabolic process	biological_process	3	1.05311e-08	XLOC_008728	LOC_Os10g37660.1	ATTRE1	LOC_Os10g37660	up	OK	0.968922	2.07614	1.09945
GO:0008152	metabolic process	biological_process	3	1.05311e-08	XLOC_008749	LOC_Os10g38090.1	CYP704A2	LOC_Os10g38110	down	OK	16.3726	7.89002	-1.05318
GO:0008152	metabolic process	biological_process	3	1.05311e-08	XLOC_008751	LOC_Os10g38110.2;LOC_Os10g38110.1	CYP704A2	LOC_Os10g38110	down	OK	75.6532	30.6222	-1.30482
GO:0008152	metabolic process	biological_process	3	1.05311e-08	XLOC_008763	LOC_Os10g38489.1	ATGSTU18	LOC_Os10g38720	up	OK	5.19199	17.438	1.74788
GO:0008152	metabolic process	biological_process	3	1.05311e-08	XLOC_008766	LOC_Os10g38700.1	ATGSTU17	LOC_Os10g38780	down	OK	53.4213	20.7179	-1.36653
GO:0008152	metabolic process	biological_process	3	1.05311e-08	XLOC_008815	LOC_Os10g39840.1	XTH32	LOC_Os10g39840	up	OK	0.722058	1.80697	1.32339
GO:0008152	metabolic process	biological_process	3	1.05311e-08	XLOC_008816	LOC_Os10g39840.1	XTH32	LOC_Os10g39840	up	OK	3.12935	8.01289	1.35646
GO:0008152	metabolic process	biological_process	3	1.05311e-08	XLOC_009086	LOC_Os11g03230.2;LOC_Os11g03230.3;LOC_Os11g03230.1	APY2	LOC_Os12g02980	up	OK	7.91869	16.2485	1.03697
GO:0008152	metabolic process	biological_process	3	1.05311e-08	XLOC_009144	LOC_Os11g04360.1	AtCXE17	LOC_Os12g04150	up	OK	0.893993	1.88806	1.07857
GO:0008152	metabolic process	biological_process	3	1.05311e-08	XLOC_009207	LOC_Os11g05410.2;LOC_Os11g05410.1	ATPAP20	LOC_Os12g05540	up	OK	0.237161	1.50697	2.66772
GO:0008152	metabolic process	biological_process	3	1.05311e-08	XLOC_009507	LOC_Os11g11780.1	CRK12	LOC_Os11g11780	down	OK	2.3365	0.990971	-1.23743
GO:0008152	metabolic process	biological_process	3	1.05311e-08	XLOC_009563	LOC_Os11g14040.1	ATGSTZ1	LOC_Os12g10730	up	OK	1.78235	5.518	1.63036
GO:0008152	metabolic process	biological_process	3	1.05311e-08	XLOC_009648	LOC_Os11g16990.1	ATECI3	LOC_Os11g17580	up	OK	5.04129	26.3967	2.38849
GO:0008152	metabolic process	biological_process	3	1.05311e-08	XLOC_009677	LOC_Os11g18570.1	CYP87A2	LOC_Os12g18820	up	OK	15.2649	32.4016	1.08585
GO:0008152	metabolic process	biological_process	3	1.05311e-08	XLOC_010009	LOC_Os11g32520.1	GH3.17	LOC_Os11g32520	up	OK	0.456188	1.14022	1.32161
GO:0008152	metabolic process	biological_process	3	1.05311e-08	XLOC_010016	LOC_Os11g32750.1;LOC_Os11g32750.2	ATNUDT13	LOC_Os11g32750	up	OK	0.793963	2.07118	1.38331
GO:0008152	metabolic process	biological_process	3	1.05311e-08	XLOC_010251	LOC_Os11g38810.1;LOC_Os11g38810.2	MEE31	LOC_Os11g38810	up	OK	2.97556	7.17439	1.26969
GO:0008152	metabolic process	biological_process	3	1.05311e-08	XLOC_010372	LOC_Os11g41680.1	CYP71B2	LOC_Os12g32850	down	OK	5.06554	1.18423	-2.09677
GO:0008152	metabolic process	biological_process	3	1.05311e-08	XLOC_010459	LOC_Os11g43980.1	RCI3	LOC_Os11g43980	up	OK	4.93904	10.6361	1.10667
GO:0008152	metabolic process	biological_process	3	1.05311e-08	XLOC_010561	LOC_Os11g46860.1	WAK4	LOC_Os11g46860	down	OK	8.76193	4.37005	-1.0036
GO:0008152	metabolic process	biological_process	3	1.05311e-08	XLOC_010563	LOC_Os11g46880.1	WAK3	LOC_Os12g29434	up	OK	1.9961	4.09505	1.0367
GO:0008152	metabolic process	biological_process	3	1.05311e-08	XLOC_010598	LOC_Os11g47580.1	ATCHIA	LOC_Os12g18750	up	OK	0.340455	1.21991	1.84123
GO:0008152	metabolic process	biological_process	3	1.05311e-08	XLOC_010656	LOC_Os11g01530.1;LOC_Os11g01530.2	ATFER4	LOC_Os12g01530	down	OK	82.0084	11.8132	-2.79537
GO:0008152	metabolic process	biological_process	3	1.05311e-08	XLOC_010738	LOC_Os11g03230.1	APY2	LOC_Os12g02980	up	OK	2.56164	5.24483	1.03383
GO:0008152	metabolic process	biological_process	3	1.05311e-08	XLOC_010739	LOC_Os11g03230.2	APY2	LOC_Os12g02980	up	OK	6.65884	14.793	1.15158
GO:0008152	metabolic process	biological_process	3	1.05311e-08	XLOC_010740	LOC_Os11g03290.1	APY2	LOC_Os12g02980	up	OK	0.489215	1.18099	1.27145
GO:0008152	metabolic process	biological_process	3	1.05311e-08	XLOC_011092	LOC_Os11g10480.2;LOC_Os11g10480.1;LOC_Os11g10480.4	ADH	LOC_Os11g10520	up	OK	52.5103	107.396	1.03227
GO:0008152	metabolic process	biological_process	3	1.05311e-08	XLOC_011094	LOC_Os11g10520.2;LOC_Os11g10520.1;LOC_Os11g10520.3	ADH	LOC_Os11g10520	up	OK	9.82276	23.8535	1.28
GO:0008152	metabolic process	biological_process	3	1.05311e-08	XLOC_011104	LOC_Os11g10710.1	CRK10	LOC_Os12g14699	up	OK	1.1495	5.14413	2.16192
GO:0008152	metabolic process	biological_process	3	1.05311e-08	XLOC_011299	LOC_Os11g16960.1	ATECI3	LOC_Os11g17580	up	OK	2.12632	7.87771	1.88942
GO:0008152	metabolic process	biological_process	3	1.05311e-08	XLOC_011300	LOC_Os11g16970.1	ATECI1	LOC_Os11g16970	up	OK	3.87746	15.6704	2.01485
GO:0008152	metabolic process	biological_process	3	1.05311e-08	XLOC_011301	LOC_Os11g16990.1	ATECI3	LOC_Os11g17580	up	OK	2.50545	8.79672	1.8119
GO:0008152	metabolic process	biological_process	3	1.05311e-08	XLOC_011311	LOC_Os11g17440.1	CRK14	LOC_Os11g17440	down	OK	14.2594	4.62016	-1.6259
GO:0008152	metabolic process	biological_process	3	1.05311e-08	XLOC_011485	LOC_Os11g25260.1	APY2	LOC_Os12g02980	up	OK	19.3661	43.0276	1.15173
GO:0008152	metabolic process	biological_process	3	1.05311e-08	XLOC_011486	LOC_Os11g25330.1	APY1	LOC_Os12g03030	up	OK	23.4042	51.0759	1.12588
GO:0008152	metabolic process	biological_process	3	1.05311e-08	XLOC_011709	LOC_Os11g32520.1	GH3.17	LOC_Os11g32520	up	OK	1.5192	3.12903	1.0424
GO:0008152	metabolic process	biological_process	3	1.05311e-08	XLOC_012139	LOC_Os11g44430.1	ATCRR3	LOC_Os12g31560	up	OK	3.43197	9.16715	1.41744
GO:0008152	metabolic process	biological_process	3	1.05311e-08	XLOC_012151	LOC_Os11g44810.2;LOC_Os11g44810.3;LOC_Os11g44810.1	DRM1	LOC_Os11g44810	down	OK	1319.99	513.589	-1.36184
GO:0008152	metabolic process	biological_process	3	1.05311e-08	XLOC_012225	LOC_Os11g47500.1	ATCHIA	LOC_Os12g18750	down	OK	12.2951	4.53815	-1.4379
GO:0008152	metabolic process	biological_process	3	1.05311e-08	XLOC_012228	LOC_Os11g47600.1	ATCHIA	LOC_Os12g18750	up	OK	2.32279	5.03892	1.11726
GO:0008152	metabolic process	biological_process	3	1.05311e-08	XLOC_012335	LOC_Os12g02500.1	ATMES17	LOC_Os12g02510	up	OK	1.1947	3.3885	1.504
GO:0008152	metabolic process	biological_process	3	1.05311e-08	XLOC_012355	LOC_Os12g02980.1;LOC_Os12g02980.2	APY2	LOC_Os12g02980	up	OK	14.5945	35.004	1.26209
GO:0008152	metabolic process	biological_process	3	1.05311e-08	XLOC_012408	LOC_Os12g04150.1	AtCXE17	LOC_Os12g04150	up	OK	2.45045	16.1905	2.72403
GO:0008152	metabolic process	biological_process	3	1.05311e-08	XLOC_012471	LOC_Os12g05540.1	ATPAP20	LOC_Os12g05540	down	OK	2.33069	0.908409	-1.35935
GO:0008152	metabolic process	biological_process	3	1.05311e-08	XLOC_012608	LOC_Os12g08900.1	ATCPNIFS	LOC_Os12g18900	down	OK	0.970168	0.116939	-3.05248
GO:0008152	metabolic process	biological_process	3	1.05311e-08	XLOC_013003	LOC_Os12g24320.1	AATP1	LOC_Os12g44220	down	OK	1.09398	0.259411	-2.07628
GO:0008152	metabolic process	biological_process	3	1.05311e-08	XLOC_013074	LOC_Os12g27830.1	ATHSD1	LOC_Os12g27830	up	OK	0.157732	2.81221	4.15615
GO:0008152	metabolic process	biological_process	3	1.05311e-08	XLOC_013151	LOC_Os12g30180.1	CRK39	LOC_Os12g30180	up	OK	0.406498	0.994038	1.29005
GO:0008152	metabolic process	biological_process	3	1.05311e-08	XLOC_013760	LOC_Os12g01530.3;LOC_Os12g01530.1;LOC_Os12g01530.2	ATFER4	LOC_Os12g01530	down	OK	304.92	47.7551	-2.6747
GO:0008152	metabolic process	biological_process	3	1.05311e-08	XLOC_013813	LOC_Os12g02730.1	FHIT	LOC_Os12g02730	down	OK	2.12335	1.03083	-1.04253
GO:0008152	metabolic process	biological_process	3	1.05311e-08	XLOC_013917	LOC_Os12g04980.1	ARLIM15	LOC_Os12g07900	up	OK	0.727376	1.58249	1.12142
GO:0008152	metabolic process	biological_process	3	1.05311e-08	XLOC_014127	LOC_Os12g09640.1	ATHPP2C5	LOC_Os12g09640	down	OK	1.85185	0.64385	-1.52417
GO:0008152	metabolic process	biological_process	3	1.05311e-08	XLOC_014306	LOC_Os12g16520.1	WAK2	LOC_Os12g29430	down	OK	4.59872	2.16617	-1.08608
GO:0008152	metabolic process	biological_process	3	1.05311e-08	XLOC_014314	LOC_Os12g16720.1	ATR4	LOC_Os12g16720	up	OK	7.68543	17.6634	1.20056
GO:0008152	metabolic process	biological_process	3	1.05311e-08	XLOC_014887	LOC_Os12g37260.1	ATLOX2	LOC_Os12g37350	up	OK	3.06296	10.7561	1.81215
GO:0008152	metabolic process	biological_process	3	1.05311e-08	XLOC_014971	LOC_Os12g39310.1	CYP81G1	LOC_Os12g39310	up	OK	1.96927	4.53307	1.20283
GO:0008152	metabolic process	biological_process	3	1.05311e-08	XLOC_015168	LOC_Os12g44050.1	ATPAP10	LOC_Os12g44050	down	OK	1.49368	0.555708	-1.42647
GO:0008152	metabolic process	biological_process	3	1.05311e-08	XLOC_015281	LOC_Os02g02930.1	ATTPS14	LOC_Os10g34790	down	OK	1.80303	0.731681	-1.30114
GO:0008152	metabolic process	biological_process	3	1.05311e-08	XLOC_015348	LOC_Os02g04170.3;LOC_Os02g04170.1;LOC_Os02g04170.2	AO	LOC_Os02g04170	up	OK	4.64763	9.88646	1.08896
GO:0008152	metabolic process	biological_process	3	1.05311e-08	XLOC_015610	LOC_Os02g09260.2;LOC_Os02g09260.1	CYP71A18	LOC_Os06g43510	up	OK	0.599156	1.29889	1.11627
GO:0008152	metabolic process	biological_process	3	1.05311e-08	XLOC_015613	LOC_Os02g09310.1	CYP71B2	LOC_Os12g32850	down	OK	14.3343	1.60424	-3.15951
GO:0008152	metabolic process	biological_process	3	1.05311e-08	XLOC_015804	LOC_Os02g13350.1	atnudt8	LOC_Os04g46280	down	OK	4.44793	1.59498	-1.47959
GO:0008152	metabolic process	biological_process	3	1.05311e-08	XLOC_015961	LOC_Os02g16909.1;LOC_Os02g16909.2	ATROPGEF11	LOC_Os02g16909	down	OK	11.3005	5.2921	-1.09447
GO:0008152	metabolic process	biological_process	3	1.05311e-08	XLOC_015993	LOC_Os02g17880.1	ATXTH26	LOC_Os06g22919	down	OK	1.96579	0.603658	-1.70331
GO:0008152	metabolic process	biological_process	3	1.05311e-08	XLOC_016107	LOC_Os02g21009.1;LOC_Os02g21009.2	ATCAX3	LOC_Os02g21009	down	OK	1.13286	0.230769	-2.29545
GO:0008152	metabolic process	biological_process	3	1.05311e-08	XLOC_016388	LOC_Os02g30080.1	CYP81D2	LOC_Os02g30080	up	OK	0.651673	1.78022	1.44984
GO:0008152	metabolic process	biological_process	3	1.05311e-08	XLOC_016390	LOC_Os02g30100.1	CYP81D5	LOC_Os03g55240	up	OK	6.74475	15.7168	1.22047
GO:0008152	metabolic process	biological_process	3	1.05311e-08	XLOC_016505	LOC_Os02g33030.1	ACA1	LOC_Os11g05520	down	OK	11.7909	5.32319	-1.14731
GO:0008152	metabolic process	biological_process	3	1.05311e-08	XLOC_016515	LOC_Os02g33380.1	ATC/VIF2	LOC_Os12g18560	up	OK	0.695642	1.49358	1.10236
GO:0008152	metabolic process	biological_process	3	1.05311e-08	XLOC_016574	LOC_Os02g34860.1	UVR8	LOC_Os04g35570	up	OK	5.39555	11.4598	1.08674
GO:0008152	metabolic process	biological_process	3	1.05311e-08	XLOC_016652	LOC_Os02g36830.1	AtUGT85A3	LOC_Os07g42970	up	OK	2.84279	10.2371	1.84843
GO:0008152	metabolic process	biological_process	3	1.05311e-08	XLOC_017396	LOC_Os02g51930.1	ATUGT85A1	LOC_Os08g07270	up	OK	5.2129	16.8246	1.69041
GO:0008152	metabolic process	biological_process	3	1.05311e-08	XLOC_017429	LOC_Os02g52700.1	AMY1	LOC_Os09g28420	up	OK	0	5.88632	inf
GO:0008152	metabolic process	biological_process	3	1.05311e-08	XLOC_017996	LOC_Os02g05744.1	AtGH9B8	LOC_Os09g23084	up	OK	5.51749	13.3269	1.27225
GO:0008152	metabolic process	biological_process	3	1.05311e-08	XLOC_018233	LOC_Os02g10520.1	AIR3	LOC_Os09g30250	down	OK	7.8481	3.39127	-1.21052
GO:0008152	metabolic process	biological_process	3	1.05311e-08	XLOC_018268	LOC_Os02g11070.1;LOC_Os02g11070.2	KCS11	LOC_Os07g15190	down	OK	6.96744	3.01238	-1.20973
GO:0008152	metabolic process	biological_process	3	1.05311e-08	XLOC_018358	LOC_Os02g13660.1	PDF1	LOC_Os09g07510	up	OK	96.9067	194.926	1.00826
GO:0008152	metabolic process	biological_process	3	1.05311e-08	XLOC_018514	LOC_Os02g17534.1	ATFT1	LOC_Os09g28460	down	OK	12.9906	5.52725	-1.23283
GO:0008152	metabolic process	biological_process	3	1.05311e-08	XLOC_018997	LOC_Os02g32660.1;LOC_Os02g32660.2	SBE2.2	LOC_Os06g51084	up	OK	0.554605	1.76361	1.669
GO:0008152	metabolic process	biological_process	3	1.05311e-08	XLOC_018998	LOC_Os02g32690.2;LOC_Os02g32690.1	ABCG37	LOC_Os12g32820	up	OK	1.2635	3.11057	1.29976
GO:0008152	metabolic process	biological_process	3	1.05311e-08	XLOC_019162	LOC_Os02g36190.1	CYP71B13	LOC_Os10g30410	down	OK	1.48639	0.630269	-1.23778
GO:0008152	metabolic process	biological_process	3	1.05311e-08	XLOC_019196	LOC_Os02g36830.1	AtUGT85A3	LOC_Os07g42970	up	OK	1.09761	5.05916	2.20453
GO:0008152	metabolic process	biological_process	3	1.05311e-08	XLOC_019272	LOC_Os02g38290.2;LOC_Os02g38290.1	CYP86C1	LOC_Os02g38290	up	OK	0.680628	7.7355	3.50656
GO:0008152	metabolic process	biological_process	3	1.05311e-08	XLOC_019411	LOC_Os02g41680.1	ATPAL1	LOC_Os12g33610	up	OK	12.0589	27.1422	1.17045
GO:0008152	metabolic process	biological_process	3	1.05311e-08	XLOC_019637	LOC_Os02g45890.1	ATST2A	LOC_Os12g04300	down	OK	5.15105	1.36033	-1.92091
GO:0008152	metabolic process	biological_process	3	1.05311e-08	XLOC_019776	LOC_Os02g48570.1;LOC_Os02g48570.2	NRT1.5	LOC_Os02g48570	up	OK	5.19767	10.9061	1.06919
GO:0008152	metabolic process	biological_process	3	1.05311e-08	XLOC_019833	LOC_Os02g49720.1;LOC_Os02g49720.2;LOC_Os02g49720.3;LOC_Os02g49720.7;LOC_Os02g49720.6	ALDH2	LOC_Os02g49720	up	OK	4.95318	11.5432	1.22062
GO:0008152	metabolic process	biological_process	3	1.05311e-08	XLOC_019847	LOC_Os02g50040.1	ATGH9B1	LOC_Os06g14540	up	OK	5.07788	12.3789	1.28558
GO:0008152	metabolic process	biological_process	3	1.05311e-08	XLOC_019921	LOC_Os02g51750.1;LOC_Os02g51750.2	ANN7	LOC_Os02g51750	up	OK	47.3884	122.485	1.37
GO:0008152	metabolic process	biological_process	3	1.05311e-08	XLOC_019936	LOC_Os02g52130.2	FBW2	LOC_Os06g11630	up	OK	1.46795	3.37401	1.20066
GO:0008152	metabolic process	biological_process	3	1.05311e-08	XLOC_019963	LOC_Os02g52710.1	AMY1	LOC_Os09g28420	up	OK	0.220727	168.708	9.57805
GO:0008152	metabolic process	biological_process	3	1.05311e-08	XLOC_019984	LOC_Os02g53030.1	MAPKKK9	LOC_Os03g49640	down	OK	1.36335	0.570995	-1.2556
GO:0008152	metabolic process	biological_process	3	1.05311e-08	XLOC_020135	LOC_Os02g55890.1	ATAVP3	LOC_Os06g43660	down	OK	18.401	6.03621	-1.60807
GO:0008152	metabolic process	biological_process	3	1.05311e-08	XLOC_020449	LOC_Os03g03790.1	AAE12	LOC_Os03g03790	up	OK	6.95298	22.4529	1.6912
GO:0008152	metabolic process	biological_process	3	1.05311e-08	XLOC_020468	LOC_Os03g04130.1	AAE1	LOC_Os03g04130	down	OK	3.2049	1.26307	-1.34335
GO:0008152	metabolic process	biological_process	3	1.05311e-08	XLOC_020470	LOC_Os03g04190.1	CYP78A6	LOC_Os08g43390	down	OK	8.1565	2.83434	-1.52494
GO:0008152	metabolic process	biological_process	3	1.05311e-08	XLOC_020497	LOC_Os03g04660.1	CYP96A10	LOC_Os08g16320	up	OK	33.7485	90.3038	1.41996
GO:0008152	metabolic process	biological_process	3	1.05311e-08	XLOC_020498	LOC_Os03g04680.1	CYP96A1	LOC_Os03g04680	up	OK	22.3472	80.4222	1.8475
GO:0008152	metabolic process	biological_process	3	1.05311e-08	XLOC_020504	LOC_Os03g04770.1	BAM1	LOC_Os10g32810	up	OK	5.76614	12.3045	1.0935
GO:0008152	metabolic process	biological_process	3	1.05311e-08	XLOC_020520	LOC_Os03g05070.1	KAM1	LOC_Os10g32170	up	OK	0.539716	1.36962	1.3435
GO:0008152	metabolic process	biological_process	3	1.05311e-08	XLOC_020692	LOC_Os03g08624.1	FLDH	LOC_Os03g08630	down	OK	33.5199	5.83521	-2.52216
GO:0008152	metabolic process	biological_process	3	1.05311e-08	XLOC_020740	LOC_Os03g09910.1	AGD2	LOC_Os03g18810	up	OK	0.847388	12.0322	3.82774
GO:0008152	metabolic process	biological_process	3	1.05311e-08	XLOC_020897	LOC_Os03g12660.1	CLM	LOC_Os04g39430	down	OK	17.9509	7.43759	-1.27115
GO:0008152	metabolic process	biological_process	3	1.05311e-08	XLOC_020908	LOC_Os03g12820.2;LOC_Os03g12820.1	ATP8	LOC_Os10g42710	up	OK	2.88175	6.24027	1.11467
GO:0008152	metabolic process	biological_process	3	1.05311e-08	XLOC_020936	LOC_Os03g13300.1	GAD	LOC_Os08g36320	up	OK	5.1785	31.6811	2.61302
GO:0008152	metabolic process	biological_process	3	1.05311e-08	XLOC_021386	LOC_Os03g22170.1	ATEBP	LOC_Os12g41060	down	OK	1.65308	0.663611	-1.31675
GO:0008152	metabolic process	biological_process	3	1.05311e-08	XLOC_021891	LOC_Os03g39650.1	CYP71B34	LOC_Os09g36080	up	OK	0.16649	1.579	3.2455
GO:0008152	metabolic process	biological_process	3	1.05311e-08	XLOC_022044	LOC_Os03g44140.1	WAK2	LOC_Os12g29430	up	OK	0.191907	1.90315	3.30991
GO:0008152	metabolic process	biological_process	3	1.05311e-08	XLOC_022226	LOC_Os03g48310.1	AHA11	LOC_Os12g44150	up	OK	0.663968	3.4695	2.38554
GO:0008152	metabolic process	biological_process	3	1.05311e-08	XLOC_022262	LOC_Os03g49260.1;LOC_Os03g49260.2	LOX5	LOC_Os11g36719	down	OK	12.9831	2.8927	-2.16614
GO:0008152	metabolic process	biological_process	3	1.05311e-08	XLOC_022497	LOC_Os03g54130.1	SAG12	LOC_Os12g17540	up	OK	0.93905	17.0513	4.18253
GO:0008152	metabolic process	biological_process	3	1.05311e-08	XLOC_022529	LOC_Os03g55230.1	CYP81D5	LOC_Os03g55240	down	OK	1.18396	0.0832888	-3.82936
GO:0008152	metabolic process	biological_process	3	1.05311e-08	XLOC_022724	LOC_Os03g59110.1	ACD1-LIKE	LOC_Os03g59152	up	OK	1.78156	3.92784	1.1406
GO:0008152	metabolic process	biological_process	3	1.05311e-08	XLOC_022748	LOC_Os03g59430.2	AtSIP2	LOC_Os12g36870	up	OK	4.94005	10.3835	1.07169
GO:0008152	metabolic process	biological_process	3	1.05311e-08	XLOC_022868	LOC_Os03g62060.1	ILR1	LOC_Os07g14610	down	OK	1.13962	0.551279	-1.0477
GO:0008152	metabolic process	biological_process	3	1.05311e-08	XLOC_022921	LOC_Os03g63310.1	CYP71B37	LOC_Os12g44290	up	OK	3.27812	9.34032	1.5106
GO:0008152	metabolic process	biological_process	3	1.05311e-08	XLOC_023020	LOC_Os03g01800.1	XTH32	LOC_Os10g39840	up	OK	14.8108	45.2509	1.61129
GO:0008152	metabolic process	biological_process	3	1.05311e-08	XLOC_023021	LOC_Os03g01820.1	ATSMO1	LOC_Os10g39810	up	OK	0.70403	1.42915	1.02144
GO:0008152	metabolic process	biological_process	3	1.05311e-08	XLOC_023056	LOC_Os03g02530.1	ATRBL2	LOC_Os09g35730	up	OK	0.662438	1.59426	1.26703
GO:0008152	metabolic process	biological_process	3	1.05311e-08	XLOC_023087	LOC_Os03g02939.1	RCI3	LOC_Os11g43980	up	OK	1.43167	3.22043	1.16955
GO:0008152	metabolic process	biological_process	3	1.05311e-08	XLOC_023129	LOC_Os03g03910.1	CAT2	LOC_Os12g42850	down	OK	213.292	73.6742	-1.5336
GO:0008152	metabolic process	biological_process	3	1.05311e-08	XLOC_023139	LOC_Os03g04130.1	AAE1	LOC_Os03g04130	down	OK	9.45845	4.48288	-1.07718
GO:0008152	metabolic process	biological_process	3	1.05311e-08	XLOC_023142	LOC_Os03g04190.1	CYP78A6	LOC_Os08g43390	down	OK	3.84383	1.44652	-1.40996
GO:0008152	metabolic process	biological_process	3	1.05311e-08	XLOC_023349	LOC_Os03g08490.1	HRE1	LOC_Os10g25170	down	OK	80.0987	32.4939	-1.30161
GO:0008152	metabolic process	biological_process	3	1.05311e-08	XLOC_023353	LOC_Os03g08530.1	ALAAT2	LOC_Os10g25140	up	OK	0.857765	3.88529	2.17937
GO:0008152	metabolic process	biological_process	3	1.05311e-08	XLOC_023361	LOC_Os03g08720.1	HCT	LOC_Os11g42370	down	OK	3.45609	1.2511	-1.46594
GO:0008152	metabolic process	biological_process	3	1.05311e-08	XLOC_023407	LOC_Os03g10050.1	ATSERAT2;1	LOC_Os03g10050	up	OK	2.09153	4.23572	1.01805
GO:0008152	metabolic process	biological_process	3	1.05311e-08	XLOC_023451	LOC_Os03g10810.1;LOC_Os03g10810.2	COP3	LOC_Os03g10810	down	OK	1.6915	0.728494	-1.21531
GO:0008152	metabolic process	biological_process	3	1.05311e-08	XLOC_023753	LOC_Os03g16940.1	ATDSI-1VOC	LOC_Os03g16940	up	OK	0	3.81758	inf
GO:0008152	metabolic process	biological_process	3	1.05311e-08	XLOC_023919	LOC_Os03g20420.1;LOC_Os03g20420.2;LOC_Os03g20420.3	ARAF	LOC_Os12g03530	down	OK	127.368	61.0766	-1.06032
GO:0008152	metabolic process	biological_process	3	1.05311e-08	XLOC_023945	LOC_Os03g20970.2;LOC_Os03g20970.1	ALA1	LOC_Os08g30380	down	OK	2.16775	0.833295	-1.3793
GO:0008152	metabolic process	biological_process	3	1.05311e-08	XLOC_023997	LOC_Os03g21960.1	PYD4	LOC_Os05g39770	up	OK	0.9204	7.73424	3.07093
GO:0008152	metabolic process	biological_process	3	1.05311e-08	XLOC_024002	LOC_Os03g22050.3;LOC_Os03g22050.4;LOC_Os03g22050.1;LOC_Os03g22050.2	CIPK10	LOC_Os12g02200	down	OK	35.4094	6.2318	-2.50641
GO:0008152	metabolic process	biological_process	3	1.05311e-08	XLOC_024353	LOC_Os03g31750.3;LOC_Os03g31750.2;LOC_Os03g31750.1	PPDK	LOC_Os05g33570	down	OK	3.38036	0.950904	-1.82981
GO:0008152	metabolic process	biological_process	3	1.05311e-08	XLOC_024985	LOC_Os03g50490.1	ATGLN1;1	LOC_Os03g50490	up	OK	0.668979	6.99405	3.38609
GO:0008152	metabolic process	biological_process	3	1.05311e-08	XLOC_025074	LOC_Os03g52180.1	CLB6	LOC_Os03g52180	down	OK	3.29727	1.39255	-1.24354
GO:0008152	metabolic process	biological_process	3	1.05311e-08	XLOC_025149	LOC_Os03g53710.1	NDF5	LOC_Os03g53710	down	OK	83.14	38.0224	-1.12869
GO:0008152	metabolic process	biological_process	3	1.05311e-08	XLOC_025197	LOC_Os03g55230.1	CYP81D5	LOC_Os03g55240	down	OK	1.26445	0.074709	-4.08108
GO:0008152	metabolic process	biological_process	3	1.05311e-08	XLOC_025408	LOC_Os03g59100.1	ACD1-LIKE	LOC_Os03g59152	down	OK	24.7547	11.6966	-1.08161
GO:0008152	metabolic process	biological_process	3	1.05311e-08	XLOC_025416	LOC_Os03g59290.1	CPH	LOC_Os11g19140	up	OK	1.01578	2.23228	1.13593
GO:0008152	metabolic process	biological_process	3	1.05311e-08	XLOC_025506	LOC_Os03g61310.1	RLK1	LOC_Os08g13870	down	OK	2.18751	0.869414	-1.33118
GO:0008152	metabolic process	biological_process	3	1.05311e-08	XLOC_025675	LOC_Os04g01690.1;LOC_Os04g01690.2;LOC_Os04g01690.3	ADC1	LOC_Os04g01690	up	OK	1.09829	3.10492	1.49929
GO:0008152	metabolic process	biological_process	3	1.05311e-08	XLOC_025700	LOC_Os04g02640.1	CER6	LOC_Os06g14810	up	OK	7.79324	19.0769	1.29153
GO:0008152	metabolic process	biological_process	3	1.05311e-08	XLOC_025732	LOC_Os04g03830.1	WAK5	LOC_Os12g42070	down	OK	3.48942	0.737993	-2.24131
GO:0008152	metabolic process	biological_process	3	1.05311e-08	XLOC_025925	LOC_Os04g12669.1	UGT74D1	LOC_Os09g11290	down	OK	2.49776	0.873621	-1.51556
GO:0008152	metabolic process	biological_process	3	1.05311e-08	XLOC_026112	LOC_Os04g22860.1	INH3	LOC_Os05g18774	down	OK	6.22634	2.69246	-1.20946
GO:0008152	metabolic process	biological_process	3	1.05311e-08	XLOC_026233	LOC_Os04g27830.1	ATARD2	LOC_Os10g28350	up	OK	0.797584	3.93889	2.30408
GO:0008152	metabolic process	biological_process	3	1.05311e-08	XLOC_026320	LOC_Os04g30030.1	CRK12	LOC_Os11g11780	up	OK	0.159189	0.773828	2.28127
GO:0008152	metabolic process	biological_process	3	1.05311e-08	XLOC_026418	LOC_Os04g32010.1	AHAS	LOC_Os06g51280	up	OK	0.534368	2.24726	2.07226
GO:0008152	metabolic process	biological_process	3	1.05311e-08	XLOC_026424	LOC_Os04g32110.1	ACR6	LOC_Os04g32110	down	OK	42.0086	20.6187	-1.02673
GO:0008152	metabolic process	biological_process	3	1.05311e-08	XLOC_026456	LOC_Os04g32740.1	atnudt12	LOC_Os04g32740	up	OK	1.078	2.59684	1.26839
GO:0008152	metabolic process	biological_process	3	1.05311e-08	XLOC_026563	LOC_Os04g34580.1	CTF2A	LOC_Os07g30960	up	OK	0.56706	1.84118	1.69905
GO:0008152	metabolic process	biological_process	3	1.05311e-08	XLOC_026608	LOC_Os04g35280.1	CINV2	LOC_Os11g07440	down	OK	2.40101	0.873345	-1.45902
GO:0008152	metabolic process	biological_process	3	1.05311e-08	XLOC_026936	LOC_Os04g42520.3;LOC_Os04g42520.1;LOC_Os04g42520.2	APT2	LOC_Os04g42520	down	OK	38.0243	16.3961	-1.21357
GO:0008152	metabolic process	biological_process	3	1.05311e-08	XLOC_026994	LOC_Os04g43710.1	ATPPCK1	LOC_Os04g43710	down	OK	14.797	5.12129	-1.53072
GO:0008152	metabolic process	biological_process	3	1.05311e-08	XLOC_027052	LOC_Os04g44910.1	RLK	LOC_Os10g30530	up	OK	8.73755	22.7413	1.38002
GO:0008152	metabolic process	biological_process	3	1.05311e-08	XLOC_027174	LOC_Os04g47770.1	UGT73B4	LOC_Os07g46610	down	OK	2.59671	1.0405	-1.3194
GO:0008152	metabolic process	biological_process	3	1.05311e-08	XLOC_027235	LOC_Os04g48880.1	B1	LOC_Os10g38940	up	OK	2.71858	6.91087	1.34602
GO:0008152	metabolic process	biological_process	3	1.05311e-08	XLOC_027362	LOC_Os04g52210.1	ATKS	LOC_Os12g30824	down	OK	0.733151	0.0477858	-3.93946
GO:0008152	metabolic process	biological_process	3	1.05311e-08	XLOC_027415	LOC_Os04g53190.1	ATPAO2	LOC_Os04g53195	up	OK	2.66291	5.81374	1.12646
GO:0008152	metabolic process	biological_process	3	1.05311e-08	XLOC_027566	LOC_Os04g56430.1	CRK10	LOC_Os12g14699	down	OK	317.068	23.011	-3.7844
GO:0008152	metabolic process	biological_process	3	1.05311e-08	XLOC_027650	LOC_Os04g58200.1;LOC_Os04g58200.3;LOC_Os04g58200.2	PORA	LOC_Os10g35370	up	OK	13.0168	41.6834	1.6791
GO:0008152	metabolic process	biological_process	3	1.05311e-08	XLOC_027813	LOC_Os04g03830.1	WAK5	LOC_Os12g42070	down	OK	4.66775	0.494551	-3.23854
GO:0008152	metabolic process	biological_process	3	1.05311e-08	XLOC_028021	LOC_Os04g12690.1	UGT74E2	LOC_Os09g34270	down	OK	3.6621	1.75206	-1.06362
GO:0008152	metabolic process	biological_process	3	1.05311e-08	XLOC_028031	LOC_Os04g12950.1	ATSAGT1	LOC_Os09g34214	down	OK	1.31969	0.415736	-1.66645
GO:0008152	metabolic process	biological_process	3	1.05311e-08	XLOC_028032	LOC_Os04g12960.1	ATSAGT1	LOC_Os09g34214	down	OK	7.95877	3.06483	-1.37674
GO:0008152	metabolic process	biological_process	3	1.05311e-08	XLOC_028098	LOC_Os04g15920.1	ATCAD9	LOC_Os09g23550	up	OK	2.45494	7.89936	1.68605
GO:0008152	metabolic process	biological_process	3	1.05311e-08	XLOC_028251	LOC_Os04g23760.1	SD2-5	LOC_Os07g04820	up	OK	0.661894	1.47045	1.15158
GO:0008152	metabolic process	biological_process	3	1.05311e-08	XLOC_028358	LOC_Os04g27830.1	ATARD2	LOC_Os10g28350	up	OK	5.28234	21.7074	2.03894
GO:0008152	metabolic process	biological_process	3	1.05311e-08	XLOC_028363	LOC_Os04g27980.1	ATCHIA	LOC_Os12g18750	up	OK	0.984091	5.86079	2.57423
GO:0008152	metabolic process	biological_process	3	1.05311e-08	XLOC_028403	LOC_Os04g30010.1	WAK2	LOC_Os12g29430	up	OK	0.873983	1.84992	1.08178
GO:0008152	metabolic process	biological_process	3	1.05311e-08	XLOC_028404	LOC_Os04g30030.1	CRK12	LOC_Os11g11780	up	OK	1.28401	10.3884	3.01625
GO:0008152	metabolic process	biological_process	3	1.05311e-08	XLOC_028406	LOC_Os04g30110.1	WAK2	LOC_Os12g29430	down	OK	4.51907	1.62155	-1.47865
GO:0008152	metabolic process	biological_process	3	1.05311e-08	XLOC_028409	LOC_Os04g30240.1	WAK2	LOC_Os12g29430	down	OK	7.61166	0.347562	-4.45287
GO:0008152	metabolic process	biological_process	3	1.05311e-08	XLOC_028825	LOC_Os04g39900.1	BGLU15	LOC_Os04g39900	up	OK	23.2583	50.0609	1.10594
GO:0008152	metabolic process	biological_process	3	1.05311e-08	XLOC_028885	LOC_Os04g40990.1;LOC_Os04g40990.2	MLS	LOC_Os04g40990	up	OK	5.10861	14.9781	1.55185
GO:0008152	metabolic process	biological_process	3	1.05311e-08	XLOC_028954	LOC_Os04g42520.3	APT2	LOC_Os04g42520	down	OK	3.72241	1.59124	-1.22609
GO:0008152	metabolic process	biological_process	3	1.05311e-08	XLOC_028987	LOC_Os04g43170.1	ATPXG1	LOC_Os04g43170	up	OK	0.14581	6.96826	5.57864
GO:0008152	metabolic process	biological_process	3	1.05311e-08	XLOC_028988	LOC_Os04g43200.1;LOC_Os04g43200.2	CLO-3	LOC_Os04g43200	up	OK	3.20937	16.0073	2.31836
GO:0008152	metabolic process	biological_process	3	1.05311e-08	XLOC_029033	LOC_Os04g44240.1	UGT73D1	LOC_Os05g23270	up	OK	5.26528	17.444	1.72815
GO:0008152	metabolic process	biological_process	3	1.05311e-08	XLOC_029065	LOC_Os04g44900.1	RLK	LOC_Os10g30530	up	OK	8.23654	16.5016	1.0025
GO:0008152	metabolic process	biological_process	3	1.05311e-08	XLOC_029175	LOC_Os04g46990.1	UGT73B4	LOC_Os07g46610	down	OK	10.274	4.45656	-1.20499
GO:0008152	metabolic process	biological_process	3	1.05311e-08	XLOC_029187	LOC_Os04g47190.1;LOC_Os04g47190.2	ATBCAT-5	LOC_Os10g40200	down	OK	3.7264	1.69162	-1.13938
GO:0008152	metabolic process	biological_process	3	1.05311e-08	XLOC_029240	LOC_Os04g48200.1	CYP87A2	LOC_Os12g18820	up	OK	6.25295	28.141	2.17007
GO:0008152	metabolic process	biological_process	3	1.05311e-08	XLOC_029241	LOC_Os04g48210.1;LOC_Os04g48210.2	CYP87A2	LOC_Os12g18820	up	OK	0.422037	1.42919	1.75976
GO:0008152	metabolic process	biological_process	3	1.05311e-08	XLOC_029359	LOC_Os04g51040.1	WAK3	LOC_Os12g29434	up	OK	0.457252	0.929405	1.02332
GO:0008152	metabolic process	biological_process	3	1.05311e-08	XLOC_029530	LOC_Os04g54180.1	ARK3	LOC_Os12g15550	down	OK	3.71812	1.68982	-1.1377
GO:0008152	metabolic process	biological_process	3	1.05311e-08	XLOC_029663	LOC_Os04g56920.1	AtcwINV3	LOC_Os09g08120	up	OK	0.518033	2.20523	2.08981
GO:0008152	metabolic process	biological_process	3	1.05311e-08	XLOC_029664	LOC_Os04g56930.1;LOC_Os04g56930.2	AtcwINV3	LOC_Os09g08120	up	OK	1.46158	43.4259	4.89295
GO:0008152	metabolic process	biological_process	3	1.05311e-08	XLOC_029666	LOC_Os04g56950.1	IAMT1	LOC_Os06g21830	up	OK	0.774048	1.57325	1.02326
GO:0008152	metabolic process	biological_process	3	1.05311e-08	XLOC_029693	LOC_Os04g57410.1	ATMTK	LOC_Os04g57410	down	OK	38.0771	18.1903	-1.06576
GO:0008152	metabolic process	biological_process	3	1.05311e-08	XLOC_029722	LOC_Os04g57860.1	AtGH9C1	LOC_Os04g57860	down	OK	4.05481	0.197573	-4.35917
GO:0008152	metabolic process	biological_process	3	1.05311e-08	XLOC_029973	LOC_Os05g04410.1	RCI3	LOC_Os11g43980	up	OK	14.4932	33.4137	1.20507
GO:0008152	metabolic process	biological_process	3	1.05311e-08	XLOC_030107	LOC_Os05g06920.1	ATCRSH	LOC_Os05g06940	up	OK	2.66597	11.6464	2.12715
GO:0008152	metabolic process	biological_process	3	1.05311e-08	XLOC_030109	LOC_Os05g06940.1	ATCRSH	LOC_Os05g06940	down	OK	1.4691	0.551009	-1.41479
GO:0008152	metabolic process	biological_process	3	1.05311e-08	XLOC_030472	LOC_Os05g21180.1;LOC_Os05g21180.2;LOC_Os05g21180.3;LOC_Os05g21180.4	AtIPCS1	LOC_Os05g37910	down	OK	20.2374	10.0432	-1.01081
GO:0008152	metabolic process	biological_process	3	1.05311e-08	XLOC_030575	LOC_Os05g25640.1	ATC4H	LOC_Os05g25640	up	OK	1.84976	4.03783	1.12624
GO:0008152	metabolic process	biological_process	3	1.05311e-08	XLOC_030611	LOC_Os05g26820.1	CIPK10	LOC_Os12g02200	up	OK	30.7417	72.4115	1.23602
GO:0008152	metabolic process	biological_process	3	1.05311e-08	XLOC_030723	LOC_Os05g30300.1	BGLU11	LOC_Os09g33710	down	OK	3.04914	0.987925	-1.62593
GO:0008152	metabolic process	biological_process	3	1.05311e-08	XLOC_030726	LOC_Os05g30350.1;LOC_Os05g30350.2	BGLU11	LOC_Os09g33710	up	OK	2.83185	5.747	1.02106
GO:0008152	metabolic process	biological_process	3	1.05311e-08	XLOC_030853	LOC_Os05g33140.1	ATHCHIB	LOC_Os10g39700	up	OK	2.98986	54.4061	4.18562
GO:0008152	metabolic process	biological_process	3	1.05311e-08	XLOC_030892	LOC_Os05g33940.1	AtCXE17	LOC_Os12g04150	up	OK	12.4419	42.8916	1.78549
GO:0008152	metabolic process	biological_process	3	1.05311e-08	XLOC_031018	LOC_Os05g37250.1	CYP94C1	LOC_Os12g05440	down	OK	6.28787	3.11414	-1.01374
GO:0008152	metabolic process	biological_process	3	1.05311e-08	XLOC_031317	LOC_Os05g44210.2;LOC_Os05g44210.1	ATTPS1	LOC_Os05g44210	down	OK	34.2283	15.4258	-1.14984
GO:0008152	metabolic process	biological_process	3	1.05311e-08	XLOC_031363	LOC_Os05g45150.1	UGT88A1	LOC_Os10g07970	up	OK	0.882334	2.61575	1.56783
GO:0008152	metabolic process	biological_process	3	1.05311e-08	XLOC_031498	LOC_Os05g48200.1	GLT1	LOC_Os01g04190	down	OK	15.8268	3.36922	-2.23189
GO:0008152	metabolic process	biological_process	3	1.05311e-08	XLOC_031755	LOC_Os05g02530.1	DHAR2	LOC_Os05g02530	up	OK	235.265	500.001	1.08765
GO:0008152	metabolic process	biological_process	3	1.05311e-08	XLOC_031788	LOC_Os05g03174.1	IRX9	LOC_Os07g49370	up	OK	0.887618	1.9835	1.16004
GO:0008152	metabolic process	biological_process	3	1.05311e-08	XLOC_031923	LOC_Os05g06160.1	ATTPS10	LOC_Os12g32130	down	OK	43.319	21.3704	-1.01938
GO:0008152	metabolic process	biological_process	3	1.05311e-08	XLOC_031999	LOC_Os05g07880.1;LOC_Os05g07880.2	PLD	LOC_Os09g25390	up	OK	0.627197	1.77112	1.49767
GO:0008152	metabolic process	biological_process	3	1.05311e-08	XLOC_032462	LOC_Os05g25430.1;LOC_Os05g25430.2	FER	LOC_Os05g25450	up	OK	1.66452	6.69929	2.0089
GO:0008152	metabolic process	biological_process	3	1.05311e-08	XLOC_032630	LOC_Os05g30760.1	ATMES7	LOC_Os11g30040	down	OK	1.57196	0.410781	-1.93612
GO:0008152	metabolic process	biological_process	3	1.05311e-08	XLOC_032943	LOC_Os05g38390.1	ATLAC17	LOC_Os05g38420	down	OK	1.88443	0.899169	-1.06746
GO:0008152	metabolic process	biological_process	3	1.05311e-08	XLOC_033223	LOC_Os05g45240.1	YUC2	LOC_Os05g45240	up	OK	0.668008	1.66437	1.31704
GO:0008152	metabolic process	biological_process	3	1.05311e-08	XLOC_033451	LOC_Os05g50380.2;LOC_Os05g50380.1	APL2	LOC_Os07g13980	up	OK	9.45949	22.5204	1.2514
GO:0008152	metabolic process	biological_process	3	1.05311e-08	XLOC_033794	LOC_Os06g06350.1;LOC_Os06g06350.2	LACS4	LOC_Os06g06350	down	OK	6.44112	3.14836	-1.03271
GO:0008152	metabolic process	biological_process	3	1.05311e-08	XLOC_033842	LOC_Os06g07330.1	WAK3	LOC_Os12g29434	down	OK	1.15698	0.207313	-2.48049
GO:0008152	metabolic process	biological_process	3	1.05311e-08	XLOC_034071	LOC_Os06g11720.1	AtUGT85A7	LOC_Os06g11720	down	OK	1.65341	0.386759	-2.09594
GO:0008152	metabolic process	biological_process	3	1.05311e-08	XLOC_034168	LOC_Os06g13720.1	IAR4	LOC_Os06g13720	up	OK	0.367938	2.55182	2.79399
GO:0008152	metabolic process	biological_process	3	1.05311e-08	XLOC_034212	LOC_Os06g15020.1	CER60	LOC_Os06g15250	up	OK	0.660048	1.46184	1.14715
GO:0008152	metabolic process	biological_process	3	1.05311e-08	XLOC_034269	LOC_Os06g17250.1	UGT89B1	LOC_Os08g38160	down	OK	1.00721	0.229853	-2.13159
GO:0008152	metabolic process	biological_process	3	1.05311e-08	XLOC_034360	LOC_Os06g20150.1	RCI3	LOC_Os11g43980	down	OK	28.6745	11.9706	-1.26027
GO:0008152	metabolic process	biological_process	3	1.05311e-08	XLOC_034453	LOC_Os06g22919.1;LOC_Os06g22919.3;LOC_Os06g22919.4;LOC_Os06g22919.2	ATXTH26	LOC_Os06g22919	down	OK	13.2516	1.50654	-3.13686
GO:0008152	metabolic process	biological_process	3	1.05311e-08	XLOC_034488	LOC_Os06g23780.1	ACX4	LOC_Os06g23870	down	OK	1.05501	0.506836	-1.05767
GO:0008152	metabolic process	biological_process	3	1.05311e-08	XLOC_034560	LOC_Os06g28030.1	ATESD4	LOC_Os08g20480	down	OK	1.9823	0.391647	-2.33955
GO:0008152	metabolic process	biological_process	3	1.05311e-08	XLOC_034643	LOC_Os06g30179.1	CYP71B2	LOC_Os12g32850	up	OK	0.271645	0.999951	1.88014
GO:0008152	metabolic process	biological_process	3	1.05311e-08	XLOC_034790	LOC_Os06g35850.1;LOC_Os06g35850.2	SD2-5	LOC_Os07g04820	down	OK	0.806824	0.342565	-1.23588
GO:0008152	metabolic process	biological_process	3	1.05311e-08	XLOC_035053	LOC_Os06g41880.1	AIR3	LOC_Os09g30250	up	OK	0.318616	0.778504	1.28888
GO:0008152	metabolic process	biological_process	3	1.05311e-08	XLOC_035107	LOC_Os06g43304.1	CYP71B4	LOC_Os06g43350	up	OK	5.09277	20.0239	1.9752
GO:0008152	metabolic process	biological_process	3	1.05311e-08	XLOC_035108	LOC_Os06g43320.1	CYP71B4	LOC_Os06g43350	up	OK	2.37251	8.60406	1.85861
GO:0008152	metabolic process	biological_process	3	1.05311e-08	XLOC_035324	LOC_Os06g48180.1;LOC_Os06g48180.2	XTH25	LOC_Os08g14200	down	OK	97.8491	41.5807	-1.23465
GO:0008152	metabolic process	biological_process	3	1.05311e-08	XLOC_035988	LOC_Os06g11210.1	ATOPR1	LOC_Os06g11260	up	OK	9.77041	27.8757	1.51252
GO:0008152	metabolic process	biological_process	3	1.05311e-08	XLOC_035990	LOC_Os06g11240.1	ATOPR2	LOC_Os06g11290	up	OK	2.71715	5.85136	1.10668
GO:0008152	metabolic process	biological_process	3	1.05311e-08	XLOC_035994	LOC_Os06g11290.1	ATOPR2	LOC_Os06g11290	up	OK	1.03309	3.64012	1.81702
GO:0008152	metabolic process	biological_process	3	1.05311e-08	XLOC_036019	LOC_Os06g11840.1	ATTPPB	LOC_Os06g11840	up	OK	0.131507	1.22022	3.21394
GO:0008152	metabolic process	biological_process	3	1.05311e-08	XLOC_036502	LOC_Os06g24990.1	ATCHIA	LOC_Os12g18750	up	OK	20.3882	49.8178	1.28893
GO:0008152	metabolic process	biological_process	3	1.05311e-08	XLOC_036503	LOC_Os06g25010.1	ATCHIA	LOC_Os12g18750	up	OK	13.1006	27.1348	1.05051
GO:0008152	metabolic process	biological_process	3	1.05311e-08	XLOC_036545	LOC_Os06g28030.1	ATESD4	LOC_Os08g20480	down	OK	5.87346	0.900312	-2.70571
GO:0008152	metabolic process	biological_process	3	1.05311e-08	XLOC_036939	LOC_Os06g40170.1	PLD	LOC_Os09g25390	up	OK	9.20882	20.7531	1.17224
GO:0008152	metabolic process	biological_process	3	1.05311e-08	XLOC_037191	LOC_Os06g45710.1	PGK	LOC_Os06g45710	up	OK	5.32235	51.4108	3.27194
GO:0008152	metabolic process	biological_process	3	1.05311e-08	XLOC_037340	LOC_Os06g48300.1	WIN2	LOC_Os06g48300	up	OK	2.40696	6.9882	1.53771
GO:0008152	metabolic process	biological_process	3	1.05311e-08	XLOC_037505	LOC_Os07g01340.1	ATGA2OX8	LOC_Os07g01340	down	OK	1.3923	0.690812	-1.0111
GO:0008152	metabolic process	biological_process	3	1.05311e-08	XLOC_037510	LOC_Os07g01420.1	RCI3	LOC_Os11g43980	down	OK	6.29676	0.724077	-3.1204
GO:0008152	metabolic process	biological_process	3	1.05311e-08	XLOC_037698	LOC_Os07g05420.1	UGT78D2	LOC_Os08g15330	up	OK	0.932194	1.88382	1.01496
GO:0008152	metabolic process	biological_process	3	1.05311e-08	XLOC_038278	LOC_Os07g23944.1	HGL1	LOC_Os07g23944	up	OK	4.31616	14.0451	1.70225
GO:0008152	metabolic process	biological_process	3	1.05311e-08	XLOC_038361	LOC_Os07g26900.1	AGAL1	LOC_Os10g35070	up	OK	0.3204	0.87879	1.45564
GO:0008152	metabolic process	biological_process	3	1.05311e-08	XLOC_038410	LOC_Os07g28160.1	CYP51	LOC_Os11g32240	up	OK	0.365666	2.16623	2.56659
GO:0008152	metabolic process	biological_process	3	1.05311e-08	XLOC_038464	LOC_Os07g29750.1	XTH32	LOC_Os10g39840	up	OK	12.1475	32.5786	1.42327
GO:0008152	metabolic process	biological_process	3	1.05311e-08	XLOC_038491	LOC_Os07g30760.1	AtUGT85A2	LOC_Os10g24090	up	OK	1.46189	4.65628	1.67134
GO:0008152	metabolic process	biological_process	3	1.05311e-08	XLOC_038507	LOC_Os07g31190.1	WAK2	LOC_Os12g29430	up	OK	0.174371	0.582589	1.74032
GO:0008152	metabolic process	biological_process	3	1.05311e-08	XLOC_038611	LOC_Os07g33580.1	CYP716A1	LOC_Os09g21260	up	OK	0.475486	0.965834	1.02237
GO:0008152	metabolic process	biological_process	3	1.05311e-08	XLOC_038691	LOC_Os07g35280.1	CRK10	LOC_Os12g14699	up	OK	0.814815	1.78977	1.13523
GO:0008152	metabolic process	biological_process	3	1.05311e-08	XLOC_038707	LOC_Os07g35940.1	AT-BETA-AMY	LOC_Os07g35940	up	OK	9.62066	63.8914	2.73141
GO:0008152	metabolic process	biological_process	3	1.05311e-08	XLOC_038953	LOC_Os07g41050.1	AWI31	LOC_Os07g41050	up	OK	3.17385	7.98997	1.33196
GO:0008152	metabolic process	biological_process	3	1.05311e-08	XLOC_039127	LOC_Os07g44110.1	CYP709B2	LOC_Os07g44140	down	OK	6.24544	0.302811	-4.36631
GO:0008152	metabolic process	biological_process	3	1.05311e-08	XLOC_039146	LOC_Os07g44430.1	ATPER1	LOC_Os07g44440	up	OK	0.674166	24.198	5.16564
GO:0008152	metabolic process	biological_process	3	1.05311e-08	XLOC_039147	LOC_Os07g44440.1	ATPER1	LOC_Os07g44440	up	OK	5.69204	51.3745	3.17404
GO:0008152	metabolic process	biological_process	3	1.05311e-08	XLOC_039281	LOC_Os07g47230.1	CRK23	LOC_Os10g10540	up	OK	0.0807913	1.10827	3.77796
GO:0008152	metabolic process	biological_process	3	1.05311e-08	XLOC_039375	LOC_Os07g48760.1	CIPK3	LOC_Os12g03810	up	OK	2.00308	5.30939	1.40632
GO:0008152	metabolic process	biological_process	3	1.05311e-08	XLOC_039542	LOC_Os07g03790.1	RLK	LOC_Os10g30530	up	OK	0.125251	1.01281	3.01548
GO:0008152	metabolic process	biological_process	3	1.05311e-08	XLOC_039630	LOC_Os07g05620.1;LOC_Os07g05620.2	ATCIPK23	LOC_Os07g05620	up	OK	53.6818	130.699	1.28375
GO:0008152	metabolic process	biological_process	3	1.05311e-08	XLOC_039766	LOC_Os07g08840.1;LOC_Os07g08840.2;LOC_Os07g08840.3	ATTRX H1	LOC_Os07g08840	up	OK	324.546	877.098	1.43432
GO:0008152	metabolic process	biological_process	3	1.05311e-08	XLOC_039864	LOC_Os07g10840.1	AtSIP2	LOC_Os12g36870	up	OK	20.6696	87.8796	2.08802
GO:0008152	metabolic process	biological_process	3	1.05311e-08	XLOC_040366	LOC_Os07g30150.1	APT3	LOC_Os07g30150	down	OK	4.12953	1.11202	-1.89279
GO:0008152	metabolic process	biological_process	3	1.05311e-08	XLOC_040459	LOC_Os07g32570.2	3-Apr	LOC_Os07g32570	down	OK	68.8001	27.9504	-1.29954
GO:0008152	metabolic process	biological_process	3	1.05311e-08	XLOC_040532	LOC_Os07g34520.2;LOC_Os07g34520.1;LOC_Os07g34520.3	ICL	LOC_Os07g34520	up	OK	0.681785	5.61325	3.04145
GO:0008152	metabolic process	biological_process	3	1.05311e-08	XLOC_040552	LOC_Os07g35310.1;LOC_Os07g35310.2	CRK25	LOC_Os12g41410	down	OK	32.9526	15.7178	-1.06799
GO:0008152	metabolic process	biological_process	3	1.05311e-08	XLOC_040575	LOC_Os07g35740.1	CRK25	LOC_Os12g41410	down	OK	1.93035	0.782669	-1.30239
GO:0008152	metabolic process	biological_process	3	1.05311e-08	XLOC_040576	LOC_Os07g35750.1;LOC_Os07g35750.2	CRK25	LOC_Os12g41410	down	OK	3.38023	0.663996	-2.34787
GO:0008152	metabolic process	biological_process	3	1.05311e-08	XLOC_040578	LOC_Os07g35790.1	CRK25	LOC_Os12g41410	down	OK	11.1234	3.40606	-1.70742
GO:0008152	metabolic process	biological_process	3	1.05311e-08	XLOC_040579	LOC_Os07g35810.1	CRK10	LOC_Os12g14699	down	OK	13.207	6.44418	-1.03523
GO:0008152	metabolic process	biological_process	3	1.05311e-08	XLOC_040614	LOC_Os07g36570.1	B120	LOC_Os11g44860	down	OK	1.81856	0.651477	-1.48101
GO:0008152	metabolic process	biological_process	3	1.05311e-08	XLOC_040618	LOC_Os07g36630.1	ATCSLD3	LOC_Os12g29300	up	OK	7.90265	23.3452	1.56272
GO:0008152	metabolic process	biological_process	3	1.05311e-08	XLOC_040794	LOC_Os07g40290.1	AUR3	LOC_Os07g40290	up	OK	2.64145	5.83276	1.14285
GO:0008152	metabolic process	biological_process	3	1.05311e-08	XLOC_040912	LOC_Os07g42910.1	ATCOX6B2	LOC_Os07g42910	up	OK	2.97303	8.14255	1.45354
GO:0008152	metabolic process	biological_process	3	1.05311e-08	XLOC_040987	LOC_Os07g44440.1	ATPER1	LOC_Os07g44440	up	OK	1.80963	15.3547	3.08491
GO:0008152	metabolic process	biological_process	3	1.05311e-08	XLOC_041132	LOC_Os07g48100.1	CIPK10	LOC_Os12g02200	up	OK	34.2095	80.9577	1.24277
GO:0008152	metabolic process	biological_process	3	1.05311e-08	XLOC_041214	LOC_Os08g01510.1	CYP71A25	LOC_Os08g01520	up	OK	1.30621	2.61983	1.00408
GO:0008152	metabolic process	biological_process	3	1.05311e-08	XLOC_041249	LOC_Os08g02220.1	ATCEL2	LOC_Os08g02220	up	OK	1.64946	3.85394	1.22434
GO:0008152	metabolic process	biological_process	3	1.05311e-08	XLOC_041701	LOC_Os08g13570.1	ATEXO70F1	LOC_Os12g24620	down	OK	6.03515	2.8452	-1.08486
GO:0008152	metabolic process	biological_process	3	1.05311e-08	XLOC_041787	LOC_Os08g15420.1	ATCSLC05	LOC_Os09g25900	up	OK	1.87831	6.05948	1.68976
GO:0008152	metabolic process	biological_process	3	1.05311e-08	XLOC_041858	LOC_Os08g17784.2;LOC_Os08g17784.1	ATPAP23	LOC_Os08g17784	up	OK	1.74257	3.98903	1.19482
GO:0008152	metabolic process	biological_process	3	1.05311e-08	XLOC_041908	LOC_Os08g20200.1;LOC_Os08g20200.2	FAR1	LOC_Os08g44360	up	OK	0.243466	2.94678	3.59735
GO:0008152	metabolic process	biological_process	3	1.05311e-08	XLOC_042004	LOC_Os08g24750.1	ATFT1	LOC_Os09g28460	up	OK	0.464574	1.41395	1.60575
GO:0008152	metabolic process	biological_process	3	1.05311e-08	XLOC_042141	LOC_Os08g29020.1	WAK2	LOC_Os12g29430	down	OK	0.876566	0.115897	-2.91901
GO:0008152	metabolic process	biological_process	3	1.05311e-08	XLOC_042174	LOC_Os08g29770.1	AtGH9B15	LOC_Os08g29770	up	OK	0.211778	5.92097	4.80521
GO:0008152	metabolic process	biological_process	3	1.05311e-08	XLOC_042299	LOC_Os08g32840.1	ACA5	LOC_Os11g05510	up	OK	0.136626	4.48104	5.03553
GO:0008152	metabolic process	biological_process	3	1.05311e-08	XLOC_042369	LOC_Os08g34240.1	ATCIPK6	LOC_Os11g05630	up	OK	5.67205	23.2774	2.03699
GO:0008152	metabolic process	biological_process	3	1.05311e-08	XLOC_042388	LOC_Os08g34580.2;LOC_Os08g34580.1	ATTPS9	LOC_Os09g25890	down	OK	8.9734	3.75489	-1.25688
GO:0008152	metabolic process	biological_process	3	1.05311e-08	XLOC_042475	LOC_Os08g36480.1	GNR1	LOC_Os10g17780	down	OK	17.084	7.75646	-1.13918
GO:0008152	metabolic process	biological_process	3	1.05311e-08	XLOC_042493	LOC_Os08g36910.1;LOC_Os08g36910.2;LOC_Os08g36910.3	AMY1	LOC_Os09g28420	down	OK	0.939522	0.365534	-1.36192
GO:0008152	metabolic process	biological_process	3	1.05311e-08	XLOC_042498	LOC_Os08g37050.1	ATCXE13	LOC_Os09g28650	up	OK	0.961327	1.95291	1.02252
GO:0008152	metabolic process	biological_process	3	1.05311e-08	XLOC_042579	LOC_Os08g38710.1	AtSIP1	LOC_Os08g38710	down	OK	75.5487	21.7131	-1.79884
GO:0008152	metabolic process	biological_process	3	1.05311e-08	XLOC_042613	LOC_Os08g39240.1;LOC_Os08g39240.2	WAK3	LOC_Os12g29434	down	OK	1.71902	0.805158	-1.09424
GO:0008152	metabolic process	biological_process	3	1.05311e-08	XLOC_042620	LOC_Os08g39350.1	GPDL2	LOC_Os12g27102	down	OK	57.3585	28.1295	-1.02793
GO:0008152	metabolic process	biological_process	3	1.05311e-08	XLOC_042638	LOC_Os08g39694.1;LOC_Os08g39694.3;LOC_Os08g39694.2	CYP76C2	LOC_Os12g09500	down	OK	5.16706	2.30748	-1.16302
GO:0008152	metabolic process	biological_process	3	1.05311e-08	XLOC_042652	LOC_Os08g39850.3;LOC_Os08g39850.1;LOC_Os08g39850.2;LOC_Os08g39850.4	ATLOX2	LOC_Os12g37350	down	OK	2.92311	1.04442	-1.4848
GO:0008152	metabolic process	biological_process	3	1.05311e-08	XLOC_042698	LOC_Os08g40690.1	ATCHIA	LOC_Os12g18750	down	OK	1.25477	0.277279	-2.17801
GO:0008152	metabolic process	biological_process	3	1.05311e-08	XLOC_042734	LOC_Os08g41630.1	ATUBP1	LOC_Os09g32740	down	OK	1.35311	0.326408	-2.05153
GO:0008152	metabolic process	biological_process	3	1.05311e-08	XLOC_042735	LOC_Os08g41630.1	ATUBP1	LOC_Os09g32740	down	OK	2.97527	0.783796	-1.92447
GO:0008152	metabolic process	biological_process	3	1.05311e-08	XLOC_042971	LOC_Os08g01670.1	ATC/VIF2	LOC_Os12g18560	down	OK	3.29641	1.59134	-1.05065
GO:0008152	metabolic process	biological_process	3	1.05311e-08	XLOC_043092	LOC_Os08g04500.2;LOC_Os08g04500.1	ATTPS21	LOC_Os08g04500	down	OK	1.24887	0.575042	-1.11888
GO:0008152	metabolic process	biological_process	3	1.05311e-08	XLOC_043289	LOC_Os08g09250.2;LOC_Os08g09250.3;LOC_Os08g09250.1	ATGLX1	LOC_Os08g09250	up	OK	565.655	1490.02	1.39734
GO:0008152	metabolic process	biological_process	3	1.05311e-08	XLOC_043491	LOC_Os08g15420.1	ATCSLC05	LOC_Os09g25900	up	OK	0.726478	3.55326	2.29015
GO:0008152	metabolic process	biological_process	3	1.05311e-08	XLOC_043728	LOC_Os08g24630.1	SNC4	LOC_Os09g17000	down	OK	1.62841	0.521094	-1.64385
GO:0008152	metabolic process	biological_process	3	1.05311e-08	XLOC_043828	LOC_Os08g27810.1	PRO25	LOC_Os11g35860	up	OK	0.78139	1.74633	1.16021
GO:0008152	metabolic process	biological_process	3	1.05311e-08	XLOC_043845	LOC_Os08g28240.1	ATCCD1	LOC_Os12g44310	up	OK	0.221276	0.543145	1.29549
GO:0008152	metabolic process	biological_process	3	1.05311e-08	XLOC_043977	LOC_Os08g31980.1	ATTPS10	LOC_Os12g32130	down	OK	24.737	9.14288	-1.43595
GO:0008152	metabolic process	biological_process	3	1.05311e-08	XLOC_044018	LOC_Os08g33300.1	CYP735A1	LOC_Os09g23820	down	OK	1.60276	0.345843	-2.21237
GO:0008152	metabolic process	biological_process	3	1.05311e-08	XLOC_044065	LOC_Os08g34280.1	ATCCR1	LOC_Os09g25150	up	OK	41.8659	84.0177	1.00492
GO:0008152	metabolic process	biological_process	3	1.05311e-08	XLOC_044084	LOC_Os08g34720.1	PGDH	LOC_Os08g34720	up	OK	32.9143	71.9345	1.12797
GO:0008152	metabolic process	biological_process	3	1.05311e-08	XLOC_044089	LOC_Os08g34790.1	4CL2	LOC_Os08g34790	up	OK	2.95002	7.06741	1.26046
GO:0008152	metabolic process	biological_process	3	1.05311e-08	XLOC_044158	LOC_Os08g36500.1	GNR1	LOC_Os10g17780	down	OK	1.53404	0.424436	-1.85371
GO:0008152	metabolic process	biological_process	3	1.05311e-08	XLOC_044166	LOC_Os08g36680.2;LOC_Os08g36680.1	ACA5	LOC_Os11g05510	down	OK	1.26293	0.410311	-1.62198
GO:0008152	metabolic process	biological_process	3	1.05311e-08	XLOC_044250	LOC_Os08g38600.1	RGLG1	LOC_Os08g38600	up	OK	1.19854	2.45488	1.03437
GO:0008152	metabolic process	biological_process	3	1.05311e-08	XLOC_044297	LOC_Os08g39840.1	ATLOX2	LOC_Os12g37350	down	OK	12.3057	2.28854	-2.42682
GO:0008152	metabolic process	biological_process	3	1.05311e-08	XLOC_044359	LOC_Os08g41090.1	APX6	LOC_Os08g41090	down	OK	50.9702	24.3458	-1.06598
GO:0008152	metabolic process	biological_process	3	1.05311e-08	XLOC_044761	LOC_Os09g08920.1	CYP76C4	LOC_Os12g09790	up	OK	5.17588	13.1527	1.34548
GO:0008152	metabolic process	biological_process	3	1.05311e-08	XLOC_044941	LOC_Os09g15670.1	HAI2	LOC_Os09g15670	up	OK	0.565937	2.18491	1.94886
GO:0008152	metabolic process	biological_process	3	1.05311e-08	XLOC_045034	LOC_Os09g18390.1	ATSRG1	LOC_Os11g03510	down	OK	11.7313	5.62446	-1.06058
GO:0008152	metabolic process	biological_process	3	1.05311e-08	XLOC_045065	LOC_Os09g19800.1	APM1	LOC_Os09g19820	up	OK	1.39074	17.0719	3.61771
GO:0008152	metabolic process	biological_process	3	1.05311e-08	XLOC_045066	LOC_Os09g19820.1;LOC_Os09g19820.2	APM1	LOC_Os09g19820	up	OK	1.09089	9.37015	3.10257
GO:0008152	metabolic process	biological_process	3	1.05311e-08	XLOC_045341	LOC_Os09g26960.1	CYP75B1	LOC_Os10g17260	up	OK	69.6398	185.64	1.41453
GO:0008152	metabolic process	biological_process	3	1.05311e-08	XLOC_045416	LOC_Os09g28420.1	AMY1	LOC_Os09g28420	up	OK	0.618396	3.30862	2.41963
GO:0008152	metabolic process	biological_process	3	1.05311e-08	XLOC_045434	LOC_Os09g28650.1	ATCXE13	LOC_Os09g28650	down	OK	14.1248	5.31421	-1.41031
GO:0008152	metabolic process	biological_process	3	1.05311e-08	XLOC_045466	LOC_Os09g29560.1	WAK5	LOC_Os12g42070	down	OK	88.5519	39.7326	-1.1562
GO:0008152	metabolic process	biological_process	3	1.05311e-08	XLOC_045667	LOC_Os09g34214.1	ATSAGT1	LOC_Os09g34214	down	OK	13.5097	5.69995	-1.24497
GO:0008152	metabolic process	biological_process	3	1.05311e-08	XLOC_045668	LOC_Os09g34230.1	UGT74F1	LOC_Os09g34250	up	OK	2.84842	20.0571	2.81588
GO:0008152	metabolic process	biological_process	3	1.05311e-08	XLOC_045670	LOC_Os09g34250.1	UGT74F1	LOC_Os09g34250	up	OK	0.907447	6.22419	2.778
GO:0008152	metabolic process	biological_process	3	1.05311e-08	XLOC_045706	LOC_Os09g35940.1	CYP78A9	LOC_Os09g35940	down	OK	2.5548	0.895153	-1.51301
GO:0008152	metabolic process	biological_process	3	1.05311e-08	XLOC_045751	LOC_Os09g36750.1	APX3	LOC_Os09g36750	down	OK	3.81911	1.81897	-1.07012
GO:0008152	metabolic process	biological_process	3	1.05311e-08	XLOC_045780	LOC_Os09g37240.1	ATGSTF10	LOC_Os09g37240	down	OK	3.95746	1.93676	-1.03093
GO:0008152	metabolic process	biological_process	3	1.05311e-08	XLOC_045847	LOC_Os09g38670.1;LOC_Os09g38670.2;LOC_Os09g38670.3	ATH2	LOC_Os09g38670	up	OK	5.32758	11.9268	1.16265
GO:0008152	metabolic process	biological_process	3	1.05311e-08	XLOC_046115	LOC_Os09g08920.1	CYP76C4	LOC_Os12g09790	up	OK	4.79499	10.6447	1.15054
GO:0008152	metabolic process	biological_process	3	1.05311e-08	XLOC_046119	LOC_Os09g09230.1	ATCCR1	LOC_Os09g25150	up	OK	2.18858	7.49192	1.77534
GO:0008152	metabolic process	biological_process	3	1.05311e-08	XLOC_046120	LOC_Os09g09270.1	ATCCR1	LOC_Os09g25150	up	OK	5.43013	14.6321	1.43007
GO:0008152	metabolic process	biological_process	3	1.05311e-08	XLOC_046157	LOC_Os09g10340.1	CYP71B37	LOC_Os12g44290	up	OK	2.26139	8.6831	1.941
GO:0008152	metabolic process	biological_process	3	1.05311e-08	XLOC_046195	LOC_Os09g11480.1;LOC_Os09g11480.2	HRE1	LOC_Os10g25170	down	OK	3.46878	0.737467	-2.23378
GO:0008152	metabolic process	biological_process	3	1.05311e-08	XLOC_046540	LOC_Os09g23084.1	AtGH9B8	LOC_Os09g23084	up	OK	8.23169	16.9698	1.04371
GO:0008152	metabolic process	biological_process	3	1.05311e-08	XLOC_046745	LOC_Os09g27500.1	CYP76C4	LOC_Os12g09790	down	OK	6.33421	1.76315	-1.84501
GO:0008152	metabolic process	biological_process	3	1.05311e-08	XLOC_046773	LOC_Os09g28130.1	ACA1	LOC_Os11g05520	down	OK	13.5807	1.91903	-2.82311
GO:0008152	metabolic process	biological_process	3	1.05311e-08	XLOC_046827	LOC_Os09g29540.1	WAK5	LOC_Os12g42070	down	OK	2.71252	1.31373	-1.04596
GO:0008152	metabolic process	biological_process	3	1.05311e-08	XLOC_046829	LOC_Os09g29560.1	WAK5	LOC_Os12g42070	down	OK	3.37042	1.29206	-1.38325
GO:0008152	metabolic process	biological_process	3	1.05311e-08	XLOC_046862	LOC_Os09g30360.1	CCoAOMT1	LOC_Os09g30360	up	OK	2.05209	4.7757	1.21862
GO:0008152	metabolic process	biological_process	3	1.05311e-08	XLOC_046894	LOC_Os09g31410.1;LOC_Os09g31410.2	BGLU17	LOC_Os09g31430	down	OK	23.961	7.36821	-1.7013
GO:0008152	metabolic process	biological_process	3	1.05311e-08	XLOC_046896	LOC_Os09g31430.1;LOC_Os09g31430.2	BGLU17	LOC_Os09g31430	up	OK	56.5347	156.358	1.46764
GO:0008152	metabolic process	biological_process	3	1.05311e-08	XLOC_047039	LOC_Os09g34920.1	ATFUC1	LOC_Os09g34920	up	OK	2.72202	10.8458	1.99438
GO:0008152	metabolic process	biological_process	3	1.05311e-08	XLOC_047111	LOC_Os09g36680.1	RNS3	LOC_Os09g36680	up	OK	11.7569	1128.87	6.58522
GO:0008152	metabolic process	biological_process	3	1.05311e-08	XLOC_047115	LOC_Os09g36750.1;LOC_Os09g36750.2	APX3	LOC_Os09g36750	down	OK	32.7722	13.3131	-1.29962
GO:0008152	metabolic process	biological_process	3	1.05311e-08	XLOC_047243	LOC_Os09g39190.1;LOC_Os09g39190.2	RGLG2	LOC_Os12g19030	up	OK	0.512683	1.06908	1.06024
GO:0008152	metabolic process	biological_process	3	1.05311e-08	XLOC_047260	LOC_Os09g39260.1	ADT6	LOC_Os10g37980	up	OK	0.408562	1.19719	1.55102
GO:0009055	electron carrier activity	molecular_function	3	4.05457e-08	XLOC_000572	LOC_Os01g12770.1	CYP71A26	LOC_Os08g01480	down	OK	10.101	4.8376	-1.06213
GO:0009055	electron carrier activity	molecular_function	3	4.05457e-08	XLOC_000799	LOC_Os01g17470.1	AtENODL18	LOC_Os12g26880	up	OK	2.01956	4.29121	1.08734
GO:0009055	electron carrier activity	molecular_function	3	4.05457e-08	XLOC_001342	LOC_Os01g36294.1	CYP71B36	LOC_Os07g11890	up	OK	4.3758	9.34791	1.0951
GO:0009055	electron carrier activity	molecular_function	3	4.05457e-08	XLOC_001344	LOC_Os01g36350.2;LOC_Os01g36350.1;LOC_Os01g36350.3	CYP71A23	LOC_Os01g36350	up	OK	5.00641	10.4047	1.05539
GO:0009055	electron carrier activity	molecular_function	3	4.05457e-08	XLOC_001637	LOC_Os01g43700.2;LOC_Os01g43700.1	CYP72A13	LOC_Os01g43740	up	OK	5.2199	20.1685	1.95001
GO:0009055	electron carrier activity	molecular_function	3	4.05457e-08	XLOC_001639	LOC_Os01g43750.1	CYP72A15	LOC_Os05g30890	down	OK	5.29967	1.21859	-2.12069
GO:0009055	electron carrier activity	molecular_function	3	4.05457e-08	XLOC_001640	LOC_Os01g43760.1	CYP72C1	LOC_Os01g43760	down	OK	3.13007	0.637539	-2.29561
GO:0009055	electron carrier activity	molecular_function	3	4.05457e-08	XLOC_002399	LOC_Os01g59000.1	CYP94D2	LOC_Os12g04100	down	OK	1.95982	0.611189	-1.68103
GO:0009055	electron carrier activity	molecular_function	3	4.05457e-08	XLOC_002645	LOC_Os01g64120.1	ATFD3	LOC_Os05g37140	down	OK	80.5423	20.0235	-2.00805
GO:0009055	electron carrier activity	molecular_function	3	4.05457e-08	XLOC_003064	LOC_Os01g72760.1	CYP71B11	LOC_Os04g10160	up	OK	0.760162	1.90281	1.32375
GO:0009055	electron carrier activity	molecular_function	3	4.05457e-08	XLOC_004677	LOC_Os01g41820.1	CYP72A15	LOC_Os05g30890	down	OK	7.4783	2.29734	-1.70274
GO:0009055	electron carrier activity	molecular_function	3	4.05457e-08	XLOC_004780	LOC_Os01g43720.1	CYP72A15	LOC_Os05g30890	up	OK	0.911146	5.0674	2.47549
GO:0009055	electron carrier activity	molecular_function	3	4.05457e-08	XLOC_004781	LOC_Os01g43760.1	CYP72C1	LOC_Os01g43760	down	OK	2.65162	0.171291	-3.95235
GO:0009055	electron carrier activity	molecular_function	3	4.05457e-08	XLOC_007079	LOC_Os10g33520.1	ATFAO3	LOC_Os10g33540	up	OK	0.644472	1.68486	1.38644
GO:0009055	electron carrier activity	molecular_function	3	4.05457e-08	XLOC_007831	LOC_Os10g09110.1;LOC_Os10g09110.2	CYP76C4	LOC_Os12g09790	up	OK	0.904435	3.60268	1.99398
GO:0009055	electron carrier activity	molecular_function	3	4.05457e-08	XLOC_008525	LOC_Os10g33460.1	ATFAO3	LOC_Os10g33540	down	OK	11.0313	4.53269	-1.28316
GO:0009055	electron carrier activity	molecular_function	3	4.05457e-08	XLOC_008529	LOC_Os10g33540.1	ATFAO3	LOC_Os10g33540	up	OK	3.60187	7.78358	1.11169
GO:0009055	electron carrier activity	molecular_function	3	4.05457e-08	XLOC_008692	LOC_Os10g36848.1	CYP84A1	LOC_Os10g36848	up	OK	7.87106	17.9419	1.1887
GO:0009055	electron carrier activity	molecular_function	3	4.05457e-08	XLOC_008749	LOC_Os10g38090.1	CYP704A2	LOC_Os10g38110	down	OK	16.3726	7.89002	-1.05318
GO:0009055	electron carrier activity	molecular_function	3	4.05457e-08	XLOC_008751	LOC_Os10g38110.2;LOC_Os10g38110.1	CYP704A2	LOC_Os10g38110	down	OK	75.6532	30.6222	-1.30482
GO:0009055	electron carrier activity	molecular_function	3	4.05457e-08	XLOC_009677	LOC_Os11g18570.1	CYP87A2	LOC_Os12g18820	up	OK	15.2649	32.4016	1.08585
GO:0009055	electron carrier activity	molecular_function	3	4.05457e-08	XLOC_010372	LOC_Os11g41680.1	CYP71B2	LOC_Os12g32850	down	OK	5.06554	1.18423	-2.09677
GO:0009055	electron carrier activity	molecular_function	3	4.05457e-08	XLOC_014314	LOC_Os12g16720.1	ATR4	LOC_Os12g16720	up	OK	7.68543	17.6634	1.20056
GO:0009055	electron carrier activity	molecular_function	3	4.05457e-08	XLOC_014971	LOC_Os12g39310.1	CYP81G1	LOC_Os12g39310	up	OK	1.96927	4.53307	1.20283
GO:0009055	electron carrier activity	molecular_function	3	4.05457e-08	XLOC_015348	LOC_Os02g04170.3;LOC_Os02g04170.1;LOC_Os02g04170.2	AO	LOC_Os02g04170	up	OK	4.64763	9.88646	1.08896
GO:0009055	electron carrier activity	molecular_function	3	4.05457e-08	XLOC_015610	LOC_Os02g09260.2;LOC_Os02g09260.1	CYP71A18	LOC_Os06g43510	up	OK	0.599156	1.29889	1.11627
GO:0009055	electron carrier activity	molecular_function	3	4.05457e-08	XLOC_015613	LOC_Os02g09310.1	CYP71B2	LOC_Os12g32850	down	OK	14.3343	1.60424	-3.15951
GO:0009055	electron carrier activity	molecular_function	3	4.05457e-08	XLOC_016388	LOC_Os02g30080.1	CYP81D2	LOC_Os02g30080	up	OK	0.651673	1.78022	1.44984
GO:0009055	electron carrier activity	molecular_function	3	4.05457e-08	XLOC_016390	LOC_Os02g30100.1	CYP81D5	LOC_Os03g55240	up	OK	6.74475	15.7168	1.22047
GO:0009055	electron carrier activity	molecular_function	3	4.05457e-08	XLOC_017283	LOC_Os02g49850.1	ARPN	LOC_Os06g15600	up	OK	4.88994	10.7323	1.13407
GO:0009055	electron carrier activity	molecular_function	3	4.05457e-08	XLOC_017469	LOC_Os02g53400.1	WCRKC1	LOC_Os02g53400	down	OK	50.4076	25.1237	-1.00459
GO:0009055	electron carrier activity	molecular_function	3	4.05457e-08	XLOC_019162	LOC_Os02g36190.1	CYP71B13	LOC_Os10g30410	down	OK	1.48639	0.630269	-1.23778
GO:0009055	electron carrier activity	molecular_function	3	4.05457e-08	XLOC_019272	LOC_Os02g38290.2;LOC_Os02g38290.1	CYP86C1	LOC_Os02g38290	up	OK	0.680628	7.7355	3.50656
GO:0009055	electron carrier activity	molecular_function	3	4.05457e-08	XLOC_020470	LOC_Os03g04190.1	CYP78A6	LOC_Os08g43390	down	OK	8.1565	2.83434	-1.52494
GO:0009055	electron carrier activity	molecular_function	3	4.05457e-08	XLOC_020497	LOC_Os03g04660.1	CYP96A10	LOC_Os08g16320	up	OK	33.7485	90.3038	1.41996
GO:0009055	electron carrier activity	molecular_function	3	4.05457e-08	XLOC_020498	LOC_Os03g04680.1	CYP96A1	LOC_Os03g04680	up	OK	22.3472	80.4222	1.8475
GO:0009055	electron carrier activity	molecular_function	3	4.05457e-08	XLOC_020888	LOC_Os03g12500.1	AOS	LOC_Os03g55800	down	OK	3.81047	1.37905	-1.4663
GO:0009055	electron carrier activity	molecular_function	3	4.05457e-08	XLOC_020897	LOC_Os03g12660.1	CLM	LOC_Os04g39430	down	OK	17.9509	7.43759	-1.27115
GO:0009055	electron carrier activity	molecular_function	3	4.05457e-08	XLOC_021026	LOC_Os03g15340.1	ARPN	LOC_Os06g15600	up	OK	1.30771	5.273	2.01158
GO:0009055	electron carrier activity	molecular_function	3	4.05457e-08	XLOC_021891	LOC_Os03g39650.1	CYP71B34	LOC_Os09g36080	up	OK	0.16649	1.579	3.2455
GO:0009055	electron carrier activity	molecular_function	3	4.05457e-08	XLOC_022529	LOC_Os03g55230.1	CYP81D5	LOC_Os03g55240	down	OK	1.18396	0.0832888	-3.82936
GO:0009055	electron carrier activity	molecular_function	3	4.05457e-08	XLOC_022921	LOC_Os03g63310.1	CYP71B37	LOC_Os12g44290	up	OK	3.27812	9.34032	1.5106
GO:0009055	electron carrier activity	molecular_function	3	4.05457e-08	XLOC_023142	LOC_Os03g04190.1	CYP78A6	LOC_Os08g43390	down	OK	3.84383	1.44652	-1.40996
GO:0009055	electron carrier activity	molecular_function	3	4.05457e-08	XLOC_024968	LOC_Os03g50160.1	ARPN	LOC_Os06g15600	up	OK	15.7514	53.6644	1.76848
GO:0009055	electron carrier activity	molecular_function	3	4.05457e-08	XLOC_025197	LOC_Os03g55230.1	CYP81D5	LOC_Os03g55240	down	OK	1.26445	0.074709	-4.08108
GO:0009055	electron carrier activity	molecular_function	3	4.05457e-08	XLOC_027415	LOC_Os04g53190.1	ATPAO2	LOC_Os04g53195	up	OK	2.66291	5.81374	1.12646
GO:0009055	electron carrier activity	molecular_function	3	4.05457e-08	XLOC_029240	LOC_Os04g48200.1	CYP87A2	LOC_Os12g18820	up	OK	6.25295	28.141	2.17007
GO:0009055	electron carrier activity	molecular_function	3	4.05457e-08	XLOC_029241	LOC_Os04g48210.1;LOC_Os04g48210.2	CYP87A2	LOC_Os12g18820	up	OK	0.422037	1.42919	1.75976
GO:0009055	electron carrier activity	molecular_function	3	4.05457e-08	XLOC_030575	LOC_Os05g25640.1	ATC4H	LOC_Os05g25640	up	OK	1.84976	4.03783	1.12624
GO:0009055	electron carrier activity	molecular_function	3	4.05457e-08	XLOC_031018	LOC_Os05g37250.1	CYP94C1	LOC_Os12g05440	down	OK	6.28787	3.11414	-1.01374
GO:0009055	electron carrier activity	molecular_function	3	4.05457e-08	XLOC_034643	LOC_Os06g30179.1	CYP71B2	LOC_Os12g32850	up	OK	0.271645	0.999951	1.88014
GO:0009055	electron carrier activity	molecular_function	3	4.05457e-08	XLOC_035107	LOC_Os06g43304.1	CYP71B4	LOC_Os06g43350	up	OK	5.09277	20.0239	1.9752
GO:0009055	electron carrier activity	molecular_function	3	4.05457e-08	XLOC_035108	LOC_Os06g43320.1	CYP71B4	LOC_Os06g43350	up	OK	2.37251	8.60406	1.85861
GO:0009055	electron carrier activity	molecular_function	3	4.05457e-08	XLOC_036208	LOC_Os06g15600.1	ARPN	LOC_Os06g15600	down	OK	5.37536	2.20779	-1.28376
GO:0009055	electron carrier activity	molecular_function	3	4.05457e-08	XLOC_037511	LOC_Os07g01440.1	UCC1	LOC_Os12g05470	down	OK	8.88373	3.32033	-1.41984
GO:0009055	electron carrier activity	molecular_function	3	4.05457e-08	XLOC_038410	LOC_Os07g28160.1	CYP51	LOC_Os11g32240	up	OK	0.365666	2.16623	2.56659
GO:0009055	electron carrier activity	molecular_function	3	4.05457e-08	XLOC_038611	LOC_Os07g33580.1	CYP716A1	LOC_Os09g21260	up	OK	0.475486	0.965834	1.02237
GO:0009055	electron carrier activity	molecular_function	3	4.05457e-08	XLOC_039127	LOC_Os07g44110.1	CYP709B2	LOC_Os07g44140	down	OK	6.24544	0.302811	-4.36631
GO:0009055	electron carrier activity	molecular_function	3	4.05457e-08	XLOC_039766	LOC_Os07g08840.1;LOC_Os07g08840.2;LOC_Os07g08840.3	ATTRX H1	LOC_Os07g08840	up	OK	324.546	877.098	1.43432
GO:0009055	electron carrier activity	molecular_function	3	4.05457e-08	XLOC_041214	LOC_Os08g01510.1	CYP71A25	LOC_Os08g01520	up	OK	1.30621	2.61983	1.00408
GO:0009055	electron carrier activity	molecular_function	3	4.05457e-08	XLOC_041357	LOC_Os08g04340.1	UCC1	LOC_Os12g05470	down	OK	2.97986	1.23537	-1.2703
GO:0009055	electron carrier activity	molecular_function	3	4.05457e-08	XLOC_042475	LOC_Os08g36480.1	GNR1	LOC_Os10g17780	down	OK	17.084	7.75646	-1.13918
GO:0009055	electron carrier activity	molecular_function	3	4.05457e-08	XLOC_042638	LOC_Os08g39694.1;LOC_Os08g39694.3;LOC_Os08g39694.2	CYP76C2	LOC_Os12g09500	down	OK	5.16706	2.30748	-1.16302
GO:0009055	electron carrier activity	molecular_function	3	4.05457e-08	XLOC_044018	LOC_Os08g33300.1	CYP735A1	LOC_Os09g23820	down	OK	1.60276	0.345843	-2.21237
GO:0009055	electron carrier activity	molecular_function	3	4.05457e-08	XLOC_044158	LOC_Os08g36500.1	GNR1	LOC_Os10g17780	down	OK	1.53404	0.424436	-1.85371
GO:0009055	electron carrier activity	molecular_function	3	4.05457e-08	XLOC_044210	LOC_Os08g37660.1	AtENODL17	LOC_Os09g38540	down	OK	11.583	2.05476	-2.49497
GO:0009055	electron carrier activity	molecular_function	3	4.05457e-08	XLOC_044761	LOC_Os09g08920.1	CYP76C4	LOC_Os12g09790	up	OK	5.17588	13.1527	1.34548
GO:0009055	electron carrier activity	molecular_function	3	4.05457e-08	XLOC_045341	LOC_Os09g26960.1	CYP75B1	LOC_Os10g17260	up	OK	69.6398	185.64	1.41453
GO:0009055	electron carrier activity	molecular_function	3	4.05457e-08	XLOC_045706	LOC_Os09g35940.1	CYP78A9	LOC_Os09g35940	down	OK	2.5548	0.895153	-1.51301
GO:0009055	electron carrier activity	molecular_function	3	4.05457e-08	XLOC_045847	LOC_Os09g38670.1;LOC_Os09g38670.2;LOC_Os09g38670.3	ATH2	LOC_Os09g38670	up	OK	5.32758	11.9268	1.16265
GO:0009055	electron carrier activity	molecular_function	3	4.05457e-08	XLOC_046115	LOC_Os09g08920.1	CYP76C4	LOC_Os12g09790	up	OK	4.79499	10.6447	1.15054
GO:0009055	electron carrier activity	molecular_function	3	4.05457e-08	XLOC_046157	LOC_Os09g10340.1	CYP71B37	LOC_Os12g44290	up	OK	2.26139	8.6831	1.941
GO:0009055	electron carrier activity	molecular_function	3	4.05457e-08	XLOC_046745	LOC_Os09g27500.1	CYP76C4	LOC_Os12g09790	down	OK	6.33421	1.76315	-1.84501
GO:0019725	cellular homeostasis	biological_process	5	8.29011e-08	XLOC_003574	LOC_Os01g09460.1	ATHXK1	LOC_Os07g26540	up	OK	2.23908	8.52255	1.92838
GO:0019725	cellular homeostasis	biological_process	5	8.29011e-08	XLOC_006362	LOC_Os10g06090.1	WAK2	LOC_Os12g29430	down	OK	1.75872	0.0455261	-5.27169
GO:0019725	cellular homeostasis	biological_process	5	8.29011e-08	XLOC_006402	LOC_Os10g07556.1	WAK2	LOC_Os12g29430	down	OK	743.817	218.346	-1.76833
GO:0019725	cellular homeostasis	biological_process	5	8.29011e-08	XLOC_006576	LOC_Os10g17890.1	WAK2	LOC_Os12g29430	up	OK	0	1.65394	inf
GO:0019725	cellular homeostasis	biological_process	5	8.29011e-08	XLOC_007791	LOC_Os10g07556.1	WAK2	LOC_Os12g29430	down	OK	9.81972	2.793	-1.81387
GO:0019725	cellular homeostasis	biological_process	5	8.29011e-08	XLOC_010561	LOC_Os11g46860.1	WAK4	LOC_Os11g46860	down	OK	8.76193	4.37005	-1.0036
GO:0019725	cellular homeostasis	biological_process	5	8.29011e-08	XLOC_010563	LOC_Os11g46880.1	WAK3	LOC_Os12g29434	up	OK	1.9961	4.09505	1.0367
GO:0019725	cellular homeostasis	biological_process	5	8.29011e-08	XLOC_010656	LOC_Os11g01530.1;LOC_Os11g01530.2	ATFER4	LOC_Os12g01530	down	OK	82.0084	11.8132	-2.79537
GO:0019725	cellular homeostasis	biological_process	5	8.29011e-08	XLOC_013424	LOC_Os12g38051.1	ATMT-1	LOC_Os12g38290	down	OK	192.667	11.313	-4.09006
GO:0019725	cellular homeostasis	biological_process	5	8.29011e-08	XLOC_013438	LOC_Os12g38290.1	ATMT-1	LOC_Os12g38290	down	OK	297.994	20.1346	-3.88754
GO:0019725	cellular homeostasis	biological_process	5	8.29011e-08	XLOC_013760	LOC_Os12g01530.3;LOC_Os12g01530.1;LOC_Os12g01530.2	ATFER4	LOC_Os12g01530	down	OK	304.92	47.7551	-2.6747
GO:0019725	cellular homeostasis	biological_process	5	8.29011e-08	XLOC_014306	LOC_Os12g16520.1	WAK2	LOC_Os12g29430	down	OK	4.59872	2.16617	-1.08608
GO:0019725	cellular homeostasis	biological_process	5	8.29011e-08	XLOC_014922	LOC_Os12g38010.1	ATMT-1	LOC_Os12g38290	down	OK	163.328	31.4029	-2.3788
GO:0019725	cellular homeostasis	biological_process	5	8.29011e-08	XLOC_014924	LOC_Os12g38051.1	ATMT-1	LOC_Os12g38290	down	OK	337.629	21.6977	-3.95982
GO:0019725	cellular homeostasis	biological_process	5	8.29011e-08	XLOC_016107	LOC_Os02g21009.1;LOC_Os02g21009.2	ATCAX3	LOC_Os02g21009	down	OK	1.13286	0.230769	-2.29545
GO:0019725	cellular homeostasis	biological_process	5	8.29011e-08	XLOC_016495	LOC_Os02g32814.1	SLAH3	LOC_Os07g08350	up	OK	2.54014	8.8056	1.79351
GO:0019725	cellular homeostasis	biological_process	5	8.29011e-08	XLOC_017469	LOC_Os02g53400.1	WCRKC1	LOC_Os02g53400	down	OK	50.4076	25.1237	-1.00459
GO:0019725	cellular homeostasis	biological_process	5	8.29011e-08	XLOC_017920	LOC_Os02g03900.1	ATNRAMP1	LOC_Os07g15460	up	OK	3.88122	9.83343	1.34119
GO:0019725	cellular homeostasis	biological_process	5	8.29011e-08	XLOC_019005	LOC_Os02g32814.1	SLAH3	LOC_Os07g08350	up	OK	33.7908	137.424	2.02393
GO:0019725	cellular homeostasis	biological_process	5	8.29011e-08	XLOC_021077	LOC_Os03g16430.1;LOC_Os03g16430.2	ABC1	LOC_Os11g26160	down	OK	38.1942	18.4736	-1.04789
GO:0019725	cellular homeostasis	biological_process	5	8.29011e-08	XLOC_021150	LOC_Os03g17870.1	ATMT-1	LOC_Os12g38290	up	OK	865.332	2382.86	1.46137
GO:0019725	cellular homeostasis	biological_process	5	8.29011e-08	XLOC_022044	LOC_Os03g44140.1	WAK2	LOC_Os12g29430	up	OK	0.191907	1.90315	3.30991
GO:0019725	cellular homeostasis	biological_process	5	8.29011e-08	XLOC_023129	LOC_Os03g03910.1	CAT2	LOC_Os12g42850	down	OK	213.292	73.6742	-1.5336
GO:0019725	cellular homeostasis	biological_process	5	8.29011e-08	XLOC_023805	LOC_Os03g17870.1	ATMT-1	LOC_Os12g38290	up	OK	16.4893	52.333	1.66619
GO:0019725	cellular homeostasis	biological_process	5	8.29011e-08	XLOC_024785	LOC_Os03g46470.1	ZIP10	LOC_Os03g46470	down	OK	8.32924	1.37941	-2.59413
GO:0019725	cellular homeostasis	biological_process	5	8.29011e-08	XLOC_025162	LOC_Os03g54000.1;LOC_Os03g54000.2	ATOPT3	LOC_Os03g54000	up	OK	4.42413	12.6785	1.51892
GO:0019725	cellular homeostasis	biological_process	5	8.29011e-08	XLOC_025732	LOC_Os04g03830.1	WAK5	LOC_Os12g42070	down	OK	3.48942	0.737993	-2.24131
GO:0019725	cellular homeostasis	biological_process	5	8.29011e-08	XLOC_027813	LOC_Os04g03830.1	WAK5	LOC_Os12g42070	down	OK	4.66775	0.494551	-3.23854
GO:0019725	cellular homeostasis	biological_process	5	8.29011e-08	XLOC_028403	LOC_Os04g30010.1	WAK2	LOC_Os12g29430	up	OK	0.873983	1.84992	1.08178
GO:0019725	cellular homeostasis	biological_process	5	8.29011e-08	XLOC_028405	LOC_Os04g30060.1	ATWAKL10	LOC_Os07g31250	down	OK	2.02219	0.569406	-1.82839
GO:0019725	cellular homeostasis	biological_process	5	8.29011e-08	XLOC_028406	LOC_Os04g30110.1	WAK2	LOC_Os12g29430	down	OK	4.51907	1.62155	-1.47865
GO:0019725	cellular homeostasis	biological_process	5	8.29011e-08	XLOC_028409	LOC_Os04g30240.1	WAK2	LOC_Os12g29430	down	OK	7.61166	0.347562	-4.45287
GO:0019725	cellular homeostasis	biological_process	5	8.29011e-08	XLOC_029359	LOC_Os04g51040.1	WAK3	LOC_Os12g29434	up	OK	0.457252	0.929405	1.02332
GO:0019725	cellular homeostasis	biological_process	5	8.29011e-08	XLOC_030250	LOC_Os05g11320.1	ATMT3	LOC_Os05g11320	up	OK	563.875	2594.13	2.2018
GO:0019725	cellular homeostasis	biological_process	5	8.29011e-08	XLOC_033842	LOC_Os06g07330.1	WAK3	LOC_Os12g29434	down	OK	1.15698	0.207313	-2.48049
GO:0019725	cellular homeostasis	biological_process	5	8.29011e-08	XLOC_037531	LOC_Os07g01810.1	ATKCO1	LOC_Os07g01810	down	OK	5.46462	2.21536	-1.30258
GO:0019725	cellular homeostasis	biological_process	5	8.29011e-08	XLOC_038101	LOC_Os07g15460.1;LOC_Os07g15460.2	ATNRAMP1	LOC_Os07g15460	up	OK	1.69251	12.0302	2.82942
GO:0019725	cellular homeostasis	biological_process	5	8.29011e-08	XLOC_038507	LOC_Os07g31190.1	WAK2	LOC_Os12g29430	up	OK	0.174371	0.582589	1.74032
GO:0019725	cellular homeostasis	biological_process	5	8.29011e-08	XLOC_039766	LOC_Os07g08840.1;LOC_Os07g08840.2;LOC_Os07g08840.3	ATTRX H1	LOC_Os07g08840	up	OK	324.546	877.098	1.43432
GO:0019725	cellular homeostasis	biological_process	5	8.29011e-08	XLOC_042141	LOC_Os08g29020.1	WAK2	LOC_Os12g29430	down	OK	0.876566	0.115897	-2.91901
GO:0019725	cellular homeostasis	biological_process	5	8.29011e-08	XLOC_042613	LOC_Os08g39240.1;LOC_Os08g39240.2	WAK3	LOC_Os12g29434	down	OK	1.71902	0.805158	-1.09424
GO:0019725	cellular homeostasis	biological_process	5	8.29011e-08	XLOC_042621	LOC_Os08g39370.1	ATSDAT	LOC_Os09g31130	down	OK	10.6924	1.49532	-2.83806
GO:0019725	cellular homeostasis	biological_process	5	8.29011e-08	XLOC_043828	LOC_Os08g27810.1	PRO25	LOC_Os11g35860	up	OK	0.78139	1.74633	1.16021
GO:0019725	cellular homeostasis	biological_process	5	8.29011e-08	XLOC_045181	LOC_Os09g23300.1	ATVIT1	LOC_Os09g23300	down	OK	41.2166	5.23017	-2.9783
GO:0019725	cellular homeostasis	biological_process	5	8.29011e-08	XLOC_045466	LOC_Os09g29560.1	WAK5	LOC_Os12g42070	down	OK	88.5519	39.7326	-1.1562
GO:0019725	cellular homeostasis	biological_process	5	8.29011e-08	XLOC_045539	LOC_Os09g31130.1	ATSDAT	LOC_Os09g31130	down	OK	27.4239	5.90509	-2.2154
GO:0019725	cellular homeostasis	biological_process	5	8.29011e-08	XLOC_046827	LOC_Os09g29540.1	WAK5	LOC_Os12g42070	down	OK	2.71252	1.31373	-1.04596
GO:0019725	cellular homeostasis	biological_process	5	8.29011e-08	XLOC_046829	LOC_Os09g29560.1	WAK5	LOC_Os12g42070	down	OK	3.37042	1.29206	-1.38325
GO:0009628	response to abiotic stimulus	biological_process	4	1.73803e-07	XLOC_000124	LOC_Os01g03530.2;LOC_Os01g03530.1	LPR1	LOC_Os10g35320	up	OK	2.71547	8.06073	1.56971
GO:0009628	response to abiotic stimulus	biological_process	4	1.73803e-07	XLOC_000127	LOC_Os01g03620.1	LPR1	LOC_Os10g35320	down	OK	13.9885	4.94176	-1.50115
GO:0009628	response to abiotic stimulus	biological_process	4	1.73803e-07	XLOC_000184	LOC_Os01g04750.1	EDF2	LOC_Os05g47650	down	OK	1.03381	0.313279	-1.72245
GO:0009628	response to abiotic stimulus	biological_process	4	1.73803e-07	XLOC_000185	LOC_Os01g04800.1	EDF1	LOC_Os01g04800	down	OK	31.7705	8.23051	-1.94863
GO:0009628	response to abiotic stimulus	biological_process	4	1.73803e-07	XLOC_000793	LOC_Os01g17240.1	ANTR1	LOC_Os01g17240	down	OK	44.553	19.437	-1.19672
GO:0009628	response to abiotic stimulus	biological_process	4	1.73803e-07	XLOC_001095	LOC_Os01g27390.1	ATGSTF13	LOC_Os05g05620	down	OK	43.0494	6.18865	-2.7983
GO:0009628	response to abiotic stimulus	biological_process	4	1.73803e-07	XLOC_001668	LOC_Os01g44390.1;LOC_Os01g44390.2	ATRL6	LOC_Os12g33950	down	OK	103.307	32.1539	-1.68387
GO:0009628	response to abiotic stimulus	biological_process	4	1.73803e-07	XLOC_001898	LOC_Os01g49230.1	UGT84A1	LOC_Os02g09510	up	OK	1.09614	2.36538	1.10964
GO:0009628	response to abiotic stimulus	biological_process	4	1.73803e-07	XLOC_002208	LOC_Os01g55240.1	ATGA2OX2	LOC_Os01g55240	down	OK	2.61079	0.921969	-1.5017
GO:0009628	response to abiotic stimulus	biological_process	4	1.73803e-07	XLOC_002430	LOC_Os01g59530.1;LOC_Os01g59530.2	ACAM-2	LOC_Os12g03816	up	OK	24.647	74.3767	1.59344
GO:0009628	response to abiotic stimulus	biological_process	4	1.73803e-07	XLOC_002485	LOC_Os01g60770.1	AT-EXP1	LOC_Os05g39990	up	OK	30.043	80.7591	1.42659
GO:0009628	response to abiotic stimulus	biological_process	4	1.73803e-07	XLOC_002500	LOC_Os01g61080.1	WRKY26	LOC_Os01g61080	down	OK	10.9175	5.15192	-1.08346
GO:0009628	response to abiotic stimulus	biological_process	4	1.73803e-07	XLOC_002563	LOC_Os01g62290.1;LOC_Os01g62290.2	ATHSP70	LOC_Os11g08470	up	OK	3.15401	6.97224	1.14443
GO:0009628	response to abiotic stimulus	biological_process	4	1.73803e-07	XLOC_002644	LOC_Os01g64110.1	ATCHIA	LOC_Os12g18750	down	OK	15.6087	6.9954	-1.15788
GO:0009628	response to abiotic stimulus	biological_process	4	1.73803e-07	XLOC_002842	LOC_Os01g68020.1	ATBT2	LOC_Os10g29060	down	OK	98.5065	26.4535	-1.89676
GO:0009628	response to abiotic stimulus	biological_process	4	1.73803e-07	XLOC_002999	LOC_Os01g71474.1	BG2	LOC_Os01g71474	up	OK	0.193467	0.749277	1.95341
GO:0009628	response to abiotic stimulus	biological_process	4	1.73803e-07	XLOC_003277	LOC_Os01g03630.1	LPR1	LOC_Os10g35320	down	OK	20.9143	0.61214	-5.09448
GO:0009628	response to abiotic stimulus	biological_process	4	1.73803e-07	XLOC_003278	LOC_Os01g03640.1	LPR1	LOC_Os10g35320	down	OK	3.10454	0.162548	-4.25544
GO:0009628	response to abiotic stimulus	biological_process	4	1.73803e-07	XLOC_004235	LOC_Os01g27360.1	ATGSTF13	LOC_Os05g05620	up	OK	16.5425	37.3263	1.17402
GO:0009628	response to abiotic stimulus	biological_process	4	1.73803e-07	XLOC_004929	LOC_Os01g47750.1	ATU2AF35B	LOC_Os09g31482	down	OK	3.37311	1.45544	-1.21262
GO:0009628	response to abiotic stimulus	biological_process	4	1.73803e-07	XLOC_004994	LOC_Os01g49320.1	ATCHIA	LOC_Os12g18750	up	OK	21.9157	89.0622	2.02285
GO:0009628	response to abiotic stimulus	biological_process	4	1.73803e-07	XLOC_005017	LOC_Os01g49720.1	ATGSTU18	LOC_Os10g38720	up	OK	1.92064	3.95733	1.04294
GO:0009628	response to abiotic stimulus	biological_process	4	1.73803e-07	XLOC_005180	LOC_Os01g53630.1	OTS2	LOC_Os12g41380	up	OK	0.195134	0.733837	1.91099
GO:0009628	response to abiotic stimulus	biological_process	4	1.73803e-07	XLOC_005806	LOC_Os01g66890.1	ATBT4	LOC_Os01g66890	down	OK	2.20191	1.01963	-1.11072
GO:0009628	response to abiotic stimulus	biological_process	4	1.73803e-07	XLOC_005872	LOC_Os01g68020.1	ATBT2	LOC_Os10g29060	down	OK	5.56319	2.25506	-1.30275
GO:0009628	response to abiotic stimulus	biological_process	4	1.73803e-07	XLOC_005873	LOC_Os01g68020.1	ATBT2	LOC_Os10g29060	down	OK	20.5304	7.3348	-1.48493
GO:0009628	response to abiotic stimulus	biological_process	4	1.73803e-07	XLOC_006067	LOC_Os01g72370.1;LOC_Os01g72370.3;LOC_Os01g72370.2	BHLH038	LOC_Os01g72370	up	OK	0.927875	8.45045	3.18703
GO:0009628	response to abiotic stimulus	biological_process	4	1.73803e-07	XLOC_006182	LOC_Os10g01470.1	HAT14	LOC_Os10g01470	down	OK	4.04517	1.42451	-1.50574
GO:0009628	response to abiotic stimulus	biological_process	4	1.73803e-07	XLOC_006739	LOC_Os10g23090.1;LOC_Os10g23090.2	ATHB-16	LOC_Os10g23090	up	OK	3.1904	10.514	1.7205
GO:0009628	response to abiotic stimulus	biological_process	4	1.73803e-07	XLOC_006819	LOC_Os10g26460.1	KDR	LOC_Os10g26460	up	OK	0.595876	2.57154	2.10955
GO:0009628	response to abiotic stimulus	biological_process	4	1.73803e-07	XLOC_006912	LOC_Os10g29180.2;LOC_Os10g29180.1	ATBPM1	LOC_Os11g45560	up	OK	0.294281	0.87334	1.56935
GO:0009628	response to abiotic stimulus	biological_process	4	1.73803e-07	XLOC_006914	LOC_Os10g29220.1	ATBPM2	LOC_Os11g41310	down	OK	2.12275	0.996198	-1.09143
GO:0009628	response to abiotic stimulus	biological_process	4	1.73803e-07	XLOC_007219	LOC_Os10g36180.1	LTI65	LOC_Os10g36180	up	OK	1.94045	6.65003	1.77697
GO:0009628	response to abiotic stimulus	biological_process	4	1.73803e-07	XLOC_007290	LOC_Os10g38160.1	ATGSTU17	LOC_Os10g38780	up	OK	1.11688	2.94321	1.39791
GO:0009628	response to abiotic stimulus	biological_process	4	1.73803e-07	XLOC_007304	LOC_Os10g38489.1	ATGSTU18	LOC_Os10g38720	up	OK	4.95241	15.4602	1.64236
GO:0009628	response to abiotic stimulus	biological_process	4	1.73803e-07	XLOC_007306	LOC_Os10g38580.1	ATGSTU18	LOC_Os10g38720	up	OK	85.1986	182.081	1.09568
GO:0009628	response to abiotic stimulus	biological_process	4	1.73803e-07	XLOC_007307	LOC_Os10g38590.1;LOC_Os10g38590.2	ATGSTU18	LOC_Os10g38720	up	OK	5.7898	11.6087	1.00362
GO:0009628	response to abiotic stimulus	biological_process	4	1.73803e-07	XLOC_007308	LOC_Os10g38600.1	ATGSTU18	LOC_Os10g38720	up	OK	2.08298	4.16682	1.0003
GO:0009628	response to abiotic stimulus	biological_process	4	1.73803e-07	XLOC_007314	LOC_Os10g38670.1	ATGSTU18	LOC_Os10g38720	down	OK	3.11379	0.472907	-2.71904
GO:0009628	response to abiotic stimulus	biological_process	4	1.73803e-07	XLOC_007318	LOC_Os10g38740.1	ATGSTU17	LOC_Os10g38780	up	OK	8.90353	27.9769	1.65179
GO:0009628	response to abiotic stimulus	biological_process	4	1.73803e-07	XLOC_007455	LOC_Os10g41230.1	HAT3	LOC_Os10g41230	down	OK	15.9871	7.64798	-1.06376
GO:0009628	response to abiotic stimulus	biological_process	4	1.73803e-07	XLOC_007568	LOC_Os10g01470.1	HAT14	LOC_Os10g01470	down	OK	24.7558	10.3282	-1.26118
GO:0009628	response to abiotic stimulus	biological_process	4	1.73803e-07	XLOC_007831	LOC_Os10g09110.1;LOC_Os10g09110.2	CYP76C4	LOC_Os12g09790	up	OK	0.904435	3.60268	1.99398
GO:0009628	response to abiotic stimulus	biological_process	4	1.73803e-07	XLOC_008221	LOC_Os10g25590.1	ATGSTU15	LOC_Os10g38640	up	OK	2.87047	8.04803	1.48735
GO:0009628	response to abiotic stimulus	biological_process	4	1.73803e-07	XLOC_008692	LOC_Os10g36848.1	CYP84A1	LOC_Os10g36848	up	OK	7.87106	17.9419	1.1887
GO:0009628	response to abiotic stimulus	biological_process	4	1.73803e-07	XLOC_008763	LOC_Os10g38489.1	ATGSTU18	LOC_Os10g38720	up	OK	5.19199	17.438	1.74788
GO:0009628	response to abiotic stimulus	biological_process	4	1.73803e-07	XLOC_008766	LOC_Os10g38700.1	ATGSTU17	LOC_Os10g38780	down	OK	53.4213	20.7179	-1.36653
GO:0009628	response to abiotic stimulus	biological_process	4	1.73803e-07	XLOC_009127	LOC_Os11g04060.1	ZIFL1	LOC_Os12g03870	up	OK	0.368751	1.20847	1.71246
GO:0009628	response to abiotic stimulus	biological_process	4	1.73803e-07	XLOC_009389	LOC_Os11g09020.1	AAP2	LOC_Os12g09320	up	OK	7.55073	18.7626	1.31317
GO:0009628	response to abiotic stimulus	biological_process	4	1.73803e-07	XLOC_009517	LOC_Os11g12040.1	RPM1	LOC_Os12g37770	up	OK	0.248646	0.642284	1.36912
GO:0009628	response to abiotic stimulus	biological_process	4	1.73803e-07	XLOC_009521	LOC_Os11g12300.1	RPM1	LOC_Os12g37770	up	OK	2.07796	4.97523	1.2596
GO:0009628	response to abiotic stimulus	biological_process	4	1.73803e-07	XLOC_009522	LOC_Os11g12320.1	RPM1	LOC_Os12g37770	up	OK	2.01365	4.26983	1.08436
GO:0009628	response to abiotic stimulus	biological_process	4	1.73803e-07	XLOC_009524	LOC_Os11g12340.1;LOC_Os11g12340.2	RPM1	LOC_Os12g37770	down	OK	21.7192	5.71887	-1.92517
GO:0009628	response to abiotic stimulus	biological_process	4	1.73803e-07	XLOC_009639	LOC_Os11g16530.2;LOC_Os11g16530.1	RPM1	LOC_Os12g37770	up	OK	8.52806	26.6398	1.6433
GO:0009628	response to abiotic stimulus	biological_process	4	1.73803e-07	XLOC_009648	LOC_Os11g16990.1	ATECI3	LOC_Os11g17580	up	OK	5.04129	26.3967	2.38849
GO:0009628	response to abiotic stimulus	biological_process	4	1.73803e-07	XLOC_009838	LOC_Os11g26790.1	ATDI8	LOC_Os11g26790	up	OK	29.1241	335.4	3.5256
GO:0009628	response to abiotic stimulus	biological_process	4	1.73803e-07	XLOC_010127	LOC_Os11g35930.1	ATCHS	LOC_Os12g07690	up	OK	1.16971	3.51901	1.58903
GO:0009628	response to abiotic stimulus	biological_process	4	1.73803e-07	XLOC_010218	LOC_Os11g37940.1	HEL	LOC_Os11g37970	up	OK	1.07964	2.57098	1.25177
GO:0009628	response to abiotic stimulus	biological_process	4	1.73803e-07	XLOC_010219	LOC_Os11g37950.1	HEL	LOC_Os11g37970	up	OK	8.38706	37.0779	2.14432
GO:0009628	response to abiotic stimulus	biological_process	4	1.73803e-07	XLOC_010372	LOC_Os11g41680.1	CYP71B2	LOC_Os12g32850	down	OK	5.06554	1.18423	-2.09677
GO:0009628	response to abiotic stimulus	biological_process	4	1.73803e-07	XLOC_010459	LOC_Os11g43980.1	RCI3	LOC_Os11g43980	up	OK	4.93904	10.6361	1.10667
GO:0009628	response to abiotic stimulus	biological_process	4	1.73803e-07	XLOC_010546	LOC_Os11g45980.1	RPM1	LOC_Os12g37770	down	OK	3.57715	1.64036	-1.1248
GO:0009628	response to abiotic stimulus	biological_process	4	1.73803e-07	XLOC_010557	LOC_Os11g46210.1	RPM1	LOC_Os12g37770	up	OK	0.54346	1.24863	1.2001
GO:0009628	response to abiotic stimulus	biological_process	4	1.73803e-07	XLOC_010598	LOC_Os11g47580.1	ATCHIA	LOC_Os12g18750	up	OK	0.340455	1.21991	1.84123
GO:0009628	response to abiotic stimulus	biological_process	4	1.73803e-07	XLOC_010778	LOC_Os11g04020.1	ZIFL1	LOC_Os12g03870	up	OK	0.208434	2.04443	3.29404
GO:0009628	response to abiotic stimulus	biological_process	4	1.73803e-07	XLOC_010779	LOC_Os11g04030.3;LOC_Os11g04030.1;LOC_Os11g04030.4;LOC_Os11g04030.2	ZIFL1	LOC_Os12g03870	up	OK	0.633528	1.51804	1.26073
GO:0009628	response to abiotic stimulus	biological_process	4	1.73803e-07	XLOC_011092	LOC_Os11g10480.2;LOC_Os11g10480.1;LOC_Os11g10480.4	ADH	LOC_Os11g10520	up	OK	52.5103	107.396	1.03227
GO:0009628	response to abiotic stimulus	biological_process	4	1.73803e-07	XLOC_011094	LOC_Os11g10520.2;LOC_Os11g10520.1;LOC_Os11g10520.3	ADH	LOC_Os11g10520	up	OK	9.82276	23.8535	1.28
GO:0009628	response to abiotic stimulus	biological_process	4	1.73803e-07	XLOC_011299	LOC_Os11g16960.1	ATECI3	LOC_Os11g17580	up	OK	2.12632	7.87771	1.88942
GO:0009628	response to abiotic stimulus	biological_process	4	1.73803e-07	XLOC_011301	LOC_Os11g16990.1	ATECI3	LOC_Os11g17580	up	OK	2.50545	8.79672	1.8119
GO:0009628	response to abiotic stimulus	biological_process	4	1.73803e-07	XLOC_011509	LOC_Os11g26570.1	ATDI8	LOC_Os11g26790	up	OK	2.21258	33.2402	3.90913
GO:0009628	response to abiotic stimulus	biological_process	4	1.73803e-07	XLOC_011520	LOC_Os11g26750.1	XERO1	LOC_Os11g26760	up	OK	0.452333	17.168	5.24619
GO:0009628	response to abiotic stimulus	biological_process	4	1.73803e-07	XLOC_011521	LOC_Os11g26760.1	XERO1	LOC_Os11g26760	up	OK	1.45698	28.5761	4.29375
GO:0009628	response to abiotic stimulus	biological_process	4	1.73803e-07	XLOC_011522	LOC_Os11g26780.1	ATDI8	LOC_Os11g26790	up	OK	1.88304	18.3825	3.2872
GO:0009628	response to abiotic stimulus	biological_process	4	1.73803e-07	XLOC_011523	LOC_Os11g26790.1	ATDI8	LOC_Os11g26790	up	OK	2.50152	40.0943	4.00252
GO:0009628	response to abiotic stimulus	biological_process	4	1.73803e-07	XLOC_012188	LOC_Os11g45620.1	RPM1	LOC_Os12g37770	up	OK	0.233578	0.778491	1.73678
GO:0009628	response to abiotic stimulus	biological_process	4	1.73803e-07	XLOC_012225	LOC_Os11g47500.1	ATCHIA	LOC_Os12g18750	down	OK	12.2951	4.53815	-1.4379
GO:0009628	response to abiotic stimulus	biological_process	4	1.73803e-07	XLOC_012228	LOC_Os11g47600.1	ATCHIA	LOC_Os12g18750	up	OK	2.32279	5.03892	1.11726
GO:0009628	response to abiotic stimulus	biological_process	4	1.73803e-07	XLOC_012664	LOC_Os12g10660.1	DBB3	LOC_Os12g10660	down	OK	9.21912	1.74636	-2.40028
GO:0009628	response to abiotic stimulus	biological_process	4	1.73803e-07	XLOC_013408	LOC_Os12g37770.1	RPM1	LOC_Os12g37770	down	OK	2.45119	1.16769	-1.06983
GO:0009628	response to abiotic stimulus	biological_process	4	1.73803e-07	XLOC_013597	LOC_Os12g41650.3;LOC_Os12g41650.4;LOC_Os12g41650.2;LOC_Os12g41650.5	PIF5	LOC_Os12g41650	down	OK	8.83951	3.51159	-1.33184
GO:0009628	response to abiotic stimulus	biological_process	4	1.73803e-07	XLOC_013686	LOC_Os12g43410.1	ATOSM34	LOC_Os12g43490	down	OK	62.6503	10.3229	-2.60147
GO:0009628	response to abiotic stimulus	biological_process	4	1.73803e-07	XLOC_013865	LOC_Os12g03899.2;LOC_Os12g03899.3;LOC_Os12g03899.4;LOC_Os12g03899.1	ZIFL2	LOC_Os12g03950	up	OK	7.6283	17.5363	1.20091
GO:0009628	response to abiotic stimulus	biological_process	4	1.73803e-07	XLOC_013955	LOC_Os12g05880.1	GLP9	LOC_Os12g05880	down	OK	2.20512	1.10175	-1.00106
GO:0009628	response to abiotic stimulus	biological_process	4	1.73803e-07	XLOC_014159	LOC_Os12g10660.1	DBB3	LOC_Os12g10660	down	OK	1.16834	0.164565	-2.82773
GO:0009628	response to abiotic stimulus	biological_process	4	1.73803e-07	XLOC_014314	LOC_Os12g16720.1	ATR4	LOC_Os12g16720	up	OK	7.68543	17.6634	1.20056
GO:0009628	response to abiotic stimulus	biological_process	4	1.73803e-07	XLOC_014887	LOC_Os12g37260.1	ATLOX2	LOC_Os12g37350	up	OK	3.06296	10.7561	1.81215
GO:0009628	response to abiotic stimulus	biological_process	4	1.73803e-07	XLOC_014906	LOC_Os12g37690.1	AtMYB112	LOC_Os12g37690	up	OK	0.734941	3.51185	2.25653
GO:0009628	response to abiotic stimulus	biological_process	4	1.73803e-07	XLOC_015061	LOC_Os12g41650.3	PIF5	LOC_Os12g41650	down	OK	6.44273	3.04524	-1.08111
GO:0009628	response to abiotic stimulus	biological_process	4	1.73803e-07	XLOC_015135	LOC_Os12g43410.1	ATOSM34	LOC_Os12g43490	down	OK	12.1221	3.40149	-1.8334
GO:0009628	response to abiotic stimulus	biological_process	4	1.73803e-07	XLOC_015136	LOC_Os12g43440.1	ATOSM34	LOC_Os12g43490	down	OK	14.9428	4.23988	-1.81735
GO:0009628	response to abiotic stimulus	biological_process	4	1.73803e-07	XLOC_015555	LOC_Os02g07830.1	ATHKT1	LOC_Os06g48810	down	OK	4.36839	2.06841	-1.07858
GO:0009628	response to abiotic stimulus	biological_process	4	1.73803e-07	XLOC_015613	LOC_Os02g09310.1	CYP71B2	LOC_Os12g32850	down	OK	14.3343	1.60424	-3.15951
GO:0009628	response to abiotic stimulus	biological_process	4	1.73803e-07	XLOC_016388	LOC_Os02g30080.1	CYP81D2	LOC_Os02g30080	up	OK	0.651673	1.78022	1.44984
GO:0009628	response to abiotic stimulus	biological_process	4	1.73803e-07	XLOC_016390	LOC_Os02g30100.1	CYP81D5	LOC_Os03g55240	up	OK	6.74475	15.7168	1.22047
GO:0009628	response to abiotic stimulus	biological_process	4	1.73803e-07	XLOC_016515	LOC_Os02g33380.1	ATC/VIF2	LOC_Os12g18560	up	OK	0.695642	1.49358	1.10236
GO:0009628	response to abiotic stimulus	biological_process	4	1.73803e-07	XLOC_016574	LOC_Os02g34860.1	UVR8	LOC_Os04g35570	up	OK	5.39555	11.4598	1.08674
GO:0009628	response to abiotic stimulus	biological_process	4	1.73803e-07	XLOC_016588	LOC_Os02g35180.1	ARR3	LOC_Os08g28950	down	OK	2.57662	1.07402	-1.26246
GO:0009628	response to abiotic stimulus	biological_process	4	1.73803e-07	XLOC_016840	LOC_Os02g40730.1	AMT1;1	LOC_Os04g43070	up	OK	30.4021	73.0696	1.2651
GO:0009628	response to abiotic stimulus	biological_process	4	1.73803e-07	XLOC_017700	LOC_Os02g57720.1	PIP1;4	LOC_Os04g47220	up	OK	15.6243	51.15	1.71094
GO:0009628	response to abiotic stimulus	biological_process	4	1.73803e-07	XLOC_018268	LOC_Os02g11070.1;LOC_Os02g11070.2	KCS11	LOC_Os07g15190	down	OK	6.96744	3.01238	-1.20973
GO:0009628	response to abiotic stimulus	biological_process	4	1.73803e-07	XLOC_019121	LOC_Os02g35180.1	ARR3	LOC_Os08g28950	down	OK	17.5626	7.191	-1.28824
GO:0009628	response to abiotic stimulus	biological_process	4	1.73803e-07	XLOC_019199	LOC_Os02g36890.1	ATMIXTA	LOC_Os02g36890	up	OK	0.812545	1.73106	1.09113
GO:0009628	response to abiotic stimulus	biological_process	4	1.73803e-07	XLOC_019204	LOC_Os02g37000.1	ATPHB3	LOC_Os04g38900	up	OK	2.78129	5.89594	1.08397
GO:0009628	response to abiotic stimulus	biological_process	4	1.73803e-07	XLOC_019348	LOC_Os02g39930.1	ATTIL	LOC_Os08g34150	down	OK	100.869	48.2814	-1.06294
GO:0009628	response to abiotic stimulus	biological_process	4	1.73803e-07	XLOC_019403	LOC_Os02g41510.1	ATMYB15	LOC_Os10g33810	down	OK	1.9142	0.843526	-1.18224
GO:0009628	response to abiotic stimulus	biological_process	4	1.73803e-07	XLOC_019411	LOC_Os02g41680.1	ATPAL1	LOC_Os12g33610	up	OK	12.0589	27.1422	1.17045
GO:0009628	response to abiotic stimulus	biological_process	4	1.73803e-07	XLOC_019921	LOC_Os02g51750.1;LOC_Os02g51750.2	ANN7	LOC_Os02g51750	up	OK	47.3884	122.485	1.37
GO:0009628	response to abiotic stimulus	biological_process	4	1.73803e-07	XLOC_019984	LOC_Os02g53030.1	MAPKKK9	LOC_Os03g49640	down	OK	1.36335	0.570995	-1.2556
GO:0009628	response to abiotic stimulus	biological_process	4	1.73803e-07	XLOC_020135	LOC_Os02g55890.1	ATAVP3	LOC_Os06g43660	down	OK	18.401	6.03621	-1.60807
GO:0009628	response to abiotic stimulus	biological_process	4	1.73803e-07	XLOC_020504	LOC_Os03g04770.1	BAM1	LOC_Os10g32810	up	OK	5.76614	12.3045	1.0935
GO:0009628	response to abiotic stimulus	biological_process	4	1.73803e-07	XLOC_020897	LOC_Os03g12660.1	CLM	LOC_Os04g39430	down	OK	17.9509	7.43759	-1.27115
GO:0009628	response to abiotic stimulus	biological_process	4	1.73803e-07	XLOC_020908	LOC_Os03g12820.2;LOC_Os03g12820.1	ATP8	LOC_Os10g42710	up	OK	2.88175	6.24027	1.11467
GO:0009628	response to abiotic stimulus	biological_process	4	1.73803e-07	XLOC_020912	LOC_Os03g12860.1	HAT14	LOC_Os10g01470	down	OK	9.70526	4.10079	-1.24286
GO:0009628	response to abiotic stimulus	biological_process	4	1.73803e-07	XLOC_021016	LOC_Os03g15040.1;LOC_Os03g15040.2	FRS7	LOC_Os03g15040	down	OK	49.6859	24.1972	-1.03799
GO:0009628	response to abiotic stimulus	biological_process	4	1.73803e-07	XLOC_021077	LOC_Os03g16430.1;LOC_Os03g16430.2	ABC1	LOC_Os11g26160	down	OK	38.1942	18.4736	-1.04789
GO:0009628	response to abiotic stimulus	biological_process	4	1.73803e-07	XLOC_021889	LOC_Os03g39610.1;LOC_Os03g39610.2	LHCB2	LOC_Os03g39610	up	OK	26.8893	59.4119	1.14372
GO:0009628	response to abiotic stimulus	biological_process	4	1.73803e-07	XLOC_021891	LOC_Os03g39650.1	CYP71B34	LOC_Os09g36080	up	OK	0.16649	1.579	3.2455
GO:0009628	response to abiotic stimulus	biological_process	4	1.73803e-07	XLOC_022529	LOC_Os03g55230.1	CYP81D5	LOC_Os03g55240	down	OK	1.18396	0.0832888	-3.82936
GO:0009628	response to abiotic stimulus	biological_process	4	1.73803e-07	XLOC_022651	LOC_Os03g57660.1;LOC_Os03g57660.2;LOC_Os03g57660.3;LOC_Os03g57660.4	AMP1	LOC_Os03g57660	down	OK	12.0711	5.39877	-1.16086
GO:0009628	response to abiotic stimulus	biological_process	4	1.73803e-07	XLOC_022745	LOC_Os03g59380.1	LTP3	LOC_Os12g02340	up	OK	0.472224	1.70511	1.85232
GO:0009628	response to abiotic stimulus	biological_process	4	1.73803e-07	XLOC_022748	LOC_Os03g59430.2	AtSIP2	LOC_Os12g36870	up	OK	4.94005	10.3835	1.07169
GO:0009628	response to abiotic stimulus	biological_process	4	1.73803e-07	XLOC_023087	LOC_Os03g02939.1	RCI3	LOC_Os11g43980	up	OK	1.43167	3.22043	1.16955
GO:0009628	response to abiotic stimulus	biological_process	4	1.73803e-07	XLOC_023129	LOC_Os03g03910.1	CAT2	LOC_Os12g42850	down	OK	213.292	73.6742	-1.5336
GO:0009628	response to abiotic stimulus	biological_process	4	1.73803e-07	XLOC_023407	LOC_Os03g10050.1	ATSERAT2;1	LOC_Os03g10050	up	OK	2.09153	4.23572	1.01805
GO:0009628	response to abiotic stimulus	biological_process	4	1.73803e-07	XLOC_023451	LOC_Os03g10810.1;LOC_Os03g10810.2	COP3	LOC_Os03g10810	down	OK	1.6915	0.728494	-1.21531
GO:0009628	response to abiotic stimulus	biological_process	4	1.73803e-07	XLOC_023505	LOC_Os03g11910.1;LOC_Os03g11910.2	HSP70T-2	LOC_Os03g11910	up	OK	4.01513	9.28022	1.20871
GO:0009628	response to abiotic stimulus	biological_process	4	1.73803e-07	XLOC_023752	LOC_Os03g16920.1	ATHSP70	LOC_Os11g08470	up	OK	0.800647	12.9539	4.01607
GO:0009628	response to abiotic stimulus	biological_process	4	1.73803e-07	XLOC_023815	LOC_Os03g18130.3;LOC_Os03g18130.2;LOC_Os03g18130.1;LOC_Os03g18130.4	ASN1	LOC_Os03g18130	up	OK	51.6427	322.969	2.64476
GO:0009628	response to abiotic stimulus	biological_process	4	1.73803e-07	XLOC_024367	LOC_Os03g32230.1	STZ	LOC_Os12g39400	down	OK	1.2707	0.570895	-1.15432
GO:0009628	response to abiotic stimulus	biological_process	4	1.73803e-07	XLOC_024785	LOC_Os03g46470.1	ZIP10	LOC_Os03g46470	down	OK	8.32924	1.37941	-2.59413
GO:0009628	response to abiotic stimulus	biological_process	4	1.73803e-07	XLOC_025197	LOC_Os03g55230.1	CYP81D5	LOC_Os03g55240	down	OK	1.26445	0.074709	-4.08108
GO:0009628	response to abiotic stimulus	biological_process	4	1.73803e-07	XLOC_025526	LOC_Os03g61670.1	AtCRT1a	LOC_Os08g44670	up	OK	11.6896	24.5828	1.07242
GO:0009628	response to abiotic stimulus	biological_process	4	1.73803e-07	XLOC_025675	LOC_Os04g01690.1;LOC_Os04g01690.2;LOC_Os04g01690.3	ADC1	LOC_Os04g01690	up	OK	1.09829	3.10492	1.49929
GO:0009628	response to abiotic stimulus	biological_process	4	1.73803e-07	XLOC_025700	LOC_Os04g02640.1	CER6	LOC_Os06g14810	up	OK	7.79324	19.0769	1.29153
GO:0009628	response to abiotic stimulus	biological_process	4	1.73803e-07	XLOC_025925	LOC_Os04g12669.1	UGT74D1	LOC_Os09g11290	down	OK	2.49776	0.873621	-1.51556
GO:0009628	response to abiotic stimulus	biological_process	4	1.73803e-07	XLOC_027089	LOC_Os04g45810.1	ATHB-7	LOC_Os09g35910	up	OK	1.14695	3.71988	1.69746
GO:0009628	response to abiotic stimulus	biological_process	4	1.73803e-07	XLOC_027174	LOC_Os04g47770.1	UGT73B4	LOC_Os07g46610	down	OK	2.59671	1.0405	-1.3194
GO:0009628	response to abiotic stimulus	biological_process	4	1.73803e-07	XLOC_027277	LOC_Os04g49980.1	LEA18	LOC_Os04g49980	up	OK	0.761192	8.29863	3.44654
GO:0009628	response to abiotic stimulus	biological_process	4	1.73803e-07	XLOC_027394	LOC_Os04g52770.1	PIF1	LOC_Os12g40730	up	OK	2.05647	8.8263	2.10164
GO:0009628	response to abiotic stimulus	biological_process	4	1.73803e-07	XLOC_028021	LOC_Os04g12690.1	UGT74E2	LOC_Os09g34270	down	OK	3.6621	1.75206	-1.06362
GO:0009628	response to abiotic stimulus	biological_process	4	1.73803e-07	XLOC_028031	LOC_Os04g12950.1	ATSAGT1	LOC_Os09g34214	down	OK	1.31969	0.415736	-1.66645
GO:0009628	response to abiotic stimulus	biological_process	4	1.73803e-07	XLOC_028032	LOC_Os04g12960.1	ATSAGT1	LOC_Os09g34214	down	OK	7.95877	3.06483	-1.37674
GO:0009628	response to abiotic stimulus	biological_process	4	1.73803e-07	XLOC_028044	LOC_Os04g13220.1	ATMRP4	LOC_Os04g13220	up	OK	3.2051	7.23381	1.17439
GO:0009628	response to abiotic stimulus	biological_process	4	1.73803e-07	XLOC_028363	LOC_Os04g27980.1	ATCHIA	LOC_Os12g18750	up	OK	0.984091	5.86079	2.57423
GO:0009628	response to abiotic stimulus	biological_process	4	1.73803e-07	XLOC_028684	LOC_Os04g36070.1	ARR3	LOC_Os08g28950	down	OK	26.7919	11.6054	-1.207
GO:0009628	response to abiotic stimulus	biological_process	4	1.73803e-07	XLOC_028763	LOC_Os04g38860.1;LOC_Os04g38860.2	LHT1	LOC_Os12g14100	up	OK	2.75266	12.3152	2.16154
GO:0009628	response to abiotic stimulus	biological_process	4	1.73803e-07	XLOC_028988	LOC_Os04g43200.1;LOC_Os04g43200.2	CLO-3	LOC_Os04g43200	up	OK	3.20937	16.0073	2.31836
GO:0009628	response to abiotic stimulus	biological_process	4	1.73803e-07	XLOC_029175	LOC_Os04g46990.1	UGT73B4	LOC_Os07g46610	down	OK	10.274	4.45656	-1.20499
GO:0009628	response to abiotic stimulus	biological_process	4	1.73803e-07	XLOC_029663	LOC_Os04g56920.1	AtcwINV3	LOC_Os09g08120	up	OK	0.518033	2.20523	2.08981
GO:0009628	response to abiotic stimulus	biological_process	4	1.73803e-07	XLOC_029664	LOC_Os04g56930.1;LOC_Os04g56930.2	AtcwINV3	LOC_Os09g08120	up	OK	1.46158	43.4259	4.89295
GO:0009628	response to abiotic stimulus	biological_process	4	1.73803e-07	XLOC_029973	LOC_Os05g04410.1	RCI3	LOC_Os11g43980	up	OK	14.4932	33.4137	1.20507
GO:0009628	response to abiotic stimulus	biological_process	4	1.73803e-07	XLOC_030293	LOC_Os05g12410.1	ATRD22	LOC_Os11g06980	up	OK	274.356	604.438	1.13954
GO:0009628	response to abiotic stimulus	biological_process	4	1.73803e-07	XLOC_030310	LOC_Os05g13620.1	ATGRP7	LOC_Os12g43600	down	OK	1.1598	0.433026	-1.42135
GO:0009628	response to abiotic stimulus	biological_process	4	1.73803e-07	XLOC_030575	LOC_Os05g25640.1	ATC4H	LOC_Os05g25640	up	OK	1.84976	4.03783	1.12624
GO:0009628	response to abiotic stimulus	biological_process	4	1.73803e-07	XLOC_030897	LOC_Os05g34050.1	BZIP17	LOC_Os07g44950	up	OK	0.893151	2.09335	1.22884
GO:0009628	response to abiotic stimulus	biological_process	4	1.73803e-07	XLOC_031554	LOC_Os05g49240.1	ATRL6	LOC_Os12g33950	down	OK	13.2358	1.97157	-2.74703
GO:0009628	response to abiotic stimulus	biological_process	4	1.73803e-07	XLOC_031610	LOC_Os05g50340.1	ATRL6	LOC_Os12g33950	down	OK	15.3685	4.37092	-1.81397
GO:0009628	response to abiotic stimulus	biological_process	4	1.73803e-07	XLOC_032173	LOC_Os05g12400.1	ATRD22	LOC_Os11g06980	up	OK	18.9281	66.0292	1.80257
GO:0009628	response to abiotic stimulus	biological_process	4	1.73803e-07	XLOC_032174	LOC_Os05g12410.1	ATRD22	LOC_Os11g06980	up	OK	214.852	502.192	1.2249
GO:0009628	response to abiotic stimulus	biological_process	4	1.73803e-07	XLOC_032530	LOC_Os05g27780.1	CID1	LOC_Os07g46670	down	OK	117.006	45.2104	-1.37186
GO:0009628	response to abiotic stimulus	biological_process	4	1.73803e-07	XLOC_032872	LOC_Os05g36290.1;LOC_Os05g36290.2	ACT7	LOC_Os12g06660	up	OK	45.8034	94.0397	1.03782
GO:0009628	response to abiotic stimulus	biological_process	4	1.73803e-07	XLOC_033680	LOC_Os06g04250.1	EXL3	LOC_Os06g04250	up	OK	9.56869	19.6934	1.04132
GO:0009628	response to abiotic stimulus	biological_process	4	1.73803e-07	XLOC_034168	LOC_Os06g13720.1	IAR4	LOC_Os06g13720	up	OK	0.367938	2.55182	2.79399
GO:0009628	response to abiotic stimulus	biological_process	4	1.73803e-07	XLOC_034212	LOC_Os06g15020.1	CER60	LOC_Os06g15250	up	OK	0.660048	1.46184	1.14715
GO:0009628	response to abiotic stimulus	biological_process	4	1.73803e-07	XLOC_034344	LOC_Os06g19800.1	ATRD22	LOC_Os11g06980	down	OK	4.40286	0.0380785	-6.85332
GO:0009628	response to abiotic stimulus	biological_process	4	1.73803e-07	XLOC_034360	LOC_Os06g20150.1	RCI3	LOC_Os11g43980	down	OK	28.6745	11.9706	-1.26027
GO:0009628	response to abiotic stimulus	biological_process	4	1.73803e-07	XLOC_034643	LOC_Os06g30179.1	CYP71B2	LOC_Os12g32850	up	OK	0.271645	0.999951	1.88014
GO:0009628	response to abiotic stimulus	biological_process	4	1.73803e-07	XLOC_035107	LOC_Os06g43304.1	CYP71B4	LOC_Os06g43350	up	OK	5.09277	20.0239	1.9752
GO:0009628	response to abiotic stimulus	biological_process	4	1.73803e-07	XLOC_035108	LOC_Os06g43320.1	CYP71B4	LOC_Os06g43350	up	OK	2.37251	8.60406	1.85861
GO:0009628	response to abiotic stimulus	biological_process	4	1.73803e-07	XLOC_035976	LOC_Os06g10990.1	BIP1	LOC_Os06g10990	up	OK	1.52045	3.28312	1.11057
GO:0009628	response to abiotic stimulus	biological_process	4	1.73803e-07	XLOC_035978	LOC_Os06g11030.1	MSS3	LOC_Os06g11030	up	OK	0.58503	2.49715	2.0937
GO:0009628	response to abiotic stimulus	biological_process	4	1.73803e-07	XLOC_036021	LOC_Os06g11860.1	RAP2.4	LOC_Os10g22600	down	OK	8.41362	3.82498	-1.13727
GO:0009628	response to abiotic stimulus	biological_process	4	1.73803e-07	XLOC_036264	LOC_Os06g17000.1	ATRD22	LOC_Os11g06980	up	OK	0.918525	2.06206	1.1667
GO:0009628	response to abiotic stimulus	biological_process	4	1.73803e-07	XLOC_036327	LOC_Os06g19444.2;LOC_Os06g19444.1	COL9	LOC_Os06g19444	down	OK	102.629	51.0913	-1.00629
GO:0009628	response to abiotic stimulus	biological_process	4	1.73803e-07	XLOC_036407	LOC_Os06g21910.1	LEA4-5	LOC_Os08g23870	up	OK	0	3.70299	inf
GO:0009628	response to abiotic stimulus	biological_process	4	1.73803e-07	XLOC_036502	LOC_Os06g24990.1	ATCHIA	LOC_Os12g18750	up	OK	20.3882	49.8178	1.28893
GO:0009628	response to abiotic stimulus	biological_process	4	1.73803e-07	XLOC_036503	LOC_Os06g25010.1	ATCHIA	LOC_Os12g18750	up	OK	13.1006	27.1348	1.05051
GO:0009628	response to abiotic stimulus	biological_process	4	1.73803e-07	XLOC_036783	LOC_Os06g35940.1	FT	LOC_Os11g18870	up	OK	0.868663	12.8327	3.88488
GO:0009628	response to abiotic stimulus	biological_process	4	1.73803e-07	XLOC_037359	LOC_Os06g48810.1	ATHKT1	LOC_Os06g48810	up	OK	1.59293	5.44528	1.77332
GO:0009628	response to abiotic stimulus	biological_process	4	1.73803e-07	XLOC_037510	LOC_Os07g01420.1	RCI3	LOC_Os11g43980	down	OK	6.29676	0.724077	-3.1204
GO:0009628	response to abiotic stimulus	biological_process	4	1.73803e-07	XLOC_037511	LOC_Os07g01440.1	UCC1	LOC_Os12g05470	down	OK	8.88373	3.32033	-1.41984
GO:0009628	response to abiotic stimulus	biological_process	4	1.73803e-07	XLOC_037698	LOC_Os07g05420.1	UGT78D2	LOC_Os08g15330	up	OK	0.932194	1.88382	1.01496
GO:0009628	response to abiotic stimulus	biological_process	4	1.73803e-07	XLOC_037821	LOC_Os07g08150.1	ELIP	LOC_Os07g08160	up	OK	0.918398	2.34523	1.35254
GO:0009628	response to abiotic stimulus	biological_process	4	1.73803e-07	XLOC_038184	LOC_Os07g18874.1	ABCG11	LOC_Os12g22284	down	OK	2.21	0.696738	-1.66536
GO:0009628	response to abiotic stimulus	biological_process	4	1.73803e-07	XLOC_038334	LOC_Os07g26150.1	ATRL6	LOC_Os12g33950	down	OK	46.8587	0	-inf
GO:0009628	response to abiotic stimulus	biological_process	4	1.73803e-07	XLOC_038349	LOC_Os07g26630.1	PIP2;2	LOC_Os07g26690	up	OK	1.39977	10.9491	2.96756
GO:0009628	response to abiotic stimulus	biological_process	4	1.73803e-07	XLOC_038350	LOC_Os07g26640.1	PIP2;2	LOC_Os07g26690	up	OK	0.788613	3.47366	2.13907
GO:0009628	response to abiotic stimulus	biological_process	4	1.73803e-07	XLOC_038351	LOC_Os07g26660.1	PIP2;2	LOC_Os07g26690	up	OK	1.23735	6.94579	2.48889
GO:0009628	response to abiotic stimulus	biological_process	4	1.73803e-07	XLOC_038966	LOC_Os07g41310.1	COB	LOC_Os10g35460	up	OK	1.7277	4.45236	1.36571
GO:0009628	response to abiotic stimulus	biological_process	4	1.73803e-07	XLOC_039146	LOC_Os07g44430.1	ATPER1	LOC_Os07g44440	up	OK	0.674166	24.198	5.16564
GO:0009628	response to abiotic stimulus	biological_process	4	1.73803e-07	XLOC_039147	LOC_Os07g44440.1	ATPER1	LOC_Os07g44440	up	OK	5.69204	51.3745	3.17404
GO:0009628	response to abiotic stimulus	biological_process	4	1.73803e-07	XLOC_039375	LOC_Os07g48760.1	CIPK3	LOC_Os12g03810	up	OK	2.00308	5.30939	1.40632
GO:0009628	response to abiotic stimulus	biological_process	4	1.73803e-07	XLOC_039380	LOC_Os07g48870.1	AtMYB78	LOC_Os07g48870	up	OK	0.934438	6.19231	2.72831
GO:0009628	response to abiotic stimulus	biological_process	4	1.73803e-07	XLOC_039408	LOC_Os07g49460.3;LOC_Os07g49460.4;LOC_Os07g49460.1;LOC_Os07g49460.2	APRR7	LOC_Os07g49460	down	OK	37.7407	18.5509	-1.02463
GO:0009628	response to abiotic stimulus	biological_process	4	1.73803e-07	XLOC_039630	LOC_Os07g05620.1;LOC_Os07g05620.2	ATCIPK23	LOC_Os07g05620	up	OK	53.6818	130.699	1.28375
GO:0009628	response to abiotic stimulus	biological_process	4	1.73803e-07	XLOC_039864	LOC_Os07g10840.1	AtSIP2	LOC_Os12g36870	up	OK	20.6696	87.8796	2.08802
GO:0009628	response to abiotic stimulus	biological_process	4	1.73803e-07	XLOC_040237	LOC_Os07g26150.1	ATRL6	LOC_Os12g33950	down	OK	4.9704	0	-inf
GO:0009628	response to abiotic stimulus	biological_process	4	1.73803e-07	XLOC_040513	LOC_Os07g33910.2	ATGPT2	LOC_Os08g08840	down	OK	2.42366	1.14244	-1.08507
GO:0009628	response to abiotic stimulus	biological_process	4	1.73803e-07	XLOC_040525	LOC_Os07g34260.1	ATCHS	LOC_Os12g07690	up	OK	1.60947	4.0555	1.3333
GO:0009628	response to abiotic stimulus	biological_process	4	1.73803e-07	XLOC_040618	LOC_Os07g36630.1	ATCSLD3	LOC_Os12g29300	up	OK	7.90265	23.3452	1.56272
GO:0009628	response to abiotic stimulus	biological_process	4	1.73803e-07	XLOC_040912	LOC_Os07g42910.1	ATCOX6B2	LOC_Os07g42910	up	OK	2.97303	8.14255	1.45354
GO:0009628	response to abiotic stimulus	biological_process	4	1.73803e-07	XLOC_040987	LOC_Os07g44440.1	ATPER1	LOC_Os07g44440	up	OK	1.80963	15.3547	3.08491
GO:0009628	response to abiotic stimulus	biological_process	4	1.73803e-07	XLOC_041357	LOC_Os08g04340.1	UCC1	LOC_Os12g05470	down	OK	2.97986	1.23537	-1.2703
GO:0009628	response to abiotic stimulus	biological_process	4	1.73803e-07	XLOC_041417	LOC_Os08g05910.1	ATNRT1	LOC_Os11g18100	up	OK	1.54581	3.30655	1.09697
GO:0009628	response to abiotic stimulus	biological_process	4	1.73803e-07	XLOC_041908	LOC_Os08g20200.1;LOC_Os08g20200.2	FAR1	LOC_Os08g44360	up	OK	0.243466	2.94678	3.59735
GO:0009628	response to abiotic stimulus	biological_process	4	1.73803e-07	XLOC_042175	LOC_Os08g29854.1	RPM1	LOC_Os12g37770	up	OK	1.23145	2.76556	1.16722
GO:0009628	response to abiotic stimulus	biological_process	4	1.73803e-07	XLOC_042369	LOC_Os08g34240.1	ATCIPK6	LOC_Os11g05630	up	OK	5.67205	23.2774	2.03699
GO:0009628	response to abiotic stimulus	biological_process	4	1.73803e-07	XLOC_042475	LOC_Os08g36480.1	GNR1	LOC_Os10g17780	down	OK	17.084	7.75646	-1.13918
GO:0009628	response to abiotic stimulus	biological_process	4	1.73803e-07	XLOC_042652	LOC_Os08g39850.3;LOC_Os08g39850.1;LOC_Os08g39850.2;LOC_Os08g39850.4	ATLOX2	LOC_Os12g37350	down	OK	2.92311	1.04442	-1.4848
GO:0009628	response to abiotic stimulus	biological_process	4	1.73803e-07	XLOC_042698	LOC_Os08g40690.1	ATCHIA	LOC_Os12g18750	down	OK	1.25477	0.277279	-2.17801
GO:0009628	response to abiotic stimulus	biological_process	4	1.73803e-07	XLOC_042971	LOC_Os08g01670.1	ATC/VIF2	LOC_Os12g18560	down	OK	3.29641	1.59134	-1.05065
GO:0009628	response to abiotic stimulus	biological_process	4	1.73803e-07	XLOC_043232	LOC_Os08g07970.1;LOC_Os08g07970.3;LOC_Os08g07970.2	OBF4	LOC_Os08g07970	up	OK	21.701	49.6504	1.19404
GO:0009628	response to abiotic stimulus	biological_process	4	1.73803e-07	XLOC_043461	LOC_Os08g14810.1	RPM1	LOC_Os12g37770	down	OK	1.12119	0.41672	-1.42788
GO:0009628	response to abiotic stimulus	biological_process	4	1.73803e-07	XLOC_043614	LOC_Os08g19694.1	RPM1	LOC_Os12g37770	up	OK	1.73021	3.57401	1.0466
GO:0009628	response to abiotic stimulus	biological_process	4	1.73803e-07	XLOC_043845	LOC_Os08g28240.1	ATCCD1	LOC_Os12g44310	up	OK	0.221276	0.543145	1.29549
GO:0009628	response to abiotic stimulus	biological_process	4	1.73803e-07	XLOC_044065	LOC_Os08g34280.1	ATCCR1	LOC_Os09g25150	up	OK	41.8659	84.0177	1.00492
GO:0009628	response to abiotic stimulus	biological_process	4	1.73803e-07	XLOC_044089	LOC_Os08g34790.1	4CL2	LOC_Os08g34790	up	OK	2.95002	7.06741	1.26046
GO:0009628	response to abiotic stimulus	biological_process	4	1.73803e-07	XLOC_044158	LOC_Os08g36500.1	GNR1	LOC_Os10g17780	down	OK	1.53404	0.424436	-1.85371
GO:0009628	response to abiotic stimulus	biological_process	4	1.73803e-07	XLOC_044297	LOC_Os08g39840.1	ATLOX2	LOC_Os12g37350	down	OK	12.3057	2.28854	-2.42682
GO:0009628	response to abiotic stimulus	biological_process	4	1.73803e-07	XLOC_044402	LOC_Os08g41720.1	PIN5	LOC_Os11g02950	up	OK	0.374646	1.76998	2.24014
GO:0009628	response to abiotic stimulus	biological_process	4	1.73803e-07	XLOC_044761	LOC_Os09g08920.1	CYP76C4	LOC_Os12g09790	up	OK	5.17588	13.1527	1.34548
GO:0009628	response to abiotic stimulus	biological_process	4	1.73803e-07	XLOC_044941	LOC_Os09g15670.1	HAI2	LOC_Os09g15670	up	OK	0.565937	2.18491	1.94886
GO:0009628	response to abiotic stimulus	biological_process	4	1.73803e-07	XLOC_045137	LOC_Os09g21180.1	ATHB-1	LOC_Os09g21180	up	OK	0.208139	0.922179	2.1475
GO:0009628	response to abiotic stimulus	biological_process	4	1.73803e-07	XLOC_045341	LOC_Os09g26960.1	CYP75B1	LOC_Os10g17260	up	OK	69.6398	185.64	1.41453
GO:0009628	response to abiotic stimulus	biological_process	4	1.73803e-07	XLOC_045412	LOC_Os09g28354.1	AT-HSFB1	LOC_Os09g28354	up	OK	2.74083	6.76244	1.30293
GO:0009628	response to abiotic stimulus	biological_process	4	1.73803e-07	XLOC_045421	LOC_Os09g28500.1	ATCAL4	LOC_Os09g28500	down	OK	10.2132	1.30347	-2.97001
GO:0009628	response to abiotic stimulus	biological_process	4	1.73803e-07	XLOC_045664	LOC_Os09g34160.1	RPM1	LOC_Os12g37770	up	OK	120.96	255.988	1.08154
GO:0009628	response to abiotic stimulus	biological_process	4	1.73803e-07	XLOC_045667	LOC_Os09g34214.1	ATSAGT1	LOC_Os09g34214	down	OK	13.5097	5.69995	-1.24497
GO:0009628	response to abiotic stimulus	biological_process	4	1.73803e-07	XLOC_045780	LOC_Os09g37240.1	ATGSTF10	LOC_Os09g37240	down	OK	3.95746	1.93676	-1.03093
GO:0009628	response to abiotic stimulus	biological_process	4	1.73803e-07	XLOC_046115	LOC_Os09g08920.1	CYP76C4	LOC_Os12g09790	up	OK	4.79499	10.6447	1.15054
GO:0009628	response to abiotic stimulus	biological_process	4	1.73803e-07	XLOC_046119	LOC_Os09g09230.1	ATCCR1	LOC_Os09g25150	up	OK	2.18858	7.49192	1.77534
GO:0009628	response to abiotic stimulus	biological_process	4	1.73803e-07	XLOC_046120	LOC_Os09g09270.1	ATCCR1	LOC_Os09g25150	up	OK	5.43013	14.6321	1.43007
GO:0009628	response to abiotic stimulus	biological_process	4	1.73803e-07	XLOC_046482	LOC_Os09g21180.1	ATHB-1	LOC_Os09g21180	up	OK	1.50577	4.94663	1.71594
GO:0009628	response to abiotic stimulus	biological_process	4	1.73803e-07	XLOC_046745	LOC_Os09g27500.1	CYP76C4	LOC_Os12g09790	down	OK	6.33421	1.76315	-1.84501
GO:0009628	response to abiotic stimulus	biological_process	4	1.73803e-07	XLOC_047027	LOC_Os09g34160.1	RPM1	LOC_Os12g37770	up	OK	1.73867	5.35846	1.62383
GO:0009628	response to abiotic stimulus	biological_process	4	1.73803e-07	XLOC_047260	LOC_Os09g39260.1	ADT6	LOC_Os10g37980	up	OK	0.408562	1.19719	1.55102
GO:0009628	response to abiotic stimulus	biological_process	4	1.73803e-07	XLOC_047273	LOC_Os09g39530.1	GL22	LOC_Os09g39530	up	OK	0.883474	1.95008	1.14228
GO:0019825	oxygen binding	molecular_function	4	3.00994e-07	XLOC_000572	LOC_Os01g12770.1	CYP71A26	LOC_Os08g01480	down	OK	10.101	4.8376	-1.06213
GO:0019825	oxygen binding	molecular_function	4	3.00994e-07	XLOC_001342	LOC_Os01g36294.1	CYP71B36	LOC_Os07g11890	up	OK	4.3758	9.34791	1.0951
GO:0019825	oxygen binding	molecular_function	4	3.00994e-07	XLOC_001344	LOC_Os01g36350.2;LOC_Os01g36350.1;LOC_Os01g36350.3	CYP71A23	LOC_Os01g36350	up	OK	5.00641	10.4047	1.05539
GO:0019825	oxygen binding	molecular_function	4	3.00994e-07	XLOC_001637	LOC_Os01g43700.2;LOC_Os01g43700.1	CYP72A13	LOC_Os01g43740	up	OK	5.2199	20.1685	1.95001
GO:0019825	oxygen binding	molecular_function	4	3.00994e-07	XLOC_001639	LOC_Os01g43750.1	CYP72A15	LOC_Os05g30890	down	OK	5.29967	1.21859	-2.12069
GO:0019825	oxygen binding	molecular_function	4	3.00994e-07	XLOC_001640	LOC_Os01g43760.1	CYP72C1	LOC_Os01g43760	down	OK	3.13007	0.637539	-2.29561
GO:0019825	oxygen binding	molecular_function	4	3.00994e-07	XLOC_002399	LOC_Os01g59000.1	CYP94D2	LOC_Os12g04100	down	OK	1.95982	0.611189	-1.68103
GO:0019825	oxygen binding	molecular_function	4	3.00994e-07	XLOC_003064	LOC_Os01g72760.1	CYP71B11	LOC_Os04g10160	up	OK	0.760162	1.90281	1.32375
GO:0019825	oxygen binding	molecular_function	4	3.00994e-07	XLOC_004677	LOC_Os01g41820.1	CYP72A15	LOC_Os05g30890	down	OK	7.4783	2.29734	-1.70274
GO:0019825	oxygen binding	molecular_function	4	3.00994e-07	XLOC_004780	LOC_Os01g43720.1	CYP72A15	LOC_Os05g30890	up	OK	0.911146	5.0674	2.47549
GO:0019825	oxygen binding	molecular_function	4	3.00994e-07	XLOC_004781	LOC_Os01g43760.1	CYP72C1	LOC_Os01g43760	down	OK	2.65162	0.171291	-3.95235
GO:0019825	oxygen binding	molecular_function	4	3.00994e-07	XLOC_007831	LOC_Os10g09110.1;LOC_Os10g09110.2	CYP76C4	LOC_Os12g09790	up	OK	0.904435	3.60268	1.99398
GO:0019825	oxygen binding	molecular_function	4	3.00994e-07	XLOC_008749	LOC_Os10g38090.1	CYP704A2	LOC_Os10g38110	down	OK	16.3726	7.89002	-1.05318
GO:0019825	oxygen binding	molecular_function	4	3.00994e-07	XLOC_008751	LOC_Os10g38110.2;LOC_Os10g38110.1	CYP704A2	LOC_Os10g38110	down	OK	75.6532	30.6222	-1.30482
GO:0019825	oxygen binding	molecular_function	4	3.00994e-07	XLOC_009677	LOC_Os11g18570.1	CYP87A2	LOC_Os12g18820	up	OK	15.2649	32.4016	1.08585
GO:0019825	oxygen binding	molecular_function	4	3.00994e-07	XLOC_010372	LOC_Os11g41680.1	CYP71B2	LOC_Os12g32850	down	OK	5.06554	1.18423	-2.09677
GO:0019825	oxygen binding	molecular_function	4	3.00994e-07	XLOC_014314	LOC_Os12g16720.1	ATR4	LOC_Os12g16720	up	OK	7.68543	17.6634	1.20056
GO:0019825	oxygen binding	molecular_function	4	3.00994e-07	XLOC_014971	LOC_Os12g39310.1	CYP81G1	LOC_Os12g39310	up	OK	1.96927	4.53307	1.20283
GO:0019825	oxygen binding	molecular_function	4	3.00994e-07	XLOC_015610	LOC_Os02g09260.2;LOC_Os02g09260.1	CYP71A18	LOC_Os06g43510	up	OK	0.599156	1.29889	1.11627
GO:0019825	oxygen binding	molecular_function	4	3.00994e-07	XLOC_015613	LOC_Os02g09310.1	CYP71B2	LOC_Os12g32850	down	OK	14.3343	1.60424	-3.15951
GO:0019825	oxygen binding	molecular_function	4	3.00994e-07	XLOC_016388	LOC_Os02g30080.1	CYP81D2	LOC_Os02g30080	up	OK	0.651673	1.78022	1.44984
GO:0019825	oxygen binding	molecular_function	4	3.00994e-07	XLOC_016390	LOC_Os02g30100.1	CYP81D5	LOC_Os03g55240	up	OK	6.74475	15.7168	1.22047
GO:0019825	oxygen binding	molecular_function	4	3.00994e-07	XLOC_019162	LOC_Os02g36190.1	CYP71B13	LOC_Os10g30410	down	OK	1.48639	0.630269	-1.23778
GO:0019825	oxygen binding	molecular_function	4	3.00994e-07	XLOC_019272	LOC_Os02g38290.2;LOC_Os02g38290.1	CYP86C1	LOC_Os02g38290	up	OK	0.680628	7.7355	3.50656
GO:0019825	oxygen binding	molecular_function	4	3.00994e-07	XLOC_020470	LOC_Os03g04190.1	CYP78A6	LOC_Os08g43390	down	OK	8.1565	2.83434	-1.52494
GO:0019825	oxygen binding	molecular_function	4	3.00994e-07	XLOC_020497	LOC_Os03g04660.1	CYP96A10	LOC_Os08g16320	up	OK	33.7485	90.3038	1.41996
GO:0019825	oxygen binding	molecular_function	4	3.00994e-07	XLOC_020888	LOC_Os03g12500.1	AOS	LOC_Os03g55800	down	OK	3.81047	1.37905	-1.4663
GO:0019825	oxygen binding	molecular_function	4	3.00994e-07	XLOC_020897	LOC_Os03g12660.1	CLM	LOC_Os04g39430	down	OK	17.9509	7.43759	-1.27115
GO:0019825	oxygen binding	molecular_function	4	3.00994e-07	XLOC_020927	LOC_Os03g13140.1;LOC_Os03g13140.2	AHB1	LOC_Os05g44140	up	OK	1.31471	6.07812	2.20888
GO:0019825	oxygen binding	molecular_function	4	3.00994e-07	XLOC_021891	LOC_Os03g39650.1	CYP71B34	LOC_Os09g36080	up	OK	0.16649	1.579	3.2455
GO:0019825	oxygen binding	molecular_function	4	3.00994e-07	XLOC_022529	LOC_Os03g55230.1	CYP81D5	LOC_Os03g55240	down	OK	1.18396	0.0832888	-3.82936
GO:0019825	oxygen binding	molecular_function	4	3.00994e-07	XLOC_022921	LOC_Os03g63310.1	CYP71B37	LOC_Os12g44290	up	OK	3.27812	9.34032	1.5106
GO:0019825	oxygen binding	molecular_function	4	3.00994e-07	XLOC_023142	LOC_Os03g04190.1	CYP78A6	LOC_Os08g43390	down	OK	3.84383	1.44652	-1.40996
GO:0019825	oxygen binding	molecular_function	4	3.00994e-07	XLOC_023542	LOC_Os03g12510.1	AHB1	LOC_Os05g44140	up	OK	8.19484	22.861	1.4801
GO:0019825	oxygen binding	molecular_function	4	3.00994e-07	XLOC_025197	LOC_Os03g55230.1	CYP81D5	LOC_Os03g55240	down	OK	1.26445	0.074709	-4.08108
GO:0019825	oxygen binding	molecular_function	4	3.00994e-07	XLOC_029240	LOC_Os04g48200.1	CYP87A2	LOC_Os12g18820	up	OK	6.25295	28.141	2.17007
GO:0019825	oxygen binding	molecular_function	4	3.00994e-07	XLOC_029241	LOC_Os04g48210.1;LOC_Os04g48210.2	CYP87A2	LOC_Os12g18820	up	OK	0.422037	1.42919	1.75976
GO:0019825	oxygen binding	molecular_function	4	3.00994e-07	XLOC_031018	LOC_Os05g37250.1	CYP94C1	LOC_Os12g05440	down	OK	6.28787	3.11414	-1.01374
GO:0019825	oxygen binding	molecular_function	4	3.00994e-07	XLOC_034643	LOC_Os06g30179.1	CYP71B2	LOC_Os12g32850	up	OK	0.271645	0.999951	1.88014
GO:0019825	oxygen binding	molecular_function	4	3.00994e-07	XLOC_035107	LOC_Os06g43304.1	CYP71B4	LOC_Os06g43350	up	OK	5.09277	20.0239	1.9752
GO:0019825	oxygen binding	molecular_function	4	3.00994e-07	XLOC_035108	LOC_Os06g43320.1	CYP71B4	LOC_Os06g43350	up	OK	2.37251	8.60406	1.85861
GO:0019825	oxygen binding	molecular_function	4	3.00994e-07	XLOC_038410	LOC_Os07g28160.1	CYP51	LOC_Os11g32240	up	OK	0.365666	2.16623	2.56659
GO:0019825	oxygen binding	molecular_function	4	3.00994e-07	XLOC_038611	LOC_Os07g33580.1	CYP716A1	LOC_Os09g21260	up	OK	0.475486	0.965834	1.02237
GO:0019825	oxygen binding	molecular_function	4	3.00994e-07	XLOC_039127	LOC_Os07g44110.1	CYP709B2	LOC_Os07g44140	down	OK	6.24544	0.302811	-4.36631
GO:0019825	oxygen binding	molecular_function	4	3.00994e-07	XLOC_041214	LOC_Os08g01510.1	CYP71A25	LOC_Os08g01520	up	OK	1.30621	2.61983	1.00408
GO:0019825	oxygen binding	molecular_function	4	3.00994e-07	XLOC_042638	LOC_Os08g39694.1;LOC_Os08g39694.3;LOC_Os08g39694.2	CYP76C2	LOC_Os12g09500	down	OK	5.16706	2.30748	-1.16302
GO:0019825	oxygen binding	molecular_function	4	3.00994e-07	XLOC_044018	LOC_Os08g33300.1	CYP735A1	LOC_Os09g23820	down	OK	1.60276	0.345843	-2.21237
GO:0019825	oxygen binding	molecular_function	4	3.00994e-07	XLOC_044761	LOC_Os09g08920.1	CYP76C4	LOC_Os12g09790	up	OK	5.17588	13.1527	1.34548
GO:0019825	oxygen binding	molecular_function	4	3.00994e-07	XLOC_045341	LOC_Os09g26960.1	CYP75B1	LOC_Os10g17260	up	OK	69.6398	185.64	1.41453
GO:0019825	oxygen binding	molecular_function	4	3.00994e-07	XLOC_045706	LOC_Os09g35940.1	CYP78A9	LOC_Os09g35940	down	OK	2.5548	0.895153	-1.51301
GO:0019825	oxygen binding	molecular_function	4	3.00994e-07	XLOC_046115	LOC_Os09g08920.1	CYP76C4	LOC_Os12g09790	up	OK	4.79499	10.6447	1.15054
GO:0019825	oxygen binding	molecular_function	4	3.00994e-07	XLOC_046157	LOC_Os09g10340.1	CYP71B37	LOC_Os12g44290	up	OK	2.26139	8.6831	1.941
GO:0019825	oxygen binding	molecular_function	4	3.00994e-07	XLOC_046745	LOC_Os09g27500.1	CYP76C4	LOC_Os12g09790	down	OK	6.33421	1.76315	-1.84501
GO:0005576	extracellular region	cellular_component	3	3.75086e-07	XLOC_001095	LOC_Os01g27390.1	ATGSTF13	LOC_Os05g05620	down	OK	43.0494	6.18865	-2.7983
GO:0005576	extracellular region	cellular_component	3	3.75086e-07	XLOC_001131	LOC_Os01g28450.1	ATPR1	LOC_Os10g11500	down	OK	7.88703	1.30841	-2.59167
GO:0005576	extracellular region	cellular_component	3	3.75086e-07	XLOC_002485	LOC_Os01g60770.1	AT-EXP1	LOC_Os05g39990	up	OK	30.043	80.7591	1.42659
GO:0005576	extracellular region	cellular_component	3	3.75086e-07	XLOC_002996	LOC_Os01g71400.1	BG3	LOC_Os01g71650	down	OK	2.97293	0	-inf
GO:0005576	extracellular region	cellular_component	3	3.75086e-07	XLOC_002999	LOC_Os01g71474.1	BG2	LOC_Os01g71474	up	OK	0.193467	0.749277	1.95341
GO:0005576	extracellular region	cellular_component	3	3.75086e-07	XLOC_003210	LOC_Os01g02290.1;LOC_Os01g02290.2	SNC4	LOC_Os09g17000	down	OK	4.82447	1.79758	-1.42431
GO:0005576	extracellular region	cellular_component	3	3.75086e-07	XLOC_003821	LOC_Os01g14660.1	ATEXP17	LOC_Os05g19600	down	OK	2.90397	0.794539	-1.86984
GO:0005576	extracellular region	cellular_component	3	3.75086e-07	XLOC_004235	LOC_Os01g27360.1	ATGSTF13	LOC_Os05g05620	up	OK	16.5425	37.3263	1.17402
GO:0005576	extracellular region	cellular_component	3	3.75086e-07	XLOC_006023	LOC_Os01g71400.1	BG3	LOC_Os01g71650	down	OK	2.97385	0	-inf
GO:0005576	extracellular region	cellular_component	3	3.75086e-07	XLOC_006497	LOC_Os10g11500.1	ATPR1	LOC_Os10g11500	down	OK	770.069	217.949	-1.821
GO:0005576	extracellular region	cellular_component	3	3.75086e-07	XLOC_006570	LOC_Os10g17650.1	BGLU40	LOC_Os10g17650	down	OK	29.5881	12.993	-1.18728
GO:0005576	extracellular region	cellular_component	3	3.75086e-07	XLOC_007374	LOC_Os10g39640.1	ATEXLA1	LOC_Os10g39640	down	OK	6.56643	2.7173	-1.27293
GO:0005576	extracellular region	cellular_component	3	3.75086e-07	XLOC_007389	LOC_Os10g39840.1	XTH32	LOC_Os10g39840	up	OK	5.48211	11.2941	1.04277
GO:0005576	extracellular region	cellular_component	3	3.75086e-07	XLOC_007994	LOC_Os10g18260.1	CRK10	LOC_Os12g14699	down	OK	1.15645	0.504142	-1.1978
GO:0005576	extracellular region	cellular_component	3	3.75086e-07	XLOC_008815	LOC_Os10g39840.1	XTH32	LOC_Os10g39840	up	OK	0.722058	1.80697	1.32339
GO:0005576	extracellular region	cellular_component	3	3.75086e-07	XLOC_008816	LOC_Os10g39840.1	XTH32	LOC_Os10g39840	up	OK	3.12935	8.01289	1.35646
GO:0005576	extracellular region	cellular_component	3	3.75086e-07	XLOC_008858	LOC_Os10g40700.1	ATEXPB2	LOC_Os10g40730	up	OK	53.0803	128.19	1.27203
GO:0005576	extracellular region	cellular_component	3	3.75086e-07	XLOC_010103	LOC_Os11g35310.1	ATPSK2	LOC_Os11g35310	up	OK	27.6674	79.6925	1.52625
GO:0005576	extracellular region	cellular_component	3	3.75086e-07	XLOC_010459	LOC_Os11g43980.1	RCI3	LOC_Os11g43980	up	OK	4.93904	10.6361	1.10667
GO:0005576	extracellular region	cellular_component	3	3.75086e-07	XLOC_011104	LOC_Os11g10710.1	CRK10	LOC_Os12g14699	up	OK	1.1495	5.14413	2.16192
GO:0005576	extracellular region	cellular_component	3	3.75086e-07	XLOC_011814	LOC_Os11g35310.1	ATPSK2	LOC_Os11g35310	up	OK	3.61973	10.067	1.47568
GO:0005576	extracellular region	cellular_component	3	3.75086e-07	XLOC_013686	LOC_Os12g43410.1	ATOSM34	LOC_Os12g43490	down	OK	62.6503	10.3229	-2.60147
GO:0005576	extracellular region	cellular_component	3	3.75086e-07	XLOC_013955	LOC_Os12g05880.1	GLP9	LOC_Os12g05880	down	OK	2.20512	1.10175	-1.00106
GO:0005576	extracellular region	cellular_component	3	3.75086e-07	XLOC_015135	LOC_Os12g43410.1	ATOSM34	LOC_Os12g43490	down	OK	12.1221	3.40149	-1.8334
GO:0005576	extracellular region	cellular_component	3	3.75086e-07	XLOC_015136	LOC_Os12g43440.1	ATOSM34	LOC_Os12g43490	down	OK	14.9428	4.23988	-1.81735
GO:0005576	extracellular region	cellular_component	3	3.75086e-07	XLOC_015993	LOC_Os02g17880.1	ATXTH26	LOC_Os06g22919	down	OK	1.96579	0.603658	-1.70331
GO:0005576	extracellular region	cellular_component	3	3.75086e-07	XLOC_017283	LOC_Os02g49850.1	ARPN	LOC_Os06g15600	up	OK	4.88994	10.7323	1.13407
GO:0005576	extracellular region	cellular_component	3	3.75086e-07	XLOC_017429	LOC_Os02g52700.1	AMY1	LOC_Os09g28420	up	OK	0	5.88632	inf
GO:0005576	extracellular region	cellular_component	3	3.75086e-07	XLOC_017996	LOC_Os02g05744.1	AtGH9B8	LOC_Os09g23084	up	OK	5.51749	13.3269	1.27225
GO:0005576	extracellular region	cellular_component	3	3.75086e-07	XLOC_018233	LOC_Os02g10520.1	AIR3	LOC_Os09g30250	down	OK	7.8481	3.39127	-1.21052
GO:0005576	extracellular region	cellular_component	3	3.75086e-07	XLOC_018358	LOC_Os02g13660.1	PDF1	LOC_Os09g07510	up	OK	96.9067	194.926	1.00826
GO:0005576	extracellular region	cellular_component	3	3.75086e-07	XLOC_019921	LOC_Os02g51750.1;LOC_Os02g51750.2	ANN7	LOC_Os02g51750	up	OK	47.3884	122.485	1.37
GO:0005576	extracellular region	cellular_component	3	3.75086e-07	XLOC_019963	LOC_Os02g52710.1	AMY1	LOC_Os09g28420	up	OK	0.220727	168.708	9.57805
GO:0005576	extracellular region	cellular_component	3	3.75086e-07	XLOC_020301	LOC_Os03g01270.1;LOC_Os03g01270.2	ATEXPB2	LOC_Os10g40730	down	OK	16.3379	7.58929	-1.10619
GO:0005576	extracellular region	cellular_component	3	3.75086e-07	XLOC_021026	LOC_Os03g15340.1	ARPN	LOC_Os06g15600	up	OK	1.30771	5.273	2.01158
GO:0005576	extracellular region	cellular_component	3	3.75086e-07	XLOC_022745	LOC_Os03g59380.1	LTP3	LOC_Os12g02340	up	OK	0.472224	1.70511	1.85232
GO:0005576	extracellular region	cellular_component	3	3.75086e-07	XLOC_023020	LOC_Os03g01800.1	XTH32	LOC_Os10g39840	up	OK	14.8108	45.2509	1.61129
GO:0005576	extracellular region	cellular_component	3	3.75086e-07	XLOC_023087	LOC_Os03g02939.1	RCI3	LOC_Os11g43980	up	OK	1.43167	3.22043	1.16955
GO:0005576	extracellular region	cellular_component	3	3.75086e-07	XLOC_023135	LOC_Os03g04020.1	ATEXLA1	LOC_Os10g39640	up	OK	5.36185	13.16	1.29535
GO:0005576	extracellular region	cellular_component	3	3.75086e-07	XLOC_023919	LOC_Os03g20420.1;LOC_Os03g20420.2;LOC_Os03g20420.3	ARAF	LOC_Os12g03530	down	OK	127.368	61.0766	-1.06032
GO:0005576	extracellular region	cellular_component	3	3.75086e-07	XLOC_024904	LOC_Os03g48780.1	GLP4	LOC_Os03g59010	up	OK	1.5202	5.02151	1.72386
GO:0005576	extracellular region	cellular_component	3	3.75086e-07	XLOC_024968	LOC_Os03g50160.1	ARPN	LOC_Os06g15600	up	OK	15.7514	53.6644	1.76848
GO:0005576	extracellular region	cellular_component	3	3.75086e-07	XLOC_027131	LOC_Os04g46630.1	ATEXPB2	LOC_Os10g40730	up	OK	11.1862	53.2588	2.2513
GO:0005576	extracellular region	cellular_component	3	3.75086e-07	XLOC_027566	LOC_Os04g56430.1	CRK10	LOC_Os12g14699	down	OK	317.068	23.011	-3.7844
GO:0005576	extracellular region	cellular_component	3	3.75086e-07	XLOC_028098	LOC_Os04g15920.1	ATCAD9	LOC_Os09g23550	up	OK	2.45494	7.89936	1.68605
GO:0005576	extracellular region	cellular_component	3	3.75086e-07	XLOC_029722	LOC_Os04g57860.1	AtGH9C1	LOC_Os04g57860	down	OK	4.05481	0.197573	-4.35917
GO:0005576	extracellular region	cellular_component	3	3.75086e-07	XLOC_029782	LOC_Os04g58870.2;LOC_Os04g58870.3;LOC_Os04g58870.1	ATEXO70A1	LOC_Os04g58880	down	OK	6.5016	1.51553	-2.10098
GO:0005576	extracellular region	cellular_component	3	3.75086e-07	XLOC_029973	LOC_Os05g04410.1	RCI3	LOC_Os11g43980	up	OK	14.4932	33.4137	1.20507
GO:0005576	extracellular region	cellular_component	3	3.75086e-07	XLOC_032943	LOC_Os05g38390.1	ATLAC17	LOC_Os05g38420	down	OK	1.88443	0.899169	-1.06746
GO:0005576	extracellular region	cellular_component	3	3.75086e-07	XLOC_033367	LOC_Os05g48730.1	CLE4	LOC_Os05g48730	up	OK	0.554106	1.38836	1.32514
GO:0005576	extracellular region	cellular_component	3	3.75086e-07	XLOC_034360	LOC_Os06g20150.1	RCI3	LOC_Os11g43980	down	OK	28.6745	11.9706	-1.26027
GO:0005576	extracellular region	cellular_component	3	3.75086e-07	XLOC_034453	LOC_Os06g22919.1;LOC_Os06g22919.3;LOC_Os06g22919.4;LOC_Os06g22919.2	ATXTH26	LOC_Os06g22919	down	OK	13.2516	1.50654	-3.13686
GO:0005576	extracellular region	cellular_component	3	3.75086e-07	XLOC_035053	LOC_Os06g41880.1	AIR3	LOC_Os09g30250	up	OK	0.318616	0.778504	1.28888
GO:0005576	extracellular region	cellular_component	3	3.75086e-07	XLOC_035324	LOC_Os06g48180.1;LOC_Os06g48180.2	XTH25	LOC_Os08g14200	down	OK	97.8491	41.5807	-1.23465
GO:0005576	extracellular region	cellular_component	3	3.75086e-07	XLOC_036208	LOC_Os06g15600.1	ARPN	LOC_Os06g15600	down	OK	5.37536	2.20779	-1.28376
GO:0005576	extracellular region	cellular_component	3	3.75086e-07	XLOC_037191	LOC_Os06g45710.1	PGK	LOC_Os06g45710	up	OK	5.32235	51.4108	3.27194
GO:0005576	extracellular region	cellular_component	3	3.75086e-07	XLOC_037510	LOC_Os07g01420.1	RCI3	LOC_Os11g43980	down	OK	6.29676	0.724077	-3.1204
GO:0005576	extracellular region	cellular_component	3	3.75086e-07	XLOC_037601	LOC_Os07g03200.1	ATPSK1	LOC_Os07g03200	down	OK	4.53419	2.21134	-1.03593
GO:0005576	extracellular region	cellular_component	3	3.75086e-07	XLOC_038361	LOC_Os07g26900.1	AGAL1	LOC_Os10g35070	up	OK	0.3204	0.87879	1.45564
GO:0005576	extracellular region	cellular_component	3	3.75086e-07	XLOC_038464	LOC_Os07g29750.1	XTH32	LOC_Os10g39840	up	OK	12.1475	32.5786	1.42327
GO:0005576	extracellular region	cellular_component	3	3.75086e-07	XLOC_038691	LOC_Os07g35280.1	CRK10	LOC_Os12g14699	up	OK	0.814815	1.78977	1.13523
GO:0005576	extracellular region	cellular_component	3	3.75086e-07	XLOC_040579	LOC_Os07g35810.1	CRK10	LOC_Os12g14699	down	OK	13.207	6.44418	-1.03523
GO:0005576	extracellular region	cellular_component	3	3.75086e-07	XLOC_041701	LOC_Os08g13570.1	ATEXO70F1	LOC_Os12g24620	down	OK	6.03515	2.8452	-1.08486
GO:0005576	extracellular region	cellular_component	3	3.75086e-07	XLOC_042493	LOC_Os08g36910.1;LOC_Os08g36910.2;LOC_Os08g36910.3	AMY1	LOC_Os09g28420	down	OK	0.939522	0.365534	-1.36192
GO:0005576	extracellular region	cellular_component	3	3.75086e-07	XLOC_043728	LOC_Os08g24630.1	SNC4	LOC_Os09g17000	down	OK	1.62841	0.521094	-1.64385
GO:0005576	extracellular region	cellular_component	3	3.75086e-07	XLOC_044128	LOC_Os08g35750.1	ATGER1	LOC_Os08g35760	up	OK	1.23946	3.2646	1.39719
GO:0005576	extracellular region	cellular_component	3	3.75086e-07	XLOC_045416	LOC_Os09g28420.1	AMY1	LOC_Os09g28420	up	OK	0.618396	3.30862	2.41963
GO:0005576	extracellular region	cellular_component	3	3.75086e-07	XLOC_045780	LOC_Os09g37240.1	ATGSTF10	LOC_Os09g37240	down	OK	3.95746	1.93676	-1.03093
GO:0005576	extracellular region	cellular_component	3	3.75086e-07	XLOC_046540	LOC_Os09g23084.1	AtGH9B8	LOC_Os09g23084	up	OK	8.23169	16.9698	1.04371
GO:0005576	extracellular region	cellular_component	3	3.75086e-07	XLOC_047273	LOC_Os09g39530.1	GL22	LOC_Os09g39530	up	OK	0.883474	1.95008	1.14228
GO:0016705	"oxidoreductase activity, acting on paired donors, with incorporation or reduction of molecular oxygen"	molecular_function	5	4.2777e-07	XLOC_000572	LOC_Os01g12770.1	CYP71A26	LOC_Os08g01480	down	OK	10.101	4.8376	-1.06213
GO:0016705	"oxidoreductase activity, acting on paired donors, with incorporation or reduction of molecular oxygen"	molecular_function	5	4.2777e-07	XLOC_001342	LOC_Os01g36294.1	CYP71B36	LOC_Os07g11890	up	OK	4.3758	9.34791	1.0951
GO:0016705	"oxidoreductase activity, acting on paired donors, with incorporation or reduction of molecular oxygen"	molecular_function	5	4.2777e-07	XLOC_001344	LOC_Os01g36350.2;LOC_Os01g36350.1;LOC_Os01g36350.3	CYP71A23	LOC_Os01g36350	up	OK	5.00641	10.4047	1.05539
GO:0016705	"oxidoreductase activity, acting on paired donors, with incorporation or reduction of molecular oxygen"	molecular_function	5	4.2777e-07	XLOC_001637	LOC_Os01g43700.2;LOC_Os01g43700.1	CYP72A13	LOC_Os01g43740	up	OK	5.2199	20.1685	1.95001
GO:0016705	"oxidoreductase activity, acting on paired donors, with incorporation or reduction of molecular oxygen"	molecular_function	5	4.2777e-07	XLOC_001639	LOC_Os01g43750.1	CYP72A15	LOC_Os05g30890	down	OK	5.29967	1.21859	-2.12069
GO:0016705	"oxidoreductase activity, acting on paired donors, with incorporation or reduction of molecular oxygen"	molecular_function	5	4.2777e-07	XLOC_001640	LOC_Os01g43760.1	CYP72C1	LOC_Os01g43760	down	OK	3.13007	0.637539	-2.29561
GO:0016705	"oxidoreductase activity, acting on paired donors, with incorporation or reduction of molecular oxygen"	molecular_function	5	4.2777e-07	XLOC_002399	LOC_Os01g59000.1	CYP94D2	LOC_Os12g04100	down	OK	1.95982	0.611189	-1.68103
GO:0016705	"oxidoreductase activity, acting on paired donors, with incorporation or reduction of molecular oxygen"	molecular_function	5	4.2777e-07	XLOC_003064	LOC_Os01g72760.1	CYP71B11	LOC_Os04g10160	up	OK	0.760162	1.90281	1.32375
GO:0016705	"oxidoreductase activity, acting on paired donors, with incorporation or reduction of molecular oxygen"	molecular_function	5	4.2777e-07	XLOC_004677	LOC_Os01g41820.1	CYP72A15	LOC_Os05g30890	down	OK	7.4783	2.29734	-1.70274
GO:0016705	"oxidoreductase activity, acting on paired donors, with incorporation or reduction of molecular oxygen"	molecular_function	5	4.2777e-07	XLOC_004780	LOC_Os01g43720.1	CYP72A15	LOC_Os05g30890	up	OK	0.911146	5.0674	2.47549
GO:0016705	"oxidoreductase activity, acting on paired donors, with incorporation or reduction of molecular oxygen"	molecular_function	5	4.2777e-07	XLOC_004781	LOC_Os01g43760.1	CYP72C1	LOC_Os01g43760	down	OK	2.65162	0.171291	-3.95235
GO:0016705	"oxidoreductase activity, acting on paired donors, with incorporation or reduction of molecular oxygen"	molecular_function	5	4.2777e-07	XLOC_007831	LOC_Os10g09110.1;LOC_Os10g09110.2	CYP76C4	LOC_Os12g09790	up	OK	0.904435	3.60268	1.99398
GO:0016705	"oxidoreductase activity, acting on paired donors, with incorporation or reduction of molecular oxygen"	molecular_function	5	4.2777e-07	XLOC_008692	LOC_Os10g36848.1	CYP84A1	LOC_Os10g36848	up	OK	7.87106	17.9419	1.1887
GO:0016705	"oxidoreductase activity, acting on paired donors, with incorporation or reduction of molecular oxygen"	molecular_function	5	4.2777e-07	XLOC_008749	LOC_Os10g38090.1	CYP704A2	LOC_Os10g38110	down	OK	16.3726	7.89002	-1.05318
GO:0016705	"oxidoreductase activity, acting on paired donors, with incorporation or reduction of molecular oxygen"	molecular_function	5	4.2777e-07	XLOC_008751	LOC_Os10g38110.2;LOC_Os10g38110.1	CYP704A2	LOC_Os10g38110	down	OK	75.6532	30.6222	-1.30482
GO:0016705	"oxidoreductase activity, acting on paired donors, with incorporation or reduction of molecular oxygen"	molecular_function	5	4.2777e-07	XLOC_009677	LOC_Os11g18570.1	CYP87A2	LOC_Os12g18820	up	OK	15.2649	32.4016	1.08585
GO:0016705	"oxidoreductase activity, acting on paired donors, with incorporation or reduction of molecular oxygen"	molecular_function	5	4.2777e-07	XLOC_010372	LOC_Os11g41680.1	CYP71B2	LOC_Os12g32850	down	OK	5.06554	1.18423	-2.09677
GO:0016705	"oxidoreductase activity, acting on paired donors, with incorporation or reduction of molecular oxygen"	molecular_function	5	4.2777e-07	XLOC_014314	LOC_Os12g16720.1	ATR4	LOC_Os12g16720	up	OK	7.68543	17.6634	1.20056
GO:0016705	"oxidoreductase activity, acting on paired donors, with incorporation or reduction of molecular oxygen"	molecular_function	5	4.2777e-07	XLOC_014971	LOC_Os12g39310.1	CYP81G1	LOC_Os12g39310	up	OK	1.96927	4.53307	1.20283
GO:0016705	"oxidoreductase activity, acting on paired donors, with incorporation or reduction of molecular oxygen"	molecular_function	5	4.2777e-07	XLOC_015610	LOC_Os02g09260.2;LOC_Os02g09260.1	CYP71A18	LOC_Os06g43510	up	OK	0.599156	1.29889	1.11627
GO:0016705	"oxidoreductase activity, acting on paired donors, with incorporation or reduction of molecular oxygen"	molecular_function	5	4.2777e-07	XLOC_015613	LOC_Os02g09310.1	CYP71B2	LOC_Os12g32850	down	OK	14.3343	1.60424	-3.15951
GO:0016705	"oxidoreductase activity, acting on paired donors, with incorporation or reduction of molecular oxygen"	molecular_function	5	4.2777e-07	XLOC_016388	LOC_Os02g30080.1	CYP81D2	LOC_Os02g30080	up	OK	0.651673	1.78022	1.44984
GO:0016705	"oxidoreductase activity, acting on paired donors, with incorporation or reduction of molecular oxygen"	molecular_function	5	4.2777e-07	XLOC_016390	LOC_Os02g30100.1	CYP81D5	LOC_Os03g55240	up	OK	6.74475	15.7168	1.22047
GO:0016705	"oxidoreductase activity, acting on paired donors, with incorporation or reduction of molecular oxygen"	molecular_function	5	4.2777e-07	XLOC_019162	LOC_Os02g36190.1	CYP71B13	LOC_Os10g30410	down	OK	1.48639	0.630269	-1.23778
GO:0016705	"oxidoreductase activity, acting on paired donors, with incorporation or reduction of molecular oxygen"	molecular_function	5	4.2777e-07	XLOC_019272	LOC_Os02g38290.2;LOC_Os02g38290.1	CYP86C1	LOC_Os02g38290	up	OK	0.680628	7.7355	3.50656
GO:0016705	"oxidoreductase activity, acting on paired donors, with incorporation or reduction of molecular oxygen"	molecular_function	5	4.2777e-07	XLOC_020470	LOC_Os03g04190.1	CYP78A6	LOC_Os08g43390	down	OK	8.1565	2.83434	-1.52494
GO:0016705	"oxidoreductase activity, acting on paired donors, with incorporation or reduction of molecular oxygen"	molecular_function	5	4.2777e-07	XLOC_020497	LOC_Os03g04660.1	CYP96A10	LOC_Os08g16320	up	OK	33.7485	90.3038	1.41996
GO:0016705	"oxidoreductase activity, acting on paired donors, with incorporation or reduction of molecular oxygen"	molecular_function	5	4.2777e-07	XLOC_020498	LOC_Os03g04680.1	CYP96A1	LOC_Os03g04680	up	OK	22.3472	80.4222	1.8475
GO:0016705	"oxidoreductase activity, acting on paired donors, with incorporation or reduction of molecular oxygen"	molecular_function	5	4.2777e-07	XLOC_020888	LOC_Os03g12500.1	AOS	LOC_Os03g55800	down	OK	3.81047	1.37905	-1.4663
GO:0016705	"oxidoreductase activity, acting on paired donors, with incorporation or reduction of molecular oxygen"	molecular_function	5	4.2777e-07	XLOC_020897	LOC_Os03g12660.1	CLM	LOC_Os04g39430	down	OK	17.9509	7.43759	-1.27115
GO:0016705	"oxidoreductase activity, acting on paired donors, with incorporation or reduction of molecular oxygen"	molecular_function	5	4.2777e-07	XLOC_021891	LOC_Os03g39650.1	CYP71B34	LOC_Os09g36080	up	OK	0.16649	1.579	3.2455
GO:0016705	"oxidoreductase activity, acting on paired donors, with incorporation or reduction of molecular oxygen"	molecular_function	5	4.2777e-07	XLOC_022529	LOC_Os03g55230.1	CYP81D5	LOC_Os03g55240	down	OK	1.18396	0.0832888	-3.82936
GO:0016705	"oxidoreductase activity, acting on paired donors, with incorporation or reduction of molecular oxygen"	molecular_function	5	4.2777e-07	XLOC_022921	LOC_Os03g63310.1	CYP71B37	LOC_Os12g44290	up	OK	3.27812	9.34032	1.5106
GO:0016705	"oxidoreductase activity, acting on paired donors, with incorporation or reduction of molecular oxygen"	molecular_function	5	4.2777e-07	XLOC_023142	LOC_Os03g04190.1	CYP78A6	LOC_Os08g43390	down	OK	3.84383	1.44652	-1.40996
GO:0016705	"oxidoreductase activity, acting on paired donors, with incorporation or reduction of molecular oxygen"	molecular_function	5	4.2777e-07	XLOC_025197	LOC_Os03g55230.1	CYP81D5	LOC_Os03g55240	down	OK	1.26445	0.074709	-4.08108
GO:0016705	"oxidoreductase activity, acting on paired donors, with incorporation or reduction of molecular oxygen"	molecular_function	5	4.2777e-07	XLOC_029240	LOC_Os04g48200.1	CYP87A2	LOC_Os12g18820	up	OK	6.25295	28.141	2.17007
GO:0016705	"oxidoreductase activity, acting on paired donors, with incorporation or reduction of molecular oxygen"	molecular_function	5	4.2777e-07	XLOC_029241	LOC_Os04g48210.1;LOC_Os04g48210.2	CYP87A2	LOC_Os12g18820	up	OK	0.422037	1.42919	1.75976
GO:0016705	"oxidoreductase activity, acting on paired donors, with incorporation or reduction of molecular oxygen"	molecular_function	5	4.2777e-07	XLOC_030575	LOC_Os05g25640.1	ATC4H	LOC_Os05g25640	up	OK	1.84976	4.03783	1.12624
GO:0016705	"oxidoreductase activity, acting on paired donors, with incorporation or reduction of molecular oxygen"	molecular_function	5	4.2777e-07	XLOC_031018	LOC_Os05g37250.1	CYP94C1	LOC_Os12g05440	down	OK	6.28787	3.11414	-1.01374
GO:0016705	"oxidoreductase activity, acting on paired donors, with incorporation or reduction of molecular oxygen"	molecular_function	5	4.2777e-07	XLOC_034643	LOC_Os06g30179.1	CYP71B2	LOC_Os12g32850	up	OK	0.271645	0.999951	1.88014
GO:0016705	"oxidoreductase activity, acting on paired donors, with incorporation or reduction of molecular oxygen"	molecular_function	5	4.2777e-07	XLOC_035107	LOC_Os06g43304.1	CYP71B4	LOC_Os06g43350	up	OK	5.09277	20.0239	1.9752
GO:0016705	"oxidoreductase activity, acting on paired donors, with incorporation or reduction of molecular oxygen"	molecular_function	5	4.2777e-07	XLOC_035108	LOC_Os06g43320.1	CYP71B4	LOC_Os06g43350	up	OK	2.37251	8.60406	1.85861
GO:0016705	"oxidoreductase activity, acting on paired donors, with incorporation or reduction of molecular oxygen"	molecular_function	5	4.2777e-07	XLOC_038410	LOC_Os07g28160.1	CYP51	LOC_Os11g32240	up	OK	0.365666	2.16623	2.56659
GO:0016705	"oxidoreductase activity, acting on paired donors, with incorporation or reduction of molecular oxygen"	molecular_function	5	4.2777e-07	XLOC_038611	LOC_Os07g33580.1	CYP716A1	LOC_Os09g21260	up	OK	0.475486	0.965834	1.02237
GO:0016705	"oxidoreductase activity, acting on paired donors, with incorporation or reduction of molecular oxygen"	molecular_function	5	4.2777e-07	XLOC_039127	LOC_Os07g44110.1	CYP709B2	LOC_Os07g44140	down	OK	6.24544	0.302811	-4.36631
GO:0016705	"oxidoreductase activity, acting on paired donors, with incorporation or reduction of molecular oxygen"	molecular_function	5	4.2777e-07	XLOC_041214	LOC_Os08g01510.1	CYP71A25	LOC_Os08g01520	up	OK	1.30621	2.61983	1.00408
GO:0016705	"oxidoreductase activity, acting on paired donors, with incorporation or reduction of molecular oxygen"	molecular_function	5	4.2777e-07	XLOC_042638	LOC_Os08g39694.1;LOC_Os08g39694.3;LOC_Os08g39694.2	CYP76C2	LOC_Os12g09500	down	OK	5.16706	2.30748	-1.16302
GO:0016705	"oxidoreductase activity, acting on paired donors, with incorporation or reduction of molecular oxygen"	molecular_function	5	4.2777e-07	XLOC_044018	LOC_Os08g33300.1	CYP735A1	LOC_Os09g23820	down	OK	1.60276	0.345843	-2.21237
GO:0016705	"oxidoreductase activity, acting on paired donors, with incorporation or reduction of molecular oxygen"	molecular_function	5	4.2777e-07	XLOC_044761	LOC_Os09g08920.1	CYP76C4	LOC_Os12g09790	up	OK	5.17588	13.1527	1.34548
GO:0016705	"oxidoreductase activity, acting on paired donors, with incorporation or reduction of molecular oxygen"	molecular_function	5	4.2777e-07	XLOC_045341	LOC_Os09g26960.1	CYP75B1	LOC_Os10g17260	up	OK	69.6398	185.64	1.41453
GO:0016705	"oxidoreductase activity, acting on paired donors, with incorporation or reduction of molecular oxygen"	molecular_function	5	4.2777e-07	XLOC_045706	LOC_Os09g35940.1	CYP78A9	LOC_Os09g35940	down	OK	2.5548	0.895153	-1.51301
GO:0016705	"oxidoreductase activity, acting on paired donors, with incorporation or reduction of molecular oxygen"	molecular_function	5	4.2777e-07	XLOC_046115	LOC_Os09g08920.1	CYP76C4	LOC_Os12g09790	up	OK	4.79499	10.6447	1.15054
GO:0016705	"oxidoreductase activity, acting on paired donors, with incorporation or reduction of molecular oxygen"	molecular_function	5	4.2777e-07	XLOC_046157	LOC_Os09g10340.1	CYP71B37	LOC_Os12g44290	up	OK	2.26139	8.6831	1.941
GO:0016705	"oxidoreductase activity, acting on paired donors, with incorporation or reduction of molecular oxygen"	molecular_function	5	4.2777e-07	XLOC_046745	LOC_Os09g27500.1	CYP76C4	LOC_Os12g09790	down	OK	6.33421	1.76315	-1.84501
GO:0005506	iron ion binding	molecular_function	8	5.98206e-07	XLOC_000572	LOC_Os01g12770.1	CYP71A26	LOC_Os08g01480	down	OK	10.101	4.8376	-1.06213
GO:0005506	iron ion binding	molecular_function	8	5.98206e-07	XLOC_001342	LOC_Os01g36294.1	CYP71B36	LOC_Os07g11890	up	OK	4.3758	9.34791	1.0951
GO:0005506	iron ion binding	molecular_function	8	5.98206e-07	XLOC_001344	LOC_Os01g36350.2;LOC_Os01g36350.1;LOC_Os01g36350.3	CYP71A23	LOC_Os01g36350	up	OK	5.00641	10.4047	1.05539
GO:0005506	iron ion binding	molecular_function	8	5.98206e-07	XLOC_001637	LOC_Os01g43700.2;LOC_Os01g43700.1	CYP72A13	LOC_Os01g43740	up	OK	5.2199	20.1685	1.95001
GO:0005506	iron ion binding	molecular_function	8	5.98206e-07	XLOC_001639	LOC_Os01g43750.1	CYP72A15	LOC_Os05g30890	down	OK	5.29967	1.21859	-2.12069
GO:0005506	iron ion binding	molecular_function	8	5.98206e-07	XLOC_001640	LOC_Os01g43760.1	CYP72C1	LOC_Os01g43760	down	OK	3.13007	0.637539	-2.29561
GO:0005506	iron ion binding	molecular_function	8	5.98206e-07	XLOC_002399	LOC_Os01g59000.1	CYP94D2	LOC_Os12g04100	down	OK	1.95982	0.611189	-1.68103
GO:0005506	iron ion binding	molecular_function	8	5.98206e-07	XLOC_003064	LOC_Os01g72760.1	CYP71B11	LOC_Os04g10160	up	OK	0.760162	1.90281	1.32375
GO:0005506	iron ion binding	molecular_function	8	5.98206e-07	XLOC_004677	LOC_Os01g41820.1	CYP72A15	LOC_Os05g30890	down	OK	7.4783	2.29734	-1.70274
GO:0005506	iron ion binding	molecular_function	8	5.98206e-07	XLOC_004780	LOC_Os01g43720.1	CYP72A15	LOC_Os05g30890	up	OK	0.911146	5.0674	2.47549
GO:0005506	iron ion binding	molecular_function	8	5.98206e-07	XLOC_004781	LOC_Os01g43760.1	CYP72C1	LOC_Os01g43760	down	OK	2.65162	0.171291	-3.95235
GO:0005506	iron ion binding	molecular_function	8	5.98206e-07	XLOC_007831	LOC_Os10g09110.1;LOC_Os10g09110.2	CYP76C4	LOC_Os12g09790	up	OK	0.904435	3.60268	1.99398
GO:0005506	iron ion binding	molecular_function	8	5.98206e-07	XLOC_008692	LOC_Os10g36848.1	CYP84A1	LOC_Os10g36848	up	OK	7.87106	17.9419	1.1887
GO:0005506	iron ion binding	molecular_function	8	5.98206e-07	XLOC_008749	LOC_Os10g38090.1	CYP704A2	LOC_Os10g38110	down	OK	16.3726	7.89002	-1.05318
GO:0005506	iron ion binding	molecular_function	8	5.98206e-07	XLOC_008751	LOC_Os10g38110.2;LOC_Os10g38110.1	CYP704A2	LOC_Os10g38110	down	OK	75.6532	30.6222	-1.30482
GO:0005506	iron ion binding	molecular_function	8	5.98206e-07	XLOC_009677	LOC_Os11g18570.1	CYP87A2	LOC_Os12g18820	up	OK	15.2649	32.4016	1.08585
GO:0005506	iron ion binding	molecular_function	8	5.98206e-07	XLOC_010372	LOC_Os11g41680.1	CYP71B2	LOC_Os12g32850	down	OK	5.06554	1.18423	-2.09677
GO:0005506	iron ion binding	molecular_function	8	5.98206e-07	XLOC_014314	LOC_Os12g16720.1	ATR4	LOC_Os12g16720	up	OK	7.68543	17.6634	1.20056
GO:0005506	iron ion binding	molecular_function	8	5.98206e-07	XLOC_014971	LOC_Os12g39310.1	CYP81G1	LOC_Os12g39310	up	OK	1.96927	4.53307	1.20283
GO:0005506	iron ion binding	molecular_function	8	5.98206e-07	XLOC_015610	LOC_Os02g09260.2;LOC_Os02g09260.1	CYP71A18	LOC_Os06g43510	up	OK	0.599156	1.29889	1.11627
GO:0005506	iron ion binding	molecular_function	8	5.98206e-07	XLOC_015613	LOC_Os02g09310.1	CYP71B2	LOC_Os12g32850	down	OK	14.3343	1.60424	-3.15951
GO:0005506	iron ion binding	molecular_function	8	5.98206e-07	XLOC_016388	LOC_Os02g30080.1	CYP81D2	LOC_Os02g30080	up	OK	0.651673	1.78022	1.44984
GO:0005506	iron ion binding	molecular_function	8	5.98206e-07	XLOC_016390	LOC_Os02g30100.1	CYP81D5	LOC_Os03g55240	up	OK	6.74475	15.7168	1.22047
GO:0005506	iron ion binding	molecular_function	8	5.98206e-07	XLOC_019162	LOC_Os02g36190.1	CYP71B13	LOC_Os10g30410	down	OK	1.48639	0.630269	-1.23778
GO:0005506	iron ion binding	molecular_function	8	5.98206e-07	XLOC_019272	LOC_Os02g38290.2;LOC_Os02g38290.1	CYP86C1	LOC_Os02g38290	up	OK	0.680628	7.7355	3.50656
GO:0005506	iron ion binding	molecular_function	8	5.98206e-07	XLOC_020470	LOC_Os03g04190.1	CYP78A6	LOC_Os08g43390	down	OK	8.1565	2.83434	-1.52494
GO:0005506	iron ion binding	molecular_function	8	5.98206e-07	XLOC_020497	LOC_Os03g04660.1	CYP96A10	LOC_Os08g16320	up	OK	33.7485	90.3038	1.41996
GO:0005506	iron ion binding	molecular_function	8	5.98206e-07	XLOC_020498	LOC_Os03g04680.1	CYP96A1	LOC_Os03g04680	up	OK	22.3472	80.4222	1.8475
GO:0005506	iron ion binding	molecular_function	8	5.98206e-07	XLOC_020888	LOC_Os03g12500.1	AOS	LOC_Os03g55800	down	OK	3.81047	1.37905	-1.4663
GO:0005506	iron ion binding	molecular_function	8	5.98206e-07	XLOC_020897	LOC_Os03g12660.1	CLM	LOC_Os04g39430	down	OK	17.9509	7.43759	-1.27115
GO:0005506	iron ion binding	molecular_function	8	5.98206e-07	XLOC_020927	LOC_Os03g13140.1;LOC_Os03g13140.2	AHB1	LOC_Os05g44140	up	OK	1.31471	6.07812	2.20888
GO:0005506	iron ion binding	molecular_function	8	5.98206e-07	XLOC_021891	LOC_Os03g39650.1	CYP71B34	LOC_Os09g36080	up	OK	0.16649	1.579	3.2455
GO:0005506	iron ion binding	molecular_function	8	5.98206e-07	XLOC_022529	LOC_Os03g55230.1	CYP81D5	LOC_Os03g55240	down	OK	1.18396	0.0832888	-3.82936
GO:0005506	iron ion binding	molecular_function	8	5.98206e-07	XLOC_022921	LOC_Os03g63310.1	CYP71B37	LOC_Os12g44290	up	OK	3.27812	9.34032	1.5106
GO:0005506	iron ion binding	molecular_function	8	5.98206e-07	XLOC_023021	LOC_Os03g01820.1	ATSMO1	LOC_Os10g39810	up	OK	0.70403	1.42915	1.02144
GO:0005506	iron ion binding	molecular_function	8	5.98206e-07	XLOC_023129	LOC_Os03g03910.1	CAT2	LOC_Os12g42850	down	OK	213.292	73.6742	-1.5336
GO:0005506	iron ion binding	molecular_function	8	5.98206e-07	XLOC_023142	LOC_Os03g04190.1	CYP78A6	LOC_Os08g43390	down	OK	3.84383	1.44652	-1.40996
GO:0005506	iron ion binding	molecular_function	8	5.98206e-07	XLOC_023542	LOC_Os03g12510.1	AHB1	LOC_Os05g44140	up	OK	8.19484	22.861	1.4801
GO:0005506	iron ion binding	molecular_function	8	5.98206e-07	XLOC_025197	LOC_Os03g55230.1	CYP81D5	LOC_Os03g55240	down	OK	1.26445	0.074709	-4.08108
GO:0005506	iron ion binding	molecular_function	8	5.98206e-07	XLOC_027235	LOC_Os04g48880.1	B1	LOC_Os10g38940	up	OK	2.71858	6.91087	1.34602
GO:0005506	iron ion binding	molecular_function	8	5.98206e-07	XLOC_029240	LOC_Os04g48200.1	CYP87A2	LOC_Os12g18820	up	OK	6.25295	28.141	2.17007
GO:0005506	iron ion binding	molecular_function	8	5.98206e-07	XLOC_029241	LOC_Os04g48210.1;LOC_Os04g48210.2	CYP87A2	LOC_Os12g18820	up	OK	0.422037	1.42919	1.75976
GO:0005506	iron ion binding	molecular_function	8	5.98206e-07	XLOC_030575	LOC_Os05g25640.1	ATC4H	LOC_Os05g25640	up	OK	1.84976	4.03783	1.12624
GO:0005506	iron ion binding	molecular_function	8	5.98206e-07	XLOC_031018	LOC_Os05g37250.1	CYP94C1	LOC_Os12g05440	down	OK	6.28787	3.11414	-1.01374
GO:0005506	iron ion binding	molecular_function	8	5.98206e-07	XLOC_034643	LOC_Os06g30179.1	CYP71B2	LOC_Os12g32850	up	OK	0.271645	0.999951	1.88014
GO:0005506	iron ion binding	molecular_function	8	5.98206e-07	XLOC_035107	LOC_Os06g43304.1	CYP71B4	LOC_Os06g43350	up	OK	5.09277	20.0239	1.9752
GO:0005506	iron ion binding	molecular_function	8	5.98206e-07	XLOC_035108	LOC_Os06g43320.1	CYP71B4	LOC_Os06g43350	up	OK	2.37251	8.60406	1.85861
GO:0005506	iron ion binding	molecular_function	8	5.98206e-07	XLOC_038410	LOC_Os07g28160.1	CYP51	LOC_Os11g32240	up	OK	0.365666	2.16623	2.56659
GO:0005506	iron ion binding	molecular_function	8	5.98206e-07	XLOC_038611	LOC_Os07g33580.1	CYP716A1	LOC_Os09g21260	up	OK	0.475486	0.965834	1.02237
GO:0005506	iron ion binding	molecular_function	8	5.98206e-07	XLOC_039127	LOC_Os07g44110.1	CYP709B2	LOC_Os07g44140	down	OK	6.24544	0.302811	-4.36631
GO:0005506	iron ion binding	molecular_function	8	5.98206e-07	XLOC_041214	LOC_Os08g01510.1	CYP71A25	LOC_Os08g01520	up	OK	1.30621	2.61983	1.00408
GO:0005506	iron ion binding	molecular_function	8	5.98206e-07	XLOC_042638	LOC_Os08g39694.1;LOC_Os08g39694.3;LOC_Os08g39694.2	CYP76C2	LOC_Os12g09500	down	OK	5.16706	2.30748	-1.16302
GO:0005506	iron ion binding	molecular_function	8	5.98206e-07	XLOC_044018	LOC_Os08g33300.1	CYP735A1	LOC_Os09g23820	down	OK	1.60276	0.345843	-2.21237
GO:0005506	iron ion binding	molecular_function	8	5.98206e-07	XLOC_044761	LOC_Os09g08920.1	CYP76C4	LOC_Os12g09790	up	OK	5.17588	13.1527	1.34548
GO:0005506	iron ion binding	molecular_function	8	5.98206e-07	XLOC_045341	LOC_Os09g26960.1	CYP75B1	LOC_Os10g17260	up	OK	69.6398	185.64	1.41453
GO:0005506	iron ion binding	molecular_function	8	5.98206e-07	XLOC_045706	LOC_Os09g35940.1	CYP78A9	LOC_Os09g35940	down	OK	2.5548	0.895153	-1.51301
GO:0005506	iron ion binding	molecular_function	8	5.98206e-07	XLOC_046115	LOC_Os09g08920.1	CYP76C4	LOC_Os12g09790	up	OK	4.79499	10.6447	1.15054
GO:0005506	iron ion binding	molecular_function	8	5.98206e-07	XLOC_046157	LOC_Os09g10340.1	CYP71B37	LOC_Os12g44290	up	OK	2.26139	8.6831	1.941
GO:0005506	iron ion binding	molecular_function	8	5.98206e-07	XLOC_046745	LOC_Os09g27500.1	CYP76C4	LOC_Os12g09790	down	OK	6.33421	1.76315	-1.84501
GO:0005975	carbohydrate metabolic process	biological_process	5	6.11587e-07	XLOC_000264	LOC_Os01g06450.1	IRX9	LOC_Os07g49370	down	OK	1.0648	0.258465	-2.04255
GO:0005975	carbohydrate metabolic process	biological_process	5	6.11587e-07	XLOC_000419	LOC_Os01g09570.1	PFK3	LOC_Os06g05860	up	OK	18.9646	70.0637	1.88536
GO:0005975	carbohydrate metabolic process	biological_process	5	6.11587e-07	XLOC_001223	LOC_Os01g32364.1	BGLU44	LOC_Os12g23170	up	OK	19.7413	40.3287	1.03059
GO:0005975	carbohydrate metabolic process	biological_process	5	6.11587e-07	XLOC_001659	LOC_Os01g44220.1;LOC_Os01g44220.2;LOC_Os01g44220.3;LOC_Os01g44220.7;LOC_Os01g44220.6;LOC_Os01g44220.4;LOC_Os01g44220.5	APL2	LOC_Os07g13980	up	OK	3.81854	8.99623	1.2363
GO:0005975	carbohydrate metabolic process	biological_process	5	6.11587e-07	XLOC_002644	LOC_Os01g64110.1	ATCHIA	LOC_Os12g18750	down	OK	15.6087	6.9954	-1.15788
GO:0005975	carbohydrate metabolic process	biological_process	5	6.11587e-07	XLOC_002996	LOC_Os01g71400.1	BG3	LOC_Os01g71650	down	OK	2.97293	0	-inf
GO:0005975	carbohydrate metabolic process	biological_process	5	6.11587e-07	XLOC_002999	LOC_Os01g71474.1	BG2	LOC_Os01g71474	up	OK	0.193467	0.749277	1.95341
GO:0005975	carbohydrate metabolic process	biological_process	5	6.11587e-07	XLOC_003210	LOC_Os01g02290.1;LOC_Os01g02290.2	SNC4	LOC_Os09g17000	down	OK	4.82447	1.79758	-1.42431
GO:0005975	carbohydrate metabolic process	biological_process	5	6.11587e-07	XLOC_003574	LOC_Os01g09460.1	ATHXK1	LOC_Os07g26540	up	OK	2.23908	8.52255	1.92838
GO:0005975	carbohydrate metabolic process	biological_process	5	6.11587e-07	XLOC_004026	LOC_Os01g19740.1	CP12	LOC_Os03g19380	down	OK	1736.4	727.961	-1.25417
GO:0005975	carbohydrate metabolic process	biological_process	5	6.11587e-07	XLOC_004994	LOC_Os01g49320.1	ATCHIA	LOC_Os12g18750	up	OK	21.9157	89.0622	2.02285
GO:0005975	carbohydrate metabolic process	biological_process	5	6.11587e-07	XLOC_006023	LOC_Os01g71400.1	BG3	LOC_Os01g71650	down	OK	2.97385	0	-inf
GO:0005975	carbohydrate metabolic process	biological_process	5	6.11587e-07	XLOC_006362	LOC_Os10g06090.1	WAK2	LOC_Os12g29430	down	OK	1.75872	0.0455261	-5.27169
GO:0005975	carbohydrate metabolic process	biological_process	5	6.11587e-07	XLOC_006402	LOC_Os10g07556.1	WAK2	LOC_Os12g29430	down	OK	743.817	218.346	-1.76833
GO:0005975	carbohydrate metabolic process	biological_process	5	6.11587e-07	XLOC_006570	LOC_Os10g17650.1	BGLU40	LOC_Os10g17650	down	OK	29.5881	12.993	-1.18728
GO:0005975	carbohydrate metabolic process	biological_process	5	6.11587e-07	XLOC_006576	LOC_Os10g17890.1	WAK2	LOC_Os12g29430	up	OK	0	1.65394	inf
GO:0005975	carbohydrate metabolic process	biological_process	5	6.11587e-07	XLOC_006766	LOC_Os10g25130.1	ALAAT2	LOC_Os10g25140	up	OK	36.1725	78.5773	1.11922
GO:0005975	carbohydrate metabolic process	biological_process	5	6.11587e-07	XLOC_007389	LOC_Os10g39840.1	XTH32	LOC_Os10g39840	up	OK	5.48211	11.2941	1.04277
GO:0005975	carbohydrate metabolic process	biological_process	5	6.11587e-07	XLOC_007791	LOC_Os10g07556.1	WAK2	LOC_Os12g29430	down	OK	9.81972	2.793	-1.81387
GO:0005975	carbohydrate metabolic process	biological_process	5	6.11587e-07	XLOC_007856	LOC_Os10g10080.2;LOC_Os10g10080.1;LOC_Os10g10080.3	ATGUT1	LOC_Os10g10080	up	OK	22.3436	46.1126	1.0453
GO:0005975	carbohydrate metabolic process	biological_process	5	6.11587e-07	XLOC_007931	LOC_Os10g13700.2	PCK1	LOC_Os10g13700	down	OK	1.43863	0.319927	-2.16888
GO:0005975	carbohydrate metabolic process	biological_process	5	6.11587e-07	XLOC_008728	LOC_Os10g37660.1	ATTRE1	LOC_Os10g37660	up	OK	0.968922	2.07614	1.09945
GO:0005975	carbohydrate metabolic process	biological_process	5	6.11587e-07	XLOC_008815	LOC_Os10g39840.1	XTH32	LOC_Os10g39840	up	OK	0.722058	1.80697	1.32339
GO:0005975	carbohydrate metabolic process	biological_process	5	6.11587e-07	XLOC_008816	LOC_Os10g39840.1	XTH32	LOC_Os10g39840	up	OK	3.12935	8.01289	1.35646
GO:0005975	carbohydrate metabolic process	biological_process	5	6.11587e-07	XLOC_010251	LOC_Os11g38810.1;LOC_Os11g38810.2	MEE31	LOC_Os11g38810	up	OK	2.97556	7.17439	1.26969
GO:0005975	carbohydrate metabolic process	biological_process	5	6.11587e-07	XLOC_010561	LOC_Os11g46860.1	WAK4	LOC_Os11g46860	down	OK	8.76193	4.37005	-1.0036
GO:0005975	carbohydrate metabolic process	biological_process	5	6.11587e-07	XLOC_010563	LOC_Os11g46880.1	WAK3	LOC_Os12g29434	up	OK	1.9961	4.09505	1.0367
GO:0005975	carbohydrate metabolic process	biological_process	5	6.11587e-07	XLOC_010598	LOC_Os11g47580.1	ATCHIA	LOC_Os12g18750	up	OK	0.340455	1.21991	1.84123
GO:0005975	carbohydrate metabolic process	biological_process	5	6.11587e-07	XLOC_010704	LOC_Os11g02530.1	ATWRKY70	LOC_Os12g02450	up	OK	0.219726	0.919688	2.06544
GO:0005975	carbohydrate metabolic process	biological_process	5	6.11587e-07	XLOC_012225	LOC_Os11g47500.1	ATCHIA	LOC_Os12g18750	down	OK	12.2951	4.53815	-1.4379
GO:0005975	carbohydrate metabolic process	biological_process	5	6.11587e-07	XLOC_012228	LOC_Os11g47600.1	ATCHIA	LOC_Os12g18750	up	OK	2.32279	5.03892	1.11726
GO:0005975	carbohydrate metabolic process	biological_process	5	6.11587e-07	XLOC_014306	LOC_Os12g16520.1	WAK2	LOC_Os12g29430	down	OK	4.59872	2.16617	-1.08608
GO:0005975	carbohydrate metabolic process	biological_process	5	6.11587e-07	XLOC_015993	LOC_Os02g17880.1	ATXTH26	LOC_Os06g22919	down	OK	1.96579	0.603658	-1.70331
GO:0005975	carbohydrate metabolic process	biological_process	5	6.11587e-07	XLOC_017429	LOC_Os02g52700.1	AMY1	LOC_Os09g28420	up	OK	0	5.88632	inf
GO:0005975	carbohydrate metabolic process	biological_process	5	6.11587e-07	XLOC_017996	LOC_Os02g05744.1	AtGH9B8	LOC_Os09g23084	up	OK	5.51749	13.3269	1.27225
GO:0005975	carbohydrate metabolic process	biological_process	5	6.11587e-07	XLOC_018514	LOC_Os02g17534.1	ATFT1	LOC_Os09g28460	down	OK	12.9906	5.52725	-1.23283
GO:0005975	carbohydrate metabolic process	biological_process	5	6.11587e-07	XLOC_018997	LOC_Os02g32660.1;LOC_Os02g32660.2	SBE2.2	LOC_Os06g51084	up	OK	0.554605	1.76361	1.669
GO:0005975	carbohydrate metabolic process	biological_process	5	6.11587e-07	XLOC_019637	LOC_Os02g45890.1	ATST2A	LOC_Os12g04300	down	OK	5.15105	1.36033	-1.92091
GO:0005975	carbohydrate metabolic process	biological_process	5	6.11587e-07	XLOC_019847	LOC_Os02g50040.1	ATGH9B1	LOC_Os06g14540	up	OK	5.07788	12.3789	1.28558
GO:0005975	carbohydrate metabolic process	biological_process	5	6.11587e-07	XLOC_019963	LOC_Os02g52710.1	AMY1	LOC_Os09g28420	up	OK	0.220727	168.708	9.57805
GO:0005975	carbohydrate metabolic process	biological_process	5	6.11587e-07	XLOC_020504	LOC_Os03g04770.1	BAM1	LOC_Os10g32810	up	OK	5.76614	12.3045	1.0935
GO:0005975	carbohydrate metabolic process	biological_process	5	6.11587e-07	XLOC_020520	LOC_Os03g05070.1	KAM1	LOC_Os10g32170	up	OK	0.539716	1.36962	1.3435
GO:0005975	carbohydrate metabolic process	biological_process	5	6.11587e-07	XLOC_021357	LOC_Os03g21710.1	ATWRKY70	LOC_Os12g02450	down	OK	0.957073	0.446621	-1.09958
GO:0005975	carbohydrate metabolic process	biological_process	5	6.11587e-07	XLOC_022044	LOC_Os03g44140.1	WAK2	LOC_Os12g29430	up	OK	0.191907	1.90315	3.30991
GO:0005975	carbohydrate metabolic process	biological_process	5	6.11587e-07	XLOC_022748	LOC_Os03g59430.2	AtSIP2	LOC_Os12g36870	up	OK	4.94005	10.3835	1.07169
GO:0005975	carbohydrate metabolic process	biological_process	5	6.11587e-07	XLOC_023020	LOC_Os03g01800.1	XTH32	LOC_Os10g39840	up	OK	14.8108	45.2509	1.61129
GO:0005975	carbohydrate metabolic process	biological_process	5	6.11587e-07	XLOC_023353	LOC_Os03g08530.1	ALAAT2	LOC_Os10g25140	up	OK	0.857765	3.88529	2.17937
GO:0005975	carbohydrate metabolic process	biological_process	5	6.11587e-07	XLOC_023919	LOC_Os03g20420.1;LOC_Os03g20420.2;LOC_Os03g20420.3	ARAF	LOC_Os12g03530	down	OK	127.368	61.0766	-1.06032
GO:0005975	carbohydrate metabolic process	biological_process	5	6.11587e-07	XLOC_025074	LOC_Os03g52180.1	CLB6	LOC_Os03g52180	down	OK	3.29727	1.39255	-1.24354
GO:0005975	carbohydrate metabolic process	biological_process	5	6.11587e-07	XLOC_025732	LOC_Os04g03830.1	WAK5	LOC_Os12g42070	down	OK	3.48942	0.737993	-2.24131
GO:0005975	carbohydrate metabolic process	biological_process	5	6.11587e-07	XLOC_027813	LOC_Os04g03830.1	WAK5	LOC_Os12g42070	down	OK	4.66775	0.494551	-3.23854
GO:0005975	carbohydrate metabolic process	biological_process	5	6.11587e-07	XLOC_028363	LOC_Os04g27980.1	ATCHIA	LOC_Os12g18750	up	OK	0.984091	5.86079	2.57423
GO:0005975	carbohydrate metabolic process	biological_process	5	6.11587e-07	XLOC_028403	LOC_Os04g30010.1	WAK2	LOC_Os12g29430	up	OK	0.873983	1.84992	1.08178
GO:0005975	carbohydrate metabolic process	biological_process	5	6.11587e-07	XLOC_028405	LOC_Os04g30060.1	ATWAKL10	LOC_Os07g31250	down	OK	2.02219	0.569406	-1.82839
GO:0005975	carbohydrate metabolic process	biological_process	5	6.11587e-07	XLOC_028406	LOC_Os04g30110.1	WAK2	LOC_Os12g29430	down	OK	4.51907	1.62155	-1.47865
GO:0005975	carbohydrate metabolic process	biological_process	5	6.11587e-07	XLOC_028409	LOC_Os04g30240.1	WAK2	LOC_Os12g29430	down	OK	7.61166	0.347562	-4.45287
GO:0005975	carbohydrate metabolic process	biological_process	5	6.11587e-07	XLOC_028825	LOC_Os04g39900.1	BGLU15	LOC_Os04g39900	up	OK	23.2583	50.0609	1.10594
GO:0005975	carbohydrate metabolic process	biological_process	5	6.11587e-07	XLOC_028885	LOC_Os04g40990.1;LOC_Os04g40990.2	MLS	LOC_Os04g40990	up	OK	5.10861	14.9781	1.55185
GO:0005975	carbohydrate metabolic process	biological_process	5	6.11587e-07	XLOC_029359	LOC_Os04g51040.1	WAK3	LOC_Os12g29434	up	OK	0.457252	0.929405	1.02332
GO:0005975	carbohydrate metabolic process	biological_process	5	6.11587e-07	XLOC_029663	LOC_Os04g56920.1	AtcwINV3	LOC_Os09g08120	up	OK	0.518033	2.20523	2.08981
GO:0005975	carbohydrate metabolic process	biological_process	5	6.11587e-07	XLOC_029664	LOC_Os04g56930.1;LOC_Os04g56930.2	AtcwINV3	LOC_Os09g08120	up	OK	1.46158	43.4259	4.89295
GO:0005975	carbohydrate metabolic process	biological_process	5	6.11587e-07	XLOC_029722	LOC_Os04g57860.1	AtGH9C1	LOC_Os04g57860	down	OK	4.05481	0.197573	-4.35917
GO:0005975	carbohydrate metabolic process	biological_process	5	6.11587e-07	XLOC_030221	LOC_Os05g10650.1	PFK3	LOC_Os06g05860	up	OK	1.62001	12.5563	2.95434
GO:0005975	carbohydrate metabolic process	biological_process	5	6.11587e-07	XLOC_030342	LOC_Os05g14370.1	ATWRKY70	LOC_Os12g02450	down	OK	2.07211	0.978194	-1.08291
GO:0005975	carbohydrate metabolic process	biological_process	5	6.11587e-07	XLOC_030723	LOC_Os05g30300.1	BGLU11	LOC_Os09g33710	down	OK	3.04914	0.987925	-1.62593
GO:0005975	carbohydrate metabolic process	biological_process	5	6.11587e-07	XLOC_030726	LOC_Os05g30350.1;LOC_Os05g30350.2	BGLU11	LOC_Os09g33710	up	OK	2.83185	5.747	1.02106
GO:0005975	carbohydrate metabolic process	biological_process	5	6.11587e-07	XLOC_031317	LOC_Os05g44210.2;LOC_Os05g44210.1	ATTPS1	LOC_Os05g44210	down	OK	34.2283	15.4258	-1.14984
GO:0005975	carbohydrate metabolic process	biological_process	5	6.11587e-07	XLOC_031788	LOC_Os05g03174.1	IRX9	LOC_Os07g49370	up	OK	0.887618	1.9835	1.16004
GO:0005975	carbohydrate metabolic process	biological_process	5	6.11587e-07	XLOC_031923	LOC_Os05g06160.1	ATTPS10	LOC_Os12g32130	down	OK	43.319	21.3704	-1.01938
GO:0005975	carbohydrate metabolic process	biological_process	5	6.11587e-07	XLOC_033451	LOC_Os05g50380.2;LOC_Os05g50380.1	APL2	LOC_Os07g13980	up	OK	9.45949	22.5204	1.2514
GO:0005975	carbohydrate metabolic process	biological_process	5	6.11587e-07	XLOC_033842	LOC_Os06g07330.1	WAK3	LOC_Os12g29434	down	OK	1.15698	0.207313	-2.48049
GO:0005975	carbohydrate metabolic process	biological_process	5	6.11587e-07	XLOC_034453	LOC_Os06g22919.1;LOC_Os06g22919.3;LOC_Os06g22919.4;LOC_Os06g22919.2	ATXTH26	LOC_Os06g22919	down	OK	13.2516	1.50654	-3.13686
GO:0005975	carbohydrate metabolic process	biological_process	5	6.11587e-07	XLOC_035324	LOC_Os06g48180.1;LOC_Os06g48180.2	XTH25	LOC_Os08g14200	down	OK	97.8491	41.5807	-1.23465
GO:0005975	carbohydrate metabolic process	biological_process	5	6.11587e-07	XLOC_036019	LOC_Os06g11840.1	ATTPPB	LOC_Os06g11840	up	OK	0.131507	1.22022	3.21394
GO:0005975	carbohydrate metabolic process	biological_process	5	6.11587e-07	XLOC_036502	LOC_Os06g24990.1	ATCHIA	LOC_Os12g18750	up	OK	20.3882	49.8178	1.28893
GO:0005975	carbohydrate metabolic process	biological_process	5	6.11587e-07	XLOC_036503	LOC_Os06g25010.1	ATCHIA	LOC_Os12g18750	up	OK	13.1006	27.1348	1.05051
GO:0005975	carbohydrate metabolic process	biological_process	5	6.11587e-07	XLOC_037191	LOC_Os06g45710.1	PGK	LOC_Os06g45710	up	OK	5.32235	51.4108	3.27194
GO:0005975	carbohydrate metabolic process	biological_process	5	6.11587e-07	XLOC_038278	LOC_Os07g23944.1	HGL1	LOC_Os07g23944	up	OK	4.31616	14.0451	1.70225
GO:0005975	carbohydrate metabolic process	biological_process	5	6.11587e-07	XLOC_038361	LOC_Os07g26900.1	AGAL1	LOC_Os10g35070	up	OK	0.3204	0.87879	1.45564
GO:0005975	carbohydrate metabolic process	biological_process	5	6.11587e-07	XLOC_038464	LOC_Os07g29750.1	XTH32	LOC_Os10g39840	up	OK	12.1475	32.5786	1.42327
GO:0005975	carbohydrate metabolic process	biological_process	5	6.11587e-07	XLOC_038507	LOC_Os07g31190.1	WAK2	LOC_Os12g29430	up	OK	0.174371	0.582589	1.74032
GO:0005975	carbohydrate metabolic process	biological_process	5	6.11587e-07	XLOC_038707	LOC_Os07g35940.1	AT-BETA-AMY	LOC_Os07g35940	up	OK	9.62066	63.8914	2.73141
GO:0005975	carbohydrate metabolic process	biological_process	5	6.11587e-07	XLOC_039311	LOC_Os07g47700.1	ATUXS2	LOC_Os07g47700	up	OK	49.865	101.499	1.02536
GO:0005975	carbohydrate metabolic process	biological_process	5	6.11587e-07	XLOC_039864	LOC_Os07g10840.1	AtSIP2	LOC_Os12g36870	up	OK	20.6696	87.8796	2.08802
GO:0005975	carbohydrate metabolic process	biological_process	5	6.11587e-07	XLOC_040618	LOC_Os07g36630.1	ATCSLD3	LOC_Os12g29300	up	OK	7.90265	23.3452	1.56272
GO:0005975	carbohydrate metabolic process	biological_process	5	6.11587e-07	XLOC_041141	LOC_Os07g48260.1	ATWRKY54	LOC_Os11g02470	down	OK	3.12626	1.54961	-1.01253
GO:0005975	carbohydrate metabolic process	biological_process	5	6.11587e-07	XLOC_041249	LOC_Os08g02220.1	ATCEL2	LOC_Os08g02220	up	OK	1.64946	3.85394	1.22434
GO:0005975	carbohydrate metabolic process	biological_process	5	6.11587e-07	XLOC_042004	LOC_Os08g24750.1	ATFT1	LOC_Os09g28460	up	OK	0.464574	1.41395	1.60575
GO:0005975	carbohydrate metabolic process	biological_process	5	6.11587e-07	XLOC_042141	LOC_Os08g29020.1	WAK2	LOC_Os12g29430	down	OK	0.876566	0.115897	-2.91901
GO:0005975	carbohydrate metabolic process	biological_process	5	6.11587e-07	XLOC_042174	LOC_Os08g29770.1	AtGH9B15	LOC_Os08g29770	up	OK	0.211778	5.92097	4.80521
GO:0005975	carbohydrate metabolic process	biological_process	5	6.11587e-07	XLOC_042388	LOC_Os08g34580.2;LOC_Os08g34580.1	ATTPS9	LOC_Os09g25890	down	OK	8.9734	3.75489	-1.25688
GO:0005975	carbohydrate metabolic process	biological_process	5	6.11587e-07	XLOC_042493	LOC_Os08g36910.1;LOC_Os08g36910.2;LOC_Os08g36910.3	AMY1	LOC_Os09g28420	down	OK	0.939522	0.365534	-1.36192
GO:0005975	carbohydrate metabolic process	biological_process	5	6.11587e-07	XLOC_042613	LOC_Os08g39240.1;LOC_Os08g39240.2	WAK3	LOC_Os12g29434	down	OK	1.71902	0.805158	-1.09424
GO:0005975	carbohydrate metabolic process	biological_process	5	6.11587e-07	XLOC_042620	LOC_Os08g39350.1	GPDL2	LOC_Os12g27102	down	OK	57.3585	28.1295	-1.02793
GO:0005975	carbohydrate metabolic process	biological_process	5	6.11587e-07	XLOC_042698	LOC_Os08g40690.1	ATCHIA	LOC_Os12g18750	down	OK	1.25477	0.277279	-2.17801
GO:0005975	carbohydrate metabolic process	biological_process	5	6.11587e-07	XLOC_043289	LOC_Os08g09250.2;LOC_Os08g09250.3;LOC_Os08g09250.1	ATGLX1	LOC_Os08g09250	up	OK	565.655	1490.02	1.39734
GO:0005975	carbohydrate metabolic process	biological_process	5	6.11587e-07	XLOC_043728	LOC_Os08g24630.1	SNC4	LOC_Os09g17000	down	OK	1.62841	0.521094	-1.64385
GO:0005975	carbohydrate metabolic process	biological_process	5	6.11587e-07	XLOC_043828	LOC_Os08g27810.1	PRO25	LOC_Os11g35860	up	OK	0.78139	1.74633	1.16021
GO:0005975	carbohydrate metabolic process	biological_process	5	6.11587e-07	XLOC_043977	LOC_Os08g31980.1	ATTPS10	LOC_Os12g32130	down	OK	24.737	9.14288	-1.43595
GO:0005975	carbohydrate metabolic process	biological_process	5	6.11587e-07	XLOC_045416	LOC_Os09g28420.1	AMY1	LOC_Os09g28420	up	OK	0.618396	3.30862	2.41963
GO:0005975	carbohydrate metabolic process	biological_process	5	6.11587e-07	XLOC_045466	LOC_Os09g29560.1	WAK5	LOC_Os12g42070	down	OK	88.5519	39.7326	-1.1562
GO:0005975	carbohydrate metabolic process	biological_process	5	6.11587e-07	XLOC_045718	LOC_Os09g36180.1	GAUT1	LOC_Os09g36190	up	OK	0.508019	1.08833	1.09916
GO:0005975	carbohydrate metabolic process	biological_process	5	6.11587e-07	XLOC_046540	LOC_Os09g23084.1	AtGH9B8	LOC_Os09g23084	up	OK	8.23169	16.9698	1.04371
GO:0005975	carbohydrate metabolic process	biological_process	5	6.11587e-07	XLOC_046827	LOC_Os09g29540.1	WAK5	LOC_Os12g42070	down	OK	2.71252	1.31373	-1.04596
GO:0005975	carbohydrate metabolic process	biological_process	5	6.11587e-07	XLOC_046829	LOC_Os09g29560.1	WAK5	LOC_Os12g42070	down	OK	3.37042	1.29206	-1.38325
GO:0005975	carbohydrate metabolic process	biological_process	5	6.11587e-07	XLOC_046894	LOC_Os09g31410.1;LOC_Os09g31410.2	BGLU17	LOC_Os09g31430	down	OK	23.961	7.36821	-1.7013
GO:0005975	carbohydrate metabolic process	biological_process	5	6.11587e-07	XLOC_046896	LOC_Os09g31430.1;LOC_Os09g31430.2	BGLU17	LOC_Os09g31430	up	OK	56.5347	156.358	1.46764
GO:0005975	carbohydrate metabolic process	biological_process	5	6.11587e-07	XLOC_047039	LOC_Os09g34920.1	ATFUC1	LOC_Os09g34920	up	OK	2.72202	10.8458	1.99438
GO:0004553	"hydrolase activity, hydrolyzing O-glycosyl compounds"	molecular_function	6	1.26548e-06	XLOC_001223	LOC_Os01g32364.1	BGLU44	LOC_Os12g23170	up	OK	19.7413	40.3287	1.03059
GO:0004553	"hydrolase activity, hydrolyzing O-glycosyl compounds"	molecular_function	6	1.26548e-06	XLOC_002644	LOC_Os01g64110.1	ATCHIA	LOC_Os12g18750	down	OK	15.6087	6.9954	-1.15788
GO:0004553	"hydrolase activity, hydrolyzing O-glycosyl compounds"	molecular_function	6	1.26548e-06	XLOC_002996	LOC_Os01g71400.1	BG3	LOC_Os01g71650	down	OK	2.97293	0	-inf
GO:0004553	"hydrolase activity, hydrolyzing O-glycosyl compounds"	molecular_function	6	1.26548e-06	XLOC_002999	LOC_Os01g71474.1	BG2	LOC_Os01g71474	up	OK	0.193467	0.749277	1.95341
GO:0004553	"hydrolase activity, hydrolyzing O-glycosyl compounds"	molecular_function	6	1.26548e-06	XLOC_004994	LOC_Os01g49320.1	ATCHIA	LOC_Os12g18750	up	OK	21.9157	89.0622	2.02285
GO:0004553	"hydrolase activity, hydrolyzing O-glycosyl compounds"	molecular_function	6	1.26548e-06	XLOC_006023	LOC_Os01g71400.1	BG3	LOC_Os01g71650	down	OK	2.97385	0	-inf
GO:0004553	"hydrolase activity, hydrolyzing O-glycosyl compounds"	molecular_function	6	1.26548e-06	XLOC_006570	LOC_Os10g17650.1	BGLU40	LOC_Os10g17650	down	OK	29.5881	12.993	-1.18728
GO:0004553	"hydrolase activity, hydrolyzing O-glycosyl compounds"	molecular_function	6	1.26548e-06	XLOC_007389	LOC_Os10g39840.1	XTH32	LOC_Os10g39840	up	OK	5.48211	11.2941	1.04277
GO:0004553	"hydrolase activity, hydrolyzing O-glycosyl compounds"	molecular_function	6	1.26548e-06	XLOC_008815	LOC_Os10g39840.1	XTH32	LOC_Os10g39840	up	OK	0.722058	1.80697	1.32339
GO:0004553	"hydrolase activity, hydrolyzing O-glycosyl compounds"	molecular_function	6	1.26548e-06	XLOC_008816	LOC_Os10g39840.1	XTH32	LOC_Os10g39840	up	OK	3.12935	8.01289	1.35646
GO:0004553	"hydrolase activity, hydrolyzing O-glycosyl compounds"	molecular_function	6	1.26548e-06	XLOC_010598	LOC_Os11g47580.1	ATCHIA	LOC_Os12g18750	up	OK	0.340455	1.21991	1.84123
GO:0004553	"hydrolase activity, hydrolyzing O-glycosyl compounds"	molecular_function	6	1.26548e-06	XLOC_012225	LOC_Os11g47500.1	ATCHIA	LOC_Os12g18750	down	OK	12.2951	4.53815	-1.4379
GO:0004553	"hydrolase activity, hydrolyzing O-glycosyl compounds"	molecular_function	6	1.26548e-06	XLOC_012228	LOC_Os11g47600.1	ATCHIA	LOC_Os12g18750	up	OK	2.32279	5.03892	1.11726
GO:0004553	"hydrolase activity, hydrolyzing O-glycosyl compounds"	molecular_function	6	1.26548e-06	XLOC_015993	LOC_Os02g17880.1	ATXTH26	LOC_Os06g22919	down	OK	1.96579	0.603658	-1.70331
GO:0004553	"hydrolase activity, hydrolyzing O-glycosyl compounds"	molecular_function	6	1.26548e-06	XLOC_017996	LOC_Os02g05744.1	AtGH9B8	LOC_Os09g23084	up	OK	5.51749	13.3269	1.27225
GO:0004553	"hydrolase activity, hydrolyzing O-glycosyl compounds"	molecular_function	6	1.26548e-06	XLOC_018997	LOC_Os02g32660.1;LOC_Os02g32660.2	SBE2.2	LOC_Os06g51084	up	OK	0.554605	1.76361	1.669
GO:0004553	"hydrolase activity, hydrolyzing O-glycosyl compounds"	molecular_function	6	1.26548e-06	XLOC_019847	LOC_Os02g50040.1	ATGH9B1	LOC_Os06g14540	up	OK	5.07788	12.3789	1.28558
GO:0004553	"hydrolase activity, hydrolyzing O-glycosyl compounds"	molecular_function	6	1.26548e-06	XLOC_023020	LOC_Os03g01800.1	XTH32	LOC_Os10g39840	up	OK	14.8108	45.2509	1.61129
GO:0004553	"hydrolase activity, hydrolyzing O-glycosyl compounds"	molecular_function	6	1.26548e-06	XLOC_028363	LOC_Os04g27980.1	ATCHIA	LOC_Os12g18750	up	OK	0.984091	5.86079	2.57423
GO:0004553	"hydrolase activity, hydrolyzing O-glycosyl compounds"	molecular_function	6	1.26548e-06	XLOC_028825	LOC_Os04g39900.1	BGLU15	LOC_Os04g39900	up	OK	23.2583	50.0609	1.10594
GO:0004553	"hydrolase activity, hydrolyzing O-glycosyl compounds"	molecular_function	6	1.26548e-06	XLOC_029722	LOC_Os04g57860.1	AtGH9C1	LOC_Os04g57860	down	OK	4.05481	0.197573	-4.35917
GO:0004553	"hydrolase activity, hydrolyzing O-glycosyl compounds"	molecular_function	6	1.26548e-06	XLOC_030723	LOC_Os05g30300.1	BGLU11	LOC_Os09g33710	down	OK	3.04914	0.987925	-1.62593
GO:0004553	"hydrolase activity, hydrolyzing O-glycosyl compounds"	molecular_function	6	1.26548e-06	XLOC_030726	LOC_Os05g30350.1;LOC_Os05g30350.2	BGLU11	LOC_Os09g33710	up	OK	2.83185	5.747	1.02106
GO:0004553	"hydrolase activity, hydrolyzing O-glycosyl compounds"	molecular_function	6	1.26548e-06	XLOC_034453	LOC_Os06g22919.1;LOC_Os06g22919.3;LOC_Os06g22919.4;LOC_Os06g22919.2	ATXTH26	LOC_Os06g22919	down	OK	13.2516	1.50654	-3.13686
GO:0004553	"hydrolase activity, hydrolyzing O-glycosyl compounds"	molecular_function	6	1.26548e-06	XLOC_035324	LOC_Os06g48180.1;LOC_Os06g48180.2	XTH25	LOC_Os08g14200	down	OK	97.8491	41.5807	-1.23465
GO:0004553	"hydrolase activity, hydrolyzing O-glycosyl compounds"	molecular_function	6	1.26548e-06	XLOC_036502	LOC_Os06g24990.1	ATCHIA	LOC_Os12g18750	up	OK	20.3882	49.8178	1.28893
GO:0004553	"hydrolase activity, hydrolyzing O-glycosyl compounds"	molecular_function	6	1.26548e-06	XLOC_036503	LOC_Os06g25010.1	ATCHIA	LOC_Os12g18750	up	OK	13.1006	27.1348	1.05051
GO:0004553	"hydrolase activity, hydrolyzing O-glycosyl compounds"	molecular_function	6	1.26548e-06	XLOC_038278	LOC_Os07g23944.1	HGL1	LOC_Os07g23944	up	OK	4.31616	14.0451	1.70225
GO:0004553	"hydrolase activity, hydrolyzing O-glycosyl compounds"	molecular_function	6	1.26548e-06	XLOC_038361	LOC_Os07g26900.1	AGAL1	LOC_Os10g35070	up	OK	0.3204	0.87879	1.45564
GO:0004553	"hydrolase activity, hydrolyzing O-glycosyl compounds"	molecular_function	6	1.26548e-06	XLOC_038464	LOC_Os07g29750.1	XTH32	LOC_Os10g39840	up	OK	12.1475	32.5786	1.42327
GO:0004553	"hydrolase activity, hydrolyzing O-glycosyl compounds"	molecular_function	6	1.26548e-06	XLOC_041249	LOC_Os08g02220.1	ATCEL2	LOC_Os08g02220	up	OK	1.64946	3.85394	1.22434
GO:0004553	"hydrolase activity, hydrolyzing O-glycosyl compounds"	molecular_function	6	1.26548e-06	XLOC_042174	LOC_Os08g29770.1	AtGH9B15	LOC_Os08g29770	up	OK	0.211778	5.92097	4.80521
GO:0004553	"hydrolase activity, hydrolyzing O-glycosyl compounds"	molecular_function	6	1.26548e-06	XLOC_042698	LOC_Os08g40690.1	ATCHIA	LOC_Os12g18750	down	OK	1.25477	0.277279	-2.17801
GO:0004553	"hydrolase activity, hydrolyzing O-glycosyl compounds"	molecular_function	6	1.26548e-06	XLOC_046540	LOC_Os09g23084.1	AtGH9B8	LOC_Os09g23084	up	OK	8.23169	16.9698	1.04371
GO:0004553	"hydrolase activity, hydrolyzing O-glycosyl compounds"	molecular_function	6	1.26548e-06	XLOC_046894	LOC_Os09g31410.1;LOC_Os09g31410.2	BGLU17	LOC_Os09g31430	down	OK	23.961	7.36821	-1.7013
GO:0004553	"hydrolase activity, hydrolyzing O-glycosyl compounds"	molecular_function	6	1.26548e-06	XLOC_046896	LOC_Os09g31430.1;LOC_Os09g31430.2	BGLU17	LOC_Os09g31430	up	OK	56.5347	156.358	1.46764
GO:0009415	response to water	biological_process	5	1.85346e-06	XLOC_009838	LOC_Os11g26790.1	ATDI8	LOC_Os11g26790	up	OK	29.1241	335.4	3.5256
GO:0009415	response to water	biological_process	5	1.85346e-06	XLOC_011509	LOC_Os11g26570.1	ATDI8	LOC_Os11g26790	up	OK	2.21258	33.2402	3.90913
GO:0009415	response to water	biological_process	5	1.85346e-06	XLOC_011520	LOC_Os11g26750.1	XERO1	LOC_Os11g26760	up	OK	0.452333	17.168	5.24619
GO:0009415	response to water	biological_process	5	1.85346e-06	XLOC_011521	LOC_Os11g26760.1	XERO1	LOC_Os11g26760	up	OK	1.45698	28.5761	4.29375
GO:0009415	response to water	biological_process	5	1.85346e-06	XLOC_011522	LOC_Os11g26780.1	ATDI8	LOC_Os11g26790	up	OK	1.88304	18.3825	3.2872
GO:0009415	response to water	biological_process	5	1.85346e-06	XLOC_011523	LOC_Os11g26790.1	ATDI8	LOC_Os11g26790	up	OK	2.50152	40.0943	4.00252
GO:0009719	response to endogenous stimulus	biological_process	4	2.14191e-06	XLOC_000184	LOC_Os01g04750.1	EDF2	LOC_Os05g47650	down	OK	1.03381	0.313279	-1.72245
GO:0009719	response to endogenous stimulus	biological_process	4	2.14191e-06	XLOC_000185	LOC_Os01g04800.1	EDF1	LOC_Os01g04800	down	OK	31.7705	8.23051	-1.94863
GO:0009719	response to endogenous stimulus	biological_process	4	2.14191e-06	XLOC_000845	LOC_Os01g19260.1	AATP1	LOC_Os12g44220	up	OK	10.6636	28.154	1.40064
GO:0009719	response to endogenous stimulus	biological_process	4	2.14191e-06	XLOC_000958	LOC_Os01g22680.1	SAG12	LOC_Os12g17540	down	OK	19.6208	4.14178	-2.24406
GO:0009719	response to endogenous stimulus	biological_process	4	2.14191e-06	XLOC_001131	LOC_Os01g28450.1	ATPR1	LOC_Os10g11500	down	OK	7.88703	1.30841	-2.59167
GO:0009719	response to endogenous stimulus	biological_process	4	2.14191e-06	XLOC_001477	LOC_Os01g40260.1	ATWRKY50	LOC_Os05g09020	down	OK	2.35742	0.537145	-2.13383
GO:0009719	response to endogenous stimulus	biological_process	4	2.14191e-06	XLOC_001633	LOC_Os01g43650.2;LOC_Os01g43650.1	ATWRKY28	LOC_Os05g50610	up	OK	1.40537	4.1269	1.55411
GO:0009719	response to endogenous stimulus	biological_process	4	2.14191e-06	XLOC_002016	LOC_Os01g51610.1	FUS3	LOC_Os01g51610	down	OK	0.925776	0.339455	-1.44744
GO:0009719	response to endogenous stimulus	biological_process	4	2.14191e-06	XLOC_002235	LOC_Os01g55940.1	AUR3	LOC_Os07g40290	up	OK	2.67749	6.04051	1.17379
GO:0009719	response to endogenous stimulus	biological_process	4	2.14191e-06	XLOC_002485	LOC_Os01g60770.1	AT-EXP1	LOC_Os05g39990	up	OK	30.043	80.7591	1.42659
GO:0009719	response to endogenous stimulus	biological_process	4	2.14191e-06	XLOC_002842	LOC_Os01g68020.1	ATBT2	LOC_Os10g29060	down	OK	98.5065	26.4535	-1.89676
GO:0009719	response to endogenous stimulus	biological_process	4	2.14191e-06	XLOC_004116	LOC_Os01g22680.1	SAG12	LOC_Os12g17540	down	OK	23.1771	6.73234	-1.78352
GO:0009719	response to endogenous stimulus	biological_process	4	2.14191e-06	XLOC_004159	LOC_Os01g24550.1	SAG12	LOC_Os12g17540	down	OK	7.60468	0.777248	-3.29044
GO:0009719	response to endogenous stimulus	biological_process	4	2.14191e-06	XLOC_004239	LOC_Os01g27490.1	ANS	LOC_Os06g42130	up	OK	2.05836	4.85031	1.23658
GO:0009719	response to endogenous stimulus	biological_process	4	2.14191e-06	XLOC_004786	LOC_Os01g43950.1	IBH1	LOC_Os04g56500	up	OK	0.781916	1.56935	1.00508
GO:0009719	response to endogenous stimulus	biological_process	4	2.14191e-06	XLOC_004918	LOC_Os01g47580.2;LOC_Os01g47580.1	ATLPP3	LOC_Os05g47660	up	OK	1.47486	4.00133	1.43991
GO:0009719	response to endogenous stimulus	biological_process	4	2.14191e-06	XLOC_005017	LOC_Os01g49720.1	ATGSTU18	LOC_Os10g38720	up	OK	1.92064	3.95733	1.04294
GO:0009719	response to endogenous stimulus	biological_process	4	2.14191e-06	XLOC_005806	LOC_Os01g66890.1	ATBT4	LOC_Os01g66890	down	OK	2.20191	1.01963	-1.11072
GO:0009719	response to endogenous stimulus	biological_process	4	2.14191e-06	XLOC_005872	LOC_Os01g68020.1	ATBT2	LOC_Os10g29060	down	OK	5.56319	2.25506	-1.30275
GO:0009719	response to endogenous stimulus	biological_process	4	2.14191e-06	XLOC_005873	LOC_Os01g68020.1	ATBT2	LOC_Os10g29060	down	OK	20.5304	7.3348	-1.48493
GO:0009719	response to endogenous stimulus	biological_process	4	2.14191e-06	XLOC_005995	LOC_Os01g70870.1	AtIDD2	LOC_Os03g10140	up	OK	0.377795	1.47107	1.96119
GO:0009719	response to endogenous stimulus	biological_process	4	2.14191e-06	XLOC_006182	LOC_Os10g01470.1	HAT14	LOC_Os10g01470	down	OK	4.04517	1.42451	-1.50574
GO:0009719	response to endogenous stimulus	biological_process	4	2.14191e-06	XLOC_006497	LOC_Os10g11500.1	ATPR1	LOC_Os10g11500	down	OK	770.069	217.949	-1.821
GO:0009719	response to endogenous stimulus	biological_process	4	2.14191e-06	XLOC_006739	LOC_Os10g23090.1;LOC_Os10g23090.2	ATHB-16	LOC_Os10g23090	up	OK	3.1904	10.514	1.7205
GO:0009719	response to endogenous stimulus	biological_process	4	2.14191e-06	XLOC_006769	LOC_Os10g25170.1	HRE1	LOC_Os10g25170	up	OK	5.56917	13.5717	1.28507
GO:0009719	response to endogenous stimulus	biological_process	4	2.14191e-06	XLOC_007084	LOC_Os10g33650.2;LOC_Os10g33650.3;LOC_Os10g33650.1	CKI1	LOC_Os10g33650	down	OK	2.49695	0.878396	-1.50722
GO:0009719	response to endogenous stimulus	biological_process	4	2.14191e-06	XLOC_007219	LOC_Os10g36180.1	LTI65	LOC_Os10g36180	up	OK	1.94045	6.65003	1.77697
GO:0009719	response to endogenous stimulus	biological_process	4	2.14191e-06	XLOC_007290	LOC_Os10g38160.1	ATGSTU17	LOC_Os10g38780	up	OK	1.11688	2.94321	1.39791
GO:0009719	response to endogenous stimulus	biological_process	4	2.14191e-06	XLOC_007304	LOC_Os10g38489.1	ATGSTU18	LOC_Os10g38720	up	OK	4.95241	15.4602	1.64236
GO:0009719	response to endogenous stimulus	biological_process	4	2.14191e-06	XLOC_007306	LOC_Os10g38580.1	ATGSTU18	LOC_Os10g38720	up	OK	85.1986	182.081	1.09568
GO:0009719	response to endogenous stimulus	biological_process	4	2.14191e-06	XLOC_007307	LOC_Os10g38590.1;LOC_Os10g38590.2	ATGSTU18	LOC_Os10g38720	up	OK	5.7898	11.6087	1.00362
GO:0009719	response to endogenous stimulus	biological_process	4	2.14191e-06	XLOC_007308	LOC_Os10g38600.1	ATGSTU18	LOC_Os10g38720	up	OK	2.08298	4.16682	1.0003
GO:0009719	response to endogenous stimulus	biological_process	4	2.14191e-06	XLOC_007314	LOC_Os10g38670.1	ATGSTU18	LOC_Os10g38720	down	OK	3.11379	0.472907	-2.71904
GO:0009719	response to endogenous stimulus	biological_process	4	2.14191e-06	XLOC_007318	LOC_Os10g38740.1	ATGSTU17	LOC_Os10g38780	up	OK	8.90353	27.9769	1.65179
GO:0009719	response to endogenous stimulus	biological_process	4	2.14191e-06	XLOC_007455	LOC_Os10g41230.1	HAT3	LOC_Os10g41230	down	OK	15.9871	7.64798	-1.06376
GO:0009719	response to endogenous stimulus	biological_process	4	2.14191e-06	XLOC_007568	LOC_Os10g01470.1	HAT14	LOC_Os10g01470	down	OK	24.7558	10.3282	-1.26118
GO:0009719	response to endogenous stimulus	biological_process	4	2.14191e-06	XLOC_007989	LOC_Os10g18099.1	ATWRKY46	LOC_Os11g02520	down	OK	6.4601	2.19072	-1.56015
GO:0009719	response to endogenous stimulus	biological_process	4	2.14191e-06	XLOC_007994	LOC_Os10g18260.1	CRK10	LOC_Os12g14699	down	OK	1.15645	0.504142	-1.1978
GO:0009719	response to endogenous stimulus	biological_process	4	2.14191e-06	XLOC_008221	LOC_Os10g25590.1	ATGSTU15	LOC_Os10g38640	up	OK	2.87047	8.04803	1.48735
GO:0009719	response to endogenous stimulus	biological_process	4	2.14191e-06	XLOC_008409	LOC_Os10g30790.1;LOC_Os10g30790.2	ATPT2	LOC_Os10g30790	up	OK	13.9797	30.318	1.11684
GO:0009719	response to endogenous stimulus	biological_process	4	2.14191e-06	XLOC_008763	LOC_Os10g38489.1	ATGSTU18	LOC_Os10g38720	up	OK	5.19199	17.438	1.74788
GO:0009719	response to endogenous stimulus	biological_process	4	2.14191e-06	XLOC_008766	LOC_Os10g38700.1	ATGSTU17	LOC_Os10g38780	down	OK	53.4213	20.7179	-1.36653
GO:0009719	response to endogenous stimulus	biological_process	4	2.14191e-06	XLOC_009090	LOC_Os11g03300.1;LOC_Os11g03300.2	anac047	LOC_Os12g03040	up	OK	1.86097	4.40279	1.24236
GO:0009719	response to endogenous stimulus	biological_process	4	2.14191e-06	XLOC_009165	LOC_Os11g04720.2;LOC_Os11g04720.1	ARR9	LOC_Os12g04500	down	OK	35.6762	10.0188	-1.83225
GO:0009719	response to endogenous stimulus	biological_process	4	2.14191e-06	XLOC_009648	LOC_Os11g16990.1	ATECI3	LOC_Os11g17580	up	OK	5.04129	26.3967	2.38849
GO:0009719	response to endogenous stimulus	biological_process	4	2.14191e-06	XLOC_009838	LOC_Os11g26790.1	ATDI8	LOC_Os11g26790	up	OK	29.1241	335.4	3.5256
GO:0009719	response to endogenous stimulus	biological_process	4	2.14191e-06	XLOC_010009	LOC_Os11g32520.1	GH3.17	LOC_Os11g32520	up	OK	0.456188	1.14022	1.32161
GO:0009719	response to endogenous stimulus	biological_process	4	2.14191e-06	XLOC_010127	LOC_Os11g35930.1	ATCHS	LOC_Os12g07690	up	OK	1.16971	3.51901	1.58903
GO:0009719	response to endogenous stimulus	biological_process	4	2.14191e-06	XLOC_010218	LOC_Os11g37940.1	HEL	LOC_Os11g37970	up	OK	1.07964	2.57098	1.25177
GO:0009719	response to endogenous stimulus	biological_process	4	2.14191e-06	XLOC_010219	LOC_Os11g37950.1	HEL	LOC_Os11g37970	up	OK	8.38706	37.0779	2.14432
GO:0009719	response to endogenous stimulus	biological_process	4	2.14191e-06	XLOC_010704	LOC_Os11g02530.1	ATWRKY70	LOC_Os12g02450	up	OK	0.219726	0.919688	2.06544
GO:0009719	response to endogenous stimulus	biological_process	4	2.14191e-06	XLOC_010816	LOC_Os11g04720.2	ARR9	LOC_Os12g04500	down	OK	4.70371	1.07911	-2.12396
GO:0009719	response to endogenous stimulus	biological_process	4	2.14191e-06	XLOC_010838	LOC_Os11g05050.1	AILP1	LOC_Os12g05050	up	OK	123.097	247.813	1.00946
GO:0009719	response to endogenous stimulus	biological_process	4	2.14191e-06	XLOC_011104	LOC_Os11g10710.1	CRK10	LOC_Os12g14699	up	OK	1.1495	5.14413	2.16192
GO:0009719	response to endogenous stimulus	biological_process	4	2.14191e-06	XLOC_011299	LOC_Os11g16960.1	ATECI3	LOC_Os11g17580	up	OK	2.12632	7.87771	1.88942
GO:0009719	response to endogenous stimulus	biological_process	4	2.14191e-06	XLOC_011301	LOC_Os11g16990.1	ATECI3	LOC_Os11g17580	up	OK	2.50545	8.79672	1.8119
GO:0009719	response to endogenous stimulus	biological_process	4	2.14191e-06	XLOC_011509	LOC_Os11g26570.1	ATDI8	LOC_Os11g26790	up	OK	2.21258	33.2402	3.90913
GO:0009719	response to endogenous stimulus	biological_process	4	2.14191e-06	XLOC_011522	LOC_Os11g26780.1	ATDI8	LOC_Os11g26790	up	OK	1.88304	18.3825	3.2872
GO:0009719	response to endogenous stimulus	biological_process	4	2.14191e-06	XLOC_011523	LOC_Os11g26790.1	ATDI8	LOC_Os11g26790	up	OK	2.50152	40.0943	4.00252
GO:0009719	response to endogenous stimulus	biological_process	4	2.14191e-06	XLOC_011709	LOC_Os11g32520.1	GH3.17	LOC_Os11g32520	up	OK	1.5192	3.12903	1.0424
GO:0009719	response to endogenous stimulus	biological_process	4	2.14191e-06	XLOC_012224	LOC_Os11g47460.4;LOC_Os11g47460.3;LOC_Os11g47460.1;LOC_Os11g47460.2	ATMYB59	LOC_Os12g37970	down	OK	16.3655	5.25557	-1.63873
GO:0009719	response to endogenous stimulus	biological_process	4	2.14191e-06	XLOC_012357	LOC_Os12g03040.1	anac047	LOC_Os12g03040	up	OK	0.482293	1.14173	1.24324
GO:0009719	response to endogenous stimulus	biological_process	4	2.14191e-06	XLOC_012428	LOC_Os12g04500.1	ARR9	LOC_Os12g04500	down	OK	54.1873	16.1471	-1.74668
GO:0009719	response to endogenous stimulus	biological_process	4	2.14191e-06	XLOC_013003	LOC_Os12g24320.1	AATP1	LOC_Os12g44220	down	OK	1.09398	0.259411	-2.07628
GO:0009719	response to endogenous stimulus	biological_process	4	2.14191e-06	XLOC_013074	LOC_Os12g27830.1	ATHSD1	LOC_Os12g27830	up	OK	0.157732	2.81221	4.15615
GO:0009719	response to endogenous stimulus	biological_process	4	2.14191e-06	XLOC_013218	LOC_Os12g32400.1	RSL2	LOC_Os12g39850	up	OK	0.702687	3.43845	2.2908
GO:0009719	response to endogenous stimulus	biological_process	4	2.14191e-06	XLOC_013600	LOC_Os12g41680.1	anac021	LOC_Os12g41680	up	OK	2.46744	5.30379	1.10401
GO:0009719	response to endogenous stimulus	biological_process	4	2.14191e-06	XLOC_013920	LOC_Os12g05050.1	AILP1	LOC_Os12g05050	up	OK	22.0797	57.5853	1.38298
GO:0009719	response to endogenous stimulus	biological_process	4	2.14191e-06	XLOC_014713	LOC_Os12g32400.1	RSL2	LOC_Os12g39850	up	OK	0.2431	2.58824	3.41235
GO:0009719	response to endogenous stimulus	biological_process	4	2.14191e-06	XLOC_014887	LOC_Os12g37260.1	ATLOX2	LOC_Os12g37350	up	OK	3.06296	10.7561	1.81215
GO:0009719	response to endogenous stimulus	biological_process	4	2.14191e-06	XLOC_014906	LOC_Os12g37690.1	AtMYB112	LOC_Os12g37690	up	OK	0.734941	3.51185	2.25653
GO:0009719	response to endogenous stimulus	biological_process	4	2.14191e-06	XLOC_015254	LOC_Os02g02370.1	ATMYB86	LOC_Os05g46610	down	OK	5.6203	2.1728	-1.37109
GO:0009719	response to endogenous stimulus	biological_process	4	2.14191e-06	XLOC_016588	LOC_Os02g35180.1	ARR3	LOC_Os08g28950	down	OK	2.57662	1.07402	-1.26246
GO:0009719	response to endogenous stimulus	biological_process	4	2.14191e-06	XLOC_016840	LOC_Os02g40730.1	AMT1;1	LOC_Os04g43070	up	OK	30.4021	73.0696	1.2651
GO:0009719	response to endogenous stimulus	biological_process	4	2.14191e-06	XLOC_017405	LOC_Os02g52210.1;LOC_Os02g52210.2	ATL6	LOC_Os09g29310	down	OK	6.89558	1.26781	-2.44333
GO:0009719	response to endogenous stimulus	biological_process	4	2.14191e-06	XLOC_017429	LOC_Os02g52700.1	AMY1	LOC_Os09g28420	up	OK	0	5.88632	inf
GO:0009719	response to endogenous stimulus	biological_process	4	2.14191e-06	XLOC_017606	LOC_Os02g56120.1;LOC_Os02g56120.2;LOC_Os02g56120.3	IAA2	LOC_Os02g56120	down	OK	0.963597	0.29659	-1.69996
GO:0009719	response to endogenous stimulus	biological_process	4	2.14191e-06	XLOC_018233	LOC_Os02g10520.1	AIR3	LOC_Os09g30250	down	OK	7.8481	3.39127	-1.21052
GO:0009719	response to endogenous stimulus	biological_process	4	2.14191e-06	XLOC_018772	LOC_Os02g26210.1	ATFPF1	LOC_Os02g26210	up	OK	4.75443	11.674	1.29596
GO:0009719	response to endogenous stimulus	biological_process	4	2.14191e-06	XLOC_019121	LOC_Os02g35180.1	ARR3	LOC_Os08g28950	down	OK	17.5626	7.191	-1.28824
GO:0009719	response to endogenous stimulus	biological_process	4	2.14191e-06	XLOC_019199	LOC_Os02g36890.1	ATMIXTA	LOC_Os02g36890	up	OK	0.812545	1.73106	1.09113
GO:0009719	response to endogenous stimulus	biological_process	4	2.14191e-06	XLOC_019204	LOC_Os02g37000.1	ATPHB3	LOC_Os04g38900	up	OK	2.78129	5.89594	1.08397
GO:0009719	response to endogenous stimulus	biological_process	4	2.14191e-06	XLOC_019403	LOC_Os02g41510.1	ATMYB15	LOC_Os10g33810	down	OK	1.9142	0.843526	-1.18224
GO:0009719	response to endogenous stimulus	biological_process	4	2.14191e-06	XLOC_019637	LOC_Os02g45890.1	ATST2A	LOC_Os12g04300	down	OK	5.15105	1.36033	-1.92091
GO:0009719	response to endogenous stimulus	biological_process	4	2.14191e-06	XLOC_019676	LOC_Os02g46780.1	ATMYB58	LOC_Os02g46780	up	OK	0.416777	1.97971	2.24794
GO:0009719	response to endogenous stimulus	biological_process	4	2.14191e-06	XLOC_019921	LOC_Os02g51750.1;LOC_Os02g51750.2	ANN7	LOC_Os02g51750	up	OK	47.3884	122.485	1.37
GO:0009719	response to endogenous stimulus	biological_process	4	2.14191e-06	XLOC_019934	LOC_Os02g52010.1	EXO	LOC_Os10g22990	up	OK	13.4698	29.7724	1.14425
GO:0009719	response to endogenous stimulus	biological_process	4	2.14191e-06	XLOC_019936	LOC_Os02g52130.2	FBW2	LOC_Os06g11630	up	OK	1.46795	3.37401	1.20066
GO:0009719	response to endogenous stimulus	biological_process	4	2.14191e-06	XLOC_019963	LOC_Os02g52710.1	AMY1	LOC_Os09g28420	up	OK	0.220727	168.708	9.57805
GO:0009719	response to endogenous stimulus	biological_process	4	2.14191e-06	XLOC_020692	LOC_Os03g08624.1	FLDH	LOC_Os03g08630	down	OK	33.5199	5.83521	-2.52216
GO:0009719	response to endogenous stimulus	biological_process	4	2.14191e-06	XLOC_020888	LOC_Os03g12500.1	AOS	LOC_Os03g55800	down	OK	3.81047	1.37905	-1.4663
GO:0009719	response to endogenous stimulus	biological_process	4	2.14191e-06	XLOC_020897	LOC_Os03g12660.1	CLM	LOC_Os04g39430	down	OK	17.9509	7.43759	-1.27115
GO:0009719	response to endogenous stimulus	biological_process	4	2.14191e-06	XLOC_020908	LOC_Os03g12820.2;LOC_Os03g12820.1	ATP8	LOC_Os10g42710	up	OK	2.88175	6.24027	1.11467
GO:0009719	response to endogenous stimulus	biological_process	4	2.14191e-06	XLOC_020912	LOC_Os03g12860.1	HAT14	LOC_Os10g01470	down	OK	9.70526	4.10079	-1.24286
GO:0009719	response to endogenous stimulus	biological_process	4	2.14191e-06	XLOC_021227	LOC_Os03g19120.1	ATMYB12	LOC_Os03g19120	down	OK	1.90581	0.733535	-1.37747
GO:0009719	response to endogenous stimulus	biological_process	4	2.14191e-06	XLOC_021357	LOC_Os03g21710.1	ATWRKY70	LOC_Os12g02450	down	OK	0.957073	0.446621	-1.09958
GO:0009719	response to endogenous stimulus	biological_process	4	2.14191e-06	XLOC_022262	LOC_Os03g49260.1;LOC_Os03g49260.2	LOX5	LOC_Os11g36719	down	OK	12.9831	2.8927	-2.16614
GO:0009719	response to endogenous stimulus	biological_process	4	2.14191e-06	XLOC_022497	LOC_Os03g54130.1	SAG12	LOC_Os12g17540	up	OK	0.93905	17.0513	4.18253
GO:0009719	response to endogenous stimulus	biological_process	4	2.14191e-06	XLOC_022745	LOC_Os03g59380.1	LTP3	LOC_Os12g02340	up	OK	0.472224	1.70511	1.85232
GO:0009719	response to endogenous stimulus	biological_process	4	2.14191e-06	XLOC_022938	LOC_Os03g63650.1	ATBRXL1	LOC_Os03g63650	up	OK	0.860123	1.91988	1.1584
GO:0009719	response to endogenous stimulus	biological_process	4	2.14191e-06	XLOC_023129	LOC_Os03g03910.1	CAT2	LOC_Os12g42850	down	OK	213.292	73.6742	-1.5336
GO:0009719	response to endogenous stimulus	biological_process	4	2.14191e-06	XLOC_023349	LOC_Os03g08490.1	HRE1	LOC_Os10g25170	down	OK	80.0987	32.4939	-1.30161
GO:0009719	response to endogenous stimulus	biological_process	4	2.14191e-06	XLOC_023451	LOC_Os03g10810.1;LOC_Os03g10810.2	COP3	LOC_Os03g10810	down	OK	1.6915	0.728494	-1.21531
GO:0009719	response to endogenous stimulus	biological_process	4	2.14191e-06	XLOC_023863	LOC_Os03g19120.1	ATMYB12	LOC_Os03g19120	down	OK	15.2556	5.20475	-1.55144
GO:0009719	response to endogenous stimulus	biological_process	4	2.14191e-06	XLOC_023951	LOC_Os03g21060.1	anac047	LOC_Os12g03040	up	OK	1.78648	8.95323	2.32529
GO:0009719	response to endogenous stimulus	biological_process	4	2.14191e-06	XLOC_024367	LOC_Os03g32230.1	STZ	LOC_Os12g39400	down	OK	1.2707	0.570895	-1.15432
GO:0009719	response to endogenous stimulus	biological_process	4	2.14191e-06	XLOC_024785	LOC_Os03g46470.1	ZIP10	LOC_Os03g46470	down	OK	8.32924	1.37941	-2.59413
GO:0009719	response to endogenous stimulus	biological_process	4	2.14191e-06	XLOC_025925	LOC_Os04g12669.1	UGT74D1	LOC_Os09g11290	down	OK	2.49776	0.873621	-1.51556
GO:0009719	response to endogenous stimulus	biological_process	4	2.14191e-06	XLOC_026424	LOC_Os04g32110.1	ACR6	LOC_Os04g32110	down	OK	42.0086	20.6187	-1.02673
GO:0009719	response to endogenous stimulus	biological_process	4	2.14191e-06	XLOC_027002	LOC_Os04g43910.1	ARF16	LOC_Os10g33940	up	OK	11.6588	23.4558	1.00853
GO:0009719	response to endogenous stimulus	biological_process	4	2.14191e-06	XLOC_027089	LOC_Os04g45810.1	ATHB-7	LOC_Os09g35910	up	OK	1.14695	3.71988	1.69746
GO:0009719	response to endogenous stimulus	biological_process	4	2.14191e-06	XLOC_027362	LOC_Os04g52210.1	ATKS	LOC_Os12g30824	down	OK	0.733151	0.0477858	-3.93946
GO:0009719	response to endogenous stimulus	biological_process	4	2.14191e-06	XLOC_027394	LOC_Os04g52770.1	PIF1	LOC_Os12g40730	up	OK	2.05647	8.8263	2.10164
GO:0009719	response to endogenous stimulus	biological_process	4	2.14191e-06	XLOC_027566	LOC_Os04g56430.1	CRK10	LOC_Os12g14699	down	OK	317.068	23.011	-3.7844
GO:0009719	response to endogenous stimulus	biological_process	4	2.14191e-06	XLOC_027625	LOC_Os04g57720.1	ARR6	LOC_Os04g57720	down	OK	12.6404	4.20149	-1.58907
GO:0009719	response to endogenous stimulus	biological_process	4	2.14191e-06	XLOC_027650	LOC_Os04g58200.1;LOC_Os04g58200.3;LOC_Os04g58200.2	PORA	LOC_Os10g35370	up	OK	13.0168	41.6834	1.6791
GO:0009719	response to endogenous stimulus	biological_process	4	2.14191e-06	XLOC_028021	LOC_Os04g12690.1	UGT74E2	LOC_Os09g34270	down	OK	3.6621	1.75206	-1.06362
GO:0009719	response to endogenous stimulus	biological_process	4	2.14191e-06	XLOC_028031	LOC_Os04g12950.1	ATSAGT1	LOC_Os09g34214	down	OK	1.31969	0.415736	-1.66645
GO:0009719	response to endogenous stimulus	biological_process	4	2.14191e-06	XLOC_028032	LOC_Os04g12960.1	ATSAGT1	LOC_Os09g34214	down	OK	7.95877	3.06483	-1.37674
GO:0009719	response to endogenous stimulus	biological_process	4	2.14191e-06	XLOC_028684	LOC_Os04g36070.1	ARR3	LOC_Os08g28950	down	OK	26.7919	11.6054	-1.207
GO:0009719	response to endogenous stimulus	biological_process	4	2.14191e-06	XLOC_028692	LOC_Os04g36740.2;LOC_Os04g36740.1	SKOR	LOC_Os06g14030	down	OK	4.08623	1.89704	-1.10702
GO:0009719	response to endogenous stimulus	biological_process	4	2.14191e-06	XLOC_028988	LOC_Os04g43200.1;LOC_Os04g43200.2	CLO-3	LOC_Os04g43200	up	OK	3.20937	16.0073	2.31836
GO:0009719	response to endogenous stimulus	biological_process	4	2.14191e-06	XLOC_029459	LOC_Os04g52810.1	anac021	LOC_Os12g41680	up	OK	1.51725	3.18296	1.06891
GO:0009719	response to endogenous stimulus	biological_process	4	2.14191e-06	XLOC_029693	LOC_Os04g57410.1	ATMTK	LOC_Os04g57410	down	OK	38.0771	18.1903	-1.06576
GO:0009719	response to endogenous stimulus	biological_process	4	2.14191e-06	XLOC_030293	LOC_Os05g12410.1	ATRD22	LOC_Os11g06980	up	OK	274.356	604.438	1.13954
GO:0009719	response to endogenous stimulus	biological_process	4	2.14191e-06	XLOC_030342	LOC_Os05g14370.1	ATWRKY70	LOC_Os12g02450	down	OK	2.07211	0.978194	-1.08291
GO:0009719	response to endogenous stimulus	biological_process	4	2.14191e-06	XLOC_030853	LOC_Os05g33140.1	ATHCHIB	LOC_Os10g39700	up	OK	2.98986	54.4061	4.18562
GO:0009719	response to endogenous stimulus	biological_process	4	2.14191e-06	XLOC_031999	LOC_Os05g07880.1;LOC_Os05g07880.2	PLD	LOC_Os09g25390	up	OK	0.627197	1.77112	1.49767
GO:0009719	response to endogenous stimulus	biological_process	4	2.14191e-06	XLOC_032173	LOC_Os05g12400.1	ATRD22	LOC_Os11g06980	up	OK	18.9281	66.0292	1.80257
GO:0009719	response to endogenous stimulus	biological_process	4	2.14191e-06	XLOC_032174	LOC_Os05g12410.1	ATRD22	LOC_Os11g06980	up	OK	214.852	502.192	1.2249
GO:0009719	response to endogenous stimulus	biological_process	4	2.14191e-06	XLOC_032680	LOC_Os05g32070.1	LRP1	LOC_Os05g32070	up	OK	3.00698	9.4131	1.64636
GO:0009719	response to endogenous stimulus	biological_process	4	2.14191e-06	XLOC_032872	LOC_Os05g36290.1;LOC_Os05g36290.2	ACT7	LOC_Os12g06660	up	OK	45.8034	94.0397	1.03782
GO:0009719	response to endogenous stimulus	biological_process	4	2.14191e-06	XLOC_032997	LOC_Os05g39580.1	PYL5	LOC_Os05g39580	down	OK	3.60634	1.03741	-1.79755
GO:0009719	response to endogenous stimulus	biological_process	4	2.14191e-06	XLOC_033204	LOC_Os05g44810.2;LOC_Os05g44810.1;LOC_Os05g44810.3	IAA26	LOC_Os11g11410	up	OK	4.61285	11.137	1.27163
GO:0009719	response to endogenous stimulus	biological_process	4	2.14191e-06	XLOC_033468	LOC_Os05g50700.1	AtWRKY22	LOC_Os05g50700	up	OK	1.92389	5.7916	1.58993
GO:0009719	response to endogenous stimulus	biological_process	4	2.14191e-06	XLOC_034344	LOC_Os06g19800.1	ATRD22	LOC_Os11g06980	down	OK	4.40286	0.0380785	-6.85332
GO:0009719	response to endogenous stimulus	biological_process	4	2.14191e-06	XLOC_034512	LOC_Os06g24850.1	IAA18	LOC_Os11g11430	down	OK	3.41351	0.305541	-3.48182
GO:0009719	response to endogenous stimulus	biological_process	4	2.14191e-06	XLOC_035053	LOC_Os06g41880.1	AIR3	LOC_Os09g30250	up	OK	0.318616	0.778504	1.28888
GO:0009719	response to endogenous stimulus	biological_process	4	2.14191e-06	XLOC_036021	LOC_Os06g11860.1	RAP2.4	LOC_Os10g22600	down	OK	8.41362	3.82498	-1.13727
GO:0009719	response to endogenous stimulus	biological_process	4	2.14191e-06	XLOC_036264	LOC_Os06g17000.1	ATRD22	LOC_Os11g06980	up	OK	0.918525	2.06206	1.1667
GO:0009719	response to endogenous stimulus	biological_process	4	2.14191e-06	XLOC_036939	LOC_Os06g40170.1	PLD	LOC_Os09g25390	up	OK	9.20882	20.7531	1.17224
GO:0009719	response to endogenous stimulus	biological_process	4	2.14191e-06	XLOC_038184	LOC_Os07g18874.1	ABCG11	LOC_Os12g22284	down	OK	2.21	0.696738	-1.66536
GO:0009719	response to endogenous stimulus	biological_process	4	2.14191e-06	XLOC_038349	LOC_Os07g26630.1	PIP2;2	LOC_Os07g26690	up	OK	1.39977	10.9491	2.96756
GO:0009719	response to endogenous stimulus	biological_process	4	2.14191e-06	XLOC_038350	LOC_Os07g26640.1	PIP2;2	LOC_Os07g26690	up	OK	0.788613	3.47366	2.13907
GO:0009719	response to endogenous stimulus	biological_process	4	2.14191e-06	XLOC_038351	LOC_Os07g26660.1	PIP2;2	LOC_Os07g26690	up	OK	1.23735	6.94579	2.48889
GO:0009719	response to endogenous stimulus	biological_process	4	2.14191e-06	XLOC_038691	LOC_Os07g35280.1	CRK10	LOC_Os12g14699	up	OK	0.814815	1.78977	1.13523
GO:0009719	response to endogenous stimulus	biological_process	4	2.14191e-06	XLOC_039146	LOC_Os07g44430.1	ATPER1	LOC_Os07g44440	up	OK	0.674166	24.198	5.16564
GO:0009719	response to endogenous stimulus	biological_process	4	2.14191e-06	XLOC_039147	LOC_Os07g44440.1	ATPER1	LOC_Os07g44440	up	OK	5.69204	51.3745	3.17404
GO:0009719	response to endogenous stimulus	biological_process	4	2.14191e-06	XLOC_039375	LOC_Os07g48760.1	CIPK3	LOC_Os12g03810	up	OK	2.00308	5.30939	1.40632
GO:0009719	response to endogenous stimulus	biological_process	4	2.14191e-06	XLOC_039380	LOC_Os07g48870.1	AtMYB78	LOC_Os07g48870	up	OK	0.934438	6.19231	2.72831
GO:0009719	response to endogenous stimulus	biological_process	4	2.14191e-06	XLOC_040525	LOC_Os07g34260.1	ATCHS	LOC_Os12g07690	up	OK	1.60947	4.0555	1.3333
GO:0009719	response to endogenous stimulus	biological_process	4	2.14191e-06	XLOC_040579	LOC_Os07g35810.1	CRK10	LOC_Os12g14699	down	OK	13.207	6.44418	-1.03523
GO:0009719	response to endogenous stimulus	biological_process	4	2.14191e-06	XLOC_040794	LOC_Os07g40290.1	AUR3	LOC_Os07g40290	up	OK	2.64145	5.83276	1.14285
GO:0009719	response to endogenous stimulus	biological_process	4	2.14191e-06	XLOC_040987	LOC_Os07g44440.1	ATPER1	LOC_Os07g44440	up	OK	1.80963	15.3547	3.08491
GO:0009719	response to endogenous stimulus	biological_process	4	2.14191e-06	XLOC_041141	LOC_Os07g48260.1	ATWRKY54	LOC_Os11g02470	down	OK	3.12626	1.54961	-1.01253
GO:0009719	response to endogenous stimulus	biological_process	4	2.14191e-06	XLOC_041619	LOC_Os08g10080.1	anac021	LOC_Os12g41680	up	OK	1.2044	2.83154	1.23327
GO:0009719	response to endogenous stimulus	biological_process	4	2.14191e-06	XLOC_042319	LOC_Os08g33150.1	AtMYB43	LOC_Os09g23620	up	OK	1.33523	3.62006	1.43893
GO:0009719	response to endogenous stimulus	biological_process	4	2.14191e-06	XLOC_042493	LOC_Os08g36910.1;LOC_Os08g36910.2;LOC_Os08g36910.3	AMY1	LOC_Os09g28420	down	OK	0.939522	0.365534	-1.36192
GO:0009719	response to endogenous stimulus	biological_process	4	2.14191e-06	XLOC_042527	LOC_Os08g37760.1	ATL6	LOC_Os09g29310	down	OK	1.60665	0.636073	-1.3368
GO:0009719	response to endogenous stimulus	biological_process	4	2.14191e-06	XLOC_042652	LOC_Os08g39850.3;LOC_Os08g39850.1;LOC_Os08g39850.2;LOC_Os08g39850.4	ATLOX2	LOC_Os12g37350	down	OK	2.92311	1.04442	-1.4848
GO:0009719	response to endogenous stimulus	biological_process	4	2.14191e-06	XLOC_043321	LOC_Os08g10080.1	anac021	LOC_Os12g41680	up	OK	10.7911	23.5911	1.1284
GO:0009719	response to endogenous stimulus	biological_process	4	2.14191e-06	XLOC_044297	LOC_Os08g39840.1	ATLOX2	LOC_Os12g37350	down	OK	12.3057	2.28854	-2.42682
GO:0009719	response to endogenous stimulus	biological_process	4	2.14191e-06	XLOC_044402	LOC_Os08g41720.1	PIN5	LOC_Os11g02950	up	OK	0.374646	1.76998	2.24014
GO:0009719	response to endogenous stimulus	biological_process	4	2.14191e-06	XLOC_044941	LOC_Os09g15670.1	HAI2	LOC_Os09g15670	up	OK	0.565937	2.18491	1.94886
GO:0009719	response to endogenous stimulus	biological_process	4	2.14191e-06	XLOC_045341	LOC_Os09g26960.1	CYP75B1	LOC_Os10g17260	up	OK	69.6398	185.64	1.41453
GO:0009719	response to endogenous stimulus	biological_process	4	2.14191e-06	XLOC_045416	LOC_Os09g28420.1	AMY1	LOC_Os09g28420	up	OK	0.618396	3.30862	2.41963
GO:0009719	response to endogenous stimulus	biological_process	4	2.14191e-06	XLOC_045667	LOC_Os09g34214.1	ATSAGT1	LOC_Os09g34214	down	OK	13.5097	5.69995	-1.24497
GO:0009719	response to endogenous stimulus	biological_process	4	2.14191e-06	XLOC_046195	LOC_Os09g11480.1;LOC_Os09g11480.2	HRE1	LOC_Os10g25170	down	OK	3.46878	0.737467	-2.23378
GO:0009719	response to endogenous stimulus	biological_process	4	2.14191e-06	XLOC_046716	LOC_Os09g26780.1	JAZ1	LOC_Os10g25290	up	OK	5.51599	19.7213	1.83806
GO:0009719	response to endogenous stimulus	biological_process	4	2.14191e-06	XLOC_046818	LOC_Os09g29310.1	ATL6	LOC_Os09g29310	down	OK	1.89664	0.905905	-1.06602
GO:0055114	oxidation-reduction process	biological_process	5	2.46636e-06	XLOC_000124	LOC_Os01g03530.2;LOC_Os01g03530.1	LPR1	LOC_Os10g35320	up	OK	2.71547	8.06073	1.56971
GO:0055114	oxidation-reduction process	biological_process	5	2.46636e-06	XLOC_000127	LOC_Os01g03620.1	LPR1	LOC_Os10g35320	down	OK	13.9885	4.94176	-1.50115
GO:0055114	oxidation-reduction process	biological_process	5	2.46636e-06	XLOC_000572	LOC_Os01g12770.1	CYP71A26	LOC_Os08g01480	down	OK	10.101	4.8376	-1.06213
GO:0055114	oxidation-reduction process	biological_process	5	2.46636e-06	XLOC_001342	LOC_Os01g36294.1	CYP71B36	LOC_Os07g11890	up	OK	4.3758	9.34791	1.0951
GO:0055114	oxidation-reduction process	biological_process	5	2.46636e-06	XLOC_001344	LOC_Os01g36350.2;LOC_Os01g36350.1;LOC_Os01g36350.3	CYP71A23	LOC_Os01g36350	up	OK	5.00641	10.4047	1.05539
GO:0055114	oxidation-reduction process	biological_process	5	2.46636e-06	XLOC_001503	LOC_Os01g40870.1	ALDH1A	LOC_Os06g39230	down	OK	49.5104	18.3374	-1.43294
GO:0055114	oxidation-reduction process	biological_process	5	2.46636e-06	XLOC_001637	LOC_Os01g43700.2;LOC_Os01g43700.1	CYP72A13	LOC_Os01g43740	up	OK	5.2199	20.1685	1.95001
GO:0055114	oxidation-reduction process	biological_process	5	2.46636e-06	XLOC_001639	LOC_Os01g43750.1	CYP72A15	LOC_Os05g30890	down	OK	5.29967	1.21859	-2.12069
GO:0055114	oxidation-reduction process	biological_process	5	2.46636e-06	XLOC_001640	LOC_Os01g43760.1	CYP72C1	LOC_Os01g43760	down	OK	3.13007	0.637539	-2.29561
GO:0055114	oxidation-reduction process	biological_process	5	2.46636e-06	XLOC_002208	LOC_Os01g55240.1	ATGA2OX2	LOC_Os01g55240	down	OK	2.61079	0.921969	-1.5017
GO:0055114	oxidation-reduction process	biological_process	5	2.46636e-06	XLOC_002399	LOC_Os01g59000.1	CYP94D2	LOC_Os12g04100	down	OK	1.95982	0.611189	-1.68103
GO:0055114	oxidation-reduction process	biological_process	5	2.46636e-06	XLOC_003064	LOC_Os01g72760.1	CYP71B11	LOC_Os04g10160	up	OK	0.760162	1.90281	1.32375
GO:0055114	oxidation-reduction process	biological_process	5	2.46636e-06	XLOC_003277	LOC_Os01g03630.1	LPR1	LOC_Os10g35320	down	OK	20.9143	0.61214	-5.09448
GO:0055114	oxidation-reduction process	biological_process	5	2.46636e-06	XLOC_003278	LOC_Os01g03640.1	LPR1	LOC_Os10g35320	down	OK	3.10454	0.162548	-4.25544
GO:0055114	oxidation-reduction process	biological_process	5	2.46636e-06	XLOC_004239	LOC_Os01g27490.1	ANS	LOC_Os06g42130	up	OK	2.05836	4.85031	1.23658
GO:0055114	oxidation-reduction process	biological_process	5	2.46636e-06	XLOC_004677	LOC_Os01g41820.1	CYP72A15	LOC_Os05g30890	down	OK	7.4783	2.29734	-1.70274
GO:0055114	oxidation-reduction process	biological_process	5	2.46636e-06	XLOC_004780	LOC_Os01g43720.1	CYP72A15	LOC_Os05g30890	up	OK	0.911146	5.0674	2.47549
GO:0055114	oxidation-reduction process	biological_process	5	2.46636e-06	XLOC_004781	LOC_Os01g43760.1	CYP72C1	LOC_Os01g43760	down	OK	2.65162	0.171291	-3.95235
GO:0055114	oxidation-reduction process	biological_process	5	2.46636e-06	XLOC_007079	LOC_Os10g33520.1	ATFAO3	LOC_Os10g33540	up	OK	0.644472	1.68486	1.38644
GO:0055114	oxidation-reduction process	biological_process	5	2.46636e-06	XLOC_007831	LOC_Os10g09110.1;LOC_Os10g09110.2	CYP76C4	LOC_Os12g09790	up	OK	0.904435	3.60268	1.99398
GO:0055114	oxidation-reduction process	biological_process	5	2.46636e-06	XLOC_008525	LOC_Os10g33460.1	ATFAO3	LOC_Os10g33540	down	OK	11.0313	4.53269	-1.28316
GO:0055114	oxidation-reduction process	biological_process	5	2.46636e-06	XLOC_008529	LOC_Os10g33540.1	ATFAO3	LOC_Os10g33540	up	OK	3.60187	7.78358	1.11169
GO:0055114	oxidation-reduction process	biological_process	5	2.46636e-06	XLOC_008692	LOC_Os10g36848.1	CYP84A1	LOC_Os10g36848	up	OK	7.87106	17.9419	1.1887
GO:0055114	oxidation-reduction process	biological_process	5	2.46636e-06	XLOC_008749	LOC_Os10g38090.1	CYP704A2	LOC_Os10g38110	down	OK	16.3726	7.89002	-1.05318
GO:0055114	oxidation-reduction process	biological_process	5	2.46636e-06	XLOC_008751	LOC_Os10g38110.2;LOC_Os10g38110.1	CYP704A2	LOC_Os10g38110	down	OK	75.6532	30.6222	-1.30482
GO:0055114	oxidation-reduction process	biological_process	5	2.46636e-06	XLOC_009677	LOC_Os11g18570.1	CYP87A2	LOC_Os12g18820	up	OK	15.2649	32.4016	1.08585
GO:0055114	oxidation-reduction process	biological_process	5	2.46636e-06	XLOC_010372	LOC_Os11g41680.1	CYP71B2	LOC_Os12g32850	down	OK	5.06554	1.18423	-2.09677
GO:0055114	oxidation-reduction process	biological_process	5	2.46636e-06	XLOC_010459	LOC_Os11g43980.1	RCI3	LOC_Os11g43980	up	OK	4.93904	10.6361	1.10667
GO:0055114	oxidation-reduction process	biological_process	5	2.46636e-06	XLOC_011092	LOC_Os11g10480.2;LOC_Os11g10480.1;LOC_Os11g10480.4	ADH	LOC_Os11g10520	up	OK	52.5103	107.396	1.03227
GO:0055114	oxidation-reduction process	biological_process	5	2.46636e-06	XLOC_011094	LOC_Os11g10520.2;LOC_Os11g10520.1;LOC_Os11g10520.3	ADH	LOC_Os11g10520	up	OK	9.82276	23.8535	1.28
GO:0055114	oxidation-reduction process	biological_process	5	2.46636e-06	XLOC_014314	LOC_Os12g16720.1	ATR4	LOC_Os12g16720	up	OK	7.68543	17.6634	1.20056
GO:0055114	oxidation-reduction process	biological_process	5	2.46636e-06	XLOC_014887	LOC_Os12g37260.1	ATLOX2	LOC_Os12g37350	up	OK	3.06296	10.7561	1.81215
GO:0055114	oxidation-reduction process	biological_process	5	2.46636e-06	XLOC_014971	LOC_Os12g39310.1	CYP81G1	LOC_Os12g39310	up	OK	1.96927	4.53307	1.20283
GO:0055114	oxidation-reduction process	biological_process	5	2.46636e-06	XLOC_015348	LOC_Os02g04170.3;LOC_Os02g04170.1;LOC_Os02g04170.2	AO	LOC_Os02g04170	up	OK	4.64763	9.88646	1.08896
GO:0055114	oxidation-reduction process	biological_process	5	2.46636e-06	XLOC_015610	LOC_Os02g09260.2;LOC_Os02g09260.1	CYP71A18	LOC_Os06g43510	up	OK	0.599156	1.29889	1.11627
GO:0055114	oxidation-reduction process	biological_process	5	2.46636e-06	XLOC_015613	LOC_Os02g09310.1	CYP71B2	LOC_Os12g32850	down	OK	14.3343	1.60424	-3.15951
GO:0055114	oxidation-reduction process	biological_process	5	2.46636e-06	XLOC_016388	LOC_Os02g30080.1	CYP81D2	LOC_Os02g30080	up	OK	0.651673	1.78022	1.44984
GO:0055114	oxidation-reduction process	biological_process	5	2.46636e-06	XLOC_016390	LOC_Os02g30100.1	CYP81D5	LOC_Os03g55240	up	OK	6.74475	15.7168	1.22047
GO:0055114	oxidation-reduction process	biological_process	5	2.46636e-06	XLOC_019162	LOC_Os02g36190.1	CYP71B13	LOC_Os10g30410	down	OK	1.48639	0.630269	-1.23778
GO:0055114	oxidation-reduction process	biological_process	5	2.46636e-06	XLOC_019272	LOC_Os02g38290.2;LOC_Os02g38290.1	CYP86C1	LOC_Os02g38290	up	OK	0.680628	7.7355	3.50656
GO:0055114	oxidation-reduction process	biological_process	5	2.46636e-06	XLOC_019833	LOC_Os02g49720.1;LOC_Os02g49720.2;LOC_Os02g49720.3;LOC_Os02g49720.7;LOC_Os02g49720.6	ALDH2	LOC_Os02g49720	up	OK	4.95318	11.5432	1.22062
GO:0055114	oxidation-reduction process	biological_process	5	2.46636e-06	XLOC_020470	LOC_Os03g04190.1	CYP78A6	LOC_Os08g43390	down	OK	8.1565	2.83434	-1.52494
GO:0055114	oxidation-reduction process	biological_process	5	2.46636e-06	XLOC_020497	LOC_Os03g04660.1	CYP96A10	LOC_Os08g16320	up	OK	33.7485	90.3038	1.41996
GO:0055114	oxidation-reduction process	biological_process	5	2.46636e-06	XLOC_020498	LOC_Os03g04680.1	CYP96A1	LOC_Os03g04680	up	OK	22.3472	80.4222	1.8475
GO:0055114	oxidation-reduction process	biological_process	5	2.46636e-06	XLOC_020692	LOC_Os03g08624.1	FLDH	LOC_Os03g08630	down	OK	33.5199	5.83521	-2.52216
GO:0055114	oxidation-reduction process	biological_process	5	2.46636e-06	XLOC_020888	LOC_Os03g12500.1	AOS	LOC_Os03g55800	down	OK	3.81047	1.37905	-1.4663
GO:0055114	oxidation-reduction process	biological_process	5	2.46636e-06	XLOC_020897	LOC_Os03g12660.1	CLM	LOC_Os04g39430	down	OK	17.9509	7.43759	-1.27115
GO:0055114	oxidation-reduction process	biological_process	5	2.46636e-06	XLOC_021891	LOC_Os03g39650.1	CYP71B34	LOC_Os09g36080	up	OK	0.16649	1.579	3.2455
GO:0055114	oxidation-reduction process	biological_process	5	2.46636e-06	XLOC_022262	LOC_Os03g49260.1;LOC_Os03g49260.2	LOX5	LOC_Os11g36719	down	OK	12.9831	2.8927	-2.16614
GO:0055114	oxidation-reduction process	biological_process	5	2.46636e-06	XLOC_022529	LOC_Os03g55230.1	CYP81D5	LOC_Os03g55240	down	OK	1.18396	0.0832888	-3.82936
GO:0055114	oxidation-reduction process	biological_process	5	2.46636e-06	XLOC_022724	LOC_Os03g59110.1	ACD1-LIKE	LOC_Os03g59152	up	OK	1.78156	3.92784	1.1406
GO:0055114	oxidation-reduction process	biological_process	5	2.46636e-06	XLOC_022921	LOC_Os03g63310.1	CYP71B37	LOC_Os12g44290	up	OK	3.27812	9.34032	1.5106
GO:0055114	oxidation-reduction process	biological_process	5	2.46636e-06	XLOC_023021	LOC_Os03g01820.1	ATSMO1	LOC_Os10g39810	up	OK	0.70403	1.42915	1.02144
GO:0055114	oxidation-reduction process	biological_process	5	2.46636e-06	XLOC_023087	LOC_Os03g02939.1	RCI3	LOC_Os11g43980	up	OK	1.43167	3.22043	1.16955
GO:0055114	oxidation-reduction process	biological_process	5	2.46636e-06	XLOC_023129	LOC_Os03g03910.1	CAT2	LOC_Os12g42850	down	OK	213.292	73.6742	-1.5336
GO:0055114	oxidation-reduction process	biological_process	5	2.46636e-06	XLOC_023142	LOC_Os03g04190.1	CYP78A6	LOC_Os08g43390	down	OK	3.84383	1.44652	-1.40996
GO:0055114	oxidation-reduction process	biological_process	5	2.46636e-06	XLOC_025074	LOC_Os03g52180.1	CLB6	LOC_Os03g52180	down	OK	3.29727	1.39255	-1.24354
GO:0055114	oxidation-reduction process	biological_process	5	2.46636e-06	XLOC_025197	LOC_Os03g55230.1	CYP81D5	LOC_Os03g55240	down	OK	1.26445	0.074709	-4.08108
GO:0055114	oxidation-reduction process	biological_process	5	2.46636e-06	XLOC_025408	LOC_Os03g59100.1	ACD1-LIKE	LOC_Os03g59152	down	OK	24.7547	11.6966	-1.08161
GO:0055114	oxidation-reduction process	biological_process	5	2.46636e-06	XLOC_026233	LOC_Os04g27830.1	ATARD2	LOC_Os10g28350	up	OK	0.797584	3.93889	2.30408
GO:0055114	oxidation-reduction process	biological_process	5	2.46636e-06	XLOC_026563	LOC_Os04g34580.1	CTF2A	LOC_Os07g30960	up	OK	0.56706	1.84118	1.69905
GO:0055114	oxidation-reduction process	biological_process	5	2.46636e-06	XLOC_027235	LOC_Os04g48880.1	B1	LOC_Os10g38940	up	OK	2.71858	6.91087	1.34602
GO:0055114	oxidation-reduction process	biological_process	5	2.46636e-06	XLOC_027415	LOC_Os04g53190.1	ATPAO2	LOC_Os04g53195	up	OK	2.66291	5.81374	1.12646
GO:0055114	oxidation-reduction process	biological_process	5	2.46636e-06	XLOC_028098	LOC_Os04g15920.1	ATCAD9	LOC_Os09g23550	up	OK	2.45494	7.89936	1.68605
GO:0055114	oxidation-reduction process	biological_process	5	2.46636e-06	XLOC_028358	LOC_Os04g27830.1	ATARD2	LOC_Os10g28350	up	OK	5.28234	21.7074	2.03894
GO:0055114	oxidation-reduction process	biological_process	5	2.46636e-06	XLOC_029240	LOC_Os04g48200.1	CYP87A2	LOC_Os12g18820	up	OK	6.25295	28.141	2.17007
GO:0055114	oxidation-reduction process	biological_process	5	2.46636e-06	XLOC_029241	LOC_Os04g48210.1;LOC_Os04g48210.2	CYP87A2	LOC_Os12g18820	up	OK	0.422037	1.42919	1.75976
GO:0055114	oxidation-reduction process	biological_process	5	2.46636e-06	XLOC_029973	LOC_Os05g04410.1	RCI3	LOC_Os11g43980	up	OK	14.4932	33.4137	1.20507
GO:0055114	oxidation-reduction process	biological_process	5	2.46636e-06	XLOC_030575	LOC_Os05g25640.1	ATC4H	LOC_Os05g25640	up	OK	1.84976	4.03783	1.12624
GO:0055114	oxidation-reduction process	biological_process	5	2.46636e-06	XLOC_031018	LOC_Os05g37250.1	CYP94C1	LOC_Os12g05440	down	OK	6.28787	3.11414	-1.01374
GO:0055114	oxidation-reduction process	biological_process	5	2.46636e-06	XLOC_031498	LOC_Os05g48200.1	GLT1	LOC_Os01g04190	down	OK	15.8268	3.36922	-2.23189
GO:0055114	oxidation-reduction process	biological_process	5	2.46636e-06	XLOC_032943	LOC_Os05g38390.1	ATLAC17	LOC_Os05g38420	down	OK	1.88443	0.899169	-1.06746
GO:0055114	oxidation-reduction process	biological_process	5	2.46636e-06	XLOC_033223	LOC_Os05g45240.1	YUC2	LOC_Os05g45240	up	OK	0.668008	1.66437	1.31704
GO:0055114	oxidation-reduction process	biological_process	5	2.46636e-06	XLOC_034360	LOC_Os06g20150.1	RCI3	LOC_Os11g43980	down	OK	28.6745	11.9706	-1.26027
GO:0055114	oxidation-reduction process	biological_process	5	2.46636e-06	XLOC_034488	LOC_Os06g23780.1	ACX4	LOC_Os06g23870	down	OK	1.05501	0.506836	-1.05767
GO:0055114	oxidation-reduction process	biological_process	5	2.46636e-06	XLOC_034643	LOC_Os06g30179.1	CYP71B2	LOC_Os12g32850	up	OK	0.271645	0.999951	1.88014
GO:0055114	oxidation-reduction process	biological_process	5	2.46636e-06	XLOC_035107	LOC_Os06g43304.1	CYP71B4	LOC_Os06g43350	up	OK	5.09277	20.0239	1.9752
GO:0055114	oxidation-reduction process	biological_process	5	2.46636e-06	XLOC_035108	LOC_Os06g43320.1	CYP71B4	LOC_Os06g43350	up	OK	2.37251	8.60406	1.85861
GO:0055114	oxidation-reduction process	biological_process	5	2.46636e-06	XLOC_035988	LOC_Os06g11210.1	ATOPR1	LOC_Os06g11260	up	OK	9.77041	27.8757	1.51252
GO:0055114	oxidation-reduction process	biological_process	5	2.46636e-06	XLOC_035990	LOC_Os06g11240.1	ATOPR2	LOC_Os06g11290	up	OK	2.71715	5.85136	1.10668
GO:0055114	oxidation-reduction process	biological_process	5	2.46636e-06	XLOC_035994	LOC_Os06g11290.1	ATOPR2	LOC_Os06g11290	up	OK	1.03309	3.64012	1.81702
GO:0055114	oxidation-reduction process	biological_process	5	2.46636e-06	XLOC_037505	LOC_Os07g01340.1	ATGA2OX8	LOC_Os07g01340	down	OK	1.3923	0.690812	-1.0111
GO:0055114	oxidation-reduction process	biological_process	5	2.46636e-06	XLOC_037510	LOC_Os07g01420.1	RCI3	LOC_Os11g43980	down	OK	6.29676	0.724077	-3.1204
[truncated: 7,198 more rows]
