# Supplementary material for: A semi-dominant mutation in a CC-NB-LRR-type protein leads to a short-root phenotype in rice
Source: Rice (N Y). 2018 Oct 3;11:54. doi: 10.1186/s12284-018-0250-1 (PMC6170248; doi:10.1186/s12284-018-0250-1)
Supplement: Supplementary file 13 — Figure S6. KEGG classification of differentially expressed genes. (XLS 247 kb) [file 12284_2018_250_MOESM13_ESM.xls]

## Sheet: Sheet1
Table S6. KEGG classification of differentially expressed genes.
pathway_id	pathway_name	S gene number	TS gene number	B gene number	TB gene number	pvalue	Pathway_link
ko00363	Bisphenol degradation	18	222	63	3074	2.0102e-07	http://www.kegg.jp/kegg-bin/show_pathway?map=osa00363&multi_query=CYP71A26+red%0D%0ACYP94D2+red%0D%0AATBT2+red%0D%0AATBT2+red%0D%0AATBT2+red%0D%0ACYP71B2+red%0D%0ACYP71B2+red%0D%0ACYP81D5+red%0D%0ACYP78A6+red%0D%0ACYP81D5+red%0D%0ACYP71B37+red%0D%0ACYP78A6+red%0D%0ACYP81D5+red%0D%0ACYP71B2+red%0D%0ACYP71B4+red%0D%0ACYP71B4+red%0D%0ACYP78A9+red%0D%0ACYP71B37+red
ko00624	Polycyclic aromatic hydrocarbon degradation	18	222	66	3074	4.36825e-07	http://www.kegg.jp/kegg-bin/show_pathway?map=osa00624&multi_query=CYP71A26+red%0D%0ACYP94D2+red%0D%0AATBT2+red%0D%0AATBT2+red%0D%0AATBT2+red%0D%0ACYP71B2+red%0D%0ACYP71B2+red%0D%0ACYP81D5+red%0D%0ACYP78A6+red%0D%0ACYP81D5+red%0D%0ACYP71B37+red%0D%0ACYP78A6+red%0D%0ACYP81D5+red%0D%0ACYP71B2+red%0D%0ACYP71B4+red%0D%0ACYP71B4+red%0D%0ACYP78A9+red%0D%0ACYP71B37+red
ko00627	Aminobenzoate degradation	18	222	68	3074	7.12422e-07	http://www.kegg.jp/kegg-bin/show_pathway?map=osa00627&multi_query=CYP71A26+red%0D%0ACYP94D2+red%0D%0AATBT2+red%0D%0AATBT2+red%0D%0AATBT2+red%0D%0ACYP71B2+red%0D%0ACYP71B2+red%0D%0ACYP81D5+red%0D%0ACYP78A6+red%0D%0ACYP81D5+red%0D%0ACYP71B37+red%0D%0ACYP78A6+red%0D%0ACYP81D5+red%0D%0ACYP71B2+red%0D%0ACYP71B4+red%0D%0ACYP71B4+red%0D%0ACYP78A9+red%0D%0ACYP71B37+red
ko00903	Limonene and pinene degradation	18	222	70	3074	1.13794e-06	http://www.kegg.jp/kegg-bin/show_pathway?map=osa00903&multi_query=CYP71A26+red%0D%0ACYP94D2+red%0D%0AATBT2+red%0D%0AATBT2+red%0D%0AATBT2+red%0D%0ACYP71B2+red%0D%0ACYP71B2+red%0D%0ACYP81D5+red%0D%0ACYP78A6+red%0D%0ACYP81D5+red%0D%0ACYP71B37+red%0D%0ACYP78A6+red%0D%0ACYP81D5+red%0D%0ACYP71B2+red%0D%0ACYP71B4+red%0D%0ACYP71B4+red%0D%0ACYP78A9+red%0D%0ACYP71B37+red
ko00945	Stilbenoid, diarylheptanoid and gingerol biosynthesis	21	222	101	3074	6.02378e-06	http://www.kegg.jp/kegg-bin/show_pathway?map=osa00945&multi_query=CYP71A26+red%0D%0ACYP94D2+red%0D%0AATBT2+red%0D%0AATBT2+red%0D%0AATBT2+red%0D%0ACYP71B2+red%0D%0ACYP71B2+red%0D%0ACYP81D5+red%0D%0ACYP78A6+red%0D%0ACYP81D5+red%0D%0ACYP71B37+red%0D%0ACYP78A6+red%0D%0AHCT+red%0D%0ACYP81D5+red%0D%0AATC4H+red%0D%0ACYP71B2+red%0D%0ACYP71B4+red%0D%0ACYP71B4+red%0D%0ACYP78A9+red%0D%0ACYP71B37+red%0D%0ACC…
ko00940	Phenylpropanoid biosynthesis	23	222	136	3074	7.51785e-05	http://www.kegg.jp/kegg-bin/show_pathway?map=osa00940&multi_query=BGLU44+red%0D%0AALDH1A+red%0D%0AUGT84A1+red%0D%0ABGLU40+red%0D%0ACYP84A1+red%0D%0ARCI3+red%0D%0ASCPL19+red%0D%0AATPAL1+red%0D%0ARCI3+red%0D%0AHCT+red%0D%0ABGLU15+red%0D%0ARCI3+red%0D%0AATC4H+red%0D%0ARCI3+red%0D%0ARCI3+red%0D%0AATPER1+red%0D%0AATPER1+red%0D%0AATPER1+red%0D%0AATCCR1+red%0D%0A4CL2+red%0D%0AATCCR1+red%0D%0AATCCR1+red%…
ko00360	Phenylalanine metabolism	12	222	59	3074	0.000796332	http://www.kegg.jp/kegg-bin/show_pathway?map=osa00360&multi_query=RCI3+red%0D%0AATPAL1+red%0D%0ARCI3+red%0D%0ARCI3+red%0D%0AATC4H+red%0D%0ARCI3+red%0D%0ARCI3+red%0D%0AATPER1+red%0D%0AATPER1+red%0D%0AATPER1+red%0D%0A4CL2+red%0D%0ACCoAOMT1+red
ko04978	Mineral absorption	2	222	2	3074	0.00519372	http://www.kegg.jp/kegg-bin/show_pathway?map=osa04978&multi_query=ATFER4+red%0D%0AATFER4+red
ko04973	Carbohydrate digestion and absorption	5	222	18	3074	0.00738543	http://www.kegg.jp/kegg-bin/show_pathway?map=osa04973&multi_query=ATHXK1+red%0D%0AAMY1+red%0D%0AAMY1+red%0D%0AAMY1+red%0D%0AAMY1+red
ko00592	alpha-Linolenic acid metabolism	9	222	52	3074	0.0108194	http://www.kegg.jp/kegg-bin/show_pathway?map=osa00592&multi_query=ATLOX2+red%0D%0AAOS+red%0D%0ALOX5+red%0D%0AACX4+red%0D%0AATOPR1+red%0D%0AATOPR2+red%0D%0AATOPR2+red%0D%0AATLOX2+red%0D%0AATLOX2+red
ko00910	Nitrogen metabolism	6	222	29	3074	0.0154087	http://www.kegg.jp/kegg-bin/show_pathway?map=osa00910&multi_query=ACA1+red%0D%0AATGLN1+red%0D%0A1+red%0D%0AGLT1+red%0D%0AGNR1+red%0D%0AGNR1+red%0D%0AACA1+red
ko00250	Alanine, aspartate and glutamate metabolism	7	222	39	3074	0.0195818	http://www.kegg.jp/kegg-bin/show_pathway?map=osa00250&multi_query=ALAAT2+red%0D%0AAO+red%0D%0AGAD+red%0D%0AALAAT2+red%0D%0APYD4+red%0D%0AATGLN1+red%0D%0A1+red%0D%0AGLT1+red
ko00380	Tryptophan metabolism	6	222	33	3074	0.0282358	http://www.kegg.jp/kegg-bin/show_pathway?map=osa00380&multi_query=ATR4+red%0D%0AATST2A+red%0D%0ACAT2+red%0D%0AYUC2+red%0D%0ABGLU17+red%0D%0ABGLU17+red
ko01220	Degradation of aromatic compounds	3	222	10	3074	0.0305077	http://www.kegg.jp/kegg-bin/show_pathway?map=osa01220&multi_query=ADH+red%0D%0AADH+red%0D%0AATC4H+red
ko05202	Transcriptional misregulation in cancers	3	222	10	3074	0.0305077	http://www.kegg.jp/kegg-bin/show_pathway?map=osa05202&multi_query=ATHD1+red%0D%0AATHD1+red%0D%0AATHD1+red
ko00591	Linoleic acid metabolism	4	222	19	3074	0.0434122	http://www.kegg.jp/kegg-bin/show_pathway?map=osa00591&multi_query=ATLOX2+red%0D%0ALOX5+red%0D%0AATLOX2+red%0D%0AATLOX2+red
ko00626	Naphthalene degradation	2	222	5	3074	0.0448886	http://www.kegg.jp/kegg-bin/show_pathway?map=osa00626&multi_query=ADH+red%0D%0AADH+red
ko00520	Amino sugar and nucleotide sugar metabolism	15	222	130	3074	0.045018	http://www.kegg.jp/kegg-bin/show_pathway?map=osa00520&multi_query=APL2+red%0D%0AATCHIA+red%0D%0AATHXK1+red%0D%0AATCHIA+red%0D%0AMEE31+red%0D%0AATCHIA+red%0D%0AATCHIA+red%0D%0AATCHIA+red%0D%0AATCHIA+red%0D%0AATHCHIB+red%0D%0AAPL2+red%0D%0AATCHIA+red%0D%0AATCHIA+red%0D%0AATCHIA+red%0D%0AGAUT1+red
ko00500	Starch and sucrose metabolism	14	222	121	3074	0.0508072	http://www.kegg.jp/kegg-bin/show_pathway?map=osa00500&multi_query=BGLU44+red%0D%0AAPL2+red%0D%0AATHXK1+red%0D%0ABGLU40+red%0D%0AATTRE1+red%0D%0AAMY1+red%0D%0ASBE2.2+red%0D%0AAMY1+red%0D%0ABGLU15+red%0D%0AATTPS1+red%0D%0AAPL2+red%0D%0AAMY1+red%0D%0AAMY1+red%0D%0AGAUT1+red
ko04626	Plant-pathogen interaction	24	222	239	3074	0.0569134	http://www.kegg.jp/kegg-bin/show_pathway?map=osa04626&multi_query=ATPR1+red%0D%0AACAM-2+red%0D%0AWRKY26+red%0D%0ACML41+red%0D%0AATPR1+red%0D%0ARPM1+red%0D%0ARPM1+red%0D%0ARPM1+red%0D%0ARPM1+red%0D%0ARPM1+red%0D%0ARPM1+red%0D%0ARPM1+red%0D%0ARPM1+red%0D%0ARPM1+red%0D%0ARIN4+red%0D%0ARIN4+red%0D%0AMAPKKK9+red%0D%0AATCPK2+red%0D%0ARHS1+red%0D%0ARPM1+red%0D%0ARPM1+red%0D%0ARPM1+red%0D%0ARPM1+red%0D%0…
ko00100	Steroid biosynthesis	7	222	49	3074	0.0594977	http://www.kegg.jp/kegg-bin/show_pathway?map=osa00100&multi_query=CAS1+red%0D%0ACAS1+red%0D%0ACAS1+red%0D%0ACAS1+red%0D%0AATSMO1+red%0D%0ACPH+red%0D%0ACYP51+red
ko00196	Photosynthesis - antenna proteins	3	222	14	3074	0.0748047	http://www.kegg.jp/kegg-bin/show_pathway?map=osa00196&multi_query=LHB1B2+red%0D%0ALHCB2+red%0D%0ALHB1B2+red
ko05220	Chronic myeloid leukemia	3	222	14	3074	0.0748047	http://www.kegg.jp/kegg-bin/show_pathway?map=osa05220&multi_query=ATHD1+red%0D%0AATHD1+red%0D%0AATHD1+red
ko00966	Glucosinolate biosynthesis	2	222	7	3074	0.0856634	http://www.kegg.jp/kegg-bin/show_pathway?map=osa00966&multi_query=ATR4+red%0D%0AATST2A+red
ko04330	Notch signaling pathway	3	222	15	3074	0.0887119	http://www.kegg.jp/kegg-bin/show_pathway?map=osa04330&multi_query=ATHD1+red%0D%0AATHD1+red%0D%0AATHD1+red
ko00980	Metabolism of xenobiotics by cytochrome P450	2	222	8	3074	0.108933	http://www.kegg.jp/kegg-bin/show_pathway?map=osa00980&multi_query=ADH+red%0D%0AADH+red
ko04614	Renin-angiotensin system	2	222	8	3074	0.108933	http://www.kegg.jp/kegg-bin/show_pathway?map=osa04614&multi_query=scpl33+red%0D%0Ascpl20+red
ko00982	Drug metabolism - cytochrome P450	2	222	8	3074	0.108933	http://www.kegg.jp/kegg-bin/show_pathway?map=osa00982&multi_query=ADH+red%0D%0AADH+red
ko00710	Carbon fixation in photosynthetic organisms	6	222	46	3074	0.11043	http://www.kegg.jp/kegg-bin/show_pathway?map=osa00710&multi_query=ATPPC4+red%0D%0AALAAT2+red%0D%0APCK1+red%0D%0AALAAT2+red%0D%0APPDK+red%0D%0APGK+red
ko01210	2-Oxocarboxylic acid metabolism	6	222	48	3074	0.128712	http://www.kegg.jp/kegg-bin/show_pathway?map=osa01210&multi_query=ALAAT2+red%0D%0AATR4+red%0D%0AATST2A+red%0D%0AALAAT2+red%0D%0AAHAS+red%0D%0AATBCAT-5+red
ko04260	Cardiac muscle contraction	1	222	2	3074	0.139243	http://www.kegg.jp/kegg-bin/show_pathway?map=osa04260&multi_query=ATCOX6B2+red
ko04727	GABAergic synapse	2	222	10	3074	0.159396	http://www.kegg.jp/kegg-bin/show_pathway?map=osa04727&multi_query=GAD+red%0D%0AATGLN1+red%0D%0A1+red
ko00830	Retinol metabolism	2	222	10	3074	0.159396	http://www.kegg.jp/kegg-bin/show_pathway?map=osa00830&multi_query=ADH+red%0D%0AADH+red
ko00625	Chloroalkane and chloroalkene degradation	2	222	11	3074	0.185981	http://www.kegg.jp/kegg-bin/show_pathway?map=osa00625&multi_query=ADH+red%0D%0AADH+red
ko04011	MAPK signaling pathway - yeast	1	222	3	3074	0.201447	http://www.kegg.jp/kegg-bin/show_pathway?map=osa04011&multi_query=ATGLX1+red
ko00350	Tyrosine metabolism	2	222	12	3074	0.213124	http://www.kegg.jp/kegg-bin/show_pathway?map=osa00350&multi_query=ADH+red%0D%0AADH+red
ko00620	Pyruvate metabolism	5	222	46	3074	0.235534	http://www.kegg.jp/kegg-bin/show_pathway?map=osa00620&multi_query=ATPPC4+red%0D%0APCK1+red%0D%0APPDK+red%0D%0AMLS+red%0D%0AATGLX1+red
ko00650	Butanoate metabolism	2	222	13	3074	0.240607	http://www.kegg.jp/kegg-bin/show_pathway?map=osa00650&multi_query=GAD+red%0D%0AAHAS+red
ko04919	Thyroid hormone signaling pathway	3	222	24	3074	0.248364	http://www.kegg.jp/kegg-bin/show_pathway?map=osa04919&multi_query=ATHD1+red%0D%0AATHD1+red%0D%0AATHD1+red
ko04711	Circadian rhythm - fly	1	222	4	3074	0.259173	http://www.kegg.jp/kegg-bin/show_pathway?map=osa04711&multi_query=CKI1+red
ko00230	Purine metabolism	10	222	109	3074	0.259552	http://www.kegg.jp/kegg-bin/show_pathway?map=osa00230&multi_query=APY2+red%0D%0AAPY2+red%0D%0AAPY2+red%0D%0AAPY2+red%0D%0AAPY2+red%0D%0AAPY2+red%0D%0AFHIT+red%0D%0AAPT2+red%0D%0AAPT2+red%0D%0AAPT3+red
ko00941	Flavonoid biosynthesis	7	222	72	3074	0.261238	http://www.kegg.jp/kegg-bin/show_pathway?map=osa00941&multi_query=ANS+red%0D%0AATCHS+red%0D%0AHCT+red%0D%0AATC4H+red%0D%0AATCHS+red%0D%0ACYP75B1+red%0D%0ACCoAOMT1+red
ko00290	Valine, leucine and isoleucine biosynthesis	2	222	14	3074	0.268241	http://www.kegg.jp/kegg-bin/show_pathway?map=osa00290&multi_query=AHAS+red%0D%0AATBCAT-5+red
ko00010	Glycolysis / Gluconeogenesis	7	222	73	3074	0.272702	http://www.kegg.jp/kegg-bin/show_pathway?map=osa00010&multi_query=PFK3+red%0D%0AATHXK1+red%0D%0APCK1+red%0D%0AADH+red%0D%0AADH+red%0D%0APFK3+red%0D%0APGK+red
ko00051	Fructose and mannose metabolism	4	222	37	3074	0.276343	http://www.kegg.jp/kegg-bin/show_pathway?map=osa00051&multi_query=PFK3+red%0D%0AATHXK1+red%0D%0AMEE31+red%0D%0APFK3+red
ko00330	Arginine and proline metabolism	4	222	38	3074	0.292951	http://www.kegg.jp/kegg-bin/show_pathway?map=osa00330&multi_query=ATGLN1+red%0D%0A1+red%0D%0AATAIH+red%0D%0AATPAO2+red%0D%0APIP+red
ko04612	Antigen processing and presentation	3	222	27	3074	0.308966	http://www.kegg.jp/kegg-bin/show_pathway?map=osa04612&multi_query=ATHSP70+red%0D%0AATHSP70+red%0D%0AAtCRT1a+red
ko00660	C5-Branched dibasic acid metabolism	1	222	5	3074	0.312745	http://www.kegg.jp/kegg-bin/show_pathway?map=osa00660&multi_query=AHAS+red
ko00901	Indole alkaloid biosynthesis	1	222	5	3074	0.312745	http://www.kegg.jp/kegg-bin/show_pathway?map=osa00901&multi_query=ATMES7+red
ko00760	Nicotinate and nicotinamide metabolism	1	222	5	3074	0.312745	http://www.kegg.jp/kegg-bin/show_pathway?map=osa00760&multi_query=AO+red
ko00630	Glyoxylate and dicarboxylate metabolism	4	222	40	3074	0.326518	http://www.kegg.jp/kegg-bin/show_pathway?map=osa00630&multi_query=CAT2+red%0D%0AATGLN1+red%0D%0A1+red%0D%0AMLS+red%0D%0AICL+red
ko04912	GnRH signaling pathway	3	222	29	3074	0.34972	http://www.kegg.jp/kegg-bin/show_pathway?map=osa04912&multi_query=ACAM-2+red%0D%0APLD+red%0D%0APLD+red
ko00944	Flavone and flavonol biosynthesis	2	222	17	3074	0.350513	http://www.kegg.jp/kegg-bin/show_pathway?map=osa00944&multi_query=UGT78D2+red%0D%0ACYP75B1+red
ko00052	Galactose metabolism	4	222	42	3074	0.360316	http://www.kegg.jp/kegg-bin/show_pathway?map=osa00052&multi_query=PFK3+red%0D%0AATHXK1+red%0D%0APFK3+red%0D%0AAGAL1+red
ko00071	Fatty acid degradation	4	222	42	3074	0.360316	http://www.kegg.jp/kegg-bin/show_pathway?map=osa00071&multi_query=ADH+red%0D%0AADH+red%0D%0ALACS4+red%0D%0AACX4+red
ko00680	Methane metabolism	4	222	42	3074	0.360316	http://www.kegg.jp/kegg-bin/show_pathway?map=osa00680&multi_query=PFK3+red%0D%0AATPPC4+red%0D%0APFK3+red%0D%0APGDH+red
ko04712	Circadian rhythm - plant	4	222	42	3074	0.360316	http://www.kegg.jp/kegg-bin/show_pathway?map=osa04712&multi_query=ATCHS+red%0D%0APIF1+red%0D%0AAPRR7+red%0D%0AATCHS+red
ko04940	Type I diabetes mellitus	1	222	6	3074	0.362458	http://www.kegg.jp/kegg-bin/show_pathway?map=osa04940&multi_query=GAD+red
ko04014	Ras signaling pathway	3	222	30	3074	0.370027	http://www.kegg.jp/kegg-bin/show_pathway?map=osa04014&multi_query=ACAM-2+red%0D%0APLD+red%0D%0APLD+red
ko00340	Histidine metabolism	2	222	18	3074	0.377322	http://www.kegg.jp/kegg-bin/show_pathway?map=osa00340&multi_query=emb1075+red%0D%0Aemb1075+red
ko00240	Pyrimidine metabolism	8	222	95	3074	0.37916	http://www.kegg.jp/kegg-bin/show_pathway?map=osa00240&multi_query=DHOASE+red%0D%0AAPY2+red%0D%0AAPY2+red%0D%0AAPY2+red%0D%0AAPY2+red%0D%0AAPY2+red%0D%0AAPY2+red%0D%0APYR6+red
ko04024	cAMP signaling pathway	4	222	44	3074	0.394081	http://www.kegg.jp/kegg-bin/show_pathway?map=osa04024&multi_query=ACAM-2+red%0D%0APLD+red%0D%0AACX4+red%0D%0APLD+red
ko05131	Shigellosis	2	222	19	3074	0.403663	http://www.kegg.jp/kegg-bin/show_pathway?map=osa05131&multi_query=ATU2AF35B+red%0D%0Aarpc2b+red
ko00720	Carbon fixation pathways in prokaryotes	2	222	19	3074	0.403663	http://www.kegg.jp/kegg-bin/show_pathway?map=osa00720&multi_query=ATPPC4+red%0D%0APPDK+red
ko04728	Dopaminergic synapse	3	222	32	3074	0.410252	http://www.kegg.jp/kegg-bin/show_pathway?map=osa04728&multi_query=ATB' BETA+red%0D%0AACAM-2+red%0D%0APDF1+red
ko03320	PPAR signaling pathway	3	222	34	3074	0.449668	http://www.kegg.jp/kegg-bin/show_pathway?map=osa03320&multi_query=LACS4+red%0D%0AACX4+red%0D%0AUBQ10+red
ko00460	Cyanoamino acid metabolism	3	222	34	3074	0.449668	http://www.kegg.jp/kegg-bin/show_pathway?map=osa00460&multi_query=BGLU44+red%0D%0ABGLU40+red%0D%0ABGLU15+red
ko04340	Hedgehog signaling pathway	1	222	8	3074	0.451399	http://www.kegg.jp/kegg-bin/show_pathway?map=osa04340&multi_query=CKI1+red
ko02020	Two-component system	1	222	8	3074	0.451399	http://www.kegg.jp/kegg-bin/show_pathway?map=osa02020&multi_query=ATGLN1+red%0D%0A1+red
ko05142	Chagas disease (American trypanosomiasis)	2	222	21	3074	0.45467	http://www.kegg.jp/kegg-bin/show_pathway?map=osa05142&multi_query=PDF1+red%0D%0AAtCRT1a+red
ko00770	Pantothenate and CoA biosynthesis	2	222	21	3074	0.45467	http://www.kegg.jp/kegg-bin/show_pathway?map=osa00770&multi_query=AHAS+red%0D%0AATBCAT-5+red
ko04261	Adrenergic signaling in cardiomyocytes	3	222	35	3074	0.468981	http://www.kegg.jp/kegg-bin/show_pathway?map=osa04261&multi_query=ATB' BETA+red%0D%0AACAM-2+red%0D%0APDF1+red
ko00053	Ascorbate and aldarate metabolism	3	222	35	3074	0.468981	http://www.kegg.jp/kegg-bin/show_pathway?map=osa00053&multi_query=APX6+red%0D%0AAPX3+red%0D%0AAPX3+red
ko04391	Hippo signaling pathway -fly	2	222	22	3074	0.479228	http://www.kegg.jp/kegg-bin/show_pathway?map=osa04391&multi_query=CKI1+red%0D%0APDF1+red
ko04724	Glutamatergic synapse	3	222	36	3074	0.487989	http://www.kegg.jp/kegg-bin/show_pathway?map=osa04724&multi_query=ATGLN1+red%0D%0A1+red%0D%0APLD+red%0D%0APLD+red
ko05100	Bacterial invasion of epithelial cells	1	222	9	3074	0.491121	http://www.kegg.jp/kegg-bin/show_pathway?map=osa05100&multi_query=arpc2b+red
ko00603	Glycosphingolipid biosynthesis - globo series	1	222	9	3074	0.491121	http://www.kegg.jp/kegg-bin/show_pathway?map=osa00603&multi_query=AGAL1+red
ko00430	Taurine and hypotaurine metabolism	1	222	9	3074	0.491121	http://www.kegg.jp/kegg-bin/show_pathway?map=osa00430&multi_query=GAD+red
ko04152	AMPK signaling pathway	4	222	50	3074	0.49293	http://www.kegg.jp/kegg-bin/show_pathway?map=osa04152&multi_query=ATB' BETA+red%0D%0APFK3+red%0D%0APDF1+red%0D%0APFK3+red
ko04666	Fc gamma R-mediated phagocytosis	3	222	37	3074	0.506663	http://www.kegg.jp/kegg-bin/show_pathway?map=osa04666&multi_query=arpc2b+red%0D%0APLD+red%0D%0APLD+red
ko00565	Ether lipid metabolism	2	222	24	3074	0.526258	http://www.kegg.jp/kegg-bin/show_pathway?map=osa00565&multi_query=PLD+red%0D%0APLD+red
ko05162	Measles	2	222	24	3074	0.526258	http://www.kegg.jp/kegg-bin/show_pathway?map=osa05162&multi_query=ATHSP70+red%0D%0AATHSP70+red
ko01200	Carbon metabolism	12	222	164	3074	0.526659	http://www.kegg.jp/kegg-bin/show_pathway?map=osa01200&multi_query=PFK3+red%0D%0AATPPC4+red%0D%0AATHXK1+red%0D%0AALAAT2+red%0D%0APCK1+red%0D%0AALAAT2+red%0D%0APPDK+red%0D%0AMLS+red%0D%0APFK3+red%0D%0APGK+red%0D%0AICL+red%0D%0APGDH+red
ko04970	Salivary secretion	1	222	10	3074	0.52798	http://www.kegg.jp/kegg-bin/show_pathway?map=osa04970&multi_query=ACAM-2+red
ko04745	Phototransduction - fly	1	222	10	3074	0.52798	http://www.kegg.jp/kegg-bin/show_pathway?map=osa04745&multi_query=ACAM-2+red
ko04740	Olfactory transduction	1	222	10	3074	0.52798	http://www.kegg.jp/kegg-bin/show_pathway?map=osa04740&multi_query=ACAM-2+red
ko00524	Butirosin and neomycin biosynthesis	1	222	10	3074	0.52798	http://www.kegg.jp/kegg-bin/show_pathway?map=osa00524&multi_query=ATHXK1+red
ko04971	Gastric acid secretion	1	222	10	3074	0.52798	http://www.kegg.jp/kegg-bin/show_pathway?map=osa04971&multi_query=ACAM-2+red
ko00904	Diterpenoid biosynthesis	2	222	25	3074	0.54868	http://www.kegg.jp/kegg-bin/show_pathway?map=osa00904&multi_query=ATGA2OX2+red%0D%0AATKS+red
ko04915	Estrogen signaling pathway	3	222	40	3074	0.560469	http://www.kegg.jp/kegg-bin/show_pathway?map=osa04915&multi_query=ACAM-2+red%0D%0AATHSP70+red%0D%0AATHSP70+red
ko04744	Phototransduction	1	222	11	3074	0.56218	http://www.kegg.jp/kegg-bin/show_pathway?map=osa04744&multi_query=ACAM-2+red
ko05223	Non-small cell lung cancer	1	222	11	3074	0.56218	http://www.kegg.jp/kegg-bin/show_pathway?map=osa05223&multi_query=FHIT+red
ko04920	Adipocytokine signaling pathway	1	222	11	3074	0.56218	http://www.kegg.jp/kegg-bin/show_pathway?map=osa04920&multi_query=LACS4+red
ko04390	Hippo signaling pathway	2	222	26	3074	0.57035	http://www.kegg.jp/kegg-bin/show_pathway?map=osa04390&multi_query=CKI1+red%0D%0APDF1+red
ko04144	Endocytosis	5	222	71	3074	0.591027	http://www.kegg.jp/kegg-bin/show_pathway?map=osa04144&multi_query=ATHSP70+red%0D%0AAGD2+red%0D%0AATHSP70+red%0D%0APLD+red%0D%0APLD+red
ko00410	beta-Alanine metabolism	2	222	27	3074	0.591261	http://www.kegg.jp/kegg-bin/show_pathway?map=osa00410&multi_query=GAD+red%0D%0AATPAO2+red
ko00030	Pentose phosphate pathway	2	222	27	3074	0.591261	http://www.kegg.jp/kegg-bin/show_pathway?map=osa00030&multi_query=PFK3+red%0D%0APFK3+red
ko05222	Small cell lung cancer	1	222	12	3074	0.593912	http://www.kegg.jp/kegg-bin/show_pathway?map=osa05222&multi_query=FHIT+red
ko05034	Alcoholism	4	222	57	3074	0.598824	http://www.kegg.jp/kegg-bin/show_pathway?map=osa05034&multi_query=ACAM-2+red%0D%0AATHD1+red%0D%0AATHD1+red%0D%0AATHD1+red
ko05200	Pathways in cancer	3	222	43	3074	0.610603	http://www.kegg.jp/kegg-bin/show_pathway?map=osa05200&multi_query=ATHD1+red%0D%0AATHD1+red%0D%0AATHD1+red
ko05230	Central carbon metabolism in cancer	3	222	43	3074	0.610603	http://www.kegg.jp/kegg-bin/show_pathway?map=osa05230&multi_query=PFK3+red%0D%0AATHXK1+red%0D%0APFK3+red
ko00909	Sesquiterpenoid and triterpenoid biosynthesis	1	222	13	3074	0.623354	http://www.kegg.jp/kegg-bin/show_pathway?map=osa00909&multi_query=ATTPS21+red
ko04750	Inflammatory mediator regulation of TRP channels	1	222	13	3074	0.623354	http://www.kegg.jp/kegg-bin/show_pathway?map=osa04750&multi_query=ACAM-2+red
ko05132	Salmonella infection	1	222	13	3074	0.623354	http://www.kegg.jp/kegg-bin/show_pathway?map=osa05132&multi_query=arpc2b+red
ko00130	Ubiquinone and other terpenoid-quinone biosynthesis	2	222	29	3074	0.630793	http://www.kegg.jp/kegg-bin/show_pathway?map=osa00130&multi_query=ATC4H+red%0D%0A4CL2+red
ko04932	Non-alcoholic fatty liver disease (NAFLD)	1	222	14	3074	0.65067	http://www.kegg.jp/kegg-bin/show_pathway?map=osa04932&multi_query=ATCOX6B2+red
ko00905	Brassinosteroid biosynthesis	1	222	14	3074	0.65067	http://www.kegg.jp/kegg-bin/show_pathway?map=osa00905&multi_query=CLM+red
ko05145	Toxoplasmosis	3	222	46	3074	0.656793	http://www.kegg.jp/kegg-bin/show_pathway?map=osa05145&multi_query=ATHSP70+red%0D%0AATHSP70+red%0D%0AATCPK2+red
ko04075	Plant hormone signal transduction	12	222	180	3074	0.660551	http://www.kegg.jp/kegg-bin/show_pathway?map=osa04075&multi_query=ATPR1+red%0D%0AAUR3+red%0D%0AATPR1+red%0D%0AARR9+red%0D%0AARR9+red%0D%0AARR9+red%0D%0APIF1+red%0D%0AbZIP21+red%0D%0AAUR3+red%0D%0AOBF4+red%0D%0AHAI2+red%0D%0AJAZ1+red
ko05231	Choline metabolism in cancer	2	222	31	3074	0.667294	http://www.kegg.jp/kegg-bin/show_pathway?map=osa05231&multi_query=PLD+red%0D%0APLD+red
ko05134	Legionellosis	2	222	31	3074	0.667294	http://www.kegg.jp/kegg-bin/show_pathway?map=osa05134&multi_query=ATHSP70+red%0D%0AATHSP70+red
ko01230	Biosynthesis of amino acids	11	222	167	3074	0.673114	http://www.kegg.jp/kegg-bin/show_pathway?map=osa01230&multi_query=PFK3+red%0D%0AALAAT2+red%0D%0AAGD2+red%0D%0AALAAT2+red%0D%0AATGLN1+red%0D%0A1+red%0D%0AAHAS+red%0D%0AATBCAT-5+red%0D%0APFK3+red%0D%0AGLT1+red%0D%0APGK+red%0D%0APGDH+red
ko00521	Streptomycin biosynthesis	1	222	15	3074	0.676014	http://www.kegg.jp/kegg-bin/show_pathway?map=osa00521&multi_query=ATHXK1+red
ko00300	Lysine biosynthesis	1	222	15	3074	0.676014	http://www.kegg.jp/kegg-bin/show_pathway?map=osa00300&multi_query=AGD2+red
ko05016	Huntington's disease	4	222	64	3074	0.690428	http://www.kegg.jp/kegg-bin/show_pathway?map=osa05016&multi_query=ATHD1+red%0D%0AATHD1+red%0D%0AATHD1+red%0D%0AATCOX6B2+red
ko04713	Circadian entrainment	1	222	16	3074	0.699526	http://www.kegg.jp/kegg-bin/show_pathway?map=osa04713&multi_query=ACAM-2+red
ko04730	Long-term depression	1	222	16	3074	0.699526	http://www.kegg.jp/kegg-bin/show_pathway?map=osa04730&multi_query=PDF1+red
ko04015	Rap1 signaling pathway	1	222	16	3074	0.699526	http://www.kegg.jp/kegg-bin/show_pathway?map=osa04015&multi_query=ACAM-2+red
ko00860	Porphyrin and chlorophyll metabolism	2	222	33	3074	0.70084	http://www.kegg.jp/kegg-bin/show_pathway?map=osa00860&multi_query=NYC1+red%0D%0APORA+red
ko04068	FoxO signaling pathway	2	222	34	3074	0.716539	http://www.kegg.jp/kegg-bin/show_pathway?map=osa04068&multi_query=CKI1+red%0D%0ACAT2+red
ko05164	Influenza A	2	222	34	3074	0.716539	http://www.kegg.jp/kegg-bin/show_pathway?map=osa05164&multi_query=ATHSP70+red%0D%0AATHSP70+red
ko00450	Selenocompound metabolism	1	222	17	3074	0.72134	http://www.kegg.jp/kegg-bin/show_pathway?map=osa00450&multi_query=ATCPNIFS+red
ko05133	Pertussis	1	222	17	3074	0.72134	http://www.kegg.jp/kegg-bin/show_pathway?map=osa05133&multi_query=ACAM-2+red
ko05214	Glioma	1	222	17	3074	0.72134	http://www.kegg.jp/kegg-bin/show_pathway?map=osa05214&multi_query=ACAM-2+red
ko04710	Circadian rhythm	1	222	17	3074	0.72134	http://www.kegg.jp/kegg-bin/show_pathway?map=osa04710&multi_query=CKI1+red
ko00600	Sphingolipid metabolism	1	222	18	3074	0.741576	http://www.kegg.jp/kegg-bin/show_pathway?map=osa00600&multi_query=AGAL1+red
ko05012	Parkinson's disease	2	222	37	3074	0.759538	http://www.kegg.jp/kegg-bin/show_pathway?map=osa05012&multi_query=ATCOX6B2+red%0D%0AUBQ10+red
ko04142	Lysosome	2	222	37	3074	0.759538	http://www.kegg.jp/kegg-bin/show_pathway?map=osa04142&multi_query=scpl33+red%0D%0Ascpl20+red
ko00195	Photosynthesis	2	222	37	3074	0.759538	http://www.kegg.jp/kegg-bin/show_pathway?map=osa00195&multi_query=ATFD3+red%0D%0APQL1+red
ko04010	MAPK signaling pathway	2	222	37	3074	0.759538	http://www.kegg.jp/kegg-bin/show_pathway?map=osa04010&multi_query=ATHSP70+red%0D%0AATHSP70+red
ko03018	RNA degradation	2	222	37	3074	0.759538	http://www.kegg.jp/kegg-bin/show_pathway?map=osa03018&multi_query=PFK3+red%0D%0APFK3+red
ko00480	Glutathione metabolism	3	222	54	3074	0.760291	http://www.kegg.jp/kegg-bin/show_pathway?map=osa00480&multi_query=APX6+red%0D%0AAPX3+red%0D%0AAPX3+red
ko04916	Melanogenesis	1	222	19	3074	0.760349	http://www.kegg.jp/kegg-bin/show_pathway?map=osa04916&multi_query=ACAM-2+red
ko04270	Vascular smooth muscle contraction	1	222	19	3074	0.760349	http://www.kegg.jp/kegg-bin/show_pathway?map=osa04270&multi_query=ACAM-2+red
ko04930	Type II diabetes mellitus	1	222	19	3074	0.760349	http://www.kegg.jp/kegg-bin/show_pathway?map=osa04930&multi_query=ATHXK1+red
ko05130	Pathogenic Escherichia coli infection	1	222	21	3074	0.793919	http://www.kegg.jp/kegg-bin/show_pathway?map=osa05130&multi_query=arpc2b+red
ko05160	Hepatitis C	1	222	22	3074	0.808904	http://www.kegg.jp/kegg-bin/show_pathway?map=osa05160&multi_query=PDF1+red
ko00908	Zeatin biosynthesis	1	222	22	3074	0.808904	http://www.kegg.jp/kegg-bin/show_pathway?map=osa00908&multi_query=CYP735A1+red
ko00270	Cysteine and methionine metabolism	4	222	76	3074	0.811019	http://www.kegg.jp/kegg-bin/show_pathway?map=osa00270&multi_query=ACS7+red%0D%0AACS8+red%0D%0AATARD2+red%0D%0AATARD2+red
ko04151	PI3K-Akt signaling pathway	2	222	42	3074	0.818725	http://www.kegg.jp/kegg-bin/show_pathway?map=osa04151&multi_query=ATB' BETA+red%0D%0APDF1+red
ko00260	Glycine, serine and threonine metabolism	2	222	42	3074	0.818725	http://www.kegg.jp/kegg-bin/show_pathway?map=osa00260&multi_query=PYD4+red%0D%0APGDH+red
ko03015	mRNA surveillance pathway	3	222	60	3074	0.820186	http://www.kegg.jp/kegg-bin/show_pathway?map=osa03015&multi_query=ATB' BETA+red%0D%0APDF1+red%0D%0APAPS3+red
ko04530	Tight junction	1	222	23	3074	0.822804	http://www.kegg.jp/kegg-bin/show_pathway?map=osa04530&multi_query=PDF1+red
ko04113	Meiosis - yeast	3	222	61	3074	0.82883	http://www.kegg.jp/kegg-bin/show_pathway?map=osa04113&multi_query=ATB' BETA+red%0D%0AARLIM15+red%0D%0APDF1+red
ko04146	Peroxisome	3	222	62	3074	0.837117	http://www.kegg.jp/kegg-bin/show_pathway?map=osa04146&multi_query=CAT2+red%0D%0ALACS4+red%0D%0AACX4+red
ko05031	Amphetamine addiction	1	222	26	3074	0.858749	http://www.kegg.jp/kegg-bin/show_pathway?map=osa05031&multi_query=ACAM-2+red
ko04910	Insulin signaling pathway	3	222	65	3074	0.859942	http://www.kegg.jp/kegg-bin/show_pathway?map=osa04910&multi_query=ACAM-2+red%0D%0AATHXK1+red%0D%0AATEXO70F1+red
ko03040	Spliceosome	4	222	84	3074	0.867931	http://www.kegg.jp/kegg-bin/show_pathway?map=osa03040&multi_query=ATSRP34+red%0D%0AATHSP70+red%0D%0AATU2AF35B+red%0D%0AATHSP70+red
ko04722	Neurotrophin signaling pathway	1	222	27	3074	0.869037	http://www.kegg.jp/kegg-bin/show_pathway?map=osa04722&multi_query=ACAM-2+red
ko00061	Fatty acid biosynthesis	1	222	27	3074	0.869037	http://www.kegg.jp/kegg-bin/show_pathway?map=osa00061&multi_query=LACS4+red
ko05014	Amyotrophic lateral sclerosis (ALS)	1	222	27	3074	0.869037	http://www.kegg.jp/kegg-bin/show_pathway?map=osa05014&multi_query=CAT2+red
ko04020	Calcium signaling pathway	1	222	28	3074	0.878579	http://www.kegg.jp/kegg-bin/show_pathway?map=osa04020&multi_query=ACAM-2+red
ko00906	Carotenoid biosynthesis	1	222	28	3074	0.878579	http://www.kegg.jp/kegg-bin/show_pathway?map=osa00906&multi_query=B1+red
ko04350	TGF-beta signaling pathway	1	222	30	3074	0.895635	http://www.kegg.jp/kegg-bin/show_pathway?map=osa04350&multi_query=PDF1+red
ko00190	Oxidative phosphorylation	3	222	72	3074	0.902632	http://www.kegg.jp/kegg-bin/show_pathway?map=osa00190&multi_query=ATAVP3+red%0D%0AAHA11+red%0D%0AATCOX6B2+red
ko05010	Alzheimer's disease	2	222	53	3074	0.905493	http://www.kegg.jp/kegg-bin/show_pathway?map=osa05010&multi_query=ACAM-2+red%0D%0AATCOX6B2+red
ko03013	RNA transport	3	222	73	3074	0.90767	http://www.kegg.jp/kegg-bin/show_pathway?map=osa03013&multi_query=HST+red%0D%0AHST+red%0D%0AHST+red
ko05203	Viral carcinogenesis	3	222	75	3074	0.917047	http://www.kegg.jp/kegg-bin/show_pathway?map=osa05203&multi_query=ATHD1+red%0D%0AATHD1+red%0D%0AATHD1+red
ko04810	Regulation of actin cytoskeleton	1	222	34	3074	0.922921	http://www.kegg.jp/kegg-bin/show_pathway?map=osa04810&multi_query=arpc2b+red
ko00280	Valine, leucine and isoleucine degradation	1	222	34	3074	0.922921	http://www.kegg.jp/kegg-bin/show_pathway?map=osa00280&multi_query=ATBCAT-5+red
ko04720	Long-term potentiation	1	222	34	3074	0.922921	http://www.kegg.jp/kegg-bin/show_pathway?map=osa04720&multi_query=ACAM-2+red
ko00920	Sulfur metabolism	1	222	35	3074	0.92855	http://www.kegg.jp/kegg-bin/show_pathway?map=osa00920&multi_query=3-Apr+red
ko04921	Oxytocin signaling pathway	1	222	36	3074	0.933769	http://www.kegg.jp/kegg-bin/show_pathway?map=osa04921&multi_query=ACAM-2+red
ko04022	cGMP - PKG signaling pathway	1	222	36	3074	0.933769	http://www.kegg.jp/kegg-bin/show_pathway?map=osa04022&multi_query=ACAM-2+red
ko05169	Epstein-Barr virus infection	5	222	118	3074	0.937398	http://www.kegg.jp/kegg-bin/show_pathway?map=osa05169&multi_query=ATHSP70+red%0D%0AATHD1+red%0D%0AATHD1+red%0D%0AATHD1+red%0D%0AATHSP70+red
ko01040	Biosynthesis of unsaturated fatty acids	1	222	38	3074	0.943097	http://www.kegg.jp/kegg-bin/show_pathway?map=osa01040&multi_query=ACX4+red
ko04070	Phosphatidylinositol signaling system	1	222	39	3074	0.947258	http://www.kegg.jp/kegg-bin/show_pathway?map=osa04070&multi_query=ACAM-2+red
ko00020	Citrate cycle (TCA cycle)	1	222	41	3074	0.954692	http://www.kegg.jp/kegg-bin/show_pathway?map=osa00020&multi_query=PCK1+red
ko04114	Oocyte meiosis	3	222	87	3074	0.957296	http://www.kegg.jp/kegg-bin/show_pathway?map=osa04114&multi_query=ATB' BETA+red%0D%0AACAM-2+red%0D%0APDF1+red
ko01212	Fatty acid metabolism	2	222	66	3074	0.957941	http://www.kegg.jp/kegg-bin/show_pathway?map=osa01212&multi_query=LACS4+red%0D%0AACX4+red
ko00900	Terpenoid backbone biosynthesis	1	222	42	3074	0.958009	http://www.kegg.jp/kegg-bin/show_pathway?map=osa00900&multi_query=CLB6+red
ko04310	Wnt signaling pathway	1	222	42	3074	0.958009	http://www.kegg.jp/kegg-bin/show_pathway?map=osa04310&multi_query=CKI1+red
ko04066	HIF-1 signaling pathway	1	222	44	3074	0.963934	http://www.kegg.jp/kegg-bin/show_pathway?map=osa04066&multi_query=ATHXK1+red
ko05152	Tuberculosis	1	222	51	3074	0.978839	http://www.kegg.jp/kegg-bin/show_pathway?map=osa05152&multi_query=ACAM-2+red
ko00564	Glycerophospholipid metabolism	2	222	77	3074	0.97933	http://www.kegg.jp/kegg-bin/show_pathway?map=osa00564&multi_query=PLD+red%0D%0APLD+red
ko04110	Cell cycle	3	222	100	3074	0.979924	http://www.kegg.jp/kegg-bin/show_pathway?map=osa04110&multi_query=ATHD1+red%0D%0AATHD1+red%0D%0AATHD1+red
ko04145	Phagosome	1	222	54	3074	0.983168	http://www.kegg.jp/kegg-bin/show_pathway?map=osa04145&multi_query=AtCRT1a+red
ko04141	Protein processing in endoplasmic reticulum	3	222	103	3074	0.983209	http://www.kegg.jp/kegg-bin/show_pathway?map=osa04141&multi_query=ATHSP70+red%0D%0AATHSP70+red%0D%0AAtCRT1a+red
ko05168	Herpes simplex infection	1	222	58	3074	0.9876	http://www.kegg.jp/kegg-bin/show_pathway?map=osa05168&multi_query=ATSRP34+red
ko00561	Glycerolipid metabolism	1	222	63	3074	0.991542	http://www.kegg.jp/kegg-bin/show_pathway?map=osa00561&multi_query=AGAL1+red
ko05166	HTLV-I infection	1	222	67	3074	0.993775	http://www.kegg.jp/kegg-bin/show_pathway?map=osa05166&multi_query=AtCRT1a+red
ko04111	Cell cycle - yeast	1	222	80	3074	0.997708	http://www.kegg.jp/kegg-bin/show_pathway?map=osa04111&multi_query=PDF1+red
ko05218	Melanoma	0	222	7	3074	1	http://www.kegg.jp/kegg-bin/show_pathway?map=osa05218&multi_query=
ko05211	Renal cell carcinoma	0	222	12	3074	1	http://www.kegg.jp/kegg-bin/show_pathway?map=osa05211&multi_query=
ko04540	Gap junction	0	222	21	3074	1	http://www.kegg.jp/kegg-bin/show_pathway?map=osa04540&multi_query=
ko05322	Systemic lupus erythematosus	0	222	26	3074	1	http://www.kegg.jp/kegg-bin/show_pathway?map=osa05322&multi_query=
ko04725	Cholinergic synapse	0	222	7	3074	1	http://www.kegg.jp/kegg-bin/show_pathway?map=osa04725&multi_query=
ko00785	Lipoic acid metabolism	0	222	4	3074	1	http://www.kegg.jp/kegg-bin/show_pathway?map=osa00785&multi_query=
ko04611	Platelet activation	0	222	8	3074	1	http://www.kegg.jp/kegg-bin/show_pathway?map=osa04611&multi_query=
ko04360	Axon guidance	0	222	21	3074	1	http://www.kegg.jp/kegg-bin/show_pathway?map=osa04360&multi_query=
ko03060	Protein export	0	222	15	3074	1	http://www.kegg.jp/kegg-bin/show_pathway?map=osa03060&multi_query=
ko00531	Glycosaminoglycan degradation	0	222	8	3074	1	http://www.kegg.jp/kegg-bin/show_pathway?map=osa00531&multi_query=
ko05204	Chemical carcinogenesis	0	222	4	3074	1	http://www.kegg.jp/kegg-bin/show_pathway?map=osa05204&multi_query=
ko04623	Cytosolic DNA-sensing pathway	0	222	17	3074	1	http://www.kegg.jp/kegg-bin/show_pathway?map=osa04623&multi_query=
ko04961	Endocrine and other factor-regulated calcium reabsorption	0	222	2	3074	1	http://www.kegg.jp/kegg-bin/show_pathway?map=osa04961&multi_query=
ko04062	Chemokine signaling pathway	0	222	8	3074	1	http://www.kegg.jp/kegg-bin/show_pathway?map=osa04062&multi_query=
ko03022	Basal transcription factors	0	222	29	3074	1	http://www.kegg.jp/kegg-bin/show_pathway?map=osa03022&multi_query=
ko00930	Caprolactam degradation	0	222	1	3074	1	http://www.kegg.jp/kegg-bin/show_pathway?map=osa00930&multi_query=
ko04721	Synaptic vesicle cycle	0	222	29	3074	1	http://www.kegg.jp/kegg-bin/show_pathway?map=osa04721&multi_query=
ko00540	Lipopolysaccharide biosynthesis	0	222	4	3074	1	http://www.kegg.jp/kegg-bin/show_pathway?map=osa00540&multi_query=
ko05221	Acute myeloid leukemia	0	222	6	3074	1	http://www.kegg.jp/kegg-bin/show_pathway?map=osa05221&multi_query=
ko03420	Nucleotide excision repair	0	222	51	3074	1	http://www.kegg.jp/kegg-bin/show_pathway?map=osa03420&multi_query=
ko00471	D-Glutamine and D-glutamate metabolism	0	222	3	3074	1	http://www.kegg.jp/kegg-bin/show_pathway?map=osa00471&multi_query=
ko05340	Primary immunodeficiency	0	222	2	3074	1	http://www.kegg.jp/kegg-bin/show_pathway?map=osa05340&multi_query=
ko04668	TNF signaling pathway	0	222	6	3074	1	http://www.kegg.jp/kegg-bin/show_pathway?map=osa04668&multi_query=
ko04320	Dorso-ventral axis formation	0	222	6	3074	1	http://www.kegg.jp/kegg-bin/show_pathway?map=osa04320&multi_query=
ko04510	Focal adhesion	0	222	11	3074	1	http://www.kegg.jp/kegg-bin/show_pathway?map=osa04510&multi_query=
ko00254	Aflatoxin biosynthesis	0	222	1	3074	1	http://www.kegg.jp/kegg-bin/show_pathway?map=osa00254&multi_query=
ko04664	Fc epsilon RI signaling pathway	0	222	6	3074	1	http://www.kegg.jp/kegg-bin/show_pathway?map=osa04664&multi_query=
ko05110	Vibrio cholerae infection	0	222	25	3074	1	http://www.kegg.jp/kegg-bin/show_pathway?map=osa05110&multi_query=
ko04115	p53 signaling pathway	0	222	18	3074	1	http://www.kegg.jp/kegg-bin/show_pathway?map=osa04115&multi_query=
ko00740	Riboflavin metabolism	0	222	9	3074	1	http://www.kegg.jp/kegg-bin/show_pathway?map=osa00740&multi_query=
ko03070	Bacterial secretion system	0	222	8	3074	1	http://www.kegg.jp/kegg-bin/show_pathway?map=osa03070&multi_query=
ko04966	Collecting duct acid secretion	0	222	19	3074	1	http://www.kegg.jp/kegg-bin/show_pathway?map=osa04966&multi_query=
ko03410	Base excision repair	0	222	30	3074	1	http://www.kegg.jp/kegg-bin/show_pathway?map=osa03410&multi_query=
ko05206	MicroRNAs in cancer	0	222	27	3074	1	http://www.kegg.jp/kegg-bin/show_pathway?map=osa05206&multi_query=
ko03440	Homologous recombination	0	222	26	3074	1	http://www.kegg.jp/kegg-bin/show_pathway?map=osa03440&multi_query=
ko04550	Signaling pathways regulating pluripotency of stem cells	0	222	9	3074	1	http://www.kegg.jp/kegg-bin/show_pathway?map=osa04550&multi_query=
ko00362	Benzoate degradation	0	222	4	3074	1	http://www.kegg.jp/kegg-bin/show_pathway?map=osa00362&multi_query=
ko04150	mTOR signaling pathway	0	222	14	3074	1	http://www.kegg.jp/kegg-bin/show_pathway?map=osa04150&multi_query=
ko00310	Lysine degradation	0	222	10	3074	1	http://www.kegg.jp/kegg-bin/show_pathway?map=osa00310&multi_query=
ko00562	Inositol phosphate metabolism	0	222	36	3074	1	http://www.kegg.jp/kegg-bin/show_pathway?map=osa00562&multi_query=
ko00590	Arachidonic acid metabolism	0	222	10	3074	1	http://www.kegg.jp/kegg-bin/show_pathway?map=osa00590&multi_query=
ko00790	Folate biosynthesis	0	222	18	3074	1	http://www.kegg.jp/kegg-bin/show_pathway?map=osa00790&multi_query=
ko00400	Phenylalanine, tyrosine and tryptophan biosynthesis	0	222	24	3074	1	http://www.kegg.jp/kegg-bin/show_pathway?map=osa00400&multi_query=
ko04370	VEGF signaling pathway	0	222	19	3074	1	http://www.kegg.jp/kegg-bin/show_pathway?map=osa04370&multi_query=
ko04962	Vasopressin-regulated water reabsorption	0	222	4	3074	1	http://www.kegg.jp/kegg-bin/show_pathway?map=osa04962&multi_query=
ko00514	Other types of O-glycan biosynthesis	0	222	2	3074	1	http://www.kegg.jp/kegg-bin/show_pathway?map=osa00514&multi_query=
ko01053	Biosynthesis of siderophore group nonribosomal peptides	0	222	1	3074	1	http://www.kegg.jp/kegg-bin/show_pathway?map=osa01053&multi_query=
ko05323	Rheumatoid arthritis	0	222	19	3074	1	http://www.kegg.jp/kegg-bin/show_pathway?map=osa05323&multi_query=
ko00361	Chlorocyclohexane and chlorobenzene degradation	0	222	3	3074	1	http://www.kegg.jp/kegg-bin/show_pathway?map=osa00361&multi_query=
ko04723	Retrograde endocannabinoid signaling	0	222	6	3074	1	http://www.kegg.jp/kegg-bin/show_pathway?map=osa04723&multi_query=
ko05217	Basal cell carcinoma	0	222	2	3074	1	http://www.kegg.jp/kegg-bin/show_pathway?map=osa05217&multi_query=
ko00780	Biotin metabolism	0	222	9	3074	1	http://www.kegg.jp/kegg-bin/show_pathway?map=osa00780&multi_query=
ko04013	MAPK signaling pathway - fly	0	222	6	3074	1	http://www.kegg.jp/kegg-bin/show_pathway?map=osa04013&multi_query=
ko00351	1,1,1-Trichloro-2,2-bis(4-chlorophenyl)ethane (DDT) degradation	0	222	3	3074	1	http://www.kegg.jp/kegg-bin/show_pathway?map=osa00351&multi_query=
ko05212	Pancreatic cancer	0	222	9	3074	1	http://www.kegg.jp/kegg-bin/show_pathway?map=osa05212&multi_query=
ko04120	Ubiquitin mediated proteolysis	0	222	91	3074	1	http://www.kegg.jp/kegg-bin/show_pathway?map=osa04120&multi_query=
ko04650	Natural killer cell mediated cytotoxicity	0	222	19	3074	1	http://www.kegg.jp/kegg-bin/show_pathway?map=osa04650&multi_query=
ko00513	Various types of N-glycan biosynthesis	0	222	18	3074	1	http://www.kegg.jp/kegg-bin/show_pathway?map=osa00513&multi_query=
ko04012	ErbB signaling pathway	0	222	7	3074	1	http://www.kegg.jp/kegg-bin/show_pathway?map=osa04012&multi_query=
ko00604	Glycosphingolipid biosynthesis - ganglio series	0	222	7	3074	1	http://www.kegg.jp/kegg-bin/show_pathway?map=osa00604&multi_query=
ko00983	Drug metabolism - other enzymes	0	222	10	3074	1	http://www.kegg.jp/kegg-bin/show_pathway?map=osa00983&multi_query=
ko04380	Osteoclast differentiation	0	222	19	3074	1	http://www.kegg.jp/kegg-bin/show_pathway?map=osa04380&multi_query=
ko04620	Toll-like receptor signaling pathway	0	222	6	3074	1	http://www.kegg.jp/kegg-bin/show_pathway?map=osa04620&multi_query=
ko04976	Bile secretion	0	222	10	3074	1	http://www.kegg.jp/kegg-bin/show_pathway?map=osa04976&multi_query=
ko00510	N-Glycan biosynthesis	0	222	17	3074	1	http://www.kegg.jp/kegg-bin/show_pathway?map=osa00510&multi_query=
ko05161	Hepatitis B	0	222	22	3074	1	http://www.kegg.jp/kegg-bin/show_pathway?map=osa05161&multi_query=
ko05146	Amoebiasis	0	222	1	3074	1	http://www.kegg.jp/kegg-bin/show_pathway?map=osa05146&multi_query=
ko03460	Fanconi anemia pathway	0	222	21	3074	1	http://www.kegg.jp/kegg-bin/show_pathway?map=osa03460&multi_query=
ko04621	NOD-like receptor signaling pathway	0	222	9	3074	1	http://www.kegg.jp/kegg-bin/show_pathway?map=osa04621&multi_query=
ko00281	Geraniol degradation	0	222	1	3074	1	http://www.kegg.jp/kegg-bin/show_pathway?map=osa00281&multi_query=
ko04918	Thyroid hormone synthesis	0	222	14	3074	1	http://www.kegg.jp/kegg-bin/show_pathway?map=osa04918&multi_query=
ko05140	Leishmaniasis	0	222	5	3074	1	http://www.kegg.jp/kegg-bin/show_pathway?map=osa05140&multi_query=
ko03008	Ribosome biogenesis in eukaryotes	0	222	27	3074	1	http://www.kegg.jp/kegg-bin/show_pathway?map=osa03008&multi_query=
ko00640	Propanoate metabolism	0	222	8	3074	1	http://www.kegg.jp/kegg-bin/show_pathway?map=osa00640&multi_query=
ko00950	Isoquinoline alkaloid biosynthesis	0	222	4	3074	1	http://www.kegg.jp/kegg-bin/show_pathway?map=osa00950&multi_query=
ko00523	Polyketide sugar unit biosynthesis	0	222	1	3074	1	http://www.kegg.jp/kegg-bin/show_pathway?map=osa00523&multi_query=
ko03010	Ribosome	0	222	43	3074	1	http://www.kegg.jp/kegg-bin/show_pathway?map=osa03010&multi_query=
ko04112	Cell cycle - Caulobacter	0	222	11	3074	1	http://www.kegg.jp/kegg-bin/show_pathway?map=osa04112&multi_query=
ko04622	RIG-I-like receptor signaling pathway	0	222	7	3074	1	http://www.kegg.jp/kegg-bin/show_pathway?map=osa04622&multi_query=
ko04122	Sulfur relay system	0	222	13	3074	1	http://www.kegg.jp/kegg-bin/show_pathway?map=osa04122&multi_query=
ko04140	Regulation of autophagy	0	222	12	3074	1	http://www.kegg.jp/kegg-bin/show_pathway?map=osa04140&multi_query=
ko00040	Pentose and glucuronate interconversions	0	222	22	3074	1	http://www.kegg.jp/kegg-bin/show_pathway?map=osa00040&multi_query=
ko04662	B cell receptor signaling pathway	0	222	20	3074	1	http://www.kegg.jp/kegg-bin/show_pathway?map=osa04662&multi_query=
ko05213	Endometrial cancer	0	222	9	3074	1	http://www.kegg.jp/kegg-bin/show_pathway?map=osa05213&multi_query=
ko00232	Caffeine metabolism	0	222	1	3074	1	http://www.kegg.jp/kegg-bin/show_pathway?map=osa00232&multi_query=
ko05216	Thyroid cancer	0	222	8	3074	1	http://www.kegg.jp/kegg-bin/show_pathway?map=osa05216&multi_query=
ko04960	Aldosterone-regulated sodium reabsorption	0	222	5	3074	1	http://www.kegg.jp/kegg-bin/show_pathway?map=osa04960&multi_query=
ko04917	Prolactin signaling pathway	0	222	7	3074	1	http://www.kegg.jp/kegg-bin/show_pathway?map=osa04917&multi_query=
ko00563	Glycosylphosphatidylinositol(GPI)-anchor biosynthesis	0	222	3	3074	1	http://www.kegg.jp/kegg-bin/show_pathway?map=osa00563&multi_query=
ko04064	NF-kappa B signaling pathway	0	222	9	3074	1	http://www.kegg.jp/kegg-bin/show_pathway?map=osa04064&multi_query=
ko05215	Prostate cancer	0	222	13	3074	1	http://www.kegg.jp/kegg-bin/show_pathway?map=osa05215&multi_query=
ko02010	ABC transporters	0	222	8	3074	1	http://www.kegg.jp/kegg-bin/show_pathway?map=osa02010&multi_query=
ko05416	Viral myocarditis	0	222	7	3074	1	http://www.kegg.jp/kegg-bin/show_pathway?map=osa05416&multi_query=
ko03430	Mismatch repair	0	222	30	3074	1	http://www.kegg.jp/kegg-bin/show_pathway?map=osa03430&multi_query=
ko05032	Morphine addiction	0	222	1	3074	1	http://www.kegg.jp/kegg-bin/show_pathway?map=osa05032&multi_query=
ko00960	Tropane, piperidine and pyridine alkaloid biosynthesis	0	222	5	3074	1	http://www.kegg.jp/kegg-bin/show_pathway?map=osa00960&multi_query=
ko05210	Colorectal cancer	0	222	14	3074	1	http://www.kegg.jp/kegg-bin/show_pathway?map=osa05210&multi_query=
ko04726	Serotonergic synapse	0	222	7	3074	1	http://www.kegg.jp/kegg-bin/show_pathway?map=osa04726&multi_query=
ko00440	Phosphonate and phosphinate metabolism	0	222	11	3074	1	http://www.kegg.jp/kegg-bin/show_pathway?map=osa00440&multi_query=
ko00511	Other glycan degradation	0	222	10	3074	1	http://www.kegg.jp/kegg-bin/show_pathway?map=osa00511&multi_query=
ko05205	Proteoglycans in cancer	0	222	12	3074	1	http://www.kegg.jp/kegg-bin/show_pathway?map=osa05205&multi_query=
ko04630	Jak-STAT signaling pathway	0	222	2	3074	1	http://www.kegg.jp/kegg-bin/show_pathway?map=osa04630&multi_query=
ko00062	Fatty acid elongation	0	222	11	3074	1	http://www.kegg.jp/kegg-bin/show_pathway?map=osa00062&multi_query=
ko05120	Epithelial cell signaling in Helicobacter pylori infection	0	222	19	3074	1	http://www.kegg.jp/kegg-bin/show_pathway?map=osa05120&multi_query=
ko00970	Aminoacyl-tRNA biosynthesis	0	222	33	3074	1	http://www.kegg.jp/kegg-bin/show_pathway?map=osa00970&multi_query=
ko05219	Bladder cancer	0	222	6	3074	1	http://www.kegg.jp/kegg-bin/show_pathway?map=osa05219&multi_query=
ko04914	Progesterone-mediated oocyte maturation	0	222	41	3074	1	http://www.kegg.jp/kegg-bin/show_pathway?map=osa04914&multi_query=
ko00730	Thiamine metabolism	0	222	11	3074	1	http://www.kegg.jp/kegg-bin/show_pathway?map=osa00730&multi_query=
ko03030	DNA replication	0	222	41	3074	1	http://www.kegg.jp/kegg-bin/show_pathway?map=osa03030&multi_query=
ko04975	Fat digestion and absorption	0	222	7	3074	1	http://www.kegg.jp/kegg-bin/show_pathway?map=osa04975&multi_query=
ko05020	Prion diseases	0	222	14	3074	1	http://www.kegg.jp/kegg-bin/show_pathway?map=osa05020&multi_query=
ko04660	T cell receptor signaling pathway	0	222	20	3074	1	http://www.kegg.jp/kegg-bin/show_pathway?map=osa04660&multi_query=
ko03450	Non-homologous end-joining	0	222	5	3074	1	http://www.kegg.jp/kegg-bin/show_pathway?map=osa03450&multi_query=
ko00072	Synthesis and degradation of ketone bodies	0	222	4	3074	1	http://www.kegg.jp/kegg-bin/show_pathway?map=osa00072&multi_query=
ko04210	Apoptosis	0	222	16	3074	1	http://www.kegg.jp/kegg-bin/show_pathway?map=osa04210&multi_query=
ko03050	Proteasome	0	222	47	3074	1	http://www.kegg.jp/kegg-bin/show_pathway?map=osa03050&multi_query=
ko03020	RNA polymerase	0	222	27	3074	1	http://www.kegg.jp/kegg-bin/show_pathway?map=osa03020&multi_query=
ko04964	Proximal tubule bicarbonate reclamation	0	222	5	3074	1	http://www.kegg.jp/kegg-bin/show_pathway?map=osa04964&multi_query=
ko00670	One carbon pool by folate	0	222	10	3074	1	http://www.kegg.jp/kegg-bin/show_pathway?map=osa00670&multi_query=
ko04130	SNARE interactions in vesicular transport	0	222	42	3074	1	http://www.kegg.jp/kegg-bin/show_pathway?map=osa04130&multi_query=
ko04742	Taste transduction	0	222	1	3074	1	http://www.kegg.jp/kegg-bin/show_pathway?map=osa04742&multi_query=
ko00750	Vitamin B6 metabolism	0	222	9	3074	1	http://www.kegg.jp/kegg-bin/show_pathway?map=osa00750&multi_query=
ko00401	Novobiocin biosynthesis	0	222	3	3074	1	http://www.kegg.jp/kegg-bin/show_pathway?map=osa00401&multi_query=
ko04520	Adherens junction	0	222	12	3074	1	http://www.kegg.jp/kegg-bin/show_pathway?map=osa04520&multi_query=
