# Supplementary material for: A semi-dominant mutation in a CC-NB-LRR-type protein leads to a short-root phenotype in rice
Source: Rice (N Y). 2018 Oct 3;11:54. doi: 10.1186/s12284-018-0250-1 (PMC6170248; doi:10.1186/s12284-018-0250-1)
Supplement: Supplementary file 15 — Table S7. Down-regulated and up-regulated genes in different pathways. (XLSX 65 kb) [file 12284_2018_250_MOESM15_ESM.xlsx]

## Sheet: Sheet1
Table S7. Down-regulated and up-regulated genes in different pathways.
pathway_id	pathway_name	pvalue	gene_id	nearest_ref_id	symbol	Description	regulation	STATUS	Wild(FPKM)	Mutant(FPKM)	log2(fold_change)
ko00363	Bisphenol degradation	2.0102e-07	XLOC_000572	LOC_Os01g12770.1	CYP71A26	LOC_Os08g01480	down	OK	10.101	4.8376	-1.06213
ko00363	Bisphenol degradation	2.0102e-07	XLOC_002399	LOC_Os01g59000.1	CYP94D2	LOC_Os12g04100	down	OK	1.95982	0.611189	-1.68103
ko00363	Bisphenol degradation	2.0102e-07	XLOC_002842	LOC_Os01g68020.1	ATBT2	LOC_Os10g29060	down	OK	98.5065	26.4535	-1.89676
ko00363	Bisphenol degradation	2.0102e-07	XLOC_005872	LOC_Os01g68020.1	ATBT2	LOC_Os10g29060	down	OK	5.56319	2.25506	-1.30275
ko00363	Bisphenol degradation	2.0102e-07	XLOC_005873	LOC_Os01g68020.1	ATBT2	LOC_Os10g29060	down	OK	20.5304	7.3348	-1.48493
ko00363	Bisphenol degradation	2.0102e-07	XLOC_010372	LOC_Os11g41680.1	CYP71B2	LOC_Os12g32850	down	OK	5.06554	1.18423	-2.09677
ko00363	Bisphenol degradation	2.0102e-07	XLOC_015613	LOC_Os02g09310.1	CYP71B2	LOC_Os12g32850	down	OK	14.3343	1.60424	-3.15951
ko00363	Bisphenol degradation	2.0102e-07	XLOC_016390	LOC_Os02g30100.1	CYP81D5	LOC_Os03g55240	up	OK	6.74475	15.7168	1.22047
ko00363	Bisphenol degradation	2.0102e-07	XLOC_020470	LOC_Os03g04190.1	CYP78A6	LOC_Os08g43390	down	OK	8.1565	2.83434	-1.52494
ko00363	Bisphenol degradation	2.0102e-07	XLOC_022529	LOC_Os03g55230.1	CYP81D5	LOC_Os03g55240	down	OK	1.18396	0.0832888	-3.82936
ko00363	Bisphenol degradation	2.0102e-07	XLOC_022921	LOC_Os03g63310.1	CYP71B37	LOC_Os12g44290	up	OK	3.27812	9.34032	1.5106
ko00363	Bisphenol degradation	2.0102e-07	XLOC_023142	LOC_Os03g04190.1	CYP78A6	LOC_Os08g43390	down	OK	3.84383	1.44652	-1.40996
ko00363	Bisphenol degradation	2.0102e-07	XLOC_025197	LOC_Os03g55230.1	CYP81D5	LOC_Os03g55240	down	OK	1.26445	0.074709	-4.08108
ko00363	Bisphenol degradation	2.0102e-07	XLOC_034643	LOC_Os06g30179.1	CYP71B2	LOC_Os12g32850	up	OK	0.271645	0.999951	1.88014
ko00363	Bisphenol degradation	2.0102e-07	XLOC_035107	LOC_Os06g43304.1	CYP71B4	LOC_Os06g43350	up	OK	5.09277	20.0239	1.9752
ko00363	Bisphenol degradation	2.0102e-07	XLOC_035108	LOC_Os06g43320.1	CYP71B4	LOC_Os06g43350	up	OK	2.37251	8.60406	1.85861
ko00363	Bisphenol degradation	2.0102e-07	XLOC_045706	LOC_Os09g35940.1	CYP78A9	LOC_Os09g35940	down	OK	2.5548	0.895153	-1.51301
ko00363	Bisphenol degradation	2.0102e-07	XLOC_046157	LOC_Os09g10340.1	CYP71B37	LOC_Os12g44290	up	OK	2.26139	8.6831	1.941
ko00624	Polycyclic aromatic hydrocarbon degradation	4.36825e-07	XLOC_000572	LOC_Os01g12770.1	CYP71A26	LOC_Os08g01480	down	OK	10.101	4.8376	-1.06213
ko00624	Polycyclic aromatic hydrocarbon degradation	4.36825e-07	XLOC_002399	LOC_Os01g59000.1	CYP94D2	LOC_Os12g04100	down	OK	1.95982	0.611189	-1.68103
ko00624	Polycyclic aromatic hydrocarbon degradation	4.36825e-07	XLOC_002842	LOC_Os01g68020.1	ATBT2	LOC_Os10g29060	down	OK	98.5065	26.4535	-1.89676
ko00624	Polycyclic aromatic hydrocarbon degradation	4.36825e-07	XLOC_005872	LOC_Os01g68020.1	ATBT2	LOC_Os10g29060	down	OK	5.56319	2.25506	-1.30275
ko00624	Polycyclic aromatic hydrocarbon degradation	4.36825e-07	XLOC_005873	LOC_Os01g68020.1	ATBT2	LOC_Os10g29060	down	OK	20.5304	7.3348	-1.48493
ko00624	Polycyclic aromatic hydrocarbon degradation	4.36825e-07	XLOC_010372	LOC_Os11g41680.1	CYP71B2	LOC_Os12g32850	down	OK	5.06554	1.18423	-2.09677
ko00624	Polycyclic aromatic hydrocarbon degradation	4.36825e-07	XLOC_015613	LOC_Os02g09310.1	CYP71B2	LOC_Os12g32850	down	OK	14.3343	1.60424	-3.15951
ko00624	Polycyclic aromatic hydrocarbon degradation	4.36825e-07	XLOC_016390	LOC_Os02g30100.1	CYP81D5	LOC_Os03g55240	up	OK	6.74475	15.7168	1.22047
ko00624	Polycyclic aromatic hydrocarbon degradation	4.36825e-07	XLOC_020470	LOC_Os03g04190.1	CYP78A6	LOC_Os08g43390	down	OK	8.1565	2.83434	-1.52494
ko00624	Polycyclic aromatic hydrocarbon degradation	4.36825e-07	XLOC_022529	LOC_Os03g55230.1	CYP81D5	LOC_Os03g55240	down	OK	1.18396	0.0832888	-3.82936
ko00624	Polycyclic aromatic hydrocarbon degradation	4.36825e-07	XLOC_022921	LOC_Os03g63310.1	CYP71B37	LOC_Os12g44290	up	OK	3.27812	9.34032	1.5106
ko00624	Polycyclic aromatic hydrocarbon degradation	4.36825e-07	XLOC_023142	LOC_Os03g04190.1	CYP78A6	LOC_Os08g43390	down	OK	3.84383	1.44652	-1.40996
ko00624	Polycyclic aromatic hydrocarbon degradation	4.36825e-07	XLOC_025197	LOC_Os03g55230.1	CYP81D5	LOC_Os03g55240	down	OK	1.26445	0.074709	-4.08108
ko00624	Polycyclic aromatic hydrocarbon degradation	4.36825e-07	XLOC_034643	LOC_Os06g30179.1	CYP71B2	LOC_Os12g32850	up	OK	0.271645	0.999951	1.88014
ko00624	Polycyclic aromatic hydrocarbon degradation	4.36825e-07	XLOC_035107	LOC_Os06g43304.1	CYP71B4	LOC_Os06g43350	up	OK	5.09277	20.0239	1.9752
ko00624	Polycyclic aromatic hydrocarbon degradation	4.36825e-07	XLOC_035108	LOC_Os06g43320.1	CYP71B4	LOC_Os06g43350	up	OK	2.37251	8.60406	1.85861
ko00624	Polycyclic aromatic hydrocarbon degradation	4.36825e-07	XLOC_045706	LOC_Os09g35940.1	CYP78A9	LOC_Os09g35940	down	OK	2.5548	0.895153	-1.51301
ko00624	Polycyclic aromatic hydrocarbon degradation	4.36825e-07	XLOC_046157	LOC_Os09g10340.1	CYP71B37	LOC_Os12g44290	up	OK	2.26139	8.6831	1.941
ko00627	Aminobenzoate degradation	7.12422e-07	XLOC_000572	LOC_Os01g12770.1	CYP71A26	LOC_Os08g01480	down	OK	10.101	4.8376	-1.06213
ko00627	Aminobenzoate degradation	7.12422e-07	XLOC_002399	LOC_Os01g59000.1	CYP94D2	LOC_Os12g04100	down	OK	1.95982	0.611189	-1.68103
ko00627	Aminobenzoate degradation	7.12422e-07	XLOC_002842	LOC_Os01g68020.1	ATBT2	LOC_Os10g29060	down	OK	98.5065	26.4535	-1.89676
ko00627	Aminobenzoate degradation	7.12422e-07	XLOC_005872	LOC_Os01g68020.1	ATBT2	LOC_Os10g29060	down	OK	5.56319	2.25506	-1.30275
ko00627	Aminobenzoate degradation	7.12422e-07	XLOC_005873	LOC_Os01g68020.1	ATBT2	LOC_Os10g29060	down	OK	20.5304	7.3348	-1.48493
ko00627	Aminobenzoate degradation	7.12422e-07	XLOC_010372	LOC_Os11g41680.1	CYP71B2	LOC_Os12g32850	down	OK	5.06554	1.18423	-2.09677
ko00627	Aminobenzoate degradation	7.12422e-07	XLOC_015613	LOC_Os02g09310.1	CYP71B2	LOC_Os12g32850	down	OK	14.3343	1.60424	-3.15951
ko00627	Aminobenzoate degradation	7.12422e-07	XLOC_016390	LOC_Os02g30100.1	CYP81D5	LOC_Os03g55240	up	OK	6.74475	15.7168	1.22047
ko00627	Aminobenzoate degradation	7.12422e-07	XLOC_020470	LOC_Os03g04190.1	CYP78A6	LOC_Os08g43390	down	OK	8.1565	2.83434	-1.52494
ko00627	Aminobenzoate degradation	7.12422e-07	XLOC_022529	LOC_Os03g55230.1	CYP81D5	LOC_Os03g55240	down	OK	1.18396	0.0832888	-3.82936
ko00627	Aminobenzoate degradation	7.12422e-07	XLOC_022921	LOC_Os03g63310.1	CYP71B37	LOC_Os12g44290	up	OK	3.27812	9.34032	1.5106
ko00627	Aminobenzoate degradation	7.12422e-07	XLOC_023142	LOC_Os03g04190.1	CYP78A6	LOC_Os08g43390	down	OK	3.84383	1.44652	-1.40996
ko00627	Aminobenzoate degradation	7.12422e-07	XLOC_025197	LOC_Os03g55230.1	CYP81D5	LOC_Os03g55240	down	OK	1.26445	0.074709	-4.08108
ko00627	Aminobenzoate degradation	7.12422e-07	XLOC_034643	LOC_Os06g30179.1	CYP71B2	LOC_Os12g32850	up	OK	0.271645	0.999951	1.88014
ko00627	Aminobenzoate degradation	7.12422e-07	XLOC_035107	LOC_Os06g43304.1	CYP71B4	LOC_Os06g43350	up	OK	5.09277	20.0239	1.9752
ko00627	Aminobenzoate degradation	7.12422e-07	XLOC_035108	LOC_Os06g43320.1	CYP71B4	LOC_Os06g43350	up	OK	2.37251	8.60406	1.85861
ko00627	Aminobenzoate degradation	7.12422e-07	XLOC_045706	LOC_Os09g35940.1	CYP78A9	LOC_Os09g35940	down	OK	2.5548	0.895153	-1.51301
ko00627	Aminobenzoate degradation	7.12422e-07	XLOC_046157	LOC_Os09g10340.1	CYP71B37	LOC_Os12g44290	up	OK	2.26139	8.6831	1.941
ko00903	Limonene and pinene degradation	1.13794e-06	XLOC_000572	LOC_Os01g12770.1	CYP71A26	LOC_Os08g01480	down	OK	10.101	4.8376	-1.06213
ko00903	Limonene and pinene degradation	1.13794e-06	XLOC_002399	LOC_Os01g59000.1	CYP94D2	LOC_Os12g04100	down	OK	1.95982	0.611189	-1.68103
ko00903	Limonene and pinene degradation	1.13794e-06	XLOC_002842	LOC_Os01g68020.1	ATBT2	LOC_Os10g29060	down	OK	98.5065	26.4535	-1.89676
ko00903	Limonene and pinene degradation	1.13794e-06	XLOC_005872	LOC_Os01g68020.1	ATBT2	LOC_Os10g29060	down	OK	5.56319	2.25506	-1.30275
ko00903	Limonene and pinene degradation	1.13794e-06	XLOC_005873	LOC_Os01g68020.1	ATBT2	LOC_Os10g29060	down	OK	20.5304	7.3348	-1.48493
ko00903	Limonene and pinene degradation	1.13794e-06	XLOC_010372	LOC_Os11g41680.1	CYP71B2	LOC_Os12g32850	down	OK	5.06554	1.18423	-2.09677
ko00903	Limonene and pinene degradation	1.13794e-06	XLOC_015613	LOC_Os02g09310.1	CYP71B2	LOC_Os12g32850	down	OK	14.3343	1.60424	-3.15951
ko00903	Limonene and pinene degradation	1.13794e-06	XLOC_016390	LOC_Os02g30100.1	CYP81D5	LOC_Os03g55240	up	OK	6.74475	15.7168	1.22047
ko00903	Limonene and pinene degradation	1.13794e-06	XLOC_020470	LOC_Os03g04190.1	CYP78A6	LOC_Os08g43390	down	OK	8.1565	2.83434	-1.52494
ko00903	Limonene and pinene degradation	1.13794e-06	XLOC_022529	LOC_Os03g55230.1	CYP81D5	LOC_Os03g55240	down	OK	1.18396	0.0832888	-3.82936
ko00903	Limonene and pinene degradation	1.13794e-06	XLOC_022921	LOC_Os03g63310.1	CYP71B37	LOC_Os12g44290	up	OK	3.27812	9.34032	1.5106
ko00903	Limonene and pinene degradation	1.13794e-06	XLOC_023142	LOC_Os03g04190.1	CYP78A6	LOC_Os08g43390	down	OK	3.84383	1.44652	-1.40996
ko00903	Limonene and pinene degradation	1.13794e-06	XLOC_025197	LOC_Os03g55230.1	CYP81D5	LOC_Os03g55240	down	OK	1.26445	0.074709	-4.08108
ko00903	Limonene and pinene degradation	1.13794e-06	XLOC_034643	LOC_Os06g30179.1	CYP71B2	LOC_Os12g32850	up	OK	0.271645	0.999951	1.88014
ko00903	Limonene and pinene degradation	1.13794e-06	XLOC_035107	LOC_Os06g43304.1	CYP71B4	LOC_Os06g43350	up	OK	5.09277	20.0239	1.9752
ko00903	Limonene and pinene degradation	1.13794e-06	XLOC_035108	LOC_Os06g43320.1	CYP71B4	LOC_Os06g43350	up	OK	2.37251	8.60406	1.85861
ko00903	Limonene and pinene degradation	1.13794e-06	XLOC_045706	LOC_Os09g35940.1	CYP78A9	LOC_Os09g35940	down	OK	2.5548	0.895153	-1.51301
ko00903	Limonene and pinene degradation	1.13794e-06	XLOC_046157	LOC_Os09g10340.1	CYP71B37	LOC_Os12g44290	up	OK	2.26139	8.6831	1.941
ko00945	Stilbenoid, diarylheptanoid and gingerol biosynthesis	6.02378e-06	XLOC_000572	LOC_Os01g12770.1	CYP71A26	LOC_Os08g01480	down	OK	10.101	4.8376	-1.06213
ko00945	Stilbenoid, diarylheptanoid and gingerol biosynthesis	6.02378e-06	XLOC_002399	LOC_Os01g59000.1	CYP94D2	LOC_Os12g04100	down	OK	1.95982	0.611189	-1.68103
ko00945	Stilbenoid, diarylheptanoid and gingerol biosynthesis	6.02378e-06	XLOC_002842	LOC_Os01g68020.1	ATBT2	LOC_Os10g29060	down	OK	98.5065	26.4535	-1.89676
ko00945	Stilbenoid, diarylheptanoid and gingerol biosynthesis	6.02378e-06	XLOC_005872	LOC_Os01g68020.1	ATBT2	LOC_Os10g29060	down	OK	5.56319	2.25506	-1.30275
ko00945	Stilbenoid, diarylheptanoid and gingerol biosynthesis	6.02378e-06	XLOC_005873	LOC_Os01g68020.1	ATBT2	LOC_Os10g29060	down	OK	20.5304	7.3348	-1.48493
ko00945	Stilbenoid, diarylheptanoid and gingerol biosynthesis	6.02378e-06	XLOC_010372	LOC_Os11g41680.1	CYP71B2	LOC_Os12g32850	down	OK	5.06554	1.18423	-2.09677
ko00945	Stilbenoid, diarylheptanoid and gingerol biosynthesis	6.02378e-06	XLOC_015613	LOC_Os02g09310.1	CYP71B2	LOC_Os12g32850	down	OK	14.3343	1.60424	-3.15951
ko00945	Stilbenoid, diarylheptanoid and gingerol biosynthesis	6.02378e-06	XLOC_016390	LOC_Os02g30100.1	CYP81D5	LOC_Os03g55240	up	OK	6.74475	15.7168	1.22047
ko00945	Stilbenoid, diarylheptanoid and gingerol biosynthesis	6.02378e-06	XLOC_020470	LOC_Os03g04190.1	CYP78A6	LOC_Os08g43390	down	OK	8.1565	2.83434	-1.52494
ko00945	Stilbenoid, diarylheptanoid and gingerol biosynthesis	6.02378e-06	XLOC_022529	LOC_Os03g55230.1	CYP81D5	LOC_Os03g55240	down	OK	1.18396	0.0832888	-3.82936
ko00945	Stilbenoid, diarylheptanoid and gingerol biosynthesis	6.02378e-06	XLOC_022921	LOC_Os03g63310.1	CYP71B37	LOC_Os12g44290	up	OK	3.27812	9.34032	1.5106
ko00945	Stilbenoid, diarylheptanoid and gingerol biosynthesis	6.02378e-06	XLOC_023142	LOC_Os03g04190.1	CYP78A6	LOC_Os08g43390	down	OK	3.84383	1.44652	-1.40996
ko00945	Stilbenoid, diarylheptanoid and gingerol biosynthesis	6.02378e-06	XLOC_023361	LOC_Os03g08720.1	HCT	LOC_Os11g42370	down	OK	3.45609	1.2511	-1.46594
ko00945	Stilbenoid, diarylheptanoid and gingerol biosynthesis	6.02378e-06	XLOC_025197	LOC_Os03g55230.1	CYP81D5	LOC_Os03g55240	down	OK	1.26445	0.074709	-4.08108
ko00945	Stilbenoid, diarylheptanoid and gingerol biosynthesis	6.02378e-06	XLOC_030575	LOC_Os05g25640.1	ATC4H	LOC_Os05g25640	up	OK	1.84976	4.03783	1.12624
ko00945	Stilbenoid, diarylheptanoid and gingerol biosynthesis	6.02378e-06	XLOC_034643	LOC_Os06g30179.1	CYP71B2	LOC_Os12g32850	up	OK	0.271645	0.999951	1.88014
ko00945	Stilbenoid, diarylheptanoid and gingerol biosynthesis	6.02378e-06	XLOC_035107	LOC_Os06g43304.1	CYP71B4	LOC_Os06g43350	up	OK	5.09277	20.0239	1.9752
ko00945	Stilbenoid, diarylheptanoid and gingerol biosynthesis	6.02378e-06	XLOC_035108	LOC_Os06g43320.1	CYP71B4	LOC_Os06g43350	up	OK	2.37251	8.60406	1.85861
ko00945	Stilbenoid, diarylheptanoid and gingerol biosynthesis	6.02378e-06	XLOC_045706	LOC_Os09g35940.1	CYP78A9	LOC_Os09g35940	down	OK	2.5548	0.895153	-1.51301
ko00945	Stilbenoid, diarylheptanoid and gingerol biosynthesis	6.02378e-06	XLOC_046157	LOC_Os09g10340.1	CYP71B37	LOC_Os12g44290	up	OK	2.26139	8.6831	1.941
ko00945	Stilbenoid, diarylheptanoid and gingerol biosynthesis	6.02378e-06	XLOC_046862	LOC_Os09g30360.1	CCoAOMT1	LOC_Os09g30360	up	OK	2.05209	4.7757	1.21862
ko00940	Phenylpropanoid biosynthesis	7.51785e-05	XLOC_001223	LOC_Os01g32364.1	BGLU44	LOC_Os12g23170	up	OK	19.7413	40.3287	1.03059
ko00940	Phenylpropanoid biosynthesis	7.51785e-05	XLOC_001503	LOC_Os01g40870.1	ALDH1A	LOC_Os06g39230	down	OK	49.5104	18.3374	-1.43294
ko00940	Phenylpropanoid biosynthesis	7.51785e-05	XLOC_001898	LOC_Os01g49230.1	UGT84A1	LOC_Os02g09510	up	OK	1.09614	2.36538	1.10964
ko00940	Phenylpropanoid biosynthesis	7.51785e-05	XLOC_006570	LOC_Os10g17650.1	BGLU40	LOC_Os10g17650	down	OK	29.5881	12.993	-1.18728
ko00940	Phenylpropanoid biosynthesis	7.51785e-05	XLOC_008692	LOC_Os10g36848.1	CYP84A1	LOC_Os10g36848	up	OK	7.87106	17.9419	1.1887
ko00940	Phenylpropanoid biosynthesis	7.51785e-05	XLOC_010459	LOC_Os11g43980.1	RCI3	LOC_Os11g43980	up	OK	4.93904	10.6361	1.10667
ko00940	Phenylpropanoid biosynthesis	7.51785e-05	XLOC_011459	LOC_Os11g24510.2;LOC_Os11g24510.1;LOC_Os11g24510.3	SCPL19	LOC_Os11g24510	up	OK	16.2986	37.3044	1.1946
ko00940	Phenylpropanoid biosynthesis	7.51785e-05	XLOC_019411	LOC_Os02g41680.1	ATPAL1	LOC_Os12g33610	up	OK	12.0589	27.1422	1.17045
ko00940	Phenylpropanoid biosynthesis	7.51785e-05	XLOC_023087	LOC_Os03g02939.1	RCI3	LOC_Os11g43980	up	OK	1.43167	3.22043	1.16955
ko00940	Phenylpropanoid biosynthesis	7.51785e-05	XLOC_023361	LOC_Os03g08720.1	HCT	LOC_Os11g42370	down	OK	3.45609	1.2511	-1.46594
ko00940	Phenylpropanoid biosynthesis	7.51785e-05	XLOC_028825	LOC_Os04g39900.1	BGLU15	LOC_Os04g39900	up	OK	23.2583	50.0609	1.10594
ko00940	Phenylpropanoid biosynthesis	7.51785e-05	XLOC_029973	LOC_Os05g04410.1	RCI3	LOC_Os11g43980	up	OK	14.4932	33.4137	1.20507
ko00940	Phenylpropanoid biosynthesis	7.51785e-05	XLOC_030575	LOC_Os05g25640.1	ATC4H	LOC_Os05g25640	up	OK	1.84976	4.03783	1.12624
ko00940	Phenylpropanoid biosynthesis	7.51785e-05	XLOC_034360	LOC_Os06g20150.1	RCI3	LOC_Os11g43980	down	OK	28.6745	11.9706	-1.26027
ko00940	Phenylpropanoid biosynthesis	7.51785e-05	XLOC_037510	LOC_Os07g01420.1	RCI3	LOC_Os11g43980	down	OK	6.29676	0.724077	-3.1204
ko00940	Phenylpropanoid biosynthesis	7.51785e-05	XLOC_039146	LOC_Os07g44430.1	ATPER1	LOC_Os07g44440	up	OK	0.674166	24.198	5.16564
ko00940	Phenylpropanoid biosynthesis	7.51785e-05	XLOC_039147	LOC_Os07g44440.1	ATPER1	LOC_Os07g44440	up	OK	5.69204	51.3745	3.17404
ko00940	Phenylpropanoid biosynthesis	7.51785e-05	XLOC_040987	LOC_Os07g44440.1	ATPER1	LOC_Os07g44440	up	OK	1.80963	15.3547	3.08491
ko00940	Phenylpropanoid biosynthesis	7.51785e-05	XLOC_044065	LOC_Os08g34280.1	ATCCR1	LOC_Os09g25150	up	OK	41.8659	84.0177	1.00492
ko00940	Phenylpropanoid biosynthesis	7.51785e-05	XLOC_044089	LOC_Os08g34790.1	4CL2	LOC_Os08g34790	up	OK	2.95002	7.06741	1.26046
ko00940	Phenylpropanoid biosynthesis	7.51785e-05	XLOC_046119	LOC_Os09g09230.1	ATCCR1	LOC_Os09g25150	up	OK	2.18858	7.49192	1.77534
ko00940	Phenylpropanoid biosynthesis	7.51785e-05	XLOC_046120	LOC_Os09g09270.1	ATCCR1	LOC_Os09g25150	up	OK	5.43013	14.6321	1.43007
ko00940	Phenylpropanoid biosynthesis	7.51785e-05	XLOC_046862	LOC_Os09g30360.1	CCoAOMT1	LOC_Os09g30360	up	OK	2.05209	4.7757	1.21862
ko00360	Phenylalanine metabolism	0.000796332	XLOC_010459	LOC_Os11g43980.1	RCI3	LOC_Os11g43980	up	OK	4.93904	10.6361	1.10667
ko00360	Phenylalanine metabolism	0.000796332	XLOC_019411	LOC_Os02g41680.1	ATPAL1	LOC_Os12g33610	up	OK	12.0589	27.1422	1.17045
ko00360	Phenylalanine metabolism	0.000796332	XLOC_023087	LOC_Os03g02939.1	RCI3	LOC_Os11g43980	up	OK	1.43167	3.22043	1.16955
ko00360	Phenylalanine metabolism	0.000796332	XLOC_029973	LOC_Os05g04410.1	RCI3	LOC_Os11g43980	up	OK	14.4932	33.4137	1.20507
ko00360	Phenylalanine metabolism	0.000796332	XLOC_030575	LOC_Os05g25640.1	ATC4H	LOC_Os05g25640	up	OK	1.84976	4.03783	1.12624
ko00360	Phenylalanine metabolism	0.000796332	XLOC_034360	LOC_Os06g20150.1	RCI3	LOC_Os11g43980	down	OK	28.6745	11.9706	-1.26027
ko00360	Phenylalanine metabolism	0.000796332	XLOC_037510	LOC_Os07g01420.1	RCI3	LOC_Os11g43980	down	OK	6.29676	0.724077	-3.1204
ko00360	Phenylalanine metabolism	0.000796332	XLOC_039146	LOC_Os07g44430.1	ATPER1	LOC_Os07g44440	up	OK	0.674166	24.198	5.16564
ko00360	Phenylalanine metabolism	0.000796332	XLOC_039147	LOC_Os07g44440.1	ATPER1	LOC_Os07g44440	up	OK	5.69204	51.3745	3.17404
ko00360	Phenylalanine metabolism	0.000796332	XLOC_040987	LOC_Os07g44440.1	ATPER1	LOC_Os07g44440	up	OK	1.80963	15.3547	3.08491
ko00360	Phenylalanine metabolism	0.000796332	XLOC_044089	LOC_Os08g34790.1	4CL2	LOC_Os08g34790	up	OK	2.95002	7.06741	1.26046
ko00360	Phenylalanine metabolism	0.000796332	XLOC_046862	LOC_Os09g30360.1	CCoAOMT1	LOC_Os09g30360	up	OK	2.05209	4.7757	1.21862
ko04978	Mineral absorption	0.00519372	XLOC_010656	LOC_Os11g01530.1;LOC_Os11g01530.2	ATFER4	LOC_Os12g01530	down	OK	82.0084	11.8132	-2.79537
ko04978	Mineral absorption	0.00519372	XLOC_013760	LOC_Os12g01530.3;LOC_Os12g01530.1;LOC_Os12g01530.2	ATFER4	LOC_Os12g01530	down	OK	304.92	47.7551	-2.6747
ko04973	Carbohydrate digestion and absorption	0.00738543	XLOC_003574	LOC_Os01g09460.1	ATHXK1	LOC_Os07g26540	up	OK	2.23908	8.52255	1.92838
ko04973	Carbohydrate digestion and absorption	0.00738543	XLOC_017429	LOC_Os02g52700.1	AMY1	LOC_Os09g28420	up	OK	0	5.88632	inf
ko04973	Carbohydrate digestion and absorption	0.00738543	XLOC_019963	LOC_Os02g52710.1	AMY1	LOC_Os09g28420	up	OK	0.220727	168.708	9.57805
ko04973	Carbohydrate digestion and absorption	0.00738543	XLOC_042493	LOC_Os08g36910.1;LOC_Os08g36910.2;LOC_Os08g36910.3	AMY1	LOC_Os09g28420	down	OK	0.939522	0.365534	-1.36192
ko04973	Carbohydrate digestion and absorption	0.00738543	XLOC_045416	LOC_Os09g28420.1	AMY1	LOC_Os09g28420	up	OK	0.618396	3.30862	2.41963
ko00592	alpha-Linolenic acid metabolism	0.0108194	XLOC_014887	LOC_Os12g37260.1	ATLOX2	LOC_Os12g37350	up	OK	3.06296	10.7561	1.81215
ko00592	alpha-Linolenic acid metabolism	0.0108194	XLOC_020888	LOC_Os03g12500.1	AOS	LOC_Os03g55800	down	OK	3.81047	1.37905	-1.4663
ko00592	alpha-Linolenic acid metabolism	0.0108194	XLOC_022262	LOC_Os03g49260.1;LOC_Os03g49260.2	LOX5	LOC_Os11g36719	down	OK	12.9831	2.8927	-2.16614
ko00592	alpha-Linolenic acid metabolism	0.0108194	XLOC_034488	LOC_Os06g23780.1	ACX4	LOC_Os06g23870	down	OK	1.05501	0.506836	-1.05767
ko00592	alpha-Linolenic acid metabolism	0.0108194	XLOC_035988	LOC_Os06g11210.1	ATOPR1	LOC_Os06g11260	up	OK	9.77041	27.8757	1.51252
ko00592	alpha-Linolenic acid metabolism	0.0108194	XLOC_035990	LOC_Os06g11240.1	ATOPR2	LOC_Os06g11290	up	OK	2.71715	5.85136	1.10668
ko00592	alpha-Linolenic acid metabolism	0.0108194	XLOC_035994	LOC_Os06g11290.1	ATOPR2	LOC_Os06g11290	up	OK	1.03309	3.64012	1.81702
ko00592	alpha-Linolenic acid metabolism	0.0108194	XLOC_042652	LOC_Os08g39850.3;LOC_Os08g39850.1;LOC_Os08g39850.2;LOC_Os08g39850.4	ATLOX2	LOC_Os12g37350	down	OK	2.92311	1.04442	-1.4848
ko00592	alpha-Linolenic acid metabolism	0.0108194	XLOC_044297	LOC_Os08g39840.1	ATLOX2	LOC_Os12g37350	down	OK	12.3057	2.28854	-2.42682
ko00910	Nitrogen metabolism	0.0154087	XLOC_016505	LOC_Os02g33030.1	ACA1	LOC_Os11g05520	down	OK	11.7909	5.32319	-1.14731
ko00910	Nitrogen metabolism	0.0154087	XLOC_024985	LOC_Os03g50490.1	ATGLN1;1	LOC_Os03g50490	up	OK	0.668979	6.99405	3.38609
ko00910	Nitrogen metabolism	0.0154087	XLOC_031498	LOC_Os05g48200.1	GLT1	LOC_Os01g04190	down	OK	15.8268	3.36922	-2.23189
ko00910	Nitrogen metabolism	0.0154087	XLOC_042475	LOC_Os08g36480.1	GNR1	LOC_Os10g17780	down	OK	17.084	7.75646	-1.13918
ko00910	Nitrogen metabolism	0.0154087	XLOC_044158	LOC_Os08g36500.1	GNR1	LOC_Os10g17780	down	OK	1.53404	0.424436	-1.85371
ko00910	Nitrogen metabolism	0.0154087	XLOC_046773	LOC_Os09g28130.1	ACA1	LOC_Os11g05520	down	OK	13.5807	1.91903	-2.82311
ko00250	Alanine, aspartate and glutamate metabolism	0.0195818	XLOC_006766	LOC_Os10g25130.1	ALAAT2	LOC_Os10g25140	up	OK	36.1725	78.5773	1.11922
ko00250	Alanine, aspartate and glutamate metabolism	0.0195818	XLOC_015348	LOC_Os02g04170.3;LOC_Os02g04170.1;LOC_Os02g04170.2	AO	LOC_Os02g04170	up	OK	4.64763	9.88646	1.08896
ko00250	Alanine, aspartate and glutamate metabolism	0.0195818	XLOC_020936	LOC_Os03g13300.1	GAD	LOC_Os08g36320	up	OK	5.1785	31.6811	2.61302
ko00250	Alanine, aspartate and glutamate metabolism	0.0195818	XLOC_023353	LOC_Os03g08530.1	ALAAT2	LOC_Os10g25140	up	OK	0.857765	3.88529	2.17937
ko00250	Alanine, aspartate and glutamate metabolism	0.0195818	XLOC_023997	LOC_Os03g21960.1	PYD4	LOC_Os05g39770	up	OK	0.9204	7.73424	3.07093
ko00250	Alanine, aspartate and glutamate metabolism	0.0195818	XLOC_024985	LOC_Os03g50490.1	ATGLN1;1	LOC_Os03g50490	up	OK	0.668979	6.99405	3.38609
ko00250	Alanine, aspartate and glutamate metabolism	0.0195818	XLOC_031498	LOC_Os05g48200.1	GLT1	LOC_Os01g04190	down	OK	15.8268	3.36922	-2.23189
ko00380	Tryptophan metabolism	0.0282358	XLOC_014314	LOC_Os12g16720.1	ATR4	LOC_Os12g16720	up	OK	7.68543	17.6634	1.20056
ko00380	Tryptophan metabolism	0.0282358	XLOC_019637	LOC_Os02g45890.1	ATST2A	LOC_Os12g04300	down	OK	5.15105	1.36033	-1.92091
ko00380	Tryptophan metabolism	0.0282358	XLOC_023129	LOC_Os03g03910.1	CAT2	LOC_Os12g42850	down	OK	213.292	73.6742	-1.5336
ko00380	Tryptophan metabolism	0.0282358	XLOC_033223	LOC_Os05g45240.1	YUC2	LOC_Os05g45240	up	OK	0.668008	1.66437	1.31704
ko00380	Tryptophan metabolism	0.0282358	XLOC_046894	LOC_Os09g31410.1;LOC_Os09g31410.2	BGLU17	LOC_Os09g31430	down	OK	23.961	7.36821	-1.7013
ko00380	Tryptophan metabolism	0.0282358	XLOC_046896	LOC_Os09g31430.1;LOC_Os09g31430.2	BGLU17	LOC_Os09g31430	up	OK	56.5347	156.358	1.46764
ko01220	Degradation of aromatic compounds	0.0305077	XLOC_011092	LOC_Os11g10480.2;LOC_Os11g10480.1;LOC_Os11g10480.4	ADH	LOC_Os11g10520	up	OK	52.5103	107.396	1.03227
ko01220	Degradation of aromatic compounds	0.0305077	XLOC_011094	LOC_Os11g10520.2;LOC_Os11g10520.1;LOC_Os11g10520.3	ADH	LOC_Os11g10520	up	OK	9.82276	23.8535	1.28
ko01220	Degradation of aromatic compounds	0.0305077	XLOC_030575	LOC_Os05g25640.1	ATC4H	LOC_Os05g25640	up	OK	1.84976	4.03783	1.12624
ko05202	Transcriptional misregulation in cancers	0.0305077	XLOC_015744	LOC_Os02g12350.1	ATHD1	LOC_Os11g09418	up	OK	15.235	36.2592	1.25095
ko05202	Transcriptional misregulation in cancers	0.0305077	XLOC_015747	LOC_Os02g12380.1;LOC_Os02g12380.2;LOC_Os02g12380.3	ATHD1	LOC_Os11g09418	up	OK	1.70783	4.7121	1.46421
ko05202	Transcriptional misregulation in cancers	0.0305077	XLOC_018305	LOC_Os02g12350.1	ATHD1	LOC_Os11g09418	up	OK	1.30997	3.28133	1.32475
ko00591	Linoleic acid metabolism	0.0434122	XLOC_014887	LOC_Os12g37260.1	ATLOX2	LOC_Os12g37350	up	OK	3.06296	10.7561	1.81215
ko00591	Linoleic acid metabolism	0.0434122	XLOC_022262	LOC_Os03g49260.1;LOC_Os03g49260.2	LOX5	LOC_Os11g36719	down	OK	12.9831	2.8927	-2.16614
ko00591	Linoleic acid metabolism	0.0434122	XLOC_042652	LOC_Os08g39850.3;LOC_Os08g39850.1;LOC_Os08g39850.2;LOC_Os08g39850.4	ATLOX2	LOC_Os12g37350	down	OK	2.92311	1.04442	-1.4848
ko00591	Linoleic acid metabolism	0.0434122	XLOC_044297	LOC_Os08g39840.1	ATLOX2	LOC_Os12g37350	down	OK	12.3057	2.28854	-2.42682
ko00626	Naphthalene degradation	0.0448886	XLOC_011092	LOC_Os11g10480.2;LOC_Os11g10480.1;LOC_Os11g10480.4	ADH	LOC_Os11g10520	up	OK	52.5103	107.396	1.03227
ko00626	Naphthalene degradation	0.0448886	XLOC_011094	LOC_Os11g10520.2;LOC_Os11g10520.1;LOC_Os11g10520.3	ADH	LOC_Os11g10520	up	OK	9.82276	23.8535	1.28
ko00520	Amino sugar and nucleotide sugar metabolism	0.045018	XLOC_001659	LOC_Os01g44220.1;LOC_Os01g44220.2;LOC_Os01g44220.3;LOC_Os01g44220.7;LOC_Os01g44220.6;LOC_Os01g44220.4;LOC_Os01g44220.5	APL2	LOC_Os07g13980	up	OK	3.81854	8.99623	1.2363
ko00520	Amino sugar and nucleotide sugar metabolism	0.045018	XLOC_002644	LOC_Os01g64110.1	ATCHIA	LOC_Os12g18750	down	OK	15.6087	6.9954	-1.15788
ko00520	Amino sugar and nucleotide sugar metabolism	0.045018	XLOC_003574	LOC_Os01g09460.1	ATHXK1	LOC_Os07g26540	up	OK	2.23908	8.52255	1.92838
ko00520	Amino sugar and nucleotide sugar metabolism	0.045018	XLOC_004994	LOC_Os01g49320.1	ATCHIA	LOC_Os12g18750	up	OK	21.9157	89.0622	2.02285
ko00520	Amino sugar and nucleotide sugar metabolism	0.045018	XLOC_010251	LOC_Os11g38810.1;LOC_Os11g38810.2	MEE31	LOC_Os11g38810	up	OK	2.97556	7.17439	1.26969
ko00520	Amino sugar and nucleotide sugar metabolism	0.045018	XLOC_010598	LOC_Os11g47580.1	ATCHIA	LOC_Os12g18750	up	OK	0.340455	1.21991	1.84123
ko00520	Amino sugar and nucleotide sugar metabolism	0.045018	XLOC_012225	LOC_Os11g47500.1	ATCHIA	LOC_Os12g18750	down	OK	12.2951	4.53815	-1.4379
ko00520	Amino sugar and nucleotide sugar metabolism	0.045018	XLOC_012228	LOC_Os11g47600.1	ATCHIA	LOC_Os12g18750	up	OK	2.32279	5.03892	1.11726
ko00520	Amino sugar and nucleotide sugar metabolism	0.045018	XLOC_028363	LOC_Os04g27980.1	ATCHIA	LOC_Os12g18750	up	OK	0.984091	5.86079	2.57423
ko00520	Amino sugar and nucleotide sugar metabolism	0.045018	XLOC_030853	LOC_Os05g33140.1	ATHCHIB	LOC_Os10g39700	up	OK	2.98986	54.4061	4.18562
ko00520	Amino sugar and nucleotide sugar metabolism	0.045018	XLOC_033451	LOC_Os05g50380.2;LOC_Os05g50380.1	APL2	LOC_Os07g13980	up	OK	9.45949	22.5204	1.2514
ko00520	Amino sugar and nucleotide sugar metabolism	0.045018	XLOC_036502	LOC_Os06g24990.1	ATCHIA	LOC_Os12g18750	up	OK	20.3882	49.8178	1.28893
ko00520	Amino sugar and nucleotide sugar metabolism	0.045018	XLOC_036503	LOC_Os06g25010.1	ATCHIA	LOC_Os12g18750	up	OK	13.1006	27.1348	1.05051
ko00520	Amino sugar and nucleotide sugar metabolism	0.045018	XLOC_042698	LOC_Os08g40690.1	ATCHIA	LOC_Os12g18750	down	OK	1.25477	0.277279	-2.17801
ko00520	Amino sugar and nucleotide sugar metabolism	0.045018	XLOC_045718	LOC_Os09g36180.1	GAUT1	LOC_Os09g36190	up	OK	0.508019	1.08833	1.09916
ko00500	Starch and sucrose metabolism	0.0508072	XLOC_001223	LOC_Os01g32364.1	BGLU44	LOC_Os12g23170	up	OK	19.7413	40.3287	1.03059
ko00500	Starch and sucrose metabolism	0.0508072	XLOC_001659	LOC_Os01g44220.1;LOC_Os01g44220.2;LOC_Os01g44220.3;LOC_Os01g44220.7;LOC_Os01g44220.6;LOC_Os01g44220.4;LOC_Os01g44220.5	APL2	LOC_Os07g13980	up	OK	3.81854	8.99623	1.2363
ko00500	Starch and sucrose metabolism	0.0508072	XLOC_003574	LOC_Os01g09460.1	ATHXK1	LOC_Os07g26540	up	OK	2.23908	8.52255	1.92838
ko00500	Starch and sucrose metabolism	0.0508072	XLOC_006570	LOC_Os10g17650.1	BGLU40	LOC_Os10g17650	down	OK	29.5881	12.993	-1.18728
ko00500	Starch and sucrose metabolism	0.0508072	XLOC_008728	LOC_Os10g37660.1	ATTRE1	LOC_Os10g37660	up	OK	0.968922	2.07614	1.09945
ko00500	Starch and sucrose metabolism	0.0508072	XLOC_017429	LOC_Os02g52700.1	AMY1	LOC_Os09g28420	up	OK	0	5.88632	inf
ko00500	Starch and sucrose metabolism	0.0508072	XLOC_018997	LOC_Os02g32660.1;LOC_Os02g32660.2	SBE2.2	LOC_Os06g51084	up	OK	0.554605	1.76361	1.669
ko00500	Starch and sucrose metabolism	0.0508072	XLOC_019963	LOC_Os02g52710.1	AMY1	LOC_Os09g28420	up	OK	0.220727	168.708	9.57805
ko00500	Starch and sucrose metabolism	0.0508072	XLOC_028825	LOC_Os04g39900.1	BGLU15	LOC_Os04g39900	up	OK	23.2583	50.0609	1.10594
ko00500	Starch and sucrose metabolism	0.0508072	XLOC_031317	LOC_Os05g44210.2;LOC_Os05g44210.1	ATTPS1	LOC_Os05g44210	down	OK	34.2283	15.4258	-1.14984
ko00500	Starch and sucrose metabolism	0.0508072	XLOC_033451	LOC_Os05g50380.2;LOC_Os05g50380.1	APL2	LOC_Os07g13980	up	OK	9.45949	22.5204	1.2514
ko00500	Starch and sucrose metabolism	0.0508072	XLOC_042493	LOC_Os08g36910.1;LOC_Os08g36910.2;LOC_Os08g36910.3	AMY1	LOC_Os09g28420	down	OK	0.939522	0.365534	-1.36192
ko00500	Starch and sucrose metabolism	0.0508072	XLOC_045416	LOC_Os09g28420.1	AMY1	LOC_Os09g28420	up	OK	0.618396	3.30862	2.41963
ko00500	Starch and sucrose metabolism	0.0508072	XLOC_045718	LOC_Os09g36180.1	GAUT1	LOC_Os09g36190	up	OK	0.508019	1.08833	1.09916
ko04626	Plant-pathogen interaction	0.0569134	XLOC_001131	LOC_Os01g28450.1	ATPR1	LOC_Os10g11500	down	OK	7.88703	1.30841	-2.59167
ko04626	Plant-pathogen interaction	0.0569134	XLOC_002430	LOC_Os01g59530.1;LOC_Os01g59530.2	ACAM-2	LOC_Os12g03816	up	OK	24.647	74.3767	1.59344
ko04626	Plant-pathogen interaction	0.0569134	XLOC_002500	LOC_Os01g61080.1	WRKY26	LOC_Os01g61080	down	OK	10.9175	5.15192	-1.08346
ko04626	Plant-pathogen interaction	0.0569134	XLOC_005305	LOC_Os01g56030.1	CML41	LOC_Os03g55960	down	OK	13.1861	0.98787	-3.73855
ko04626	Plant-pathogen interaction	0.0569134	XLOC_006497	LOC_Os10g11500.1	ATPR1	LOC_Os10g11500	down	OK	770.069	217.949	-1.821
ko04626	Plant-pathogen interaction	0.0569134	XLOC_009517	LOC_Os11g12040.1	RPM1	LOC_Os12g37770	up	OK	0.248646	0.642284	1.36912
ko04626	Plant-pathogen interaction	0.0569134	XLOC_009521	LOC_Os11g12300.1	RPM1	LOC_Os12g37770	up	OK	2.07796	4.97523	1.2596
ko04626	Plant-pathogen interaction	0.0569134	XLOC_009522	LOC_Os11g12320.1	RPM1	LOC_Os12g37770	up	OK	2.01365	4.26983	1.08436
ko04626	Plant-pathogen interaction	0.0569134	XLOC_009524	LOC_Os11g12340.1;LOC_Os11g12340.2	RPM1	LOC_Os12g37770	down	OK	21.7192	5.71887	-1.92517
ko04626	Plant-pathogen interaction	0.0569134	XLOC_009639	LOC_Os11g16530.2;LOC_Os11g16530.1	RPM1	LOC_Os12g37770	up	OK	8.52806	26.6398	1.6433
ko04626	Plant-pathogen interaction	0.0569134	XLOC_010546	LOC_Os11g45980.1	RPM1	LOC_Os12g37770	down	OK	3.57715	1.64036	-1.1248
ko04626	Plant-pathogen interaction	0.0569134	XLOC_010557	LOC_Os11g46210.1	RPM1	LOC_Os12g37770	up	OK	0.54346	1.24863	1.2001
ko04626	Plant-pathogen interaction	0.0569134	XLOC_012188	LOC_Os11g45620.1	RPM1	LOC_Os12g37770	up	OK	0.233578	0.778491	1.73678
ko04626	Plant-pathogen interaction	0.0569134	XLOC_013408	LOC_Os12g37770.1	RPM1	LOC_Os12g37770	down	OK	2.45119	1.16769	-1.06983
ko04626	Plant-pathogen interaction	0.0569134	XLOC_016396	LOC_Os02g30190.1	RIN4	LOC_Os11g29210	down	OK	1.76788	0.333183	-2.40763
ko04626	Plant-pathogen interaction	0.0569134	XLOC_018915	LOC_Os02g30190.1	RIN4	LOC_Os11g29210	down	OK	0.812506	0.396843	-1.03381
ko04626	Plant-pathogen interaction	0.0569134	XLOC_019984	LOC_Os02g53030.1	MAPKKK9	LOC_Os03g49640	down	OK	1.36335	0.570995	-1.2556
ko04626	Plant-pathogen interaction	0.0569134	XLOC_033062	LOC_Os05g41090.1	ATCPK2	LOC_Os07g06740	up	OK	0.706114	5.09241	2.85037
ko04626	Plant-pathogen interaction	0.0569134	XLOC_037303	LOC_Os06g47640.1	RHS1	LOC_Os12g12730	up	OK	29.9759	61.9993	1.04845
ko04626	Plant-pathogen interaction	0.0569134	XLOC_042175	LOC_Os08g29854.1	RPM1	LOC_Os12g37770	up	OK	1.23145	2.76556	1.16722
ko04626	Plant-pathogen interaction	0.0569134	XLOC_043461	LOC_Os08g14810.1	RPM1	LOC_Os12g37770	down	OK	1.12119	0.41672	-1.42788
ko04626	Plant-pathogen interaction	0.0569134	XLOC_043614	LOC_Os08g19694.1	RPM1	LOC_Os12g37770	up	OK	1.73021	3.57401	1.0466
ko04626	Plant-pathogen interaction	0.0569134	XLOC_045664	LOC_Os09g34160.1	RPM1	LOC_Os12g37770	up	OK	120.96	255.988	1.08154
ko04626	Plant-pathogen interaction	0.0569134	XLOC_047027	LOC_Os09g34160.1	RPM1	LOC_Os12g37770	up	OK	1.73867	5.35846	1.62383
ko00100	Steroid biosynthesis	0.0594977	XLOC_011342	LOC_Os11g18366.3;LOC_Os11g18366.2;LOC_Os11g18366.4	CAS1	LOC_Os11g35710	up	OK	1.73077	6.50402	1.90992
ko00100	Steroid biosynthesis	0.0594977	XLOC_015381	LOC_Os02g04760.1	CAS1	LOC_Os11g35710	up	OK	0.555649	1.24064	1.15884
ko00100	Steroid biosynthesis	0.0594977	XLOC_017961	LOC_Os02g04760.1	CAS1	LOC_Os11g35710	up	OK	1.29281	4.98364	1.94669
ko00100	Steroid biosynthesis	0.0594977	XLOC_017962	LOC_Os02g04750.1;LOC_Os02g04750.2;LOC_Os02g04750.3	CAS1	LOC_Os11g35710	up	OK	2.96171	8.75266	1.56329
ko00100	Steroid biosynthesis	0.0594977	XLOC_023021	LOC_Os03g01820.1	ATSMO1	LOC_Os10g39810	up	OK	0.70403	1.42915	1.02144
ko00100	Steroid biosynthesis	0.0594977	XLOC_025416	LOC_Os03g59290.1	CPH	LOC_Os11g19140	up	OK	1.01578	2.23228	1.13593
ko00100	Steroid biosynthesis	0.0594977	XLOC_038410	LOC_Os07g28160.1	CYP51	LOC_Os11g32240	up	OK	0.365666	2.16623	2.56659
ko00196	Photosynthesis - antenna proteins	0.0748047	XLOC_001544	LOC_Os01g41710.1	LHB1B2	LOC_Os09g17740	up	OK	105.844	288.753	1.4479
ko00196	Photosynthesis - antenna proteins	0.0748047	XLOC_021889	LOC_Os03g39610.1;LOC_Os03g39610.2	LHCB2	LOC_Os03g39610	up	OK	26.8893	59.4119	1.14372
ko00196	Photosynthesis - antenna proteins	0.0748047	XLOC_045014	LOC_Os09g17740.1	LHB1B2	LOC_Os09g17740	up	OK	53.4785	118.573	1.14874
ko05220	Chronic myeloid leukemia	0.0748047	XLOC_015744	LOC_Os02g12350.1	ATHD1	LOC_Os11g09418	up	OK	15.235	36.2592	1.25095
ko05220	Chronic myeloid leukemia	0.0748047	XLOC_015747	LOC_Os02g12380.1;LOC_Os02g12380.2;LOC_Os02g12380.3	ATHD1	LOC_Os11g09418	up	OK	1.70783	4.7121	1.46421
ko05220	Chronic myeloid leukemia	0.0748047	XLOC_018305	LOC_Os02g12350.1	ATHD1	LOC_Os11g09418	up	OK	1.30997	3.28133	1.32475
ko00966	Glucosinolate biosynthesis	0.0856634	XLOC_014314	LOC_Os12g16720.1	ATR4	LOC_Os12g16720	up	OK	7.68543	17.6634	1.20056
ko00966	Glucosinolate biosynthesis	0.0856634	XLOC_019637	LOC_Os02g45890.1	ATST2A	LOC_Os12g04300	down	OK	5.15105	1.36033	-1.92091
ko04330	Notch signaling pathway	0.0887119	XLOC_015744	LOC_Os02g12350.1	ATHD1	LOC_Os11g09418	up	OK	15.235	36.2592	1.25095
ko04330	Notch signaling pathway	0.0887119	XLOC_015747	LOC_Os02g12380.1;LOC_Os02g12380.2;LOC_Os02g12380.3	ATHD1	LOC_Os11g09418	up	OK	1.70783	4.7121	1.46421
ko04330	Notch signaling pathway	0.0887119	XLOC_018305	LOC_Os02g12350.1	ATHD1	LOC_Os11g09418	up	OK	1.30997	3.28133	1.32475
ko00980	Metabolism of xenobiotics by cytochrome P450	0.108933	XLOC_011092	LOC_Os11g10480.2;LOC_Os11g10480.1;LOC_Os11g10480.4	ADH	LOC_Os11g10520	up	OK	52.5103	107.396	1.03227
ko00980	Metabolism of xenobiotics by cytochrome P450	0.108933	XLOC_011094	LOC_Os11g10520.2;LOC_Os11g10520.1;LOC_Os11g10520.3	ADH	LOC_Os11g10520	up	OK	9.82276	23.8535	1.28
ko04614	Renin-angiotensin system	0.108933	XLOC_004122	LOC_Os01g22980.1;LOC_Os01g22980.2	scpl33	LOC_Os05g06660	down	OK	31.5506	14.4328	-1.12831
ko04614	Renin-angiotensin system	0.108933	XLOC_018786	LOC_Os02g26480.2;LOC_Os02g26480.1	scpl20	LOC_Os12g15470	up	OK	0.203697	2.40322	3.56047
ko00982	Drug metabolism - cytochrome P450	0.108933	XLOC_011092	LOC_Os11g10480.2;LOC_Os11g10480.1;LOC_Os11g10480.4	ADH	LOC_Os11g10520	up	OK	52.5103	107.396	1.03227
ko00982	Drug metabolism - cytochrome P450	0.108933	XLOC_011094	LOC_Os11g10520.2;LOC_Os11g10520.1;LOC_Os11g10520.3	ADH	LOC_Os11g10520	up	OK	9.82276	23.8535	1.28
ko00710	Carbon fixation in photosynthetic organisms	0.11043	XLOC_003197	LOC_Os01g02050.1	ATPPC4	LOC_Os01g54230	up	OK	0.440674	1.43904	1.70732
ko00710	Carbon fixation in photosynthetic organisms	0.11043	XLOC_006766	LOC_Os10g25130.1	ALAAT2	LOC_Os10g25140	up	OK	36.1725	78.5773	1.11922
ko00710	Carbon fixation in photosynthetic organisms	0.11043	XLOC_007931	LOC_Os10g13700.2	PCK1	LOC_Os10g13700	down	OK	1.43863	0.319927	-2.16888
ko00710	Carbon fixation in photosynthetic organisms	0.11043	XLOC_023353	LOC_Os03g08530.1	ALAAT2	LOC_Os10g25140	up	OK	0.857765	3.88529	2.17937
ko00710	Carbon fixation in photosynthetic organisms	0.11043	XLOC_024353	LOC_Os03g31750.3;LOC_Os03g31750.2;LOC_Os03g31750.1	PPDK	LOC_Os05g33570	down	OK	3.38036	0.950904	-1.82981
ko00710	Carbon fixation in photosynthetic organisms	0.11043	XLOC_037191	LOC_Os06g45710.1	PGK	LOC_Os06g45710	up	OK	5.32235	51.4108	3.27194
ko01210	2-Oxocarboxylic acid metabolism	0.128712	XLOC_006766	LOC_Os10g25130.1	ALAAT2	LOC_Os10g25140	up	OK	36.1725	78.5773	1.11922
ko01210	2-Oxocarboxylic acid metabolism	0.128712	XLOC_014314	LOC_Os12g16720.1	ATR4	LOC_Os12g16720	up	OK	7.68543	17.6634	1.20056
ko01210	2-Oxocarboxylic acid metabolism	0.128712	XLOC_019637	LOC_Os02g45890.1	ATST2A	LOC_Os12g04300	down	OK	5.15105	1.36033	-1.92091
ko01210	2-Oxocarboxylic acid metabolism	0.128712	XLOC_023353	LOC_Os03g08530.1	ALAAT2	LOC_Os10g25140	up	OK	0.857765	3.88529	2.17937
ko01210	2-Oxocarboxylic acid metabolism	0.128712	XLOC_026418	LOC_Os04g32010.1	AHAS	LOC_Os06g51280	up	OK	0.534368	2.24726	2.07226
ko01210	2-Oxocarboxylic acid metabolism	0.128712	XLOC_029187	LOC_Os04g47190.1;LOC_Os04g47190.2	ATBCAT-5	LOC_Os10g40200	down	OK	3.7264	1.69162	-1.13938
ko04260	Cardiac muscle contraction	0.139243	XLOC_040912	LOC_Os07g42910.1	ATCOX6B2	LOC_Os07g42910	up	OK	2.97303	8.14255	1.45354
ko04727	GABAergic synapse	0.159396	XLOC_020936	LOC_Os03g13300.1	GAD	LOC_Os08g36320	up	OK	5.1785	31.6811	2.61302
ko04727	GABAergic synapse	0.159396	XLOC_024985	LOC_Os03g50490.1	ATGLN1;1	LOC_Os03g50490	up	OK	0.668979	6.99405	3.38609
ko00830	Retinol metabolism	0.159396	XLOC_011092	LOC_Os11g10480.2;LOC_Os11g10480.1;LOC_Os11g10480.4	ADH	LOC_Os11g10520	up	OK	52.5103	107.396	1.03227
ko00830	Retinol metabolism	0.159396	XLOC_011094	LOC_Os11g10520.2;LOC_Os11g10520.1;LOC_Os11g10520.3	ADH	LOC_Os11g10520	up	OK	9.82276	23.8535	1.28
ko00625	Chloroalkane and chloroalkene degradation	0.185981	XLOC_011092	LOC_Os11g10480.2;LOC_Os11g10480.1;LOC_Os11g10480.4	ADH	LOC_Os11g10520	up	OK	52.5103	107.396	1.03227
ko00625	Chloroalkane and chloroalkene degradation	0.185981	XLOC_011094	LOC_Os11g10520.2;LOC_Os11g10520.1;LOC_Os11g10520.3	ADH	LOC_Os11g10520	up	OK	9.82276	23.8535	1.28
ko04011	MAPK signaling pathway - yeast	0.201447	XLOC_043289	LOC_Os08g09250.2;LOC_Os08g09250.3;LOC_Os08g09250.1	ATGLX1	LOC_Os08g09250	up	OK	565.655	1490.02	1.39734
ko00350	Tyrosine metabolism	0.213124	XLOC_011092	LOC_Os11g10480.2;LOC_Os11g10480.1;LOC_Os11g10480.4	ADH	LOC_Os11g10520	up	OK	52.5103	107.396	1.03227
ko00350	Tyrosine metabolism	0.213124	XLOC_011094	LOC_Os11g10520.2;LOC_Os11g10520.1;LOC_Os11g10520.3	ADH	LOC_Os11g10520	up	OK	9.82276	23.8535	1.28
ko00620	Pyruvate metabolism	0.235534	XLOC_003197	LOC_Os01g02050.1	ATPPC4	LOC_Os01g54230	up	OK	0.440674	1.43904	1.70732
ko00620	Pyruvate metabolism	0.235534	XLOC_007931	LOC_Os10g13700.2	PCK1	LOC_Os10g13700	down	OK	1.43863	0.319927	-2.16888
ko00620	Pyruvate metabolism	0.235534	XLOC_024353	LOC_Os03g31750.3;LOC_Os03g31750.2;LOC_Os03g31750.1	PPDK	LOC_Os05g33570	down	OK	3.38036	0.950904	-1.82981
ko00620	Pyruvate metabolism	0.235534	XLOC_028885	LOC_Os04g40990.1;LOC_Os04g40990.2	MLS	LOC_Os04g40990	up	OK	5.10861	14.9781	1.55185
ko00620	Pyruvate metabolism	0.235534	XLOC_043289	LOC_Os08g09250.2;LOC_Os08g09250.3;LOC_Os08g09250.1	ATGLX1	LOC_Os08g09250	up	OK	565.655	1490.02	1.39734
ko00650	Butanoate metabolism	0.240607	XLOC_020936	LOC_Os03g13300.1	GAD	LOC_Os08g36320	up	OK	5.1785	31.6811	2.61302
ko00650	Butanoate metabolism	0.240607	XLOC_026418	LOC_Os04g32010.1	AHAS	LOC_Os06g51280	up	OK	0.534368	2.24726	2.07226
ko04919	Thyroid hormone signaling pathway	0.248364	XLOC_015744	LOC_Os02g12350.1	ATHD1	LOC_Os11g09418	up	OK	15.235	36.2592	1.25095
ko04919	Thyroid hormone signaling pathway	0.248364	XLOC_015747	LOC_Os02g12380.1;LOC_Os02g12380.2;LOC_Os02g12380.3	ATHD1	LOC_Os11g09418	up	OK	1.70783	4.7121	1.46421
ko04919	Thyroid hormone signaling pathway	0.248364	XLOC_018305	LOC_Os02g12350.1	ATHD1	LOC_Os11g09418	up	OK	1.30997	3.28133	1.32475
ko04711	Circadian rhythm - fly	0.259173	XLOC_007084	LOC_Os10g33650.2;LOC_Os10g33650.3;LOC_Os10g33650.1	CKI1	LOC_Os10g33650	down	OK	2.49695	0.878396	-1.50722
ko00230	Purine metabolism	0.259552	XLOC_009086	LOC_Os11g03230.2;LOC_Os11g03230.3;LOC_Os11g03230.1	APY2	LOC_Os12g02980	up	OK	7.91869	16.2485	1.03697
ko00230	Purine metabolism	0.259552	XLOC_010738	LOC_Os11g03230.1	APY2	LOC_Os12g02980	up	OK	2.56164	5.24483	1.03383
ko00230	Purine metabolism	0.259552	XLOC_010739	LOC_Os11g03230.2	APY2	LOC_Os12g02980	up	OK	6.65884	14.793	1.15158
ko00230	Purine metabolism	0.259552	XLOC_010740	LOC_Os11g03290.1	APY2	LOC_Os12g02980	up	OK	0.489215	1.18099	1.27145
ko00230	Purine metabolism	0.259552	XLOC_011485	LOC_Os11g25260.1	APY2	LOC_Os12g02980	up	OK	19.3661	43.0276	1.15173
ko00230	Purine metabolism	0.259552	XLOC_012355	LOC_Os12g02980.1;LOC_Os12g02980.2	APY2	LOC_Os12g02980	up	OK	14.5945	35.004	1.26209
ko00230	Purine metabolism	0.259552	XLOC_013813	LOC_Os12g02730.1	FHIT	LOC_Os12g02730	down	OK	2.12335	1.03083	-1.04253
ko00230	Purine metabolism	0.259552	XLOC_026936	LOC_Os04g42520.3;LOC_Os04g42520.1;LOC_Os04g42520.2	APT2	LOC_Os04g42520	down	OK	38.0243	16.3961	-1.21357
ko00230	Purine metabolism	0.259552	XLOC_028954	LOC_Os04g42520.3	APT2	LOC_Os04g42520	down	OK	3.72241	1.59124	-1.22609
ko00230	Purine metabolism	0.259552	XLOC_040366	LOC_Os07g30150.1	APT3	LOC_Os07g30150	down	OK	4.12953	1.11202	-1.89279
ko00941	Flavonoid biosynthesis	0.261238	XLOC_004239	LOC_Os01g27490.1	ANS	LOC_Os06g42130	up	OK	2.05836	4.85031	1.23658
ko00941	Flavonoid biosynthesis	0.261238	XLOC_010127	LOC_Os11g35930.1	ATCHS	LOC_Os12g07690	up	OK	1.16971	3.51901	1.58903
ko00941	Flavonoid biosynthesis	0.261238	XLOC_023361	LOC_Os03g08720.1	HCT	LOC_Os11g42370	down	OK	3.45609	1.2511	-1.46594
ko00941	Flavonoid biosynthesis	0.261238	XLOC_030575	LOC_Os05g25640.1	ATC4H	LOC_Os05g25640	up	OK	1.84976	4.03783	1.12624
ko00941	Flavonoid biosynthesis	0.261238	XLOC_040525	LOC_Os07g34260.1	ATCHS	LOC_Os12g07690	up	OK	1.60947	4.0555	1.3333
ko00941	Flavonoid biosynthesis	0.261238	XLOC_045341	LOC_Os09g26960.1	CYP75B1	LOC_Os10g17260	up	OK	69.6398	185.64	1.41453
ko00941	Flavonoid biosynthesis	0.261238	XLOC_046862	LOC_Os09g30360.1	CCoAOMT1	LOC_Os09g30360	up	OK	2.05209	4.7757	1.21862
ko00290	Valine, leucine and isoleucine biosynthesis	0.268241	XLOC_026418	LOC_Os04g32010.1	AHAS	LOC_Os06g51280	up	OK	0.534368	2.24726	2.07226
ko00290	Valine, leucine and isoleucine biosynthesis	0.268241	XLOC_029187	LOC_Os04g47190.1;LOC_Os04g47190.2	ATBCAT-5	LOC_Os10g40200	down	OK	3.7264	1.69162	-1.13938
ko00010	Glycolysis / Gluconeogenesis	0.272702	XLOC_000419	LOC_Os01g09570.1	PFK3	LOC_Os06g05860	up	OK	18.9646	70.0637	1.88536
ko00010	Glycolysis / Gluconeogenesis	0.272702	XLOC_003574	LOC_Os01g09460.1	ATHXK1	LOC_Os07g26540	up	OK	2.23908	8.52255	1.92838
ko00010	Glycolysis / Gluconeogenesis	0.272702	XLOC_007931	LOC_Os10g13700.2	PCK1	LOC_Os10g13700	down	OK	1.43863	0.319927	-2.16888
ko00010	Glycolysis / Gluconeogenesis	0.272702	XLOC_011092	LOC_Os11g10480.2;LOC_Os11g10480.1;LOC_Os11g10480.4	ADH	LOC_Os11g10520	up	OK	52.5103	107.396	1.03227
ko00010	Glycolysis / Gluconeogenesis	0.272702	XLOC_011094	LOC_Os11g10520.2;LOC_Os11g10520.1;LOC_Os11g10520.3	ADH	LOC_Os11g10520	up	OK	9.82276	23.8535	1.28
ko00010	Glycolysis / Gluconeogenesis	0.272702	XLOC_030221	LOC_Os05g10650.1	PFK3	LOC_Os06g05860	up	OK	1.62001	12.5563	2.95434
ko00010	Glycolysis / Gluconeogenesis	0.272702	XLOC_037191	LOC_Os06g45710.1	PGK	LOC_Os06g45710	up	OK	5.32235	51.4108	3.27194
ko00051	Fructose and mannose metabolism	0.276343	XLOC_000419	LOC_Os01g09570.1	PFK3	LOC_Os06g05860	up	OK	18.9646	70.0637	1.88536
ko00051	Fructose and mannose metabolism	0.276343	XLOC_003574	LOC_Os01g09460.1	ATHXK1	LOC_Os07g26540	up	OK	2.23908	8.52255	1.92838
ko00051	Fructose and mannose metabolism	0.276343	XLOC_010251	LOC_Os11g38810.1;LOC_Os11g38810.2	MEE31	LOC_Os11g38810	up	OK	2.97556	7.17439	1.26969
ko00051	Fructose and mannose metabolism	0.276343	XLOC_030221	LOC_Os05g10650.1	PFK3	LOC_Os06g05860	up	OK	1.62001	12.5563	2.95434
ko00330	Arginine and proline metabolism	0.292951	XLOC_024985	LOC_Os03g50490.1	ATGLN1;1	LOC_Os03g50490	up	OK	0.668979	6.99405	3.38609
ko00330	Arginine and proline metabolism	0.292951	XLOC_026768	LOC_Os04g39210.1	ATAIH	LOC_Os04g39210	up	OK	6.99372	17.2236	1.30026
ko00330	Arginine and proline metabolism	0.292951	XLOC_027415	LOC_Os04g53190.1	ATPAO2	LOC_Os04g53195	up	OK	2.66291	5.81374	1.12646
ko00330	Arginine and proline metabolism	0.292951	XLOC_033173	LOC_Os05g43830.2;LOC_Os05g43830.1	PIP	LOC_Os05g43830	up	OK	6.89337	18.198	1.4005
ko04612	Antigen processing and presentation	0.308966	XLOC_002563	LOC_Os01g62290.1;LOC_Os01g62290.2	ATHSP70	LOC_Os11g08470	up	OK	3.15401	6.97224	1.14443
ko04612	Antigen processing and presentation	0.308966	XLOC_023752	LOC_Os03g16920.1	ATHSP70	LOC_Os11g08470	up	OK	0.800647	12.9539	4.01607
ko04612	Antigen processing and presentation	0.308966	XLOC_025526	LOC_Os03g61670.1	AtCRT1a	LOC_Os08g44670	up	OK	11.6896	24.5828	1.07242
ko00660	C5-Branched dibasic acid metabolism	0.312745	XLOC_026418	LOC_Os04g32010.1	AHAS	LOC_Os06g51280	up	OK	0.534368	2.24726	2.07226
ko00901	Indole alkaloid biosynthesis	0.312745	XLOC_032630	LOC_Os05g30760.1	ATMES7	LOC_Os11g30040	down	OK	1.57196	0.410781	-1.93612
ko00760	Nicotinate and nicotinamide metabolism	0.312745	XLOC_015348	LOC_Os02g04170.3;LOC_Os02g04170.1;LOC_Os02g04170.2	AO	LOC_Os02g04170	up	OK	4.64763	9.88646	1.08896
ko00630	Glyoxylate and dicarboxylate metabolism	0.326518	XLOC_023129	LOC_Os03g03910.1	CAT2	LOC_Os12g42850	down	OK	213.292	73.6742	-1.5336
ko00630	Glyoxylate and dicarboxylate metabolism	0.326518	XLOC_024985	LOC_Os03g50490.1	ATGLN1;1	LOC_Os03g50490	up	OK	0.668979	6.99405	3.38609
ko00630	Glyoxylate and dicarboxylate metabolism	0.326518	XLOC_028885	LOC_Os04g40990.1;LOC_Os04g40990.2	MLS	LOC_Os04g40990	up	OK	5.10861	14.9781	1.55185
ko00630	Glyoxylate and dicarboxylate metabolism	0.326518	XLOC_040532	LOC_Os07g34520.2;LOC_Os07g34520.1;LOC_Os07g34520.3	ICL	LOC_Os07g34520	up	OK	0.681785	5.61325	3.04145
ko04912	GnRH signaling pathway	0.34972	XLOC_002430	LOC_Os01g59530.1;LOC_Os01g59530.2	ACAM-2	LOC_Os12g03816	up	OK	24.647	74.3767	1.59344
ko04912	GnRH signaling pathway	0.34972	XLOC_031999	LOC_Os05g07880.1;LOC_Os05g07880.2	PLD	LOC_Os09g25390	up	OK	0.627197	1.77112	1.49767
ko04912	GnRH signaling pathway	0.34972	XLOC_036939	LOC_Os06g40170.1	PLD	LOC_Os09g25390	up	OK	9.20882	20.7531	1.17224
ko00944	Flavone and flavonol biosynthesis	0.350513	XLOC_037698	LOC_Os07g05420.1	UGT78D2	LOC_Os08g15330	up	OK	0.932194	1.88382	1.01496
ko00944	Flavone and flavonol biosynthesis	0.350513	XLOC_045341	LOC_Os09g26960.1	CYP75B1	LOC_Os10g17260	up	OK	69.6398	185.64	1.41453
ko00052	Galactose metabolism	0.360316	XLOC_000419	LOC_Os01g09570.1	PFK3	LOC_Os06g05860	up	OK	18.9646	70.0637	1.88536
ko00052	Galactose metabolism	0.360316	XLOC_003574	LOC_Os01g09460.1	ATHXK1	LOC_Os07g26540	up	OK	2.23908	8.52255	1.92838
ko00052	Galactose metabolism	0.360316	XLOC_030221	LOC_Os05g10650.1	PFK3	LOC_Os06g05860	up	OK	1.62001	12.5563	2.95434
ko00052	Galactose metabolism	0.360316	XLOC_038361	LOC_Os07g26900.1	AGAL1	LOC_Os10g35070	up	OK	0.3204	0.87879	1.45564
ko00071	Fatty acid degradation	0.360316	XLOC_011092	LOC_Os11g10480.2;LOC_Os11g10480.1;LOC_Os11g10480.4	ADH	LOC_Os11g10520	up	OK	52.5103	107.396	1.03227
ko00071	Fatty acid degradation	0.360316	XLOC_011094	LOC_Os11g10520.2;LOC_Os11g10520.1;LOC_Os11g10520.3	ADH	LOC_Os11g10520	up	OK	9.82276	23.8535	1.28
ko00071	Fatty acid degradation	0.360316	XLOC_033794	LOC_Os06g06350.1;LOC_Os06g06350.2	LACS4	LOC_Os06g06350	down	OK	6.44112	3.14836	-1.03271
ko00071	Fatty acid degradation	0.360316	XLOC_034488	LOC_Os06g23780.1	ACX4	LOC_Os06g23870	down	OK	1.05501	0.506836	-1.05767
ko00680	Methane metabolism	0.360316	XLOC_000419	LOC_Os01g09570.1	PFK3	LOC_Os06g05860	up	OK	18.9646	70.0637	1.88536
ko00680	Methane metabolism	0.360316	XLOC_003197	LOC_Os01g02050.1	ATPPC4	LOC_Os01g54230	up	OK	0.440674	1.43904	1.70732
ko00680	Methane metabolism	0.360316	XLOC_030221	LOC_Os05g10650.1	PFK3	LOC_Os06g05860	up	OK	1.62001	12.5563	2.95434
ko00680	Methane metabolism	0.360316	XLOC_044084	LOC_Os08g34720.1	PGDH	LOC_Os08g34720	up	OK	32.9143	71.9345	1.12797
ko04712	Circadian rhythm - plant	0.360316	XLOC_010127	LOC_Os11g35930.1	ATCHS	LOC_Os12g07690	up	OK	1.16971	3.51901	1.58903
ko04712	Circadian rhythm - plant	0.360316	XLOC_027394	LOC_Os04g52770.1	PIF1	LOC_Os12g40730	up	OK	2.05647	8.8263	2.10164
ko04712	Circadian rhythm - plant	0.360316	XLOC_039408	LOC_Os07g49460.3;LOC_Os07g49460.4;LOC_Os07g49460.1;LOC_Os07g49460.2	APRR7	LOC_Os07g49460	down	OK	37.7407	18.5509	-1.02463
ko04712	Circadian rhythm - plant	0.360316	XLOC_040525	LOC_Os07g34260.1	ATCHS	LOC_Os12g07690	up	OK	1.60947	4.0555	1.3333
ko04940	Type I diabetes mellitus	0.362458	XLOC_020936	LOC_Os03g13300.1	GAD	LOC_Os08g36320	up	OK	5.1785	31.6811	2.61302
ko04014	Ras signaling pathway	0.370027	XLOC_002430	LOC_Os01g59530.1;LOC_Os01g59530.2	ACAM-2	LOC_Os12g03816	up	OK	24.647	74.3767	1.59344
ko04014	Ras signaling pathway	0.370027	XLOC_031999	LOC_Os05g07880.1;LOC_Os05g07880.2	PLD	LOC_Os09g25390	up	OK	0.627197	1.77112	1.49767
ko04014	Ras signaling pathway	0.370027	XLOC_036939	LOC_Os06g40170.1	PLD	LOC_Os09g25390	up	OK	9.20882	20.7531	1.17224
ko00340	Histidine metabolism	0.377322	XLOC_006192	LOC_Os10g01640.1	emb1075	LOC_Os10g01640	down	OK	4.39003	1.9698	-1.15618
ko00340	Histidine metabolism	0.377322	XLOC_007576	LOC_Os10g01640.1	emb1075	LOC_Os10g01640	down	OK	10.3535	3.97216	-1.38212
ko00240	Pyrimidine metabolism	0.37916	XLOC_002155	LOC_Os01g54370.1	DHOASE	LOC_Os01g54370	up	OK	3.94158	8.11258	1.04139
ko00240	Pyrimidine metabolism	0.37916	XLOC_009086	LOC_Os11g03230.2;LOC_Os11g03230.3;LOC_Os11g03230.1	APY2	LOC_Os12g02980	up	OK	7.91869	16.2485	1.03697
ko00240	Pyrimidine metabolism	0.37916	XLOC_010738	LOC_Os11g03230.1	APY2	LOC_Os12g02980	up	OK	2.56164	5.24483	1.03383
ko00240	Pyrimidine metabolism	0.37916	XLOC_010739	LOC_Os11g03230.2	APY2	LOC_Os12g02980	up	OK	6.65884	14.793	1.15158
ko00240	Pyrimidine metabolism	0.37916	XLOC_010740	LOC_Os11g03290.1	APY2	LOC_Os12g02980	up	OK	0.489215	1.18099	1.27145
ko00240	Pyrimidine metabolism	0.37916	XLOC_011485	LOC_Os11g25260.1	APY2	LOC_Os12g02980	up	OK	19.3661	43.0276	1.15173
ko00240	Pyrimidine metabolism	0.37916	XLOC_012355	LOC_Os12g02980.1;LOC_Os12g02980.2	APY2	LOC_Os12g02980	up	OK	14.5945	35.004	1.26209
ko00240	Pyrimidine metabolism	0.37916	XLOC_033568	LOC_Os06g02000.2;LOC_Os06g02000.1;LOC_Os06g02000.3	PYR6	LOC_Os07g43170	down	OK	32.4017	12.2613	-1.40196
ko04024	cAMP signaling pathway	0.394081	XLOC_002430	LOC_Os01g59530.1;LOC_Os01g59530.2	ACAM-2	LOC_Os12g03816	up	OK	24.647	74.3767	1.59344
ko04024	cAMP signaling pathway	0.394081	XLOC_031999	LOC_Os05g07880.1;LOC_Os05g07880.2	PLD	LOC_Os09g25390	up	OK	0.627197	1.77112	1.49767
ko04024	cAMP signaling pathway	0.394081	XLOC_034488	LOC_Os06g23780.1	ACX4	LOC_Os06g23870	down	OK	1.05501	0.506836	-1.05767
ko04024	cAMP signaling pathway	0.394081	XLOC_036939	LOC_Os06g40170.1	PLD	LOC_Os09g25390	up	OK	9.20882	20.7531	1.17224
ko05131	Shigellosis	0.403663	XLOC_004929	LOC_Os01g47750.1	ATU2AF35B	LOC_Os09g31482	down	OK	3.37311	1.45544	-1.21262
ko05131	Shigellosis	0.403663	XLOC_028993	LOC_Os04g43290.2;LOC_Os04g43290.1;LOC_Os04g43290.3;LOC_Os04g43290.4	arpc2b	LOC_Os04g43290	up	OK	3.39715	7.10934	1.06539
ko00720	Carbon fixation pathways in prokaryotes	0.403663	XLOC_003197	LOC_Os01g02050.1	ATPPC4	LOC_Os01g54230	up	OK	0.440674	1.43904	1.70732
ko00720	Carbon fixation pathways in prokaryotes	0.403663	XLOC_024353	LOC_Os03g31750.3;LOC_Os03g31750.2;LOC_Os03g31750.1	PPDK	LOC_Os05g33570	down	OK	3.38036	0.950904	-1.82981
ko04728	Dopaminergic synapse	0.410252	XLOC_000349	LOC_Os01g08310.1	ATB\' BETA	LOC_Os01g08310	up	OK	1.24565	2.75449	1.14488
ko04728	Dopaminergic synapse	0.410252	XLOC_002430	LOC_Os01g59530.1;LOC_Os01g59530.2	ACAM-2	LOC_Os12g03816	up	OK	24.647	74.3767	1.59344
ko04728	Dopaminergic synapse	0.410252	XLOC_018358	LOC_Os02g13660.1	PDF1	LOC_Os09g07510	up	OK	96.9067	194.926	1.00826
ko03320	PPAR signaling pathway	0.449668	XLOC_033794	LOC_Os06g06350.1;LOC_Os06g06350.2	LACS4	LOC_Os06g06350	down	OK	6.44112	3.14836	-1.03271
ko03320	PPAR signaling pathway	0.449668	XLOC_034488	LOC_Os06g23780.1	ACX4	LOC_Os06g23870	down	OK	1.05501	0.506836	-1.05767
ko03320	PPAR signaling pathway	0.449668	XLOC_043269	LOC_Os08g08700.1	UBQ10	LOC_Os11g18670	up	OK	2.028	5.60239	1.46598
ko00460	Cyanoamino acid metabolism	0.449668	XLOC_001223	LOC_Os01g32364.1	BGLU44	LOC_Os12g23170	up	OK	19.7413	40.3287	1.03059
ko00460	Cyanoamino acid metabolism	0.449668	XLOC_006570	LOC_Os10g17650.1	BGLU40	LOC_Os10g17650	down	OK	29.5881	12.993	-1.18728
ko00460	Cyanoamino acid metabolism	0.449668	XLOC_028825	LOC_Os04g39900.1	BGLU15	LOC_Os04g39900	up	OK	23.2583	50.0609	1.10594
ko04340	Hedgehog signaling pathway	0.451399	XLOC_007084	LOC_Os10g33650.2;LOC_Os10g33650.3;LOC_Os10g33650.1	CKI1	LOC_Os10g33650	down	OK	2.49695	0.878396	-1.50722
ko02020	Two-component system	0.451399	XLOC_024985	LOC_Os03g50490.1	ATGLN1;1	LOC_Os03g50490	up	OK	0.668979	6.99405	3.38609
ko05142	Chagas disease (American trypanosomiasis)	0.45467	XLOC_018358	LOC_Os02g13660.1	PDF1	LOC_Os09g07510	up	OK	96.9067	194.926	1.00826
ko05142	Chagas disease (American trypanosomiasis)	0.45467	XLOC_025526	LOC_Os03g61670.1	AtCRT1a	LOC_Os08g44670	up	OK	11.6896	24.5828	1.07242
ko00770	Pantothenate and CoA biosynthesis	0.45467	XLOC_026418	LOC_Os04g32010.1	AHAS	LOC_Os06g51280	up	OK	0.534368	2.24726	2.07226
ko00770	Pantothenate and CoA biosynthesis	0.45467	XLOC_029187	LOC_Os04g47190.1;LOC_Os04g47190.2	ATBCAT-5	LOC_Os10g40200	down	OK	3.7264	1.69162	-1.13938
ko04261	Adrenergic signaling in cardiomyocytes	0.468981	XLOC_000349	LOC_Os01g08310.1	ATB\' BETA	LOC_Os01g08310	up	OK	1.24565	2.75449	1.14488
ko04261	Adrenergic signaling in cardiomyocytes	0.468981	XLOC_002430	LOC_Os01g59530.1;LOC_Os01g59530.2	ACAM-2	LOC_Os12g03816	up	OK	24.647	74.3767	1.59344
ko04261	Adrenergic signaling in cardiomyocytes	0.468981	XLOC_018358	LOC_Os02g13660.1	PDF1	LOC_Os09g07510	up	OK	96.9067	194.926	1.00826
ko00053	Ascorbate and aldarate metabolism	0.468981	XLOC_044359	LOC_Os08g41090.1	APX6	LOC_Os08g41090	down	OK	50.9702	24.3458	-1.06598
ko00053	Ascorbate and aldarate metabolism	0.468981	XLOC_045751	LOC_Os09g36750.1	APX3	LOC_Os09g36750	down	OK	3.81911	1.81897	-1.07012
ko00053	Ascorbate and aldarate metabolism	0.468981	XLOC_047115	LOC_Os09g36750.1;LOC_Os09g36750.2	APX3	LOC_Os09g36750	down	OK	32.7722	13.3131	-1.29962
ko04391	Hippo signaling pathway -fly	0.479228	XLOC_007084	LOC_Os10g33650.2;LOC_Os10g33650.3;LOC_Os10g33650.1	CKI1	LOC_Os10g33650	down	OK	2.49695	0.878396	-1.50722
ko04391	Hippo signaling pathway -fly	0.479228	XLOC_018358	LOC_Os02g13660.1	PDF1	LOC_Os09g07510	up	OK	96.9067	194.926	1.00826
ko04724	Glutamatergic synapse	0.487989	XLOC_024985	LOC_Os03g50490.1	ATGLN1;1	LOC_Os03g50490	up	OK	0.668979	6.99405	3.38609
ko04724	Glutamatergic synapse	0.487989	XLOC_031999	LOC_Os05g07880.1;LOC_Os05g07880.2	PLD	LOC_Os09g25390	up	OK	0.627197	1.77112	1.49767
ko04724	Glutamatergic synapse	0.487989	XLOC_036939	LOC_Os06g40170.1	PLD	LOC_Os09g25390	up	OK	9.20882	20.7531	1.17224
ko05100	Bacterial invasion of epithelial cells	0.491121	XLOC_028993	LOC_Os04g43290.2;LOC_Os04g43290.1;LOC_Os04g43290.3;LOC_Os04g43290.4	arpc2b	LOC_Os04g43290	up	OK	3.39715	7.10934	1.06539
ko00603	Glycosphingolipid biosynthesis - globo series	0.491121	XLOC_038361	LOC_Os07g26900.1	AGAL1	LOC_Os10g35070	up	OK	0.3204	0.87879	1.45564
ko00430	Taurine and hypotaurine metabolism	0.491121	XLOC_020936	LOC_Os03g13300.1	GAD	LOC_Os08g36320	up	OK	5.1785	31.6811	2.61302
ko04152	AMPK signaling pathway	0.49293	XLOC_000349	LOC_Os01g08310.1	ATB\' BETA	LOC_Os01g08310	up	OK	1.24565	2.75449	1.14488
ko04152	AMPK signaling pathway	0.49293	XLOC_000419	LOC_Os01g09570.1	PFK3	LOC_Os06g05860	up	OK	18.9646	70.0637	1.88536
ko04152	AMPK signaling pathway	0.49293	XLOC_018358	LOC_Os02g13660.1	PDF1	LOC_Os09g07510	up	OK	96.9067	194.926	1.00826
ko04152	AMPK signaling pathway	0.49293	XLOC_030221	LOC_Os05g10650.1	PFK3	LOC_Os06g05860	up	OK	1.62001	12.5563	2.95434
ko04666	Fc gamma R-mediated phagocytosis	0.506663	XLOC_028993	LOC_Os04g43290.2;LOC_Os04g43290.1;LOC_Os04g43290.3;LOC_Os04g43290.4	arpc2b	LOC_Os04g43290	up	OK	3.39715	7.10934	1.06539
ko04666	Fc gamma R-mediated phagocytosis	0.506663	XLOC_031999	LOC_Os05g07880.1;LOC_Os05g07880.2	PLD	LOC_Os09g25390	up	OK	0.627197	1.77112	1.49767
ko04666	Fc gamma R-mediated phagocytosis	0.506663	XLOC_036939	LOC_Os06g40170.1	PLD	LOC_Os09g25390	up	OK	9.20882	20.7531	1.17224
ko00565	Ether lipid metabolism	0.526258	XLOC_031999	LOC_Os05g07880.1;LOC_Os05g07880.2	PLD	LOC_Os09g25390	up	OK	0.627197	1.77112	1.49767
ko00565	Ether lipid metabolism	0.526258	XLOC_036939	LOC_Os06g40170.1	PLD	LOC_Os09g25390	up	OK	9.20882	20.7531	1.17224
ko05162	Measles	0.526258	XLOC_002563	LOC_Os01g62290.1;LOC_Os01g62290.2	ATHSP70	LOC_Os11g08470	up	OK	3.15401	6.97224	1.14443
ko05162	Measles	0.526258	XLOC_023752	LOC_Os03g16920.1	ATHSP70	LOC_Os11g08470	up	OK	0.800647	12.9539	4.01607
ko01200	Carbon metabolism	0.526659	XLOC_000419	LOC_Os01g09570.1	PFK3	LOC_Os06g05860	up	OK	18.9646	70.0637	1.88536
ko01200	Carbon metabolism	0.526659	XLOC_003197	LOC_Os01g02050.1	ATPPC4	LOC_Os01g54230	up	OK	0.440674	1.43904	1.70732
ko01200	Carbon metabolism	0.526659	XLOC_003574	LOC_Os01g09460.1	ATHXK1	LOC_Os07g26540	up	OK	2.23908	8.52255	1.92838
ko01200	Carbon metabolism	0.526659	XLOC_006766	LOC_Os10g25130.1	ALAAT2	LOC_Os10g25140	up	OK	36.1725	78.5773	1.11922
ko01200	Carbon metabolism	0.526659	XLOC_007931	LOC_Os10g13700.2	PCK1	LOC_Os10g13700	down	OK	1.43863	0.319927	-2.16888
ko01200	Carbon metabolism	0.526659	XLOC_023353	LOC_Os03g08530.1	ALAAT2	LOC_Os10g25140	up	OK	0.857765	3.88529	2.17937
ko01200	Carbon metabolism	0.526659	XLOC_024353	LOC_Os03g31750.3;LOC_Os03g31750.2;LOC_Os03g31750.1	PPDK	LOC_Os05g33570	down	OK	3.38036	0.950904	-1.82981
ko01200	Carbon metabolism	0.526659	XLOC_028885	LOC_Os04g40990.1;LOC_Os04g40990.2	MLS	LOC_Os04g40990	up	OK	5.10861	14.9781	1.55185
ko01200	Carbon metabolism	0.526659	XLOC_030221	LOC_Os05g10650.1	PFK3	LOC_Os06g05860	up	OK	1.62001	12.5563	2.95434
ko01200	Carbon metabolism	0.526659	XLOC_037191	LOC_Os06g45710.1	PGK	LOC_Os06g45710	up	OK	5.32235	51.4108	3.27194
ko01200	Carbon metabolism	0.526659	XLOC_040532	LOC_Os07g34520.2;LOC_Os07g34520.1;LOC_Os07g34520.3	ICL	LOC_Os07g34520	up	OK	0.681785	5.61325	3.04145
ko01200	Carbon metabolism	0.526659	XLOC_044084	LOC_Os08g34720.1	PGDH	LOC_Os08g34720	up	OK	32.9143	71.9345	1.12797
ko04970	Salivary secretion	0.52798	XLOC_002430	LOC_Os01g59530.1;LOC_Os01g59530.2	ACAM-2	LOC_Os12g03816	up	OK	24.647	74.3767	1.59344
ko04745	Phototransduction - fly	0.52798	XLOC_002430	LOC_Os01g59530.1;LOC_Os01g59530.2	ACAM-2	LOC_Os12g03816	up	OK	24.647	74.3767	1.59344
ko04740	Olfactory transduction	0.52798	XLOC_002430	LOC_Os01g59530.1;LOC_Os01g59530.2	ACAM-2	LOC_Os12g03816	up	OK	24.647	74.3767	1.59344
ko00524	Butirosin and neomycin biosynthesis	0.52798	XLOC_003574	LOC_Os01g09460.1	ATHXK1	LOC_Os07g26540	up	OK	2.23908	8.52255	1.92838
ko04971	Gastric acid secretion	0.52798	XLOC_002430	LOC_Os01g59530.1;LOC_Os01g59530.2	ACAM-2	LOC_Os12g03816	up	OK	24.647	74.3767	1.59344
ko00904	Diterpenoid biosynthesis	0.54868	XLOC_002208	LOC_Os01g55240.1	ATGA2OX2	LOC_Os01g55240	down	OK	2.61079	0.921969	-1.5017
ko00904	Diterpenoid biosynthesis	0.54868	XLOC_027362	LOC_Os04g52210.1	ATKS	LOC_Os12g30824	down	OK	0.733151	0.0477858	-3.93946
ko04915	Estrogen signaling pathway	0.560469	XLOC_002430	LOC_Os01g59530.1;LOC_Os01g59530.2	ACAM-2	LOC_Os12g03816	up	OK	24.647	74.3767	1.59344
ko04915	Estrogen signaling pathway	0.560469	XLOC_002563	LOC_Os01g62290.1;LOC_Os01g62290.2	ATHSP70	LOC_Os11g08470	up	OK	3.15401	6.97224	1.14443
ko04915	Estrogen signaling pathway	0.560469	XLOC_023752	LOC_Os03g16920.1	ATHSP70	LOC_Os11g08470	up	OK	0.800647	12.9539	4.01607
ko04744	Phototransduction	0.56218	XLOC_002430	LOC_Os01g59530.1;LOC_Os01g59530.2	ACAM-2	LOC_Os12g03816	up	OK	24.647	74.3767	1.59344
ko05223	Non-small cell lung cancer	0.56218	XLOC_013813	LOC_Os12g02730.1	FHIT	LOC_Os12g02730	down	OK	2.12335	1.03083	-1.04253
ko04920	Adipocytokine signaling pathway	0.56218	XLOC_033794	LOC_Os06g06350.1;LOC_Os06g06350.2	LACS4	LOC_Os06g06350	down	OK	6.44112	3.14836	-1.03271
ko04390	Hippo signaling pathway	0.57035	XLOC_007084	LOC_Os10g33650.2;LOC_Os10g33650.3;LOC_Os10g33650.1	CKI1	LOC_Os10g33650	down	OK	2.49695	0.878396	-1.50722
ko04390	Hippo signaling pathway	0.57035	XLOC_018358	LOC_Os02g13660.1	PDF1	LOC_Os09g07510	up	OK	96.9067	194.926	1.00826
ko04144	Endocytosis	0.591027	XLOC_002563	LOC_Os01g62290.1;LOC_Os01g62290.2	ATHSP70	LOC_Os11g08470	up	OK	3.15401	6.97224	1.14443
ko04144	Endocytosis	0.591027	XLOC_020740	LOC_Os03g09910.1	AGD2	LOC_Os03g18810	up	OK	0.847388	12.0322	3.82774
ko04144	Endocytosis	0.591027	XLOC_023752	LOC_Os03g16920.1	ATHSP70	LOC_Os11g08470	up	OK	0.800647	12.9539	4.01607
ko04144	Endocytosis	0.591027	XLOC_031999	LOC_Os05g07880.1;LOC_Os05g07880.2	PLD	LOC_Os09g25390	up	OK	0.627197	1.77112	1.49767
ko04144	Endocytosis	0.591027	XLOC_036939	LOC_Os06g40170.1	PLD	LOC_Os09g25390	up	OK	9.20882	20.7531	1.17224
ko00410	beta-Alanine metabolism	0.591261	XLOC_020936	LOC_Os03g13300.1	GAD	LOC_Os08g36320	up	OK	5.1785	31.6811	2.61302
ko00410	beta-Alanine metabolism	0.591261	XLOC_027415	LOC_Os04g53190.1	ATPAO2	LOC_Os04g53195	up	OK	2.66291	5.81374	1.12646
ko00030	Pentose phosphate pathway	0.591261	XLOC_000419	LOC_Os01g09570.1	PFK3	LOC_Os06g05860	up	OK	18.9646	70.0637	1.88536
ko00030	Pentose phosphate pathway	0.591261	XLOC_030221	LOC_Os05g10650.1	PFK3	LOC_Os06g05860	up	OK	1.62001	12.5563	2.95434
ko05222	Small cell lung cancer	0.593912	XLOC_013813	LOC_Os12g02730.1	FHIT	LOC_Os12g02730	down	OK	2.12335	1.03083	-1.04253
ko05034	Alcoholism	0.598824	XLOC_002430	LOC_Os01g59530.1;LOC_Os01g59530.2	ACAM-2	LOC_Os12g03816	up	OK	24.647	74.3767	1.59344
ko05034	Alcoholism	0.598824	XLOC_015744	LOC_Os02g12350.1	ATHD1	LOC_Os11g09418	up	OK	15.235	36.2592	1.25095
ko05034	Alcoholism	0.598824	XLOC_015747	LOC_Os02g12380.1;LOC_Os02g12380.2;LOC_Os02g12380.3	ATHD1	LOC_Os11g09418	up	OK	1.70783	4.7121	1.46421
ko05034	Alcoholism	0.598824	XLOC_018305	LOC_Os02g12350.1	ATHD1	LOC_Os11g09418	up	OK	1.30997	3.28133	1.32475
ko05200	Pathways in cancer	0.610603	XLOC_015744	LOC_Os02g12350.1	ATHD1	LOC_Os11g09418	up	OK	15.235	36.2592	1.25095
ko05200	Pathways in cancer	0.610603	XLOC_015747	LOC_Os02g12380.1;LOC_Os02g12380.2;LOC_Os02g12380.3	ATHD1	LOC_Os11g09418	up	OK	1.70783	4.7121	1.46421
ko05200	Pathways in cancer	0.610603	XLOC_018305	LOC_Os02g12350.1	ATHD1	LOC_Os11g09418	up	OK	1.30997	3.28133	1.32475
ko05230	Central carbon metabolism in cancer	0.610603	XLOC_000419	LOC_Os01g09570.1	PFK3	LOC_Os06g05860	up	OK	18.9646	70.0637	1.88536
ko05230	Central carbon metabolism in cancer	0.610603	XLOC_003574	LOC_Os01g09460.1	ATHXK1	LOC_Os07g26540	up	OK	2.23908	8.52255	1.92838
ko05230	Central carbon metabolism in cancer	0.610603	XLOC_030221	LOC_Os05g10650.1	PFK3	LOC_Os06g05860	up	OK	1.62001	12.5563	2.95434
ko00909	Sesquiterpenoid and triterpenoid biosynthesis	0.623354	XLOC_043092	LOC_Os08g04500.2;LOC_Os08g04500.1	ATTPS21	LOC_Os08g04500	down	OK	1.24887	0.575042	-1.11888
ko04750	Inflammatory mediator regulation of TRP channels	0.623354	XLOC_002430	LOC_Os01g59530.1;LOC_Os01g59530.2	ACAM-2	LOC_Os12g03816	up	OK	24.647	74.3767	1.59344
ko05132	Salmonella infection	0.623354	XLOC_028993	LOC_Os04g43290.2;LOC_Os04g43290.1;LOC_Os04g43290.3;LOC_Os04g43290.4	arpc2b	LOC_Os04g43290	up	OK	3.39715	7.10934	1.06539
ko00130	Ubiquinone and other terpenoid-quinone biosynthesis	0.630793	XLOC_030575	LOC_Os05g25640.1	ATC4H	LOC_Os05g25640	up	OK	1.84976	4.03783	1.12624
ko00130	Ubiquinone and other terpenoid-quinone biosynthesis	0.630793	XLOC_044089	LOC_Os08g34790.1	4CL2	LOC_Os08g34790	up	OK	2.95002	7.06741	1.26046
ko04932	Non-alcoholic fatty liver disease (NAFLD)	0.65067	XLOC_040912	LOC_Os07g42910.1	ATCOX6B2	LOC_Os07g42910	up	OK	2.97303	8.14255	1.45354
ko00905	Brassinosteroid biosynthesis	0.65067	XLOC_020897	LOC_Os03g12660.1	CLM	LOC_Os04g39430	down	OK	17.9509	7.43759	-1.27115
ko05145	Toxoplasmosis	0.656793	XLOC_002563	LOC_Os01g62290.1;LOC_Os01g62290.2	ATHSP70	LOC_Os11g08470	up	OK	3.15401	6.97224	1.14443
ko05145	Toxoplasmosis	0.656793	XLOC_023752	LOC_Os03g16920.1	ATHSP70	LOC_Os11g08470	up	OK	0.800647	12.9539	4.01607
ko05145	Toxoplasmosis	0.656793	XLOC_033062	LOC_Os05g41090.1	ATCPK2	LOC_Os07g06740	up	OK	0.706114	5.09241	2.85037
ko04075	Plant hormone signal transduction	0.660551	XLOC_001131	LOC_Os01g28450.1	ATPR1	LOC_Os10g11500	down	OK	7.88703	1.30841	-2.59167
ko04075	Plant hormone signal transduction	0.660551	XLOC_002235	LOC_Os01g55940.1	AUR3	LOC_Os07g40290	up	OK	2.67749	6.04051	1.17379
ko04075	Plant hormone signal transduction	0.660551	XLOC_006497	LOC_Os10g11500.1	ATPR1	LOC_Os10g11500	down	OK	770.069	217.949	-1.821
ko04075	Plant hormone signal transduction	0.660551	XLOC_009165	LOC_Os11g04720.2;LOC_Os11g04720.1	ARR9	LOC_Os12g04500	down	OK	35.6762	10.0188	-1.83225
ko04075	Plant hormone signal transduction	0.660551	XLOC_010816	LOC_Os11g04720.2	ARR9	LOC_Os12g04500	down	OK	4.70371	1.07911	-2.12396
ko04075	Plant hormone signal transduction	0.660551	XLOC_012428	LOC_Os12g04500.1	ARR9	LOC_Os12g04500	down	OK	54.1873	16.1471	-1.74668
ko04075	Plant hormone signal transduction	0.660551	XLOC_027394	LOC_Os04g52770.1	PIF1	LOC_Os12g40730	up	OK	2.05647	8.8263	2.10164
ko04075	Plant hormone signal transduction	0.660551	XLOC_031014	LOC_Os05g37170.5;LOC_Os05g37170.4;LOC_Os05g37170.3;LOC_Os05g37170.2;LOC_Os05g37170.1;LOC_Os05g37170.8;LOC_Os05g37170.6	bZIP21	LOC_Os12g05680	down	OK	11.6658	2.70805	-2.10696
ko04075	Plant hormone signal transduction	0.660551	XLOC_040794	LOC_Os07g40290.1	AUR3	LOC_Os07g40290	up	OK	2.64145	5.83276	1.14285
ko04075	Plant hormone signal transduction	0.660551	XLOC_043232	LOC_Os08g07970.1;LOC_Os08g07970.3;LOC_Os08g07970.2	OBF4	LOC_Os08g07970	up	OK	21.701	49.6504	1.19404
ko04075	Plant hormone signal transduction	0.660551	XLOC_044941	LOC_Os09g15670.1	HAI2	LOC_Os09g15670	up	OK	0.565937	2.18491	1.94886
ko04075	Plant hormone signal transduction	0.660551	XLOC_046716	LOC_Os09g26780.1	JAZ1	LOC_Os10g25290	up	OK	5.51599	19.7213	1.83806
ko05231	Choline metabolism in cancer	0.667294	XLOC_031999	LOC_Os05g07880.1;LOC_Os05g07880.2	PLD	LOC_Os09g25390	up	OK	0.627197	1.77112	1.49767
ko05231	Choline metabolism in cancer	0.667294	XLOC_036939	LOC_Os06g40170.1	PLD	LOC_Os09g25390	up	OK	9.20882	20.7531	1.17224
ko05134	Legionellosis	0.667294	XLOC_002563	LOC_Os01g62290.1;LOC_Os01g62290.2	ATHSP70	LOC_Os11g08470	up	OK	3.15401	6.97224	1.14443
ko05134	Legionellosis	0.667294	XLOC_023752	LOC_Os03g16920.1	ATHSP70	LOC_Os11g08470	up	OK	0.800647	12.9539	4.01607
ko01230	Biosynthesis of amino acids	0.673114	XLOC_000419	LOC_Os01g09570.1	PFK3	LOC_Os06g05860	up	OK	18.9646	70.0637	1.88536
ko01230	Biosynthesis of amino acids	0.673114	XLOC_006766	LOC_Os10g25130.1	ALAAT2	LOC_Os10g25140	up	OK	36.1725	78.5773	1.11922
ko01230	Biosynthesis of amino acids	0.673114	XLOC_020740	LOC_Os03g09910.1	AGD2	LOC_Os03g18810	up	OK	0.847388	12.0322	3.82774
ko01230	Biosynthesis of amino acids	0.673114	XLOC_023353	LOC_Os03g08530.1	ALAAT2	LOC_Os10g25140	up	OK	0.857765	3.88529	2.17937
ko01230	Biosynthesis of amino acids	0.673114	XLOC_024985	LOC_Os03g50490.1	ATGLN1;1	LOC_Os03g50490	up	OK	0.668979	6.99405	3.38609
ko01230	Biosynthesis of amino acids	0.673114	XLOC_026418	LOC_Os04g32010.1	AHAS	LOC_Os06g51280	up	OK	0.534368	2.24726	2.07226
ko01230	Biosynthesis of amino acids	0.673114	XLOC_029187	LOC_Os04g47190.1;LOC_Os04g47190.2	ATBCAT-5	LOC_Os10g40200	down	OK	3.7264	1.69162	-1.13938
ko01230	Biosynthesis of amino acids	0.673114	XLOC_030221	LOC_Os05g10650.1	PFK3	LOC_Os06g05860	up	OK	1.62001	12.5563	2.95434
ko01230	Biosynthesis of amino acids	0.673114	XLOC_031498	LOC_Os05g48200.1	GLT1	LOC_Os01g04190	down	OK	15.8268	3.36922	-2.23189
ko01230	Biosynthesis of amino acids	0.673114	XLOC_037191	LOC_Os06g45710.1	PGK	LOC_Os06g45710	up	OK	5.32235	51.4108	3.27194
ko01230	Biosynthesis of amino acids	0.673114	XLOC_044084	LOC_Os08g34720.1	PGDH	LOC_Os08g34720	up	OK	32.9143	71.9345	1.12797
ko00521	Streptomycin biosynthesis	0.676014	XLOC_003574	LOC_Os01g09460.1	ATHXK1	LOC_Os07g26540	up	OK	2.23908	8.52255	1.92838
ko00300	Lysine biosynthesis	0.676014	XLOC_020740	LOC_Os03g09910.1	AGD2	LOC_Os03g18810	up	OK	0.847388	12.0322	3.82774
ko05016	Huntington's disease	0.690428	XLOC_015744	LOC_Os02g12350.1	ATHD1	LOC_Os11g09418	up	OK	15.235	36.2592	1.25095
ko05016	Huntington's disease	0.690428	XLOC_015747	LOC_Os02g12380.1;LOC_Os02g12380.2;LOC_Os02g12380.3	ATHD1	LOC_Os11g09418	up	OK	1.70783	4.7121	1.46421
ko05016	Huntington's disease	0.690428	XLOC_018305	LOC_Os02g12350.1	ATHD1	LOC_Os11g09418	up	OK	1.30997	3.28133	1.32475
ko05016	Huntington's disease	0.690428	XLOC_040912	LOC_Os07g42910.1	ATCOX6B2	LOC_Os07g42910	up	OK	2.97303	8.14255	1.45354
ko04713	Circadian entrainment	0.699526	XLOC_002430	LOC_Os01g59530.1;LOC_Os01g59530.2	ACAM-2	LOC_Os12g03816	up	OK	24.647	74.3767	1.59344
ko04730	Long-term depression	0.699526	XLOC_018358	LOC_Os02g13660.1	PDF1	LOC_Os09g07510	up	OK	96.9067	194.926	1.00826
ko04015	Rap1 signaling pathway	0.699526	XLOC_002430	LOC_Os01g59530.1;LOC_Os01g59530.2	ACAM-2	LOC_Os12g03816	up	OK	24.647	74.3767	1.59344
ko00860	Porphyrin and chlorophyll metabolism	0.70084	XLOC_000566	LOC_Os01g12710.1;LOC_Os01g12710.2	NYC1	LOC_Os01g12710	down	OK	126.051	48.4082	-1.38069
ko00860	Porphyrin and chlorophyll metabolism	0.70084	XLOC_027650	LOC_Os04g58200.1;LOC_Os04g58200.3;LOC_Os04g58200.2	PORA	LOC_Os10g35370	up	OK	13.0168	41.6834	1.6791
ko04068	FoxO signaling pathway	0.716539	XLOC_007084	LOC_Os10g33650.2;LOC_Os10g33650.3;LOC_Os10g33650.1	CKI1	LOC_Os10g33650	down	OK	2.49695	0.878396	-1.50722
ko04068	FoxO signaling pathway	0.716539	XLOC_023129	LOC_Os03g03910.1	CAT2	LOC_Os12g42850	down	OK	213.292	73.6742	-1.5336
ko05164	Influenza A	0.716539	XLOC_002563	LOC_Os01g62290.1;LOC_Os01g62290.2	ATHSP70	LOC_Os11g08470	up	OK	3.15401	6.97224	1.14443
ko05164	Influenza A	0.716539	XLOC_023752	LOC_Os03g16920.1	ATHSP70	LOC_Os11g08470	up	OK	0.800647	12.9539	4.01607
ko00450	Selenocompound metabolism	0.72134	XLOC_012608	LOC_Os12g08900.1	ATCPNIFS	LOC_Os12g18900	down	OK	0.970168	0.116939	-3.05248
ko05133	Pertussis	0.72134	XLOC_002430	LOC_Os01g59530.1;LOC_Os01g59530.2	ACAM-2	LOC_Os12g03816	up	OK	24.647	74.3767	1.59344
ko05214	Glioma	0.72134	XLOC_002430	LOC_Os01g59530.1;LOC_Os01g59530.2	ACAM-2	LOC_Os12g03816	up	OK	24.647	74.3767	1.59344
ko04710	Circadian rhythm	0.72134	XLOC_007084	LOC_Os10g33650.2;LOC_Os10g33650.3;LOC_Os10g33650.1	CKI1	LOC_Os10g33650	down	OK	2.49695	0.878396	-1.50722
ko00600	Sphingolipid metabolism	0.741576	XLOC_038361	LOC_Os07g26900.1	AGAL1	LOC_Os10g35070	up	OK	0.3204	0.87879	1.45564
ko05012	Parkinson's disease	0.759538	XLOC_040912	LOC_Os07g42910.1	ATCOX6B2	LOC_Os07g42910	up	OK	2.97303	8.14255	1.45354
ko05012	Parkinson's disease	0.759538	XLOC_043269	LOC_Os08g08700.1	UBQ10	LOC_Os11g18670	up	OK	2.028	5.60239	1.46598
ko04142	Lysosome	0.759538	XLOC_004122	LOC_Os01g22980.1;LOC_Os01g22980.2	scpl33	LOC_Os05g06660	down	OK	31.5506	14.4328	-1.12831
ko04142	Lysosome	0.759538	XLOC_018786	LOC_Os02g26480.2;LOC_Os02g26480.1	scpl20	LOC_Os12g15470	up	OK	0.203697	2.40322	3.56047
ko00195	Photosynthesis	0.759538	XLOC_002645	LOC_Os01g64120.1	ATFD3	LOC_Os05g37140	down	OK	80.5423	20.0235	-2.00805
ko00195	Photosynthesis	0.759538	XLOC_016876	LOC_Os02g42000.1	PQL1	LOC_Os02g36850	up	OK	0.484447	1.57614	1.70198
ko04010	MAPK signaling pathway	0.759538	XLOC_002563	LOC_Os01g62290.1;LOC_Os01g62290.2	ATHSP70	LOC_Os11g08470	up	OK	3.15401	6.97224	1.14443
ko04010	MAPK signaling pathway	0.759538	XLOC_023752	LOC_Os03g16920.1	ATHSP70	LOC_Os11g08470	up	OK	0.800647	12.9539	4.01607
ko03018	RNA degradation	0.759538	XLOC_000419	LOC_Os01g09570.1	PFK3	LOC_Os06g05860	up	OK	18.9646	70.0637	1.88536
ko03018	RNA degradation	0.759538	XLOC_030221	LOC_Os05g10650.1	PFK3	LOC_Os06g05860	up	OK	1.62001	12.5563	2.95434
ko00480	Glutathione metabolism	0.760291	XLOC_044359	LOC_Os08g41090.1	APX6	LOC_Os08g41090	down	OK	50.9702	24.3458	-1.06598
ko00480	Glutathione metabolism	0.760291	XLOC_045751	LOC_Os09g36750.1	APX3	LOC_Os09g36750	down	OK	3.81911	1.81897	-1.07012
ko00480	Glutathione metabolism	0.760291	XLOC_047115	LOC_Os09g36750.1;LOC_Os09g36750.2	APX3	LOC_Os09g36750	down	OK	32.7722	13.3131	-1.29962
ko04916	Melanogenesis	0.760349	XLOC_002430	LOC_Os01g59530.1;LOC_Os01g59530.2	ACAM-2	LOC_Os12g03816	up	OK	24.647	74.3767	1.59344
ko04270	Vascular smooth muscle contraction	0.760349	XLOC_002430	LOC_Os01g59530.1;LOC_Os01g59530.2	ACAM-2	LOC_Os12g03816	up	OK	24.647	74.3767	1.59344
ko04930	Type II diabetes mellitus	0.760349	XLOC_003574	LOC_Os01g09460.1	ATHXK1	LOC_Os07g26540	up	OK	2.23908	8.52255	1.92838
ko05130	Pathogenic Escherichia coli infection	0.793919	XLOC_028993	LOC_Os04g43290.2;LOC_Os04g43290.1;LOC_Os04g43290.3;LOC_Os04g43290.4	arpc2b	LOC_Os04g43290	up	OK	3.39715	7.10934	1.06539
ko05160	Hepatitis C	0.808904	XLOC_018358	LOC_Os02g13660.1	PDF1	LOC_Os09g07510	up	OK	96.9067	194.926	1.00826
ko00908	Zeatin biosynthesis	0.808904	XLOC_044018	LOC_Os08g33300.1	CYP735A1	LOC_Os09g23820	down	OK	1.60276	0.345843	-2.21237
ko00270	Cysteine and methionine metabolism	0.811019	XLOC_003586	LOC_Os01g09700.1	ACS7	LOC_Os05g25490	down	OK	21.7029	9.67239	-1.16594
ko00270	Cysteine and methionine metabolism	0.811019	XLOC_025053	LOC_Os03g51740.1	ACS8	LOC_Os03g51740	down	OK	1.54257	0.537635	-1.52064
ko00270	Cysteine and methionine metabolism	0.811019	XLOC_026233	LOC_Os04g27830.1	ATARD2	LOC_Os10g28350	up	OK	0.797584	3.93889	2.30408
ko00270	Cysteine and methionine metabolism	0.811019	XLOC_028358	LOC_Os04g27830.1	ATARD2	LOC_Os10g28350	up	OK	5.28234	21.7074	2.03894
ko04151	PI3K-Akt signaling pathway	0.818725	XLOC_000349	LOC_Os01g08310.1	ATB\' BETA	LOC_Os01g08310	up	OK	1.24565	2.75449	1.14488
ko04151	PI3K-Akt signaling pathway	0.818725	XLOC_018358	LOC_Os02g13660.1	PDF1	LOC_Os09g07510	up	OK	96.9067	194.926	1.00826
ko00260	Glycine, serine and threonine metabolism	0.818725	XLOC_023997	LOC_Os03g21960.1	PYD4	LOC_Os05g39770	up	OK	0.9204	7.73424	3.07093
ko00260	Glycine, serine and threonine metabolism	0.818725	XLOC_044084	LOC_Os08g34720.1	PGDH	LOC_Os08g34720	up	OK	32.9143	71.9345	1.12797
ko03015	mRNA surveillance pathway	0.820186	XLOC_000349	LOC_Os01g08310.1	ATB\' BETA	LOC_Os01g08310	up	OK	1.24565	2.75449	1.14488
ko03015	mRNA surveillance pathway	0.820186	XLOC_018358	LOC_Os02g13660.1	PDF1	LOC_Os09g07510	up	OK	96.9067	194.926	1.00826
ko03015	mRNA surveillance pathway	0.820186	XLOC_039382	LOC_Os07g48890.1	PAPS3	LOC_Os07g48890	up	OK	0.553925	1.21728	1.13589
ko04530	Tight junction	0.822804	XLOC_018358	LOC_Os02g13660.1	PDF1	LOC_Os09g07510	up	OK	96.9067	194.926	1.00826
ko04113	Meiosis - yeast	0.82883	XLOC_000349	LOC_Os01g08310.1	ATB\' BETA	LOC_Os01g08310	up	OK	1.24565	2.75449	1.14488
ko04113	Meiosis - yeast	0.82883	XLOC_013917	LOC_Os12g04980.1	ARLIM15	LOC_Os12g07900	up	OK	0.727376	1.58249	1.12142
ko04113	Meiosis - yeast	0.82883	XLOC_018358	LOC_Os02g13660.1	PDF1	LOC_Os09g07510	up	OK	96.9067	194.926	1.00826
ko04146	Peroxisome	0.837117	XLOC_023129	LOC_Os03g03910.1	CAT2	LOC_Os12g42850	down	OK	213.292	73.6742	-1.5336
ko04146	Peroxisome	0.837117	XLOC_033794	LOC_Os06g06350.1;LOC_Os06g06350.2	LACS4	LOC_Os06g06350	down	OK	6.44112	3.14836	-1.03271
ko04146	Peroxisome	0.837117	XLOC_034488	LOC_Os06g23780.1	ACX4	LOC_Os06g23870	down	OK	1.05501	0.506836	-1.05767
ko05031	Amphetamine addiction	0.858749	XLOC_002430	LOC_Os01g59530.1;LOC_Os01g59530.2	ACAM-2	LOC_Os12g03816	up	OK	24.647	74.3767	1.59344
ko04910	Insulin signaling pathway	0.859942	XLOC_002430	LOC_Os01g59530.1;LOC_Os01g59530.2	ACAM-2	LOC_Os12g03816	up	OK	24.647	74.3767	1.59344
ko04910	Insulin signaling pathway	0.859942	XLOC_003574	LOC_Os01g09460.1	ATHXK1	LOC_Os07g26540	up	OK	2.23908	8.52255	1.92838
ko04910	Insulin signaling pathway	0.859942	XLOC_041701	LOC_Os08g13570.1	ATEXO70F1	LOC_Os12g24620	down	OK	6.03515	2.8452	-1.08486
ko03040	Spliceosome	0.867931	XLOC_000915	LOC_Os01g21420.1	ATSRP34	LOC_Os05g30140	up	OK	0.957306	2.67455	1.48225
ko03040	Spliceosome	0.867931	XLOC_002563	LOC_Os01g62290.1;LOC_Os01g62290.2	ATHSP70	LOC_Os11g08470	up	OK	3.15401	6.97224	1.14443
ko03040	Spliceosome	0.867931	XLOC_004929	LOC_Os01g47750.1	ATU2AF35B	LOC_Os09g31482	down	OK	3.37311	1.45544	-1.21262
ko03040	Spliceosome	0.867931	XLOC_023752	LOC_Os03g16920.1	ATHSP70	LOC_Os11g08470	up	OK	0.800647	12.9539	4.01607
ko04722	Neurotrophin signaling pathway	0.869037	XLOC_002430	LOC_Os01g59530.1;LOC_Os01g59530.2	ACAM-2	LOC_Os12g03816	up	OK	24.647	74.3767	1.59344
ko00061	Fatty acid biosynthesis	0.869037	XLOC_033794	LOC_Os06g06350.1;LOC_Os06g06350.2	LACS4	LOC_Os06g06350	down	OK	6.44112	3.14836	-1.03271
ko05014	Amyotrophic lateral sclerosis (ALS)	0.869037	XLOC_023129	LOC_Os03g03910.1	CAT2	LOC_Os12g42850	down	OK	213.292	73.6742	-1.5336
ko04020	Calcium signaling pathway	0.878579	XLOC_002430	LOC_Os01g59530.1;LOC_Os01g59530.2	ACAM-2	LOC_Os12g03816	up	OK	24.647	74.3767	1.59344
ko00906	Carotenoid biosynthesis	0.878579	XLOC_027235	LOC_Os04g48880.1	B1	LOC_Os10g38940	up	OK	2.71858	6.91087	1.34602
ko04350	TGF-beta signaling pathway	0.895635	XLOC_018358	LOC_Os02g13660.1	PDF1	LOC_Os09g07510	up	OK	96.9067	194.926	1.00826
ko00190	Oxidative phosphorylation	0.902632	XLOC_020135	LOC_Os02g55890.1	ATAVP3	LOC_Os06g43660	down	OK	18.401	6.03621	-1.60807
ko00190	Oxidative phosphorylation	0.902632	XLOC_022226	LOC_Os03g48310.1	AHA11	LOC_Os12g44150	up	OK	0.663968	3.4695	2.38554
ko00190	Oxidative phosphorylation	0.902632	XLOC_040912	LOC_Os07g42910.1	ATCOX6B2	LOC_Os07g42910	up	OK	2.97303	8.14255	1.45354
ko05010	Alzheimer's disease	0.905493	XLOC_002430	LOC_Os01g59530.1;LOC_Os01g59530.2	ACAM-2	LOC_Os12g03816	up	OK	24.647	74.3767	1.59344
ko05010	Alzheimer's disease	0.905493	XLOC_040912	LOC_Os07g42910.1	ATCOX6B2	LOC_Os07g42910	up	OK	2.97303	8.14255	1.45354
ko03013	RNA transport	0.90767	XLOC_009974	LOC_Os11g31430.1	HST	LOC_Os11g31820	up	OK	0.266016	1.37196	2.36666
ko03013	RNA transport	0.90767	XLOC_009975	LOC_Os11g31470.2;LOC_Os11g31470.4;LOC_Os11g31470.1;LOC_Os11g31470.3	HST	LOC_Os11g31820	up	OK	0.223695	1.25744	2.49088
ko03013	RNA transport	0.90767	XLOC_009985	LOC_Os11g31770.2;LOC_Os11g31770.1;LOC_Os11g31770.3	HST	LOC_Os11g31820	up	OK	1.45174	3.13999	1.11297
ko05203	Viral carcinogenesis	0.917047	XLOC_015744	LOC_Os02g12350.1	ATHD1	LOC_Os11g09418	up	OK	15.235	36.2592	1.25095
ko05203	Viral carcinogenesis	0.917047	XLOC_015747	LOC_Os02g12380.1;LOC_Os02g12380.2;LOC_Os02g12380.3	ATHD1	LOC_Os11g09418	up	OK	1.70783	4.7121	1.46421
ko05203	Viral carcinogenesis	0.917047	XLOC_018305	LOC_Os02g12350.1	ATHD1	LOC_Os11g09418	up	OK	1.30997	3.28133	1.32475
ko04810	Regulation of actin cytoskeleton	0.922921	XLOC_028993	LOC_Os04g43290.2;LOC_Os04g43290.1;LOC_Os04g43290.3;LOC_Os04g43290.4	arpc2b	LOC_Os04g43290	up	OK	3.39715	7.10934	1.06539
ko00280	Valine, leucine and isoleucine degradation	0.922921	XLOC_029187	LOC_Os04g47190.1;LOC_Os04g47190.2	ATBCAT-5	LOC_Os10g40200	down	OK	3.7264	1.69162	-1.13938
ko04720	Long-term potentiation	0.922921	XLOC_002430	LOC_Os01g59530.1;LOC_Os01g59530.2	ACAM-2	LOC_Os12g03816	up	OK	24.647	74.3767	1.59344
ko00920	Sulfur metabolism	0.92855	XLOC_040459	LOC_Os07g32570.2	3-Apr	LOC_Os07g32570	down	OK	68.8001	27.9504	-1.29954
ko04921	Oxytocin signaling pathway	0.933769	XLOC_002430	LOC_Os01g59530.1;LOC_Os01g59530.2	ACAM-2	LOC_Os12g03816	up	OK	24.647	74.3767	1.59344
ko04022	cGMP - PKG signaling pathway	0.933769	XLOC_002430	LOC_Os01g59530.1;LOC_Os01g59530.2	ACAM-2	LOC_Os12g03816	up	OK	24.647	74.3767	1.59344
ko05169	Epstein-Barr virus infection	0.937398	XLOC_002563	LOC_Os01g62290.1;LOC_Os01g62290.2	ATHSP70	LOC_Os11g08470	up	OK	3.15401	6.97224	1.14443
ko05169	Epstein-Barr virus infection	0.937398	XLOC_015744	LOC_Os02g12350.1	ATHD1	LOC_Os11g09418	up	OK	15.235	36.2592	1.25095
ko05169	Epstein-Barr virus infection	0.937398	XLOC_015747	LOC_Os02g12380.1;LOC_Os02g12380.2;LOC_Os02g12380.3	ATHD1	LOC_Os11g09418	up	OK	1.70783	4.7121	1.46421
ko05169	Epstein-Barr virus infection	0.937398	XLOC_018305	LOC_Os02g12350.1	ATHD1	LOC_Os11g09418	up	OK	1.30997	3.28133	1.32475
ko05169	Epstein-Barr virus infection	0.937398	XLOC_023752	LOC_Os03g16920.1	ATHSP70	LOC_Os11g08470	up	OK	0.800647	12.9539	4.01607
ko01040	Biosynthesis of unsaturated fatty acids	0.943097	XLOC_034488	LOC_Os06g23780.1	ACX4	LOC_Os06g23870	down	OK	1.05501	0.506836	-1.05767
ko04070	Phosphatidylinositol signaling system	0.947258	XLOC_002430	LOC_Os01g59530.1;LOC_Os01g59530.2	ACAM-2	LOC_Os12g03816	up	OK	24.647	74.3767	1.59344
ko00020	Citrate cycle (TCA cycle)	0.954692	XLOC_007931	LOC_Os10g13700.2	PCK1	LOC_Os10g13700	down	OK	1.43863	0.319927	-2.16888
ko04114	Oocyte meiosis	0.957296	XLOC_000349	LOC_Os01g08310.1	ATB\' BETA	LOC_Os01g08310	up	OK	1.24565	2.75449	1.14488
ko04114	Oocyte meiosis	0.957296	XLOC_002430	LOC_Os01g59530.1;LOC_Os01g59530.2	ACAM-2	LOC_Os12g03816	up	OK	24.647	74.3767	1.59344
ko04114	Oocyte meiosis	0.957296	XLOC_018358	LOC_Os02g13660.1	PDF1	LOC_Os09g07510	up	OK	96.9067	194.926	1.00826
ko01212	Fatty acid metabolism	0.957941	XLOC_033794	LOC_Os06g06350.1;LOC_Os06g06350.2	LACS4	LOC_Os06g06350	down	OK	6.44112	3.14836	-1.03271
ko01212	Fatty acid metabolism	0.957941	XLOC_034488	LOC_Os06g23780.1	ACX4	LOC_Os06g23870	down	OK	1.05501	0.506836	-1.05767
ko00900	Terpenoid backbone biosynthesis	0.958009	XLOC_025074	LOC_Os03g52180.1	CLB6	LOC_Os03g52180	down	OK	3.29727	1.39255	-1.24354
ko04310	Wnt signaling pathway	0.958009	XLOC_007084	LOC_Os10g33650.2;LOC_Os10g33650.3;LOC_Os10g33650.1	CKI1	LOC_Os10g33650	down	OK	2.49695	0.878396	-1.50722
ko04066	HIF-1 signaling pathway	0.963934	XLOC_003574	LOC_Os01g09460.1	ATHXK1	LOC_Os07g26540	up	OK	2.23908	8.52255	1.92838
ko05152	Tuberculosis	0.978839	XLOC_002430	LOC_Os01g59530.1;LOC_Os01g59530.2	ACAM-2	LOC_Os12g03816	up	OK	24.647	74.3767	1.59344
ko00564	Glycerophospholipid metabolism	0.97933	XLOC_031999	LOC_Os05g07880.1;LOC_Os05g07880.2	PLD	LOC_Os09g25390	up	OK	0.627197	1.77112	1.49767
ko00564	Glycerophospholipid metabolism	0.97933	XLOC_036939	LOC_Os06g40170.1	PLD	LOC_Os09g25390	up	OK	9.20882	20.7531	1.17224
ko04110	Cell cycle	0.979924	XLOC_015744	LOC_Os02g12350.1	ATHD1	LOC_Os11g09418	up	OK	15.235	36.2592	1.25095
ko04110	Cell cycle	0.979924	XLOC_015747	LOC_Os02g12380.1;LOC_Os02g12380.2;LOC_Os02g12380.3	ATHD1	LOC_Os11g09418	up	OK	1.70783	4.7121	1.46421
ko04110	Cell cycle	0.979924	XLOC_018305	LOC_Os02g12350.1	ATHD1	LOC_Os11g09418	up	OK	1.30997	3.28133	1.32475
ko04145	Phagosome	0.983168	XLOC_025526	LOC_Os03g61670.1	AtCRT1a	LOC_Os08g44670	up	OK	11.6896	24.5828	1.07242
ko04141	Protein processing in endoplasmic reticulum	0.983209	XLOC_002563	LOC_Os01g62290.1;LOC_Os01g62290.2	ATHSP70	LOC_Os11g08470	up	OK	3.15401	6.97224	1.14443
ko04141	Protein processing in endoplasmic reticulum	0.983209	XLOC_023752	LOC_Os03g16920.1	ATHSP70	LOC_Os11g08470	up	OK	0.800647	12.9539	4.01607
ko04141	Protein processing in endoplasmic reticulum	0.983209	XLOC_025526	LOC_Os03g61670.1	AtCRT1a	LOC_Os08g44670	up	OK	11.6896	24.5828	1.07242
ko05168	Herpes simplex infection	0.9876	XLOC_000915	LOC_Os01g21420.1	ATSRP34	LOC_Os05g30140	up	OK	0.957306	2.67455	1.48225
ko00561	Glycerolipid metabolism	0.991542	XLOC_038361	LOC_Os07g26900.1	AGAL1	LOC_Os10g35070	up	OK	0.3204	0.87879	1.45564
ko05166	HTLV-I infection	0.993775	XLOC_025526	LOC_Os03g61670.1	AtCRT1a	LOC_Os08g44670	up	OK	11.6896	24.5828	1.07242
ko04111	Cell cycle - yeast	0.997708	XLOC_018358	LOC_Os02g13660.1	PDF1	LOC_Os09g07510	up	OK	96.9067	194.926	1.00826
